# Supplementary material for: Single-cell sequencing deconvolutes cellular responses to exercise in human skeletal muscle
Source: Commun Biol. 2022 Oct 22;5:1121. doi: 10.1038/s42003-022-04088-z (PMC9588010; doi:10.1038/s42003-022-04088-z)
Supplement: Supplementary file 4 — Supplementary Data 1 [file 42003_2022_4088_MOESM4_ESM.xlsx]

## Sheet: Cell composition
Sample	Cell annotatition	No. cells	% cells
Post Subject1	Monocyte cells	496	0.197452
Post Subject1	Endothelial cells	300	0.119427
Post Subject1	Mesenchymal cells	241	0.0959395
Post Subject1	Pericyte cells	79	0.031449
Post Subject1	Myogenic cells	322	0.128185
Post Subject1	Lymphocyte cells	1074	0.427548
Post Subject2	Monocyte cells	146	0.118027
Post Subject2	Endothelial cells	315	0.254648
Post Subject2	Mesenchymal cells	223	0.180275
Post Subject2	Pericyte cells	80	0.0646726
Post Subject2	Myogenic cells	131	0.105901
Post Subject2	Lymphocyte cells	342	0.276475
Post Subject3	Monocyte cells	57	0.00933661
Post Subject3	Endothelial cells	2108	0.345291
Post Subject3	Mesenchymal cells	2567	0.420475
Post Subject3	Pericyte cells	98	0.0160524
Post Subject3	Myogenic cells	1228	0.201147
Post Subject3	Lymphocyte cells	47	0.00769861
Post Subject3 re-analysis	Monocyte cells	57	0.00933661
Post Subject3 re-analysis	Endothelial cells	2108	0.345291
Post Subject3 re-analysis	Mesenchymal cells	2567	0.420475
Post Subject3 re-analysis	Pericyte cells	98	0.0160524
Post Subject3 re-analysis	Myogenic cells	1228	0.201147
Post Subject3 re-analysis	Lymphocyte cells	47	0.00769861
Pre Subject1	Monocyte cells	24	0.0117936
Pre Subject1	Endothelial cells	717	0.352334
Pre Subject1	Mesenchymal cells	654	0.321376
Pre Subject1	Pericyte cells	152	0.0746929
Pre Subject1	Myogenic cells	306	0.150369
Pre Subject1	Lymphocyte cells	182	0.0894349
Pre Subject2	Monocyte cells	190	0.0446638
Pre Subject2	Endothelial cells	2309	0.542783
Pre Subject2	Mesenchymal cells	960	0.22567
Pre Subject2	Pericyte cells	260	0.0611189
Pre Subject2	Myogenic cells	356	0.0836859
Pre Subject2	Lymphocyte cells	179	0.042078
Pre Subject3	Monocyte cells	159	0.022566
Pre Subject3	Endothelial cells	2270	0.322169
Pre Subject3	Mesenchymal cells	2870	0.407323
Pre Subject3	Pericyte cells	119	0.016889
Pre Subject3	Myogenic cells	1595	0.22637
Pre Subject3	Lymphocyte cells	33	0.00468351
Pre Subject3 re-analysis	Monocyte cells	159	0.022566
Pre Subject3 re-analysis	Endothelial cells	2270	0.322169
Pre Subject3 re-analysis	Mesenchymal cells	2870	0.407323
Pre Subject3 re-analysis	Pericyte cells	119	0.016889
Pre Subject3 re-analysis	Myogenic cells	1595	0.22637
Pre Subject3 re-analysis	Lymphocyte cells	33	0.00468351
