# Supplementary material for: Single-cell sequencing deconvolutes cellular responses to exercise in human skeletal muscle
Source: Commun Biol. 2022 Oct 22;5:1121. doi: 10.1038/s42003-022-04088-z (PMC9588010; doi:10.1038/s42003-022-04088-z)
Supplement: Supplementary file 5 — Supplementary Data 2 [file 42003_2022_4088_MOESM5_ESM.xlsx]

## Sheet: GO - baseline
Cell_type	Description	GeneRatio	BgRatio	pvalue	p.adjust	qvalue	geneID
Endothelial_Cells	GO_PROTEIN_LOCALIZATION_TO_ENDOPLASMIC_RETICULUM	20/141	113/4667	7.67811e-11	7.02682e-08	5.27208e-08	7095/6201/6727/25873/6234/6122/6157/6135/6233/6223/6181/2197/6164/6194/6141/6158/6227/6165/2923/9789
Endothelial_Cells	GO_ESTABLISHMENT_OF_PROTEIN_LOCALIZATION_TO_ENDOPLASMIC_RETICULUM	19/141	101/4667	7.86878e-11	7.02682e-08	5.27208e-08	7095/6201/6727/25873/6234/6122/6157/6135/6233/6223/6181/2197/6164/6194/6141/6158/6227/6165/9789
Endothelial_Cells	GO_PROTEIN_TARGETING_TO_MEMBRANE	19/141	118/4667	1.28994e-09	6.03016e-07	4.52431e-07	6711/7095/6201/6727/25873/6234/6122/6157/6135/6233/6223/6181/2197/6164/6194/6141/6158/6227/6165
Endothelial_Cells	GO_SINGLE_ORGANISM_CELLULAR_LOCALIZATION	37/141	430/4667	1.80137e-09	6.03016e-07	4.52431e-07	857/966/6711/10628/7095/5879/10791/3688/6201/6727/3725/25873/6234/998/6122/6157/6135/6233/6223/2013/6181/7314/2197/6164/6194/3320/6141/6158/3312/375/6227/6165/6281/27243/2923/4792/9789
Endothelial_Cells	GO_PROTEIN_LOCALIZATION_TO_MEMBRANE	25/141	211/4667	2.12622e-09	6.03016e-07	4.52431e-07	857/6711/7095/5879/10791/6201/6727/25873/6234/6122/6157/6135/6233/6223/2013/6181/2197/6164/6194/3320/6141/6158/6227/6165/6281
Endothelial_Cells	GO_VIRAL_LIFE_CYCLE	24/141	195/4667	2.14351e-09	6.03016e-07	4.52431e-07	857/3688/6201/25873/6234/6122/6157/6135/6233/3326/6223/3303/6181/7314/2197/6164/6194/6141/6158/6227/7316/6165/5093/27243
Endothelial_Cells	GO_INTERSPECIES_INTERACTION_BETWEEN_ORGANISMS	36/141	415/4667	2.54978e-09	6.03016e-07	4.52431e-07	857/3106/3107/3105/3688/6201/3725/1072/25873/6234/6122/6157/6135/6233/7529/3326/6223/3303/6181/7314/2197/387/6164/6194/4666/6141/6158/3312/6227/7316/6165/5093/3190/27243/8655/4792
Endothelial_Cells	GO_ESTABLISHMENT_OF_PROTEIN_LOCALIZATION_TO_ORGANELLE	26/141	230/4667	2.70108e-09	6.03016e-07	4.52431e-07	6711/10628/7095/6201/6727/3725/25873/6234/6122/6157/6135/6233/6223/6181/2197/6164/6194/3320/6141/6158/3312/6227/6165/2923/4792/9789
Endothelial_Cells	GO_PROTEIN_TARGETING	27/141	250/4667	3.53578e-09	7.01656e-07	5.26438e-07	6711/10628/7095/6201/6727/3725/25873/6234/6122/6157/6135/6233/7529/6223/6181/2197/6164/6194/3320/6141/6158/3312/6227/6165/2923/4792/9789
Endothelial_Cells	GO_ESTABLISHMENT_OF_PROTEIN_LOCALIZATION_TO_MEMBRANE	22/141	176/4667	8.15437e-09	1.45637e-06	1.09269e-06	6711/7095/10791/6201/6727/25873/6234/6122/6157/6135/6233/6223/6181/2197/6164/6194/3320/6141/6158/6227/6165/6281
Endothelial_Cells	GO_RNA_CATABOLIC_PROCESS	21/141	162/4667	9.57375e-09	1.5299e-06	1.14785e-06	6201/25873/6234/6122/6157/6135/6233/6223/7538/677/6181/2197/6164/6194/26986/6141/6158/678/7812/6227/6165
Endothelial_Cells	GO_NUCLEAR_TRANSCRIBED_MRNA_CATABOLIC_PROCESS_NONSENSE_MEDIATED_DECAY	17/141	106/4667	1.09385e-08	1.5299e-06	1.14785e-06	6201/25873/6234/6122/6157/6135/6233/6223/6181/2197/6164/6194/26986/6141/6158/6227/6165
Endothelial_Cells	GO_MRNA_METABOLIC_PROCESS	34/141	397/4667	1.11359e-08	1.5299e-06	1.14785e-06	3958/6201/25873/6234/6122/6157/6135/6233/351/6223/7538/677/6428/3181/6181/6651/6432/220988/2197/6164/6194/23524/26986/6141/6158/678/3312/7812/1655/6227/6165/2521/5093/3190
Endothelial_Cells	GO_MULTI_ORGANISM_METABOLIC_PROCESS	17/141	108/4667	1.46589e-08	1.87005e-06	1.40306e-06	6201/25873/6234/6122/6157/6135/6233/6223/6181/2197/6164/6194/6141/6158/6227/6165/5093
Endothelial_Cells	GO_TRANSLATIONAL_INITIATION	18/141	130/4667	4.27486e-08	5.08994e-06	3.81888e-06	6201/25873/6234/6122/6157/6135/1982/6233/6223/6181/2197/6164/6194/26986/6141/6158/6227/6165
Endothelial_Cells	GO_INTRACELLULAR_PROTEIN_TRANSPORT	34/141	421/4667	4.96995e-08	5.5477e-06	4.16233e-06	6711/10628/7095/10791/3688/6201/6727/3725/25873/6234/388/6122/6157/6135/6233/7529/6223/1211/6181/2197/6164/6194/3320/6141/6158/3312/6237/1212/6227/6165/2923/8655/4792/9789
Endothelial_Cells	GO_CELL_ACTIVATION	21/141	182/4667	7.73464e-08	8.12592e-06	6.09671e-06	567/3133/966/3146/5879/3688/10398/977/3725/10627/388/677/3956/71/387/60/6194/1958/678/3315/1192
Endothelial_Cells	GO_FC_RECEPTOR_SIGNALING_PATHWAY	16/141	109/4667	1.11168e-07	1.10303e-05	8.27583e-06	801/5879/3725/5720/998/6233/3326/71/7314/10094/60/3320/2353/10109/7316/4792
Endothelial_Cells	GO_REGULATION_OF_IMMUNE_RESPONSE	28/141	315/4667	1.31909e-07	1.23994e-05	9.30302e-06	567/857/3133/3106/3107/3105/966/801/3958/3146/5879/3688/3725/5720/998/6233/3326/6223/3303/71/7314/10094/60/3320/2353/10109/7316/4792
Endothelial_Cells	GO_ORGANIC_CYCLIC_COMPOUND_CATABOLIC_PROCESS	22/141	222/4667	5.60345e-07	5.00388e-05	3.75431e-05	3146/6201/25873/6234/6122/6157/6135/6233/6223/7538/677/6181/2197/6164/6194/26986/6141/6158/678/7812/6227/6165
Endothelial_Cells	GO_PROTEIN_LOCALIZATION_TO_ORGANELLE	27/141	320/4667	6.66259e-07	5.66637e-05	4.25136e-05	6711/10628/7095/6201/6727/3725/25873/6234/6122/6157/6135/6233/6223/6181/2197/6164/6194/3320/6141/3301/6158/3312/6227/6165/2923/4792/9789
Endothelial_Cells	GO_RESPONSE_TO_CALCIUM_ION	10/141	46/4667	7.40755e-07	5.86264e-05	4.39862e-05	857/801/10628/1843/3725/6678/3726/2354/2353/2521
Endothelial_Cells	GO_POSITIVE_REGULATION_OF_IMMUNE_SYSTEM_PROCESS	27/141	322/4667	7.54987e-07	5.86264e-05	4.39862e-05	567/857/3133/3106/3105/966/3958/3146/5879/3725/5720/998/6233/3326/6223/3303/3956/71/7314/10094/60/3320/2353/10109/6387/7316/4792
Endothelial_Cells	GO_MEMBRANE_ORGANIZATION	32/141	429/4667	8.51868e-07	6.33932e-05	4.75626e-05	857/966/6711/7095/5879/10791/3688/6201/6727/25873/6234/6122/6157/6135/6233/7529/6223/3303/2013/6181/2197/6164/6194/3320/6141/6158/375/6227/6165/6281/27243/8655
Endothelial_Cells	GO_RESPONSE_TO_CYTOKINE	24/141	270/4667	1.20772e-06	8.62795e-05	6.47338e-05	567/3133/3106/3107/3105/10365/10410/10581/4502/3725/5720/6122/6233/3326/10376/7314/6678/1958/3726/2353/6387/7316/166/4792
Endothelial_Cells	GO_SINGLE_ORGANISM_CELL_ADHESION	17/141	151/4667	2.13356e-06	0.000146559	0.00010996	567/3133/3146/5879/3688/10398/977/10627/998/677/71/60/6194/1958/678/3315/1192
Endothelial_Cells	GO_RESPONSE_TO_WOUNDING	20/141	206/4667	2.68958e-06	0.000177911	0.000133483	857/966/7078/5879/10398/3725/10627/998/388/3021/7168/3956/71/387/60/6678/4666/3315/3020/1192
Endothelial_Cells	GO_WOUND_HEALING	18/141	171/4667	2.80481e-06	0.000178907	0.00013423	857/966/7078/5879/10398/10627/998/388/3021/7168/71/387/60/6678/4666/3315/3020/1192
Endothelial_Cells	GO_IMMUNE_RESPONSE_REGULATING_CELL_SURFACE_RECEPTOR_SIGNALING_PATHWAY	16/141	140/4667	3.56774e-06	0.000219724	0.000164854	801/5879/3725/5720/998/6233/3326/71/7314/10094/60/3320/2353/10109/7316/4792
Endothelial_Cells	GO_MOVEMENT_OF_CELL_OR_SUBCELLULAR_COMPONENT	30/141	419/4667	4.77765e-06	0.000284429	0.000213402	857/3958/6711/9592/3146/4637/5879/3688/3895/977/998/7168/351/800/6223/694/2013/1211/71/7314/387/10094/60/3320/3301/10109/6387/7295/3315/8655
Endothelial_Cells	GO_ANTIGEN_PROCESSING_AND_PRESENTATION_OF_ENDOGENOUS_ANTIGEN	5/141	11/4667	9.36059e-06	0.000539291	0.000404619	567/3133/3106/3107/3105
Endothelial_Cells	GO_BIOLOGICAL_ADHESION	23/141	288/4667	1.28446e-05	0.00071689	0.000537868	567/3133/3146/3490/5879/3688/10398/977/10627/998/388/351/3326/2013/677/71/60/6194/1958/678/6387/3315/1192
Endothelial_Cells	GO_POSITIVE_REGULATION_OF_IMMUNE_RESPONSE	19/141	211/4667	1.47781e-05	0.00079981	0.000600081	567/3133/3106/3105/3146/5879/5720/998/6233/3326/6223/71/7314/10094/60/3320/10109/7316/4792
Endothelial_Cells	GO_CELL_CELL_ADHESION	16/141	157/4667	1.58721e-05	0.00082166	0.000616475	567/3133/3146/3688/10398/977/10627/998/677/71/60/6194/1958/678/3315/1192
Endothelial_Cells	GO_POSITIVE_REGULATION_OF_MULTICELLULAR_ORGANISMAL_PROCESS	30/141	445/4667	1.6102e-05	0.00082166	0.000616475	567/857/3133/3105/3958/6711/6925/3146/3688/3725/998/388/7168/6223/3303/694/3956/387/6678/1958/4666/3320/6237/2353/375/6387/3315/5216/3190/1192
Endothelial_Cells	GO_RESPONSE_TO_MECHANICAL_STIMULUS	11/141	78/4667	1.77792e-05	0.000869001	0.000651994	857/7078/10628/5879/3688/3725/3726/2354/2353/6387/4792
Endothelial_Cells	GO_REGULATION_OF_IMMUNE_SYSTEM_PROCESS	32/141	494/4667	1.80028e-05	0.000869001	0.000651994	567/857/3133/3106/3107/3105/966/801/3958/3146/5879/3688/3725/5720/998/7009/6233/3326/6223/3303/3956/71/7314/10094/60/3320/2353/375/10109/6387/7316/4792
Endothelial_Cells	GO_ACTIN_FILAMENT_ORGANIZATION	11/141	80/4667	2.2739e-05	0.00106873	0.000801849	9168/7114/5879/3688/1072/998/2013/387/10094/375/10109
Endothelial_Cells	GO_FC_GAMMA_RECEPTOR_SIGNALING_PATHWAY	8/141	41/4667	2.33885e-05	0.00107107	0.000803605	5879/998/3326/71/10094/60/3320/10109
Endothelial_Cells	GO_PLATELET_AGGREGATION	6/141	21/4667	2.55168e-05	0.00113933	0.000854814	10398/10627/71/60/3315/1192
Endothelial_Cells	GO_RRNA_METABOLIC_PROCESS	16/141	164/4667	2.75419e-05	0.00118334	0.000887835	6201/25873/6234/6122/6157/6135/6233/6223/6181/2197/6164/6194/6141/6158/6227/6165
Endothelial_Cells	GO_LEUKOCYTE_DIFFERENTIATION	12/141	97/4667	2.84902e-05	0.00118334	0.000887835	567/3146/3688/3725/998/677/3956/6194/1958/3726/678/6237
Endothelial_Cells	GO_REGULATION_OF_RNA_STABILITY	12/141	97/4667	2.84902e-05	0.00118334	0.000887835	5720/6233/7529/3303/7538/677/7314/26986/678/3312/7316/3315
Endothelial_Cells	GO_RESPONSE_TO_METAL_ION	13/141	114/4667	3.17148e-05	0.00128733	0.000965861	567/857/801/10628/1843/4502/3725/351/6678/3726/2354/2353/2521
Endothelial_Cells	GO_POSITIVE_REGULATION_OF_CELL_ADHESION	14/141	131/4667	3.26383e-05	0.00129538	0.000971897	857/3133/3105/966/3146/5879/3688/998/7168/2013/3956/10109/6387/6281
Endothelial_Cells	GO_POSITIVE_REGULATION_OF_CELL_DEATH	21/141	264/4667	3.40809e-05	0.00131223	0.000984537	857/7078/3146/10628/1843/5879/3688/3725/998/388/6233/7529/694/7314/4616/6194/3301/7316/2923/8655/166
Endothelial_Cells	GO_INNATE_IMMUNE_RESPONSE	16/141	167/4667	3.45323e-05	0.00131223	0.000984537	567/3133/3106/3107/3105/10410/3958/10581/3146/4502/6233/351/7314/2197/1958/7316
Endothelial_Cells	GO_REGULATION_OF_MRNA_METABOLIC_PROCESS	11/141	84/4667	3.63434e-05	0.00134417	0.0010085	7009/3303/7538/6428/3181/6432/26986/678/3312/1655/3190
Endothelial_Cells	GO_DEFENSE_RESPONSE_TO_GRAM_POSITIVE_BACTERIUM	5/141	14/4667	3.76863e-05	0.00134417	0.0010085	567/3133/3105/351/2197
Endothelial_Cells	GO_HEMOSTASIS	13/141	116/4667	3.82318e-05	0.00134417	0.0010085	966/5879/10398/10627/998/388/3021/71/387/60/3315/3020/1192
Endothelial_Cells	GO_REGULATION_OF_RNA_SPLICING	10/141	70/4667	3.87679e-05	0.00134417	0.0010085	79026/7009/3303/6428/3181/6651/6432/3312/1655/3190
Endothelial_Cells	GO_CELLULAR_RESPONSE_TO_CYTOKINE_STIMULUS	19/141	226/4667	3.9136e-05	0.00134417	0.0010085	567/3133/3106/3107/3105/10365/10410/10581/4502/5720/6122/6233/3326/10376/7314/1958/6387/7316/4792
Endothelial_Cells	GO_PLATELET_ACTIVATION	9/141	57/4667	4.25068e-05	0.0014324	0.0010747	5879/10398/10627/388/71/387/60/3315/1192
Endothelial_Cells	GO_REGULATION_OF_BINDING	14/141	136/4667	4.97694e-05	0.00164608	0.00123502	567/857/801/3146/3725/998/7009/351/3326/7295/3190/6281/166/4792
Endothelial_Cells	GO_RESPONSE_TO_CAMP	7/141	34/4667	5.37529e-05	0.00172841	0.00129679	1843/3725/351/6678/3726/2354/2353
Endothelial_Cells	GO_RESPONSE_TO_ORGANIC_CYCLIC_COMPOUND	23/141	315/4667	5.45794e-05	0.00172841	0.00129679	857/801/10365/7078/3146/10628/1843/3688/3725/351/3326/3181/3956/3015/6678/1958/3320/3726/2354/3301/2353/3190/4792
Endothelial_Cells	GO_PROTEIN_REFOLDING	5/141	15/4667	5.5162e-05	0.00172841	0.00129679	567/3303/3320/3312/10728
Endothelial_Cells	GO_EPHRIN_RECEPTOR_SIGNALING_PATHWAY	8/141	46/4667	5.62104e-05	0.00173089	0.00129865	5879/10627/998/71/387/10094/60/10109
Endothelial_Cells	GO_HOMOTYPIC_CELL_CELL_ADHESION	6/141	24/4667	5.87202e-05	0.00176341	0.00132305	10398/10627/71/60/3315/1192
Endothelial_Cells	GO_RNA_PROCESSING	30/141	476/4667	5.9241e-05	0.00176341	0.00132305	3958/6201/25873/6234/6122/6157/6135/6233/351/6223/6428/3181/6181/6651/6432/220988/2197/6164/6194/23524/26986/6141/6158/3312/1655/6227/6165/2521/5093/3190
Endothelial_Cells	GO_POSITIVE_REGULATION_OF_DEVELOPMENTAL_PROCESS	25/141	362/4667	6.29563e-05	0.00184328	0.00138297	3958/6925/3146/5879/3688/3725/998/388/694/10974/3956/387/1958/4666/3726/6237/2353/375/10109/6387/3315/989/3190/6281/1192
Endothelial_Cells	GO_SUBSTANTIA_NIGRA_DEVELOPMENT	6/141	25/4667	7.53581e-05	0.0021696	0.00162781	801/998/387/60/522/8655
Endothelial_Cells	GO_POSITIVE_REGULATION_OF_ACTIN_FILAMENT_BUNDLE_ASSEMBLY	5/141	16/4667	7.82958e-05	0.0021696	0.00162781	5879/7168/387/5216/6281
Endothelial_Cells	GO_REGULATION_OF_T_CELL_MEDIATED_IMMUNITY	5/141	16/4667	7.82958e-05	0.0021696	0.00162781	567/3133/3106/3105/3146
Endothelial_Cells	GO_RESPONSE_TO_ABIOTIC_STIMULUS	25/141	367/4667	7.89609e-05	0.0021696	0.00162781	857/7078/10628/1843/5879/3688/3725/388/6233/351/3326/3303/10974/7314/6678/1958/3320/3726/2354/3301/2353/6387/7316/7295/4792
Endothelial_Cells	GO_RESPONSE_TO_KETONE	9/141	63/4667	9.58467e-05	0.00255695	0.00191843	857/801/10365/10628/1843/3726/2354/2353/3190
Endothelial_Cells	GO_NCRNA_PROCESSING	17/141	201/4667	9.59214e-05	0.00255695	0.00191843	6201/25873/6234/6122/6157/6135/6233/6223/3181/6181/2197/6164/6194/6141/6158/6227/6165
Endothelial_Cells	GO_NEURAL_NUCLEUS_DEVELOPMENT	6/141	27/4667	0.000119824	0.00314713	0.00236123	801/998/387/60/522/8655
Endothelial_Cells	GO_REGULATION_OF_BODY_FLUID_LEVELS	15/141	167/4667	0.000129417	0.00334984	0.00251332	857/966/5879/10398/10627/998/388/3021/2013/71/387/60/3315/3020/1192
Endothelial_Cells	GO_NEGATIVE_REGULATION_OF_CELL_DEATH	24/141	356/4667	0.00013208	0.00336994	0.0025284	857/966/3958/1843/3688/3725/1072/7009/6233/3326/3303/6651/7314/6194/4666/3301/1603/6387/7316/7295/3315/3190/27243/4792
Endothelial_Cells	GO_RESPONSE_TO_CORTICOSTERONE	4/141	10/4667	0.000145553	0.00361052	0.0027089	801/3726/2354/2353
Endothelial_Cells	GO_RETINA_HOMEOSTASIS	4/141	10/4667	0.000145553	0.00361052	0.0027089	567/71/60/3315
Endothelial_Cells	GO_RIBOSOME_BIOGENESIS	16/141	189/4667	0.000154363	0.00377662	0.00283352	6201/25873/6234/6122/6157/6135/6233/6223/6181/2197/6164/6194/6141/6158/6227/6165
Endothelial_Cells	GO_RESPONSE_TO_TYPE_I_INTERFERON	7/141	41/4667	0.000188196	0.00454213	0.00340787	3133/3106/3107/3105/10410/10581/1958
Endothelial_Cells	GO_RESPONSE_TO_PROGESTERONE	5/141	19/4667	0.000193692	0.00461245	0.00346063	857/10628/3726/2354/2353
Endothelial_Cells	GO_NEGATIVE_REGULATION_OF_IMMUNE_EFFECTOR_PROCESS	7/141	42/4667	0.000220203	0.00498689	0.00374156	3133/3106/3105/966/3958/7009/6223
Endothelial_Cells	GO_REGULATION_OF_DNA_TEMPLATED_TRANSCRIPTION_IN_RESPONSE_TO_STRESS	7/141	42/4667	0.000220203	0.00498689	0.00374156	10365/3725/7009/6233/7314/1958/7316
Endothelial_Cells	GO_MEMBRANE_ASSEMBLY	4/141	11/4667	0.000223377	0.00498689	0.00374156	857/6711/2013/6281
Endothelial_Cells	GO_POSITIVE_REGULATION_OF_CELL_KILLING	4/141	11/4667	0.000223377	0.00498689	0.00374156	567/3133/3106/3105
Endothelial_Cells	GO_POSITIVE_REGULATION_OF_T_CELL_MEDIATED_IMMUNITY	4/141	11/4667	0.000223377	0.00498689	0.00374156	567/3133/3106/3105
Endothelial_Cells	GO_POSITIVE_REGULATION_OF_CELL_PROJECTION_ORGANIZATION	11/141	103/4667	0.000238669	0.00526251	0.00394836	5879/3688/998/387/3320/375/10109/6387/5216/989/3190
Endothelial_Cells	GO_RESPONSE_TO_INORGANIC_SUBSTANCE	15/141	177/4667	0.000247916	0.00539972	0.0040513	567/857/801/10365/10628/1843/4502/3725/388/351/6678/3726/2354/2353/2521
Endothelial_Cells	GO_CELLULAR_RESPONSE_TO_CALCIUM_ION	5/141	20/4667	0.000252027	0.00540615	0.00405613	3725/3726/2354/2353/2521
Endothelial_Cells	GO_RESPONSE_TO_ORGANOPHOSPHORUS	7/141	43/4667	0.000256462	0.00540615	0.00405613	1843/3725/351/6678/3726/2354/2353
Endothelial_Cells	GO_PEPTIDE_METABOLIC_PROCESS	22/141	326/4667	0.000257292	0.00540615	0.00405613	6201/25873/6234/6122/6157/6135/1982/6233/6223/6181/1915/2197/6164/6194/4666/26986/6141/6158/6227/6165/1192/9789
Endothelial_Cells	GO_RESPONSE_TO_CORTICOSTEROID	8/141	57/4667	0.000268861	0.00551937	0.00414107	857/801/3146/1843/6678/3726/2354/2353
Endothelial_Cells	GO_RESPONSE_TO_INTERFERON_GAMMA	8/141	57/4667	0.000268861	0.00551937	0.00414107	567/3133/3106/3107/3105/10410/10581/4502
Endothelial_Cells	GO_IMMUNE_RESPONSE	20/141	284/4667	0.000288213	0.00584941	0.0043887	567/3133/3106/3107/3105/10410/3958/10581/3146/4502/6233/351/2013/3956/7314/2197/6194/1958/6387/7316
Endothelial_Cells	GO_REGULATION_OF_ESTABLISHMENT_OF_PLANAR_POLARITY	8/141	58/4667	0.000304032	0.00596933	0.00447867	5879/5720/998/6233/7314/387/7316/5216
Endothelial_Cells	GO_PHAGOCYTOSIS	9/141	73/4667	0.000304148	0.00596933	0.00447867	3146/5879/998/3326/71/10094/60/3320/10109
Endothelial_Cells	GO_TRANSMEMBRANE_RECEPTOR_PROTEIN_SERINE_THREONINE_KINASE_SIGNALING_PATHWAY	9/141	73/4667	0.000304148	0.00596933	0.00447867	6711/3688/3725/6233/7314/387/1958/2353/7316
Endothelial_Cells	GO_CYTOKINE_MEDIATED_SIGNALING_PATHWAY	14/141	161/4667	0.000308272	0.0059845	0.00449005	567/3133/3106/3107/3105/10410/10581/4502/5720/6233/7314/1958/6387/7316
Endothelial_Cells	GO_MEMBRANE_BIOGENESIS	4/141	12/4667	0.000327236	0.00628435	0.00471502	857/6711/2013/6281
Endothelial_Cells	GO_NON_CANONICAL_WNT_SIGNALING_PATHWAY	9/141	74/4667	0.000337494	0.00641239	0.00481109	801/5879/5720/998/6233/7314/387/7316/5216
Endothelial_Cells	GO_ACTIN_FILAMENT_BASED_PROCESS	16/141	204/4667	0.000372638	0.00700559	0.00525616	9168/7114/4637/5879/3688/1072/998/7168/2013/71/387/10094/375/10109/5216/8655
Endothelial_Cells	GO_LYMPHOCYTE_DIFFERENTIATION	8/141	60/4667	0.000385679	0.00717524	0.00538344	567/3146/3688/677/3956/6194/1958/678
Endothelial_Cells	GO_AMIDE_BIOSYNTHETIC_PROCESS	20/141	291/4667	0.000397795	0.00732436	0.00549532	6201/25873/6234/6122/6157/6135/1982/6233/6223/6181/1915/2197/6164/6194/4666/26986/6141/6158/6227/6165
Endothelial_Cells	GO_RESPONSE_TO_EXTRACELLULAR_STIMULUS	12/141	128/4667	0.000424425	0.00773494	0.00580337	857/2771/7078/3688/3725/6223/7538/6678/3312/2353/1603/11345
Endothelial_Cells	GO_REGULATION_OF_CELL_PROJECTION_ORGANIZATION	15/141	187/4667	0.000450783	0.00806608	0.00605182	567/857/5879/3688/1072/998/3956/387/3320/375/10109/6387/5216/989/3190
Endothelial_Cells	GO_FC_EPSILON_RECEPTOR_SIGNALING_PATHWAY	9/141	77/4667	0.000456144	0.00806608	0.00605182	801/5879/3725/5720/6233/7314/2353/7316/4792
Endothelial_Cells	GO_LEUKOCYTE_CELL_CELL_ADHESION	9/141	77/4667	0.000456144	0.00806608	0.00605182	567/3133/3146/3688/977/677/6194/1958/678
Endothelial_Cells	GO_IMMUNE_SYSTEM_DEVELOPMENT	16/141	208/4667	0.000463675	0.00811886	0.00609142	567/1028/10365/3146/3688/3725/998/6223/677/3956/6194/1958/3726/678/6237/3190
Endothelial_Cells	GO_POSITIVE_REGULATION_OF_CELL_DIFFERENTIATION	19/141	273/4667	0.000480617	0.0083338	0.00625269	3958/6925/3146/5879/3688/3725/998/694/10974/3956/387/3726/2353/375/10109/6387/3190/6281/1192
Endothelial_Cells	GO_ACTIVATION_OF_IMMUNE_RESPONSE	14/141	169/4667	0.000507918	0.00872252	0.00654433	3146/5879/5720/998/6233/3326/71/7314/10094/60/3320/10109/7316/4792
Endothelial_Cells	GO_TRANSFORMING_GROWTH_FACTOR_BETA_RECEPTOR_SIGNALING_PATHWAY	7/141	48/4667	0.000516552	0.00878631	0.00659219	3688/3725/6233/7314/387/2353/7316
Endothelial_Cells	GO_RESPONSE_TO_HORMONE	21/141	320/4667	0.000526326	0.0088681	0.00665356	857/2791/801/7078/3146/10628/1843/3688/3725/3021/3015/6678/1958/3320/3726/2354/3301/2353/6387/3190/3020
Endothelial_Cells	GO_VASCULAR_ENDOTHELIAL_GROWTH_FACTOR_RECEPTOR_SIGNALING_PATHWAY	7/141	49/4667	0.000587647	0.00980876	0.00735932	5879/998/71/387/60/3320/3315
Endothelial_Cells	GO_RESPONSE_TO_TRANSFORMING_GROWTH_FACTOR_BETA	8/141	64/4667	0.000602605	0.00996531	0.00747677	857/3688/3725/6233/7314/387/2353/7316
Endothelial_Cells	GO_POSITIVE_REGULATION_OF_SUBSTRATE_ADHESION_DEPENDENT_CELL_SPREADING	4/141	14/4667	0.000631222	0.0103428	0.00775997	5879/998/10109/6281
Endothelial_Cells	GO_ENDOCYTOSIS	15/141	195/4667	0.000703166	0.0114169	0.00856585	857/3146/5879/3688/998/351/3326/1211/71/10094/60/6678/3320/10109/1212
Endothelial_Cells	GO_IMMUNE_EFFECTOR_PROCESS	14/141	175/4667	0.00072221	0.0116204	0.00871857	10410/10581/3146/5879/998/3326/2013/3956/71/10094/60/6194/3320/10109
Endothelial_Cells	GO_RESPONSE_TO_PURINE_CONTAINING_COMPOUND	7/141	51/4667	0.000753107	0.0120094	0.00901038	1843/3725/351/6678/3726/2354/2353
Endothelial_Cells	GO_REGULATION_OF_ANATOMICAL_STRUCTURE_MORPHOGENESIS	24/141	400/4667	0.000760236	0.0120158	0.00901518	103910/3146/5879/1072/5720/998/388/6233/7168/694/2013/7314/387/6678/4666/6237/10109/6387/7316/3315/5216/989/3190/6281
Endothelial_Cells	GO_ENZYME_LINKED_RECEPTOR_PROTEIN_SIGNALING_PATHWAY	19/141	284/4667	0.000784561	0.0122915	0.00922203	6711/10628/5879/3688/3725/10627/998/6233/71/7314/387/10094/60/1958/3320/2353/10109/7316/3315
Endothelial_Cells	GO_REGULATION_OF_INNATE_IMMUNE_RESPONSE	13/141	157/4667	0.000813318	0.0126312	0.00947692	857/3133/3106/3105/3146/5720/6233/3326/6223/3303/7314/7316/4792
Endothelial_Cells	GO_CYTOPLASMIC_PATTERN_RECOGNITION_RECEPTOR_SIGNALING_PATHWAY	4/141	15/4667	0.000840698	0.0126493	0.00949048	6233/7314/7316/4792
Endothelial_Cells	GO_REGULATION_OF_NECROTIC_CELL_DEATH	4/141	15/4667	0.000840698	0.0126493	0.00949048	857/6233/7314/7316
Endothelial_Cells	GO_RESPONSE_TO_MINERALOCORTICOID	4/141	15/4667	0.000840698	0.0126493	0.00949048	801/3726/2354/2353
Endothelial_Cells	GO_INTERFERON_GAMMA_MEDIATED_SIGNALING_PATHWAY	6/141	38/4667	0.000849894	0.0126493	0.00949048	567/3133/3106/3107/3105/4502
Endothelial_Cells	GO_MIDBRAIN_DEVELOPMENT	6/141	38/4667	0.000849894	0.0126493	0.00949048	801/998/387/60/522/8655
Endothelial_Cells	GO_RESPONSE_TO_BACTERIUM	12/141	139/4667	0.000896414	0.0132314	0.00992723	567/857/3133/3106/3105/3725/351/2197/6678/3726/2353/4792
Endothelial_Cells	GO_T_CELL_DIFFERENTIATION	6/141	39/4667	0.000979797	0.0143436	0.0107617	567/3146/677/6194/1958/678
Endothelial_Cells	GO_CELLULAR_AMIDE_METABOLIC_PROCESS	22/141	361/4667	0.00105217	0.0152779	0.0114627	6201/25873/6234/6122/6157/6135/1982/6233/6223/6181/1915/2197/6164/6194/4666/26986/6141/6158/6227/6165/1192/9789
Endothelial_Cells	GO_DETECTION_OF_STIMULUS	7/141	54/4667	0.00106824	0.0153862	0.0115439	3106/3105/801/6233/7314/3301/7316
Endothelial_Cells	GO_NEGATIVE_REGULATION_OF_ENDOCYTOSIS	4/141	16/4667	0.00109483	0.0154665	0.0116042	857/3958/3146/5879
Endothelial_Cells	GO_REGULATION_OF_LEUKOCYTE_MEDIATED_CYTOTOXICITY	4/141	16/4667	0.00109483	0.0154665	0.0116042	567/3133/3106/3105
Endothelial_Cells	GO_RESPONSE_TO_ALCOHOL	11/141	123/4667	0.0010998	0.0154665	0.0116042	801/10365/10628/1843/3688/3015/6678/3726/2354/2353/3190
Endothelial_Cells	GO_LYMPHOCYTE_ACTIVATION	10/141	105/4667	0.00114384	0.0159601	0.0119745	567/3133/3146/3688/977/677/3956/6194/1958/678
Endothelial_Cells	GO_LEUKOCYTE_ACTIVATION	11/141	125/4667	0.00125672	0.0173993	0.0130543	567/3133/3146/3688/977/3725/677/3956/6194/1958/678
Endothelial_Cells	GO_POSITIVE_REGULATION_OF_CELL_SUBSTRATE_ADHESION	6/141	41/4667	0.00128496	0.0175246	0.0131483	5879/3688/998/2013/10109/6281
Endothelial_Cells	GO_REGULATION_OF_PROTEIN_COMPLEX_ASSEMBLY	13/141	165/4667	0.00129344	0.0175246	0.0131483	857/6711/3146/5879/3725/998/10094/3320/3312/375/10109/5216/27243
Endothelial_Cells	GO_RESPONSE_TO_DRUG	12/141	145/4667	0.00130107	0.0175246	0.0131483	567/857/10628/3688/4502/6727/3725/3956/3726/2354/2353/1603
Endothelial_Cells	GO_NEGATIVE_REGULATION_OF_MRNA_METABOLIC_PROCESS	5/141	28/4667	0.00131483	0.0175246	0.0131483	7009/3181/6432/26986/3190
Endothelial_Cells	GO_REGULATION_OF_ACTIN_FILAMENT_BUNDLE_ASSEMBLY	5/141	28/4667	0.00131483	0.0175246	0.0131483	5879/7168/387/5216/6281
Endothelial_Cells	GO_CELLULAR_RESPONSE_TO_INORGANIC_SUBSTANCE	7/141	56/4667	0.00133028	0.0175991	0.0132042	567/4502/3725/3726/2354/2353/2521
Endothelial_Cells	GO_RESPONSE_TO_GROWTH_FACTOR	15/141	208/4667	0.00136781	0.0179626	0.0134769	857/9592/3688/3725/6233/351/7314/1915/387/6678/1958/2353/7316/3315/5216
Endothelial_Cells	GO_NEGATIVE_REGULATION_OF_INNATE_IMMUNE_RESPONSE	4/141	17/4667	0.0013984	0.0180981	0.0135787	3133/3106/3105/6223
Endothelial_Cells	GO_REGULATION_OF_CELL_KILLING	4/141	17/4667	0.0013984	0.0180981	0.0135787	567/3133/3106/3105
Endothelial_Cells	GO_ANTIGEN_PROCESSING_AND_PRESENTATION_OF_PEPTIDE_ANTIGEN	10/141	108/4667	0.00142138	0.0182632	0.0137025	567/3133/3106/3107/3105/5720/1211/375/2923/8655
Endothelial_Cells	GO_POSITIVE_REGULATION_OF_TRANSPORT	20/141	323/4667	0.00149321	0.019049	0.0142921	567/857/3133/801/3958/6711/3146/3688/998/7529/3326/387/3320/6158/375/6387/3190/27243/8655/4792
Endothelial_Cells	GO_PROTEIN_FOLDING	11/141	128/4667	0.00152635	0.0193338	0.0145058	567/2771/3326/3303/5204/3320/3301/3312/10728/7295/2923
Endothelial_Cells	GO_NEGATIVE_REGULATION_OF_TRANSCRIPTION_FROM_RNA_POLYMERASE_II_PROMOTER	19/141	301/4667	0.0015766	0.0198296	0.0148778	857/1028/3146/10628/3725/7009/6233/7538/3181/7314/1958/4666/3726/2354/1655/7316/7295/3190/166
Endothelial_Cells	GO_DEFENSE_RESPONSE	20/141	325/4667	0.00160983	0.020106	0.0150851	567/3133/3106/3107/3105/10410/3958/10581/3146/5879/3688/4502/6233/351/7314/2197/1958/2353/7316/3190
Endothelial_Cells	GO_REGULATION_OF_KINASE_ACTIVITY	19/141	302/4667	0.00163923	0.020331	0.0152539	857/1028/801/2771/3146/1843/5879/998/6233/351/3326/2013/7314/387/4616/3301/7316/7295/3315
Endothelial_Cells	GO_TISSUE_HOMEOSTASIS	6/141	43/4667	0.00165798	0.0204217	0.015322	567/5879/3688/71/60/3315
Endothelial_Cells	GO_REGULATION_OF_DEFENSE_RESPONSE_TO_VIRUS_BY_VIRUS	4/141	18/4667	0.00175616	0.0214828	0.0161181	567/3105/5879/375
Endothelial_Cells	GO_ANTIGEN_PROCESSING_AND_PRESENTATION_OF_PEPTIDE_ANTIGEN_VIA_MHC_CLASS_I	7/141	59/4667	0.00181476	0.0218493	0.0163931	567/3133/3106/3107/3105/5720/2923
Endothelial_Cells	GO_POSITIVE_REGULATION_OF_MRNA_METABOLIC_PROCESS	5/141	30/4667	0.00181617	0.0218493	0.0163931	3303/7538/26986/678/3312
Endothelial_Cells	GO_HOMEOSTATIC_PROCESS	23/141	401/4667	0.00182282	0.0218493	0.0163931	567/857/10365/3146/5879/3688/4502/7009/351/6223/3303/3956/71/60/6194/375/10728/6387/7316/7295/3315/3190/2923
Endothelial_Cells	GO_POSITIVE_REGULATION_OF_CELLULAR_COMPONENT_BIOGENESIS	12/141	151/4667	0.00184694	0.0219909	0.0164993	857/5879/3725/998/7168/387/10094/3320/10109/5216/989/6281
Endothelial_Cells	GO_NEGATIVE_REGULATION_OF_IMMUNE_RESPONSE	6/141	44/4667	0.00187281	0.0220107	0.0165142	3133/3106/3105/966/3958/6223
Endothelial_Cells	GO_RESPONSE_TO_OXYGEN_CONTAINING_COMPOUND	26/141	477/4667	0.00187325	0.0220107	0.0165142	567/857/2791/801/10365/2771/7078/10628/1843/3688/3725/7009/388/7168/351/3956/3015/6678/1958/3726/2354/2353/6387/7295/3190/4792
Endothelial_Cells	GO_POSITIVE_REGULATION_OF_CYTOSKELETON_ORGANIZATION	8/141	76/4667	0.00189265	0.0220933	0.0165761	857/5879/7168/387/10094/10109/5216/6281
Endothelial_Cells	GO_RESPONSE_TO_STEROID_HORMONE	13/141	173/4667	0.00199035	0.023047	0.0172917	857/801/7078/3146/10628/1843/3015/6678/3320/3726/2354/3301/2353
Endothelial_Cells	GO_REGULATION_OF_CELL_PROJECTION_ASSEMBLY	7/141	60/4667	0.0020035	0.023047	0.0172917	857/5879/998/3320/10109/5216/989
Endothelial_Cells	GO_NCRNA_METABOLIC_PROCESS	17/141	261/4667	0.00201306	0.023047	0.0172917	6201/25873/6234/6122/6157/6135/6233/6223/3181/6181/2197/6164/6194/6141/6158/6227/6165
Endothelial_Cells	GO_ANATOMICAL_STRUCTURE_HOMEOSTASIS	8/141	77/4667	0.0020592	0.023425	0.0175753	567/5879/3688/3303/71/60/10728/3315
Endothelial_Cells	GO_RESPONSE_TO_BIOTIC_STIMULUS	18/141	285/4667	0.00209322	0.0236614	0.0177527	567/857/3133/3106/3105/10410/10581/10628/3725/1072/351/2197/6678/3726/2353/6387/3315/4792
Endothelial_Cells	GO_REGULATION_OF_ERBB_SIGNALING_PATHWAY	6/141	45/4667	0.00210811	0.0236797	0.0177664	998/6233/351/1211/7314/7316
Endothelial_Cells	GO_LEUKOCYTE_CHEMOTAXIS	4/141	19/4667	0.00217281	0.0237619	0.0178281	3958/3146/5879/6223
Endothelial_Cells	GO_POSITIVE_REGULATION_OF_LYMPHOCYTE_MEDIATED_IMMUNITY	4/141	19/4667	0.00217281	0.0237619	0.0178281	567/3133/3106/3105
Endothelial_Cells	GO_REGULATION_OF_NITRIC_OXIDE_BIOSYNTHETIC_PROCESS	4/141	19/4667	0.00217281	0.0237619	0.0178281	857/10365/3326/3320
Endothelial_Cells	GO_THYMOCYTE_AGGREGATION	4/141	19/4667	0.00217281	0.0237619	0.0178281	567/677/6194/678
Endothelial_Cells	GO_RESPONSE_TO_RADIATION	12/141	154/4667	0.00218356	0.0237619	0.0178281	857/1843/3688/3725/388/351/10974/1958/3726/2353/6387/7295
Endothelial_Cells	GO_POSITIVE_REGULATION_OF_BINDING	7/141	61/4667	0.00220712	0.0237619	0.0178281	567/857/801/3146/3326/7295/6281
Endothelial_Cells	GO_REGULATION_OF_ACTIN_FILAMENT_BASED_PROCESS	11/141	134/4667	0.00220856	0.0237619	0.0178281	857/6711/5879/7168/387/10094/375/10109/6387/5216/6281
Endothelial_Cells	GO_REGULATION_OF_ENDOCYTOSIS	8/141	78/4667	0.0022371	0.0239249	0.0179504	567/857/3958/3146/5879/3688/375/3190
Endothelial_Cells	GO_HEAD_DEVELOPMENT	15/141	219/4667	0.00228584	0.0243006	0.0182323	801/5879/3688/998/3021/351/387/60/522/10063/6237/6387/3190/3020/8655
Endothelial_Cells	GO_RESPONSE_TO_NITROGEN_COMPOUND	19/141	311/4667	0.00230476	0.0243568	0.0182744	857/2791/801/10365/2771/7078/1843/3725/7009/351/3181/6678/1958/3726/2354/2353/6387/3190/4792
Endothelial_Cells	GO_ANTIGEN_PROCESSING_AND_PRESENTATION_OF_EXOGENOUS_PEPTIDE_ANTIGEN_VIA_MHC_CLASS_I	6/141	46/4667	0.00236508	0.024702	0.0185334	567/3133/3106/3107/3105/5720
Endothelial_Cells	GO_REGULATION_OF_MRNA_SPLICING_VIA_SPLICEOSOME	6/141	46/4667	0.00236508	0.024702	0.0185334	6428/3181/6432/3312/1655/3190
Endothelial_Cells	GO_NEGATIVE_REGULATION_OF_ERBB_SIGNALING_PATHWAY	5/141	32/4667	0.00244498	0.0252412	0.018938	998/6233/1211/7314/7316
Endothelial_Cells	GO_REGULATION_OF_LYMPHOCYTE_MEDIATED_IMMUNITY	5/141	32/4667	0.00244498	0.0252412	0.018938	567/3133/3106/3105/3146
Endothelial_Cells	GO_REGULATION_OF_VASCULATURE_DEVELOPMENT	9/141	98/4667	0.0026003	0.0266432	0.0199899	3146/388/694/2013/387/6678/1958/6237/3315
Endothelial_Cells	GO_REGULATION_OF_CELL_ADHESION	15/141	222/4667	0.00261062	0.0266432	0.0199899	857/3133/3105/966/3958/3146/5879/3688/998/7168/2013/3956/10109/6387/6281
Endothelial_Cells	GO_POSITIVE_REGULATION_OF_CELL_CELL_ADHESION	8/141	80/4667	0.00262906	0.0266789	0.0200167	857/3133/3105/966/3146/5879/998/3956
Endothelial_Cells	GO_CELLULAR_RESPONSE_TO_INTERLEUKIN_4	3/141	10/4667	0.00277183	0.0271533	0.0203726	6122/3326/10376
Endothelial_Cells	GO_GLUCAN_BIOSYNTHETIC_PROCESS	3/141	10/4667	0.00277183	0.0271533	0.0203726	6233/7314/7316
Endothelial_Cells	GO_MYD88_DEPENDENT_TOLL_LIKE_RECEPTOR_SIGNALING_PATHWAY	3/141	10/4667	0.00277183	0.0271533	0.0203726	6233/7314/7316
Endothelial_Cells	GO_NUCLEOTIDE_EXCISION_REPAIR_DNA_GAP_FILLING	3/141	10/4667	0.00277183	0.0271533	0.0203726	6233/7314/7316
Endothelial_Cells	GO_POSITIVE_REGULATION_OF_CELL_JUNCTION_ASSEMBLY	3/141	10/4667	0.00277183	0.0271533	0.0203726	857/5879/6281
Endothelial_Cells	GO_REGULATION_OF_NATURAL_KILLER_CELL_MEDIATED_IMMUNITY	3/141	10/4667	0.00277183	0.0271533	0.0203726	3133/3106/3105
Endothelial_Cells	GO_REGULATION_OF_HOMOTYPIC_CELL_CELL_ADHESION	9/141	99/4667	0.00278825	0.0271533	0.0203726	857/3133/3105/966/3958/3146/5879/998/3956
Endothelial_Cells	GO_DEFENSE_RESPONSE_TO_BACTERIUM	5/141	33/4667	0.00281264	0.0271533	0.0203726	567/3133/3105/351/2197
Endothelial_Cells	GO_HUMORAL_IMMUNE_RESPONSE	5/141	33/4667	0.00281264	0.0271533	0.0203726	567/3133/3105/351/2197
Endothelial_Cells	GO_NEGATIVE_REGULATION_OF_BINDING	7/141	64/4667	0.00291499	0.0279901	0.0210004	567/857/3725/7009/3190/166/4792
Endothelial_Cells	GO_POSITIVE_REGULATION_OF_VASCULATURE_DEVELOPMENT	6/141	48/4667	0.00294903	0.0281656	0.0211321	3146/388/694/1958/6237/3315
Endothelial_Cells	GO_REGULATION_OF_ORGAN_MORPHOGENESIS	9/141	100/4667	0.00298681	0.0283747	0.021289	5879/5720/998/6233/7314/387/4666/7316/5216
Endothelial_Cells	GO_RESPONSE_TO_LIPID	18/141	295/4667	0.00305877	0.0287338	0.0215584	567/857/801/7078/3146/10628/1843/3688/3725/3015/6678/3320/3726/2354/3301/2353/3190/4792
Endothelial_Cells	GO_REGULATION_OF_EPITHELIAL_CELL_MIGRATION	8/141	82/4667	0.00307288	0.0287338	0.0215584	3146/3725/388/2013/387/6678/3315/5216
Endothelial_Cells	GO_REGULATION_OF_PROTEIN_BINDING	8/141	82/4667	0.00307288	0.0287338	0.0215584	567/857/998/7009/351/3326/3190/166
Endothelial_Cells	GO_POSITIVE_REGULATION_OF_KINASE_ACTIVITY	13/141	182/4667	0.00311953	0.028969	0.0217349	801/2771/3146/5879/998/6233/3326/2013/7314/387/4616/7316/7295
Endothelial_Cells	GO_REGULATION_OF_CELL_CELL_ADHESION	10/141	120/4667	0.00313047	0.028969	0.0217349	857/3133/3105/966/3958/3146/5879/998/3956/6387
Endothelial_Cells	GO_REGULATION_OF_RESPONSE_TO_CYTOKINE_STIMULUS	7/141	65/4667	0.00318594	0.0290229	0.0217753	857/6233/3326/3303/7314/7316/166
Endothelial_Cells	GO_NEGATIVE_REGULATION_OF_RNA_SPLICING	4/141	21/4667	0.00320129	0.0290229	0.0217753	7009/3181/6432/3190
Endothelial_Cells	GO_POSITIVE_REGULATION_OF_T_CELL_PROLIFERATION	4/141	21/4667	0.00320129	0.0290229	0.0217753	3133/3105/966/3146
Endothelial_Cells	GO_REGULATION_OF_SUBSTRATE_ADHESION_DEPENDENT_CELL_SPREADING	4/141	21/4667	0.00320129	0.0290229	0.0217753	5879/998/10109/6281
Endothelial_Cells	GO_CELLULAR_RESPONSE_TO_INTERFERON_GAMMA	6/141	49/4667	0.00327853	0.0295109	0.0221415	567/3133/3106/3107/3105/4502
Endothelial_Cells	GO_REGULATION_OF_CYTOKINE_PRODUCTION	14/141	205/4667	0.00328817	0.0295109	0.0221415	567/3133/3106/3105/10365/6711/3146/5879/6233/3303/7538/7314/7316/3315
Endothelial_Cells	GO_REGULATION_OF_CELL_DEVELOPMENT	17/141	274/4667	0.00336459	0.0300458	0.0225427	567/857/6925/5879/3688/1072/998/351/6223/3956/387/4666/375/10109/6387/3190/6281
Endothelial_Cells	GO_REGULATION_OF_IMMUNE_EFFECTOR_PROCESS	11/141	142/4667	0.00348463	0.0308097	0.0231159	567/3133/3106/3105/966/3958/3146/5879/7009/6223/375
Endothelial_Cells	GO_REGULATION_OF_PROTEIN_MODIFICATION_BY_SMALL_PROTEIN_CONJUGATION_OR_REMOVAL	11/141	142/4667	0.00348463	0.0308097	0.0231159	857/1843/5720/6233/3326/3303/7314/1958/3320/3301/7316
Endothelial_Cells	GO_MUSCLE_CONTRACTION	8/141	84/4667	0.00357307	0.031436	0.0235858	801/103910/4637/10398/10627/7168/800/3320
Endothelial_Cells	GO_ERROR_FREE_TRANSLESION_SYNTHESIS	3/141	11/4667	0.00372751	0.0318984	0.0239327	6233/7314/7316
Endothelial_Cells	GO_ERROR_PRONE_TRANSLESION_SYNTHESIS	3/141	11/4667	0.00372751	0.0318984	0.0239327	6233/7314/7316
Endothelial_Cells	GO_MEMBRANE_RAFT_ORGANIZATION	3/141	11/4667	0.00372751	0.0318984	0.0239327	857/2013/6281
Endothelial_Cells	GO_POSITIVE_CHEMOTAXIS	3/141	11/4667	0.00372751	0.0318984	0.0239327	3958/3146/6387
Endothelial_Cells	GO_REGULATION_OF_NUCLEAR_TRANSCRIBED_MRNA_CATABOLIC_PROCESS_DEADENYLATION_DEPENDENT_DECAY	3/141	11/4667	0.00372751	0.0318984	0.0239327	7538/26986/678
Endothelial_Cells	GO_ANTIGEN_PROCESSING_AND_PRESENTATION	10/141	123/4667	0.00374645	0.0318984	0.0239327	567/3133/3106/3107/3105/5720/1211/375/2923/8655
Endothelial_Cells	GO_REGULATION_OF_MULTI_ORGANISM_PROCESS	14/141	208/4667	0.00375291	0.0318984	0.0239327	567/857/3105/10410/10581/5879/3725/1072/3956/26986/375/1655/5216/27243
Endothelial_Cells	GO_DNA_DAMAGE_RESPONSE_DETECTION_OF_DNA_DAMAGE	4/141	22/4667	0.00382209	0.0318984	0.0239327	6233/7314/3301/7316
Endothelial_Cells	GO_ERBB2_SIGNALING_PATHWAY	4/141	22/4667	0.00382209	0.0318984	0.0239327	6233/7314/3320/7316
Endothelial_Cells	GO_REGULATION_OF_TRANSCRIPTION_FROM_RNA_POLYMERASE_II_PROMOTER_IN_RESPONSE_TO_HYPOXIA	4/141	22/4667	0.00382209	0.0318984	0.0239327	6233/7314/1958/7316
Endothelial_Cells	GO_REGULATION_OF_TUMOR_NECROSIS_FACTOR_MEDIATED_SIGNALING_PATHWAY	4/141	22/4667	0.00382209	0.0318984	0.0239327	6233/3303/7314/7316
Endothelial_Cells	GO_REGULATION_OF_SYMBIOSIS_ENCOMPASSING_MUTUALISM_THROUGH_PARASITISM	10/141	124/4667	0.00397192	0.0329946	0.0247552	857/10410/10581/3725/1072/3956/26986/1655/5216/27243
Endothelial_Cells	GO_REGULATION_OF_CELL_SUBSTRATE_ADHESION	7/141	68/4667	0.00411533	0.0340268	0.0255297	5879/3688/998/2013/3956/10109/6281
Endothelial_Cells	GO_NEGATIVE_REGULATION_OF_CANONICAL_WNT_SIGNALING_PATHWAY	8/141	86/4667	0.00413428	0.0340268	0.0255297	857/5720/6233/7314/5204/1958/7316/166
Endothelial_Cells	GO_REGULATION_OF_DEFENSE_RESPONSE	17/141	281/4667	0.00436123	0.03573	0.0268075	567/857/3133/3106/3105/966/3146/5879/5720/6233/3326/6223/3303/7314/375/7316/4792
Endothelial_Cells	GO_POSITIVE_REGULATION_OF_LEUKOCYTE_MEDIATED_IMMUNITY	4/141	23/4667	0.00451971	0.0364123	0.0273194	567/3133/3106/3105
Endothelial_Cells	GO_POSITIVE_REGULATION_OF_MRNA_PROCESSING	4/141	23/4667	0.00451971	0.0364123	0.0273194	3303/7538/26986/3312
Endothelial_Cells	GO_REGULATION_OF_REACTIVE_OXYGEN_SPECIES_BIOSYNTHETIC_PROCESS	4/141	23/4667	0.00451971	0.0364123	0.0273194	857/10365/3326/3320
Endothelial_Cells	GO_REGULATION_OF_CELLULAR_COMPONENT_BIOGENESIS	18/141	306/4667	0.00452605	0.0364123	0.0273194	857/6711/3146/5879/3725/998/7168/3303/387/10094/3320/3312/375/10109/5216/989/6281/27243
Endothelial_Cells	GO_CELL_CHEMOTAXIS	5/141	37/4667	0.0046896	0.0373834	0.028048	3958/3146/5879/6223/6387
Endothelial_Cells	GO_REGULATION_OF_NEURON_DIFFERENTIATION	12/141	169/4667	0.00470433	0.0373834	0.028048	567/857/6925/5879/3688/1072/351/3956/387/375/6387/3190
Endothelial_Cells	GO_CELL_CYCLE_PHASE_TRANSITION	9/141	107/4667	0.00470955	0.0373834	0.028048	801/3688/6233/7314/6194/3320/7316/27243/8655
Endothelial_Cells	GO_POSITIVE_REGULATION_OF_LAMELLIPODIUM_ORGANIZATION	3/141	12/4667	0.00486093	0.0377462	0.0283202	5879/3320/10109
Endothelial_Cells	GO_REGULATION_OF_ANOIKIS	3/141	12/4667	0.00486093	0.0377462	0.0283202	857/3688/166
Endothelial_Cells	GO_REGULATION_OF_PROTEIN_IMPORT_INTO_NUCLEUS_TRANSLOCATION	3/141	12/4667	0.00486093	0.0377462	0.0283202	3326/3320/7295
Endothelial_Cells	GO_RESPONSE_TO_INTERLEUKIN_4	3/141	12/4667	0.00486093	0.0377462	0.0283202	6122/3326/10376
Endothelial_Cells	GO_RESPONSE_TO_MUSCLE_STRETCH	3/141	12/4667	0.00486093	0.0377462	0.0283202	3725/2353/4792
Endothelial_Cells	GO_POSTTRANSCRIPTIONAL_REGULATION_OF_GENE_EXPRESSION	16/141	261/4667	0.00498666	0.0385548	0.0289269	857/5720/1982/6233/7529/351/3303/7538/677/3181/7314/26986/678/3312/7316/3315
Endothelial_Cells	GO_NEGATIVE_REGULATION_OF_IMMUNE_SYSTEM_PROCESS	10/141	129/4667	0.00526576	0.0405373	0.0304143	3133/3106/3105/966/3958/3146/7009/6223/6387/4792
Endothelial_Cells	GO_POSITIVE_REGULATION_OF_LOCOMOTION	11/141	150/4667	0.00529607	0.0405957	0.0304581	3958/3146/5879/3688/3725/388/3956/6678/6387/3315/5216
Endothelial_Cells	GO_RESPONSE_TO_TEMPERATURE_STIMULUS	6/141	54/4667	0.00535266	0.0408541	0.030652	3303/3320/3301/2353/6387/4792
Endothelial_Cells	GO_RESPONSE_TO_REACTIVE_OXYGEN_SPECIES	8/141	90/4667	0.00545897	0.0414882	0.0311277	10365/10628/1843/3725/388/7168/2353/7295
Endothelial_Cells	GO_REGULATION_OF_ACTIN_FILAMENT_LENGTH	7/141	72/4667	0.00565813	0.0427349	0.0320632	6711/5879/10094/375/10109/6387/5216
Endothelial_Cells	GO_CELLULAR_RESPONSE_TO_ORGANIC_CYCLIC_COMPOUND	12/141	173/4667	0.00567087	0.0427349	0.0320632	857/10365/3688/351/3326/3181/3956/3015/1958/3301/3190/4792
Endothelial_Cells	GO_RIBOSOMAL_SMALL_SUBUNIT_BIOGENESIS	5/141	39/4667	0.00590248	0.044155	0.0331286	6201/6234/6223/6194/6227
Endothelial_Cells	GO_NEGATIVE_REGULATION_OF_CELL_COMMUNICATION	24/141	466/4667	0.00592733	0.044155	0.0331286	857/801/3958/2771/7078/1843/3688/5720/998/7009/6233/7529/3303/1211/7314/5204/1958/3301/375/6387/7316/3315/166/4792
Endothelial_Cells	GO_REGULATION_OF_APOPTOTIC_SIGNALING_PATHWAY	12/141	174/4667	0.00593568	0.044155	0.0331286	857/3958/7078/7009/7529/3303/7314/6387/3315/3190/2923/8655
Endothelial_Cells	GO_CELL_JUNCTION_ORGANIZATION	7/141	73/4667	0.00610382	0.044155	0.0331286	5879/3688/977/998/71/387/60
Endothelial_Cells	GO_GLUCAN_METABOLIC_PROCESS	4/141	25/4667	0.00616188	0.044155	0.0331286	801/6233/7314/7316
Endothelial_Cells	GO_LYMPHOCYTE_COSTIMULATION	4/141	25/4667	0.00616188	0.044155	0.0331286	857/5879/998/3956
Endothelial_Cells	GO_POSITIVE_REGULATION_OF_ADAPTIVE_IMMUNE_RESPONSE	4/141	25/4667	0.00616188	0.044155	0.0331286	567/3133/3106/3105
Endothelial_Cells	GO_NEGATIVE_REGULATION_OF_LYMPHOCYTE_MEDIATED_IMMUNITY	3/141	13/4667	0.00618072	0.044155	0.0331286	3133/3106/3105
Endothelial_Cells	GO_NUCLEOTIDE_EXCISION_REPAIR_DNA_DUPLEX_UNWINDING	3/141	13/4667	0.00618072	0.044155	0.0331286	6233/7314/7316
Endothelial_Cells	GO_POSITIVE_REGULATION_OF_ERBB_SIGNALING_PATHWAY	3/141	13/4667	0.00618072	0.044155	0.0331286	6233/7314/7316
Endothelial_Cells	GO_REGULATION_OF_LAMELLIPODIUM_ASSEMBLY	3/141	13/4667	0.00618072	0.044155	0.0331286	5879/3320/10109
Endothelial_Cells	GO_REGULATION_OF_PROTEIN_AUTOPHOSPHORYLATION	3/141	13/4667	0.00618072	0.044155	0.0331286	857/801/3725
Endothelial_Cells	GO_REGULATION_OF_VIRAL_ENTRY_INTO_HOST_CELL	3/141	13/4667	0.00618072	0.044155	0.0331286	10410/10581/3956
Endothelial_Cells	GO_REGULATION_OF_PROTEIN_SERINE_THREONINE_KINASE_ACTIVITY	13/141	198/4667	0.0063907	0.0453814	0.0340488	857/1028/801/2771/1843/6233/3326/7314/387/4616/3301/7316/3315
Endothelial_Cells	GO_REGULATION_OF_CELLULAR_COMPONENT_MOVEMENT	17/141	292/4667	0.00641119	0.0453814	0.0340488	857/7114/3958/3146/5879/3688/3725/388/7168/6223/2013/387/6678/6237/6387/3315/5216
Endothelial_Cells	GO_TRANSMEMBRANE_RECEPTOR_PROTEIN_TYROSINE_KINASE_SIGNALING_PATHWAY	14/141	221/4667	0.00642861	0.0453814	0.0340488	10628/5879/10627/998/6233/71/7314/387/10094/60/3320/10109/7316/3315
Endothelial_Cells	GO_CYTOKINESIS	5/141	40/4667	0.00658506	0.0459411	0.0344687	6711/388/6651/387/989
Endothelial_Cells	GO_REGULATION_OF_ADAPTIVE_IMMUNE_RESPONSE	5/141	40/4667	0.00658506	0.0459411	0.0344687	567/3133/3106/3105/3146
Endothelial_Cells	GO_REGULATION_OF_DNA_BINDING	5/141	40/4667	0.00658506	0.0459411	0.0344687	801/3146/3725/7295/4792
Endothelial_Cells	GO_POSITIVE_REGULATION_OF_CELL_ACTIVATION	8/141	93/4667	0.00664891	0.046027	0.0345331	857/3133/3105/966/3146/5879/998/3956
Endothelial_Cells	GO_REGULATION_OF_METAL_ION_TRANSPORT	8/141	93/4667	0.00664891	0.046027	0.0345331	567/857/801/3958/2771/79026/375/6387
Endothelial_Cells	GO_RESPONSE_TO_NUTRIENT	6/141	57/4667	0.00698536	0.0481693	0.0361404	857/2771/7078/3688/6678/1603
Endothelial_Cells	GO_POSITIVE_REGULATION_OF_PROTEIN_POLYMERIZATION	5/141	41/4667	0.00732118	0.049907	0.0374442	857/5879/10094/10109/5216
Endothelial_Cells	GO_REGULATION_OF_CELLULAR_RESPONSE_TO_HEAT	5/141	41/4667	0.00732118	0.049907	0.0374442	3326/3303/3320/3312/10728
Endothelial_Cells	GO_REGULATION_OF_T_CELL_PROLIFERATION	5/141	41/4667	0.00732118	0.049907	0.0374442	3133/3105/966/3958/3146
Endothelial_Cells	GO_ORGANONITROGEN_COMPOUND_BIOSYNTHETIC_PROCESS	23/141	448/4667	0.00735585	0.0499526	0.0374785	6201/3339/25873/6234/6122/6157/6135/1982/6233/2987/6223/6181/1915/2197/6164/6194/4666/26986/522/6141/6158/6227/6165
Lymphocyte_Cells	GO_NUCLEAR_TRANSCRIBED_MRNA_CATABOLIC_PROCESS_NONSENSE_MEDIATED_DECAY	25/74	100/3619	5.72432e-22	5.87315e-19	5.20009e-19	6158/6235/2197/6232/6171/6170/6233/26986/6188/6156/6206/6223/6210/6201/6181/6227/6208/6164/6122/6147/6167/3921/6204/7311/6160
Lymphocyte_Cells	GO_ESTABLISHMENT_OF_PROTEIN_LOCALIZATION_TO_ENDOPLASMIC_RETICULUM	24/74	96/3619	4.5308e-21	2.3243e-18	2.05794e-18	6158/6235/2197/6232/6171/6170/6233/6188/6156/6206/6223/6210/6201/6181/6227/6208/6164/6122/6147/6167/3921/6204/7311/6160
Lymphocyte_Cells	GO_TRANSLATIONAL_INITIATION	26/74	127/3619	1.84178e-20	6.29888e-18	5.57704e-18	6158/6235/2197/6232/6171/6170/6233/26986/6188/6156/6206/6223/6210/6201/6181/10209/6227/6208/6164/6122/6147/6167/3921/6204/7311/6160
Lymphocyte_Cells	GO_MULTI_ORGANISM_METABOLIC_PROCESS	24/74	103/3619	2.8138e-20	7.21739e-18	6.39028e-18	6158/6235/2197/6232/6171/6170/6233/6188/6156/6206/6223/6210/6201/6181/6227/6208/6164/6122/6147/6167/3921/6204/7311/6160
Lymphocyte_Cells	GO_PROTEIN_LOCALIZATION_TO_ENDOPLASMIC_RETICULUM	24/74	107/3619	7.48024e-20	1.53494e-17	1.35904e-17	6158/6235/2197/6232/6171/6170/6233/6188/6156/6206/6223/6210/6201/6181/6227/6208/6164/6122/6147/6167/3921/6204/7311/6160
Lymphocyte_Cells	GO_PROTEIN_TARGETING_TO_MEMBRANE	24/74	109/3619	1.19991e-19	2.05184e-17	1.8167e-17	6158/6235/2197/6232/6171/6170/6233/6188/6156/6206/6223/6210/6201/6181/6227/6208/6164/6122/6147/6167/3921/6204/7311/6160
Lymphocyte_Cells	GO_RNA_CATABOLIC_PROCESS	26/74	151/3619	1.91794e-18	2.81116e-16	2.489e-16	6158/6235/2197/6232/6171/6170/6233/26986/6188/6156/6206/6223/6210/6201/6181/6227/678/6208/6164/6122/6147/6167/3921/6204/7311/6160
Lymphocyte_Cells	GO_AMIDE_BIOSYNTHETIC_PROCESS	31/74	247/3619	5.70215e-18	7.313e-16	6.47494e-16	6158/6235/2197/6232/6171/6170/6233/26986/6188/6156/6206/6223/6210/6201/6181/10209/6227/6208/6164/6122/6147/6167/3921/6204/6166/4666/7311/1915/1936/1933/6160
Lymphocyte_Cells	GO_PEPTIDE_METABOLIC_PROCESS	32/74	274/3619	1.22175e-17	1.3928e-15	1.23318e-15	6158/6235/2197/6232/6171/6170/6233/26986/6188/6156/6206/6223/6210/6201/6181/10209/6227/6208/6164/6122/6147/6167/3921/6204/6166/4666/7311/1915/1936/1933/1192/6160
Lymphocyte_Cells	GO_RRNA_METABOLIC_PROCESS	24/74	135/3619	2.49752e-17	2.56245e-15	2.2688e-15	6158/6235/2197/6232/6171/6170/6233/6188/6156/6206/6223/6210/6201/6181/6227/6208/6164/6122/6147/6167/3921/6204/7311/6160
Lymphocyte_Cells	GO_RIBOSOME_BIOGENESIS	25/74	152/3619	3.27683e-17	3.05639e-15	2.70613e-15	6158/6235/2197/6232/6171/6170/6233/6188/6156/6206/6223/6210/6201/6181/6227/6208/6164/6122/6147/6167/3921/6204/7311/6160/4869
Lymphocyte_Cells	GO_CELLULAR_AMIDE_METABOLIC_PROCESS	32/74	300/3619	1.91586e-16	1.63806e-14	1.45034e-14	6158/6235/2197/6232/6171/6170/6233/26986/6188/6156/6206/6223/6210/6201/6181/10209/6227/6208/6164/6122/6147/6167/3921/6204/6166/4666/7311/1915/1936/1933/1192/6160
Lymphocyte_Cells	GO_ORGANONITROGEN_COMPOUND_BIOSYNTHETIC_PROCESS	34/74	353/3619	3.5313e-16	2.78701e-14	2.46762e-14	6158/6235/2197/6232/6171/6170/6233/26986/6303/6188/6156/6206/6223/6210/6201/6181/10209/6227/6208/514/6164/6122/6147/6167/3921/4946/6204/6166/4666/7311/1915/1936/1933/6160
Lymphocyte_Cells	GO_ESTABLISHMENT_OF_PROTEIN_LOCALIZATION_TO_MEMBRANE	24/74	153/3619	5.14429e-16	3.77003e-14	3.33799e-14	6158/6235/2197/6232/6171/6170/6233/6188/6156/6206/6223/6210/6201/6181/6227/6208/6164/6122/6147/6167/3921/6204/7311/6160
Lymphocyte_Cells	GO_ORGANIC_CYCLIC_COMPOUND_CATABOLIC_PROCESS	26/74	193/3619	1.08466e-15	7.41907e-14	6.56885e-14	6158/6235/2197/6232/6171/6170/6233/26986/6188/6156/6206/6223/6210/6201/6181/6227/678/6208/6164/6122/6147/6167/3921/6204/7311/6160
Lymphocyte_Cells	GO_NCRNA_PROCESSING	24/74	160/3619	1.49118e-15	9.56217e-14	8.46635e-14	6158/6235/2197/6232/6171/6170/6233/6188/6156/6206/6223/6210/6201/6181/6227/6208/6164/6122/6147/6167/3921/6204/7311/6160
Lymphocyte_Cells	GO_VIRAL_LIFE_CYCLE	24/74	172/3619	8.17646e-15	4.93473e-13	4.36922e-13	6158/6235/2197/6232/6171/6170/6233/6188/6156/6206/6223/6210/6201/6181/6227/6208/6164/6122/6147/6167/3921/6204/7311/6160
Lymphocyte_Cells	GO_PROTEIN_LOCALIZATION_TO_MEMBRANE	24/74	183/3619	3.45144e-14	1.87233e-12	1.65776e-12	6158/6235/2197/6232/6171/6170/6233/6188/6156/6206/6223/6210/6201/6181/6227/6208/6164/6122/6147/6167/3921/6204/7311/6160
Lymphocyte_Cells	GO_ESTABLISHMENT_OF_PROTEIN_LOCALIZATION_TO_ORGANELLE	25/74	202/3619	3.46728e-14	1.87233e-12	1.65776e-12	6158/6235/2197/6232/6171/6170/6233/6188/6156/6206/6223/6210/4792/6201/6181/6227/6208/6164/6122/6147/6167/3921/6204/7311/6160
Lymphocyte_Cells	GO_RIBONUCLEOPROTEIN_COMPLEX_BIOGENESIS	26/74	234/3619	1.2825e-13	6.57921e-12	5.82524e-12	6158/6235/2197/6232/6171/6170/6233/6188/6156/6206/6223/6210/6201/6181/6227/6208/6164/6122/6147/6167/3921/6204/7311/6430/6160/4869
Lymphocyte_Cells	GO_PROTEIN_TARGETING	25/74	215/3619	1.51878e-13	7.42032e-12	6.56995e-12	6158/6235/2197/6232/6171/6170/6233/6188/6156/6206/6223/6210/4792/6201/6181/6227/6208/6164/6122/6147/6167/3921/6204/7311/6160
Lymphocyte_Cells	GO_NCRNA_METABOLIC_PROCESS	24/74	203/3619	3.69515e-13	1.72328e-11	1.5258e-11	6158/6235/2197/6232/6171/6170/6233/6188/6156/6206/6223/6210/6201/6181/6227/6208/6164/6122/6147/6167/3921/6204/7311/6160
Lymphocyte_Cells	GO_INTERSPECIES_INTERACTION_BETWEEN_ORGANISMS	31/74	367/3619	5.23842e-13	2.33679e-11	2.06899e-11	6158/6235/2197/6232/6171/6170/6233/6188/6156/3107/3106/6206/6223/6210/4792/6201/6181/6227/6208/6164/3105/6122/6147/6167/3921/6204/1072/4666/7311/6160/4869
Lymphocyte_Cells	GO_MRNA_METABOLIC_PROCESS	30/74	354/3619	1.36059e-12	5.81653e-11	5.14996e-11	6158/6235/2197/6232/6171/6170/6233/26986/6188/6156/6206/6223/6210/6201/6181/6227/678/6208/6164/6122/1655/6147/6167/3921/6204/7311/6430/6160/2521/9584
Lymphocyte_Cells	GO_PROTEIN_LOCALIZATION_TO_ORGANELLE	26/74	272/3619	4.69065e-12	1.92504e-10	1.70443e-10	6158/6235/2197/6232/6171/6170/6233/6188/6156/6206/6223/6210/4792/6201/6181/6227/6208/6164/6122/6147/6167/3921/6204/3301/7311/6160
Lymphocyte_Cells	GO_RNA_PROCESSING	29/74	397/3619	1.61865e-10	6.38746e-09	5.65546e-09	6158/6235/2197/6232/6171/6170/6233/26986/6188/6156/6206/6223/6210/6201/6181/6227/6208/6164/6122/1655/6147/6167/3921/6204/7311/6430/6160/2521/9584
Lymphocyte_Cells	GO_INTRACELLULAR_PROTEIN_TRANSPORT	26/74	351/3619	1.57093e-09	5.96954e-08	5.28544e-08	6158/6235/2197/6232/6171/6170/6233/6188/6156/6206/6223/6210/4792/6201/6181/6227/6208/6164/6122/6147/6167/3921/6204/7311/6160/4869
Lymphocyte_Cells	GO_SINGLE_ORGANISM_CELLULAR_LOCALIZATION	25/74	372/3619	2.77476e-08	1.01675e-06	9.00231e-07	6158/6235/2197/6232/6171/6170/6233/6188/6156/6206/6223/6210/4792/6201/6181/6227/6208/6164/6122/6147/6167/3921/6204/7311/6160
Lymphocyte_Cells	GO_MACROMOLECULE_CATABOLIC_PROCESS	26/74	421/3619	7.72065e-08	2.73151e-06	2.41848e-06	6158/6235/2197/6232/6171/6170/6233/26986/6188/6156/6206/6223/6210/6201/6181/6227/678/6208/6164/6122/6147/6167/3921/6204/7311/6160
Lymphocyte_Cells	GO_MEMBRANE_ORGANIZATION	24/74	367/3619	9.96917e-08	3.40946e-06	3.01873e-06	6158/6235/2197/6232/6171/6170/6233/6188/6156/6206/6223/6210/6201/6181/6227/6208/6164/6122/6147/6167/3921/6204/7311/6160
Lymphocyte_Cells	GO_RIBOSOME_ASSEMBLY	8/74	33/3619	1.91834e-07	6.34909e-06	5.62149e-06	6232/6223/6208/6122/6147/3921/6204/4869
Lymphocyte_Cells	GO_CELLULAR_MACROMOLECULE_LOCALIZATION	27/74	483/3619	3.20657e-07	1.02811e-05	9.10286e-06	6158/6235/2197/6232/6171/6170/6233/6188/6156/6206/6223/6210/4792/6201/6181/6227/6208/6164/6122/6147/6167/3921/6204/3301/7311/6160/4869
Lymphocyte_Cells	GO_ANTIGEN_PROCESSING_AND_PRESENTATION_OF_ENDOGENOUS_ANTIGEN	5/74	11/3619	1.31031e-06	4.07388e-05	3.60702e-05	567/3107/3106/3105/3133
Lymphocyte_Cells	GO_RIBOSOMAL_SMALL_SUBUNIT_BIOGENESIS	7/74	30/3619	1.56793e-06	4.73145e-05	4.18923e-05	6232/6223/6201/6227/6208/3921/6204
Lymphocyte_Cells	GO_RIBOSOMAL_SMALL_SUBUNIT_ASSEMBLY	5/74	13/3619	3.5351e-06	0.000103629	9.17532e-05	6232/6223/6208/3921/6204
Lymphocyte_Cells	GO_DEFENSE_RESPONSE_TO_GRAM_POSITIVE_BACTERIUM	5/74	17/3619	1.59432e-05	0.000454381	0.000402309	567/2197/6170/3105/3133
Lymphocyte_Cells	GO_POSITIVE_REGULATION_OF_T_CELL_MEDIATED_IMMUNITY	4/74	13/3619	0.000100208	0.00277873	0.00246029	567/3106/3105/3133
Lymphocyte_Cells	GO_DETECTION_OF_STIMULUS	6/74	39/3619	0.000113834	0.00307352	0.00272129	6233/6188/3106/3105/3301/7311
Lymphocyte_Cells	GO_POSITIVE_REGULATION_OF_ADAPTIVE_IMMUNE_RESPONSE	5/74	25/3619	0.000120462	0.00316908	0.00280591	567/3106/3105/3133/301
Lymphocyte_Cells	GO_MATURATION_OF_SSU_RRNA_FROM_TRICISTRONIC_RRNA_TRANSCRIPT_SSU_RRNA_5_8S_RRNA_LSU_RRNA_	4/74	15/3619	0.000185449	0.00464074	0.00410892	6223/6227/6208/3921
Lymphocyte_Cells	GO_POSITIVE_REGULATION_OF_CELL_KILLING	4/74	15/3619	0.000185449	0.00464074	0.00410892	567/3106/3105/3133
Lymphocyte_Cells	GO_NEGATIVE_REGULATION_OF_INNATE_IMMUNE_RESPONSE	4/74	16/3619	0.000243453	0.00594721	0.00526567	3106/6223/3105/3133
Lymphocyte_Cells	GO_MATURATION_OF_SSU_RRNA	4/74	18/3619	0.000396808	0.00946802	0.00838299	6223/6227/6208/3921
Lymphocyte_Cells	GO_DNA_DAMAGE_RESPONSE_DETECTION_OF_DNA_DAMAGE	4/74	19/3619	0.000494886	0.0110381	0.00977315	6233/6188/3301/7311
Lymphocyte_Cells	GO_REGULATION_OF_LEUKOCYTE_MEDIATED_CYTOTOXICITY	4/74	19/3619	0.000494886	0.0110381	0.00977315	567/3106/3105/3133
Lymphocyte_Cells	GO_REGULATION_OF_T_CELL_MEDIATED_IMMUNITY	4/74	19/3619	0.000494886	0.0110381	0.00977315	567/3106/3105/3133
Lymphocyte_Cells	GO_RIBONUCLEOPROTEIN_COMPLEX_SUBUNIT_ORGANIZATION	9/74	119/3619	0.000606088	0.0132308	0.0117145	6232/6223/6208/6122/6147/3921/6204/6430/4869
Lymphocyte_Cells	GO_INTERFERON_GAMMA_MEDIATED_SIGNALING_PATHWAY	5/74	35/3619	0.000627593	0.0134148	0.0118775	567/3107/3106/3105/3133
Lymphocyte_Cells	GO_RESPONSE_TO_BACTERIUM	10/74	147/3619	0.000691361	0.0144763	0.0128173	567/2197/6170/3727/3106/4792/3105/3133/3726/4691
Lymphocyte_Cells	GO_HUMORAL_IMMUNE_RESPONSE	5/74	36/3619	0.000717311	0.0147192	0.0130324	567/2197/6170/3105/3133
Lymphocyte_Cells	GO_REGULATION_OF_CELL_KILLING	4/74	21/3619	0.000740832	0.0149038	0.0131958	567/3106/3105/3133
Lymphocyte_Cells	GO_RESPONSE_TO_TYPE_I_INTERFERON	5/74	37/3619	0.000816299	0.0161062	0.0142605	10581/3107/3106/3105/3133
Lymphocyte_Cells	GO_NEGATIVE_REGULATION_OF_IMMUNE_EFFECTOR_PROCESS	5/74	38/3619	0.000925149	0.0179095	0.0158571	3106/6223/3105/3133/301
Lymphocyte_Cells	GO_POSITIVE_REGULATION_OF_IMMUNE_EFFECTOR_PROCESS	6/74	57/3619	0.000946286	0.0179794	0.015919	567/3106/6223/3105/3133/301
Lymphocyte_Cells	GO_RESPONSE_TO_BIOTIC_STIMULUS	14/74	272/3619	0.000980361	0.0182882	0.0161924	567/10581/2197/6170/3727/3106/6210/4792/3105/1072/7311/3133/3726/4691
Lymphocyte_Cells	GO_RESPONSE_TO_INTERFERON_GAMMA	6/74	58/3619	0.00103856	0.0188104	0.0166547	567/10581/3107/3106/3105/3133
Lymphocyte_Cells	GO_INNATE_IMMUNE_RESPONSE	11/74	183/3619	0.00104502	0.0188104	0.0166547	567/10581/2197/6170/6233/3107/3106/3105/7311/3133/301
Lymphocyte_Cells	GO_POSITIVE_REGULATION_OF_LYMPHOCYTE_MEDIATED_IMMUNITY	4/74	24/3619	0.0012556	0.0222111	0.0196657	567/3106/3105/3133
Lymphocyte_Cells	GO_REGULATION_OF_NATURAL_KILLER_CELL_MEDIATED_IMMUNITY	3/74	12/3619	0.00158161	0.027504	0.024352	3106/3105/3133
Lymphocyte_Cells	GO_REGULATION_OF_ADAPTIVE_IMMUNE_RESPONSE	5/74	43/3619	0.00163869	0.0280215	0.0248103	567/3106/3105/3133/301
Lymphocyte_Cells	GO_NEGATIVE_REGULATION_OF_IMMUNE_RESPONSE	5/74	44/3619	0.00181965	0.030606	0.0270986	3106/6223/3105/3133/301
Lymphocyte_Cells	GO_NUCLEOTIDE_BINDING_DOMAIN_LEUCINE_RICH_REPEAT_CONTAINING_RECEPTOR_SIGNALING_PATHWAY	3/74	13/3619	0.00202603	0.0335276	0.0296854	6233/4792/7311
Lymphocyte_Cells	GO_ANTIGEN_PROCESSING_AND_PRESENTATION_OF_EXOGENOUS_PEPTIDE_ANTIGEN_VIA_MHC_CLASS_I	5/74	47/3619	0.00245071	0.0399115	0.0353377	567/3107/3106/3105/3133
Lymphocyte_Cells	GO_NEGATIVE_REGULATION_OF_LYMPHOCYTE_MEDIATED_IMMUNITY	3/74	14/3619	0.00254092	0.0407341	0.036066	3106/3105/3133
Lymphocyte_Cells	GO_RESPONSE_TO_CYTOKINE	13/74	271/3619	0.00287398	0.0449597	0.0398073	567/10581/6233/3107/3727/3106/4792/3105/6122/7311/3133/3726/301
Lymphocyte_Cells	GO_CELLULAR_RESPONSE_TO_INTERFERON_GAMMA	5/74	49/3619	0.00295146	0.0449597	0.0398073	567/3107/3106/3105/3133
Lymphocyte_Cells	GO_DEFENSE_RESPONSE_TO_BACTERIUM	5/74	49/3619	0.00295146	0.0449597	0.0398073	567/2197/6170/3105/3133
Lymphocyte_Cells	GO_DNA_CONFORMATION_CHANGE	6/74	71/3619	0.00297978	0.0449597	0.0398073	3021/6233/3020/7311/301/4869
Lymphocyte_Cells	GO_POSITIVE_REGULATION_OF_IMMUNE_RESPONSE	12/74	242/3619	0.00322167	0.047311	0.0418892	567/10109/6233/3106/6223/4792/3105/60/10094/7311/3133/301
Lymphocyte_Cells	GO_POSITIVE_REGULATION_OF_NF_KAPPAB_TRANSCRIPTION_FACTOR_ACTIVITY	5/74	50/3619	0.00322785	0.047311	0.0418892	6233/6188/4792/7311/4869
Lymphocyte_Cells	GO_POSITIVE_REGULATION_OF_LEUKOCYTE_MEDIATED_IMMUNITY	4/74	31/3619	0.00333696	0.0482214	0.0426953	567/3106/3105/3133
Mesenchymal_Cells	GO_FC_RECEPTOR_SIGNALING_PATHWAY	18/179	104/5070	1.45533e-08	2.73601e-05	2.1355e-05	71/60/5689/2353/7316/4792/805/3320/3725/5694/10094/998/7311/6500/5688/7314/5879/10109
Mesenchymal_Cells	GO_IMMUNE_RESPONSE_REGULATING_CELL_SURFACE_RECEPTOR_SIGNALING_PATHWAY	18/179	129/5070	4.45954e-07	0.000353265	0.000275729	71/60/5689/2353/7316/4792/805/3320/3725/5694/10094/998/7311/6500/5688/7314/5879/10109
Mesenchymal_Cells	GO_HYDROGEN_PEROXIDE_METABOLIC_PROCESS	6/179	11/5070	7.10806e-07	0.000353265	0.000275729	6647/5052/25824/11315/9588/7001
Mesenchymal_Cells	GO_INTERSPECIES_INTERACTION_BETWEEN_ORGANISMS	34/179	401/5070	9.2947e-07	0.000353265	0.000275729	7431/5479/975/5478/8655/387/5689/7316/4792/3190/3725/51160/5694/7529/6158/6130/7311/6136/1974/3688/3312/5688/7531/3303/4666/6160/3921/1072/10399/7314/6203/6134/293/6175
Mesenchymal_Cells	GO_POSITIVE_REGULATION_OF_CELL_DEATH	27/179	276/5070	9.39535e-07	0.000353265	0.000275729	2934/301/308/3939/6647/8655/8878/7316/10628/11315/10284/3491/3725/7529/3146/3301/998/7311/3688/7078/93974/7531/10399/7314/5879/388/51024
Mesenchymal_Cells	GO_NUCLEOSIDE_MONOPHOSPHATE_METABOLIC_PROCESS	18/179	139/5070	1.37771e-06	0.000360203	0.000281144	3939/9551/4717/126328/1337/4714/4707/3312/2987/3303/29796/27089/1345/10476/4697/4725/54539/518
Mesenchymal_Cells	GO_REGULATION_OF_PROTEIN_LOCALIZATION	33/179	390/5070	1.45241e-06	0.000360203	0.000281144	2934/301/308/9528/5478/8655/5052/7295/387/4946/7009/4792/3320/3190/11315/8724/59286/51160/7529/3146/3301/6158/998/4691/375/3688/3312/54543/93974/7531/10399/293/51024
Mesenchymal_Cells	GO_NUCLEOSIDE_TRIPHOSPHATE_METABOLIC_PROCESS	18/179	140/5070	1.53278e-06	0.000360203	0.000281144	3939/9551/4717/126328/1337/4714/4707/3312/2987/3303/29796/27089/1345/10476/4697/4725/54539/518
Mesenchymal_Cells	GO_RESPONSE_TO_REACTIVE_OXYGEN_SPECIES	15/179	102/5070	2.17705e-06	0.000454761	0.000354948	301/2950/3939/6647/5052/7295/25824/2353/10628/11315/3725/9588/7001/7168/388
Mesenchymal_Cells	GO_RESPONSE_TO_WOUNDING	22/179	209/5070	3.17993e-06	0.000597826	0.000466612	2934/301/975/308/3956/1192/71/6647/60/387/3020/3491/3725/6678/6430/998/7078/4666/3021/5879/7168/388
Mesenchymal_Cells	GO_RESPONSE_TO_ORGANOPHOSPHORUS	9/179	40/5070	7.40405e-06	0.00126542	0.000987678	3939/351/6647/2353/3727/3725/6678/3726/2354
Mesenchymal_Cells	GO_FC_EPSILON_RECEPTOR_SIGNALING_PATHWAY	12/179	74/5070	8.40656e-06	0.00131703	0.00102796	5689/2353/7316/4792/805/3725/5694/7311/6500/5688/7314/5879
Mesenchymal_Cells	GO_PROTEIN_TARGETING	24/179	258/5070	9.73741e-06	0.00140818	0.0010991	302/23480/4792/3320/10628/3725/51160/7529/6158/6130/7311/6136/3312/54543/7095/7531/6160/3921/6203/6134/6727/293/6175/51024
Mesenchymal_Cells	GO_RESPONSE_TO_CAMP	8/179	32/5070	1.05019e-05	0.00141025	0.00110072	3939/351/2353/3727/3725/6678/3726/2354
Mesenchymal_Cells	GO_RESPONSE_TO_CALCIUM_ION	10/179	53/5070	1.22061e-05	0.00148726	0.00116083	308/2353/805/10628/3727/2521/3725/6678/3726/2354
Mesenchymal_Cells	GO_RESPONSE_TO_OXIDATIVE_STRESS	19/179	178/5070	1.28239e-05	0.00148726	0.00116083	301/6414/2879/2950/3939/351/6647/5052/7295/25824/2353/10628/11315/3725/9588/7001/3303/7168/388
Mesenchymal_Cells	GO_DETOXIFICATION	8/179	33/5070	1.34486e-05	0.00148726	0.00116083	2879/6647/5052/25824/11315/4259/9588/7001
Mesenchymal_Cells	GO_REGULATION_OF_IMMUNE_RESPONSE	26/179	300/5070	1.45024e-05	0.00151469	0.00118224	1675/301/975/71/60/5689/2353/7316/4792/805/3320/3958/3725/5694/10094/3146/998/7311/6500/3688/5688/3303/7314/5879/10109/293
Mesenchymal_Cells	GO_NEGATIVE_REGULATION_OF_ENDOCYTOSIS	6/179	17/5070	1.59413e-05	0.00157735	0.00123115	302/3958/8724/3146/10399/5879
Mesenchymal_Cells	GO_RESPONSE_TO_INORGANIC_SUBSTANCE	20/179	198/5070	1.71771e-05	0.00161465	0.00126026	2934/301/308/2950/3939/351/6647/5052/2353/805/10628/3727/2521/11315/3725/6678/7001/3726/2354/388
Mesenchymal_Cells	GO_POSITIVE_REGULATION_OF_TRANSPORT	27/179	325/5070	2.11648e-05	0.00189475	0.00147888	302/967/301/5478/8655/387/4946/4792/805/3320/3958/3190/11315/59286/51160/7529/3146/6158/998/4691/375/3688/54543/93974/7531/10399/51024
Mesenchymal_Cells	GO_REGULATION_OF_RNA_SPLICING	11/179	69/5070	2.39056e-05	0.00197157	0.00153884	79026/7009/3190/1655/10284/6651/6432/3312/6428/3303/3181
Mesenchymal_Cells	GO_PURINE_CONTAINING_COMPOUND_METABOLIC_PROCESS	19/179	186/5070	2.41203e-05	0.00197157	0.00153884	3939/9551/4717/126328/1337/4714/3094/4707/3312/2987/3303/29796/27089/1345/10476/4697/4725/54539/518
Mesenchymal_Cells	GO_OXIDATIVE_PHOSPHORYLATION	11/179	71/5070	3.15585e-05	0.00247208	0.0019295	4717/126328/1337/4714/4707/29796/27089/1345/4697/4725/54539
Mesenchymal_Cells	GO_MRNA_METABOLIC_PROCESS	31/179	411/5070	3.35119e-05	0.00252009	0.00196697	351/678/5441/3958/3190/2521/1655/10284/6651/59286/9584/677/6430/6158/6432/6130/7311/51329/6136/1974/3312/6428/3181/4809/220988/6160/3921/7538/6203/6134/6175
Mesenchymal_Cells	GO_TRANSMEMBRANE_RECEPTOR_PROTEIN_SERINE_THREONINE_KINASE_SIGNALING_PATHWAY	12/179	85/5070	3.58879e-05	0.00259497	0.00202541	7431/10923/387/2353/7316/4738/3725/1958/7311/3688/7314/10979
Mesenchymal_Cells	GO_RESPONSE_TO_PURINE_CONTAINING_COMPOUND	9/179	49/5070	4.227e-05	0.00287176	0.00224145	3939/351/6647/2353/3727/3725/6678/3726/2354
Mesenchymal_Cells	GO_CELL_CYCLE_G2_M_PHASE_TRANSITION	10/179	61/5070	4.41681e-05	0.00287176	0.00224145	7846/8655/10383/7316/805/3320/7311/6500/7531/7314
Mesenchymal_Cells	GO_RESPONSE_TO_METAL_ION	15/179	130/5070	4.42984e-05	0.00287176	0.00224145	2934/308/2950/351/6647/2353/805/10628/3727/2521/11315/3725/6678/3726/2354
Mesenchymal_Cells	GO_REGULATION_OF_RNA_STABILITY	13/179	101/5070	4.60815e-05	0.00288777	0.00225395	678/1153/5689/7316/5694/7529/677/7311/3312/5688/3303/7538/7314
Mesenchymal_Cells	GO_ACTIN_FILAMENT_ORGANIZATION	11/179	75/5070	5.33785e-05	0.00313599	0.00244769	2934/11034/387/9168/10094/998/375/3688/1072/5879/10109
Mesenchymal_Cells	GO_ELECTRON_TRANSPORT_CHAIN	11/179	75/5070	5.33785e-05	0.00313599	0.00244769	4717/126328/1337/4714/4707/29796/27089/1345/4697/4725/54539
Mesenchymal_Cells	GO_ACTIVATION_OF_IMMUNE_RESPONSE	17/179	165/5070	5.93279e-05	0.00333228	0.0026009	1675/71/60/5689/7316/4792/3320/5694/10094/3146/998/7311/6500/5688/7314/5879/10109
Mesenchymal_Cells	GO_REACTIVE_OXYGEN_SPECIES_METABOLIC_PROCESS	8/179	40/5070	6.02647e-05	0.00333228	0.0026009	6647/5052/25824/11315/3491/9588/7001/93974
Mesenchymal_Cells	GO_REGULATION_OF_TUMOR_NECROSIS_FACTOR_MEDIATED_SIGNALING_PATHWAY	6/179	21/5070	6.21072e-05	0.00333604	0.00260383	2950/7316/7311/3303/10399/7314
Mesenchymal_Cells	GO_TRANSFORMING_GROWTH_FACTOR_BETA_RECEPTOR_SIGNALING_PATHWAY	9/179	52/5070	6.90822e-05	0.00360763	0.00281581	387/2353/7316/4738/3725/7311/3688/7314/10979
Mesenchymal_Cells	GO_ESTABLISHMENT_OF_PROTEIN_LOCALIZATION_TO_ORGANELLE	21/179	237/5070	7.55991e-05	0.00384125	0.00299815	23480/4792/3320/10628/3725/51160/6158/6130/7311/6136/3312/54543/7095/6160/3921/6203/6134/6727/293/6175/51024
Mesenchymal_Cells	GO_NEGATIVE_REGULATION_OF_CELL_DEATH	28/179	370/5070	8.02701e-05	0.00387601	0.00302528	301/308/2950/1603/6647/7295/8878/25824/7316/7009/4792/3958/3190/11315/3491/6651/3725/3301/7311/4691/7001/3688/7531/3303/4666/1072/10399/7314
Mesenchymal_Cells	GO_GENERATION_OF_PRECURSOR_METABOLITES_AND_ENERGY	17/179	169/5070	8.04065e-05	0.00387601	0.00302528	3939/7316/805/4717/126328/1337/4714/7311/4707/93974/29796/27089/1345/4697/4725/7314/54539
Mesenchymal_Cells	GO_CELLULAR_RESPONSE_TO_CALCIUM_ION	6/179	22/5070	8.2915e-05	0.003897	0.00304167	2353/3727/2521/3725/3726/2354
Mesenchymal_Cells	GO_TRANSMEMBRANE_TRANSPORT	22/179	258/5070	8.99866e-05	0.00412622	0.00322057	6277/308/1192/23480/7316/805/3320/9551/1337/1347/7311/3312/54543/7531/29796/27089/1345/10476/4697/7314/518/293
Mesenchymal_Cells	GO_GLYCOSYL_COMPOUND_METABOLIC_PROCESS	18/179	188/5070	9.43208e-05	0.00413656	0.00322865	3939/9551/4717/126328/1337/4714/4707/3312/2987/3303/29796/27089/1345/10476/4697/4725/54539/518
Mesenchymal_Cells	GO_ENERGY_DERIVATION_BY_OXIDATION_OF_ORGANIC_COMPOUNDS	15/179	139/5070	9.67849e-05	0.00413656	0.00322865	7316/805/4717/126328/1337/4714/7311/4707/29796/27089/1345/4697/4725/7314/54539
Mesenchymal_Cells	GO_SUBSTANTIA_NIGRA_DEVELOPMENT	7/179	32/5070	9.68131e-05	0.00413656	0.00322865	3939/8655/60/387/805/998/7531
Mesenchymal_Cells	GO_REGULATION_OF_ESTABLISHMENT_OF_PLANAR_POLARITY	10/179	68/5070	0.000114925	0.00480131	0.0037475	387/5689/7316/5216/5694/998/7311/5688/7314/5879
Mesenchymal_Cells	GO_NON_CANONICAL_WNT_SIGNALING_PATHWAY	11/179	82/5070	0.000123041	0.00497613	0.00388394	387/5689/7316/805/5216/5694/998/7311/5688/7314/5879
Mesenchymal_Cells	GO_WOUND_HEALING	17/179	175/5070	0.000124403	0.00497613	0.00388394	2934/301/308/1192/71/60/387/3020/3491/6678/998/7078/4666/3021/5879/7168/388
Mesenchymal_Cells	GO_ION_TRANSMEMBRANE_TRANSPORT	17/179	176/5070	0.000133497	0.00522865	0.00408104	6277/308/1192/7316/805/9551/1337/1347/7311/7531/29796/27089/1345/10476/4697/7314/518
Mesenchymal_Cells	GO_REGULATION_OF_ENDOCYTOSIS	11/179	83/5070	0.000137546	0.00523185	0.00408354	302/967/3958/3190/8724/51160/3146/375/3688/10399/5879
Mesenchymal_Cells	GO_HYDROGEN_ION_TRANSMEMBRANE_TRANSPORT	9/179	57/5070	0.000145071	0.00523185	0.00408354	9551/1337/1347/29796/27089/1345/10476/4697/518
Mesenchymal_Cells	GO_REGULATION_OF_PROTEIN_CATABOLIC_PROCESS	20/179	230/5070	0.000146969	0.00523185	0.00408354	1471/302/975/5689/6613/11345/4946/7316/11315/8724/51160/5694/998/7311/6500/7078/93974/5688/10399/7314
Mesenchymal_Cells	GO_REGULATION_OF_CELLULAR_LOCALIZATION	32/179	465/5070	0.000147406	0.00523185	0.00408354	2934/301/308/9528/5478/8655/5052/7295/387/4946/7009/4792/805/3320/3190/11315/8724/59286/7529/3146/6158/998/4691/375/3688/54543/93974/7531/3303/10399/293/51024
Mesenchymal_Cells	GO_PHAGOCYTOSIS	10/179	70/5070	0.000147494	0.00523185	0.00408354	2934/301/71/60/3320/10094/3146/998/5879/10109
Mesenchymal_Cells	GO_POSITIVE_REGULATION_OF_IMMUNE_SYSTEM_PROCESS	24/179	306/5070	0.000158587	0.00552119	0.00430938	1675/301/975/3956/71/60/5689/2353/7316/4792/3320/3958/3725/5694/10094/3146/998/7311/6500/5688/3303/7314/5879/10109
Mesenchymal_Cells	GO_AUTOPHAGY	17/179	179/5070	0.000164375	0.00559198	0.00436463	308/9528/8655/8878/11345/7316/7009/3320/11315/51160/3146/7311/3312/54543/93974/7314/51024
Mesenchymal_Cells	GO_CELLULAR_RESPONSE_TO_REACTIVE_OXYGEN_SPECIES	9/179	58/5070	0.00016657	0.00559198	0.00436463	301/6647/5052/25824/2353/11315/7001/7168/388
Mesenchymal_Cells	GO_REGULATION_OF_MRNA_METABOLIC_PROCESS	11/179	85/5070	0.000170962	0.00563876	0.00440114	678/7009/3190/1655/10284/6432/3312/6428/3303/3181/7538
Mesenchymal_Cells	GO_NEURAL_NUCLEUS_DEVELOPMENT	7/179	35/5070	0.000176826	0.00573162	0.00447361	3939/8655/60/387/805/998/7531
Mesenchymal_Cells	GO_NUCLEOBASE_CONTAINING_SMALL_MOLECULE_METABOLIC_PROCESS	21/179	252/5070	0.00018219	0.00580538	0.00453118	3939/7295/25824/9551/4717/126328/1337/4714/3094/4707/3312/2987/3303/29796/27089/1345/10476/4697/4725/54539/518
Mesenchymal_Cells	GO_LEUKOCYTE_DIFFERENTIATION	11/179	86/5070	0.000190106	0.00595664	0.00464925	302/301/3956/678/3725/677/3146/1958/998/3688/3726
Mesenchymal_Cells	GO_REGULATION_OF_ANATOMICAL_STRUCTURE_MORPHOGENESIS	29/179	410/5070	0.000196849	0.00604753	0.00472019	2934/1471/6281/301/57142/387/5689/989/7316/3190/5216/6678/5694/3146/998/7311/103910/2787/5688/4666/1072/10399/7314/5879/10979/7168/388/10109/51024
Mesenchymal_Cells	GO_MIDBRAIN_DEVELOPMENT	8/179	47/5070	0.00019944	0.00604753	0.00472019	3939/8655/60/387/805/998/7531/27089
Mesenchymal_Cells	GO_POSITIVE_REGULATION_OF_ESTABLISHMENT_OF_PROTEIN_LOCALIZATION	18/179	200/5070	0.000208528	0.00622273	0.00485693	5478/8655/387/4946/3320/59286/51160/7529/3146/6158/998/4691/375/3688/54543/7531/10399/51024
Mesenchymal_Cells	GO_CELLULAR_RESPONSE_TO_INORGANIC_SUBSTANCE	9/179	60/5070	0.00021759	0.00630971	0.00492483	2934/308/6647/2353/3727/2521/3725/3726/2354
Mesenchymal_Cells	GO_ESTABLISHMENT_OF_PROTEIN_LOCALIZATION_TO_ENDOPLASMIC_RETICULUM	12/179	102/5070	0.000218155	0.00630971	0.00492483	23480/6158/6130/7311/6136/7095/6160/3921/6203/6134/6727/6175
Mesenchymal_Cells	GO_POSITIVE_REGULATION_OF_IMMUNE_RESPONSE	18/179	202/5070	0.000236311	0.0067313	0.00525388	1675/301/71/60/5689/7316/4792/3320/5694/10094/3146/998/7311/6500/5688/7314/5879/10109
Mesenchymal_Cells	GO_FC_GAMMA_RECEPTOR_SIGNALING_PATHWAY	7/179	37/5070	0.000255029	0.00714866	0.00557964	71/60/3320/10094/998/5879/10109
Mesenchymal_Cells	GO_MITOCHONDRIAL_TRANSPORT	12/179	104/5070	0.000262449	0.00714866	0.00557964	8655/3320/9551/7529/54543/93974/7531/3303/10476/518/293/51024
Mesenchymal_Cells	GO_MEMBRANE_ORGANIZATION	30/179	438/5070	0.000266504	0.00714866	0.00557964	2934/302/6281/5478/6647/8655/3320/8724/51160/7529/6158/6130/7311/375/6136/3688/54543/93974/7095/7531/3303/6160/3921/5879/10979/6203/6134/6727/6175/51024
Mesenchymal_Cells	GO_POSITIVE_REGULATION_OF_ORGANELLE_ORGANIZATION	21/179	259/5070	0.000266956	0.00714866	0.00557964	2934/302/6281/301/11034/8655/387/989/11315/5216/59286/7529/10094/6158/54543/93974/7531/5879/7168/10109/51024
Mesenchymal_Cells	GO_REGULATION_OF_CATABOLIC_PROCESS	28/179	397/5070	0.000269976	0.00714866	0.00557964	1471/302/975/9528/678/8878/5689/6613/11345/4946/7316/11315/8724/51160/5694/3146/6158/998/7311/6500/3688/7078/93974/5688/1915/7538/10399/7314
Mesenchymal_Cells	GO_POSITIVE_REGULATION_OF_MULTICELLULAR_ORGANISMAL_PROCESS	31/179	462/5070	0.000300218	0.00776473	0.00606049	301/5479/3956/1192/6647/25824/387/2353/5441/3320/3727/3958/3190/11315/5216/3491/8724/3725/6678/3146/1958/998/4691/375/3688/6925/3303/4666/10399/7168/388
Mesenchymal_Cells	GO_RESPONSE_TO_ORGANIC_CYCLIC_COMPOUND	25/179	339/5070	0.000302179	0.00776473	0.00606049	2934/301/3956/2950/3939/351/6647/2353/4792/805/3320/10628/3727/3190/4738/3725/6678/3146/3301/1958/3688/7078/3726/2354/3181
Mesenchymal_Cells	GO_POSITIVE_REGULATION_OF_ACTIN_FILAMENT_BUNDLE_ASSEMBLY	5/179	18/5070	0.000305633	0.00776473	0.00606049	6281/387/5216/5879/7168
Mesenchymal_Cells	GO_POSITIVE_REGULATION_OF_APOPTOTIC_SIGNALING_PATHWAY	11/179	91/5070	0.000315406	0.00784074	0.00611981	2934/6647/8655/11315/7529/7078/93974/7531/10399/7314/51024
Mesenchymal_Cells	GO_ACTIN_FILAMENT_BASED_PROCESS	17/179	189/5070	0.000316966	0.00784074	0.00611981	2934/7431/301/11034/71/8655/387/9168/5216/10094/998/375/3688/1072/5879/7168/10109
Mesenchymal_Cells	GO_RESPONSE_TO_MECHANICAL_STIMULUS	10/179	77/5070	0.000329259	0.00803904	0.00627459	2353/4792/10628/3727/3725/3688/7078/3726/2354/5879
Mesenchymal_Cells	GO_POSITIVE_REGULATION_OF_CATABOLIC_PROCESS	19/179	227/5070	0.000355249	0.0085624	0.00668308	975/9528/678/8878/5689/6613/4946/7316/11315/51160/5694/3146/7311/6500/93974/5688/7538/10399/7314
Mesenchymal_Cells	GO_SINGLE_ORGANISM_CELLULAR_LOCALIZATION	30/179	447/5070	0.000379636	0.00902748	0.00704609	302/6281/23480/4792/3320/10628/8724/3725/51160/6158/998/6130/7311/375/6136/3688/3312/54543/7095/6160/3921/7314/5879/10979/6203/6134/6727/293/6175/51024
Mesenchymal_Cells	GO_REGULATION_OF_IMMUNE_SYSTEM_PROCESS	32/179	490/5070	0.000386873	0.00902748	0.00704609	1675/2934/301/975/308/3956/71/6647/60/5689/2353/7316/7009/4792/805/3320/3958/3725/5694/10094/3146/998/7311/375/6500/3688/5688/3303/7314/5879/10109/293
Mesenchymal_Cells	GO_POSITIVE_REGULATION_OF_DNA_BINDING	5/179	19/5070	0.000403023	0.00902748	0.00704609	7295/805/11315/3146/8721
Mesenchymal_Cells	GO_HYDROGEN_TRANSPORT	9/179	65/5070	0.000404181	0.00902748	0.00704609	9551/1337/1347/29796/27089/1345/10476/4697/518
Mesenchymal_Cells	GO_ENDOCYTOSIS	17/179	193/5070	0.00040608	0.00902748	0.00704609	2934/301/975/351/71/60/3320/1211/6678/10094/3146/998/4691/3688/1212/5879/10109
Mesenchymal_Cells	GO_RESPONSE_TO_CORTICOSTERONE	4/179	11/5070	0.000408158	0.00902748	0.00704609	2353/805/3726/2354
Mesenchymal_Cells	GO_RETINA_HOMEOSTASIS	4/179	11/5070	0.000408158	0.00902748	0.00704609	71/6647/60/5052
Mesenchymal_Cells	GO_EPHRIN_RECEPTOR_SIGNALING_PATHWAY	7/179	40/5070	0.00042228	0.00912513	0.0071223	71/60/387/10094/998/5879/10109
Mesenchymal_Cells	GO_TISSUE_HOMEOSTASIS	7/179	40/5070	0.00042228	0.00912513	0.0071223	71/6647/60/5052/25824/3688/5879
Mesenchymal_Cells	GO_POSITIVE_REGULATION_OF_INTRACELLULAR_TRANSPORT	15/179	159/5070	0.000433106	0.00925271	0.00722188	8655/387/4946/805/3320/59286/7529/6158/998/375/54543/93974/7531/10399/51024
Mesenchymal_Cells	GO_REGULATION_OF_CELLULAR_PROTEIN_LOCALIZATION	21/179	269/5070	0.000447687	0.00945675	0.00738114	2934/9528/8655/5052/7295/387/4946/4792/3320/3190/11315/59286/7529/6158/998/3688/54543/93974/7531/10399/51024
Mesenchymal_Cells	GO_POSITIVE_REGULATION_OF_CELLULAR_COMPONENT_ORGANIZATION	31/179	473/5070	0.000454749	0.00949921	0.00741427	2934/302/6281/967/301/11034/8655/387/989/3320/3190/11315/5216/8724/59286/3725/51160/7529/10094/6158/998/375/3688/54543/93974/7531/10399/5879/7168/10109/51024
Mesenchymal_Cells	GO_REGULATION_OF_DNA_TEMPLATED_TRANSCRIPTION_IN_RESPONSE_TO_STRESS	7/179	41/5070	0.000494264	0.0101059	0.0078878	7316/7009/3725/1958/6923/7311/7314
Mesenchymal_Cells	GO_REGULATION_OF_INTRACELLULAR_TRANSPORT	21/179	271/5070	0.000494543	0.0101059	0.0078878	8655/5052/7295/387/4946/4792/805/3320/11315/8724/59286/7529/6158/998/375/54543/93974/7531/3303/10399/51024
Mesenchymal_Cells	GO_ION_TRANSPORT	22/179	292/5070	0.000533229	0.0106868	0.00834123	6277/301/308/2512/1192/7316/805/9551/11315/1337/1347/2495/7311/7531/29796/27089/1345/10476/4697/7314/518/293
Mesenchymal_Cells	GO_PLATELET_DEGRANULATION	8/179	54/5070	0.000534341	0.0106868	0.00834123	1675/967/6414/351/6647/805/6678/7078
Mesenchymal_Cells	GO_NEGATIVE_REGULATION_OF_CATALYTIC_ACTIVITY	24/179	332/5070	0.000540419	0.0106946	0.00834731	1471/302/301/308/2950/5037/351/25824/5689/4946/7316/7009/10628/11315/5694/3301/7311/1974/7078/93974/5688/7531/10399/7314
Mesenchymal_Cells	GO_RESPONSE_TO_TOXIC_SUBSTANCE	11/179	97/5070	0.000551446	0.0107992	0.00842891	2879/2950/6647/5052/25824/2353/3320/11315/4259/9588/7001
Mesenchymal_Cells	GO_NEGATIVE_REGULATION_OF_MOLECULAR_FUNCTION	29/179	436/5070	0.000558516	0.0108249	0.00844896	1471/302/301/308/2950/5037/351/25824/5689/170622/4946/7316/7009/4792/805/10628/3190/11315/3725/5694/3301/7311/1974/7078/93974/5688/7531/10399/7314
Mesenchymal_Cells	GO_POSITIVE_REGULATION_OF_DEVELOPMENTAL_PROCESS	27/179	397/5070	0.000626716	0.0120227	0.00938391	6281/301/5479/3956/1192/387/2353/989/3727/3958/3190/3491/8724/3725/3146/1958/998/375/3688/3726/6925/4666/10399/5879/388/10109/51024
Mesenchymal_Cells	GO_MOVEMENT_OF_CELL_OR_SUBCELLULAR_COMPONENT	28/179	419/5070	0.000652699	0.0123947	0.00967424	7431/967/301/351/71/5478/6647/8655/60/57142/7295/387/10383/3320/3958/800/3491/1211/10094/3146/3301/998/3688/7531/7314/5879/7168/10109
Mesenchymal_Cells	GO_NEGATIVE_REGULATION_OF_PROTEIN_MODIFICATION_BY_SMALL_PROTEIN_CONJUGATION_OR_REMOVAL	10/179	84/5070	0.0006692	0.012581	0.00981964	5689/7316/11315/51160/5694/3301/7311/5688/3303/7314
Mesenchymal_Cells	GO_PROTEIN_LOCALIZATION_TO_ENDOPLASMIC_RETICULUM	12/179	116/5070	0.000721722	0.013434	0.0104855	23480/6158/6130/7311/6136/7095/6160/3921/6203/6134/6727/6175
Mesenchymal_Cells	GO_NEGATIVE_REGULATION_OF_TRANSPORT	15/179	167/5070	0.000730133	0.0134574	0.0105037	302/301/308/7295/4946/7009/4792/805/3958/11315/8724/3146/3303/10399/5879
Mesenchymal_Cells	GO_OXIDATION_REDUCTION_PROCESS	26/179	381/5070	0.000757807	0.0138318	0.0107959	2879/3939/6647/5052/7295/25824/7316/805/4717/11315/4259/126328/1337/4714/9588/2495/7311/4707/7001/29796/27089/1345/4697/4725/7314/54539
Mesenchymal_Cells	GO_REGULATION_OF_DNA_BINDING	7/179	44/5070	0.000770461	0.0139276	0.0108707	7295/4792/805/11315/3725/3146/8721
Mesenchymal_Cells	GO_REGULATION_OF_APOPTOTIC_SIGNALING_PATHWAY	16/179	186/5070	0.00078258	0.0140119	0.0109365	2934/2950/6647/8655/7009/3958/3190/11315/7529/7078/93974/7531/3303/10399/7314/51024
Mesenchymal_Cells	GO_POSITIVE_REGULATION_OF_CELLULAR_PROTEIN_LOCALIZATION	15/179	169/5070	0.000826976	0.0141857	0.0110722	8655/387/4946/3320/3190/11315/59286/7529/6158/998/3688/54543/7531/10399/51024
Mesenchymal_Cells	GO_NUCLEOTIDE_BINDING_DOMAIN_LEUCINE_RICH_REPEAT_CONTAINING_RECEPTOR_SIGNALING_PATHWAY	4/179	13/5070	0.000836512	0.0141857	0.0110722	7316/4792/7311/7314
Mesenchymal_Cells	GO_NEGATIVE_REGULATION_OF_RNA_SPLICING	5/179	22/5070	0.000837355	0.0141857	0.0110722	7009/3190/10284/6432/3181
Mesenchymal_Cells	GO_REGULATION_OF_TRANSCRIPTION_FROM_RNA_POLYMERASE_II_PROMOTER_IN_RESPONSE_TO_HYPOXIA	5/179	22/5070	0.000837355	0.0141857	0.0110722	7316/1958/6923/7311/7314
Mesenchymal_Cells	GO_RESPONSE_TO_NITROGEN_COMPOUND	23/179	322/5070	0.000839753	0.0141857	0.0110722	2934/301/308/2950/3939/351/6647/2353/7009/4792/805/3727/3190/4259/3725/6678/6430/1958/7078/3726/2787/2354/3181
Mesenchymal_Cells	GO_REGULATION_OF_ORGAN_MORPHOGENESIS	12/179	118/5070	0.00084183	0.0141857	0.0110722	387/5689/7316/5216/5694/998/7311/2787/5688/4666/7314/5879
Mesenchymal_Cells	GO_REGULATION_OF_MITOCHONDRION_ORGANIZATION	11/179	102/5070	0.000847299	0.0141857	0.0110722	8655/8878/11315/59286/7529/6158/54543/93974/7531/3303/51024
Mesenchymal_Cells	GO_RESPONSE_TO_ABIOTIC_STIMULUS	26/179	384/5070	0.000852653	0.0141857	0.0110722	301/3939/351/6647/7295/1153/2353/7316/4792/3320/10628/3727/3725/6678/3301/1958/6923/7311/3688/7078/3726/2354/3303/7314/5879/388
Mesenchymal_Cells	GO_INTRACELLULAR_PROTEIN_TRANSPORT	29/179	448/5070	0.000869431	0.014226	0.0111036	302/8655/23480/4792/3320/10628/1211/3725/51160/7529/6158/6130/7311/6136/3688/3312/54543/7095/7531/1212/6160/3921/6203/388/6134/6727/293/6175/51024
Mesenchymal_Cells	GO_POSITIVE_REGULATION_OF_CYTOSKELETON_ORGANIZATION	9/179	72/5070	0.000870206	0.014226	0.0111036	2934/6281/11034/387/5216/10094/5879/7168/10109
Mesenchymal_Cells	GO_REGULATION_OF_MITOCHONDRIAL_MEMBRANE_POTENTIAL	6/179	33/5070	0.000890681	0.0144352	0.0112669	1192/6647/11315/93974/10399/7314
Mesenchymal_Cells	GO_REGULATION_OF_BINDING	13/179	136/5070	0.000926796	0.0148921	0.0116235	302/6281/351/7295/7009/4792/805/3190/11315/3725/3146/998/8721
Mesenchymal_Cells	GO_RESPONSE_TO_TRANSFORMING_GROWTH_FACTOR_BETA	9/179	73/5070	0.000962942	0.0153418	0.0119745	387/2353/7316/4738/3725/7311/3688/7314/10979
Mesenchymal_Cells	GO_PROTEIN_TARGETING_TO_MEMBRANE	12/179	120/5070	0.000978214	0.0154541	0.0120622	302/6158/6130/7311/6136/7095/6160/3921/6203/6134/6727/6175
Mesenchymal_Cells	GO_REGULATION_OF_PROTEOLYSIS	23/179	326/5070	0.000995245	0.0155022	0.0120997	2934/1471/9528/5037/351/25824/5689/6613/11345/7316/11315/3491/5694/3146/7311/6500/7078/93974/5688/7531/10399/7314/51024
Mesenchymal_Cells	GO_CELLULAR_RESPIRATION	11/179	104/5070	0.000997751	0.0155022	0.0120997	4717/126328/1337/4714/4707/29796/27089/1345/4697/4725/54539
Mesenchymal_Cells	GO_REGULATION_OF_MRNA_SPLICING_VIA_SPLICEOSOME	7/179	46/5070	0.00101398	0.0156253	0.0121958	3190/1655/10284/6432/3312/6428/3181
Mesenchymal_Cells	GO_REGULATION_OF_MITOCHONDRIAL_OUTER_MEMBRANE_PERMEABILIZATION_INVOLVED_IN_APOPTOTIC_SIGNALING_PATHWAY	5/179	23/5070	0.0010397	0.0158143	0.0123433	8655/7529/93974/7531/3303
Mesenchymal_Cells	GO_VIRAL_LIFE_CYCLE	16/179	191/5070	0.00104307	0.0158143	0.0123433	975/5478/7316/51160/6158/6130/7311/6136/3688/3303/6160/3921/7314/6203/6134/6175
Mesenchymal_Cells	GO_RESPONSE_TO_ALCOHOL	13/179	138/5070	0.00106284	0.0159852	0.0124767	2934/301/2950/6647/2353/805/10628/3190/6678/3688/3726/2354/518
Mesenchymal_Cells	GO_POSITIVE_REGULATION_OF_SUBSTRATE_ADHESION_DEPENDENT_CELL_SPREADING	4/179	14/5070	0.00113906	0.0168617	0.0131608	6281/998/5879/10109
Mesenchymal_Cells	GO_PROTEIN_REFOLDING	4/179	14/5070	0.00113906	0.0168617	0.0131608	3320/10728/3312/3303
Mesenchymal_Cells	GO_RESPONSE_TO_DRUG	14/179	157/5070	0.00117837	0.0173073	0.0135086	301/3956/3939/1603/6647/2353/10628/3727/11315/3725/3688/3726/2354/6727
Mesenchymal_Cells	GO_PROTEIN_LOCALIZATION_TO_MEMBRANE	17/179	213/5070	0.00125173	0.0182422	0.0142383	302/6281/3320/6158/6130/7311/6136/54543/7095/6160/3921/5879/10979/6203/6134/6727/6175
Mesenchymal_Cells	GO_CELL_CYCLE_PHASE_TRANSITION	11/179	107/5070	0.00126437	0.0182847	0.0142715	7846/8655/10383/7316/805/3320/7311/6500/3688/7531/7314
Mesenchymal_Cells	GO_POSITIVE_REGULATION_OF_MITOCHONDRION_ORGANIZATION	9/179	76/5070	0.00129033	0.0185178	0.0144534	8655/11315/59286/7529/6158/54543/93974/7531/51024
Mesenchymal_Cells	GO_ENZYME_LINKED_RECEPTOR_PROTEIN_SIGNALING_PATHWAY	21/179	292/5070	0.00130947	0.01865	0.0145566	7431/71/10923/60/387/2353/5441/7316/3320/10628/4738/3725/10094/1958/998/7311/3688/7314/5879/10979/10109
Mesenchymal_Cells	GO_PROTEIN_LOCALIZATION_TO_ORGANELLE	23/179	334/5070	0.00138247	0.0195417	0.0152526	975/23480/4792/3320/10628/3725/51160/3301/6158/6130/7311/6136/3312/54543/7095/6160/3921/6203/6134/6727/293/6175/51024
Mesenchymal_Cells	GO_POSITIVE_REGULATION_OF_LIPID_METABOLIC_PROCESS	6/179	36/5070	0.00143462	0.0201276	0.0157099	301/975/3491/998/10399/5879
Mesenchymal_Cells	GO_RESPONSE_TO_HORMONE	24/179	356/5070	0.00145303	0.0202348	0.0157936	302/301/308/2950/3939/2353/3020/805/3320/10628/3727/3190/3725/6678/3146/6430/3301/1958/3688/7078/3726/2787/2354/3021
Mesenchymal_Cells	GO_ESTABLISHMENT_OF_PROTEIN_LOCALIZATION_TO_MEMBRANE	15/179	179/5070	0.0014912	0.0205818	0.0160644	302/6281/3320/6158/6130/7311/6136/54543/7095/6160/3921/6203/6134/6727/6175
Mesenchymal_Cells	GO_RESPONSE_TO_COLD	4/179	15/5070	0.00151079	0.0205818	0.0160644	1153/2353/4792/3320
Mesenchymal_Cells	GO_RESPONSE_TO_MINERALOCORTICOID	4/179	15/5070	0.00151079	0.0205818	0.0160644	2353/805/3726/2354
Mesenchymal_Cells	GO_REGULATION_OF_SYMBIOSIS_ENCOMPASSING_MUTUALISM_THROUGH_PARASITISM	11/179	111/5070	0.00170858	0.0231088	0.0180368	2934/5479/3956/5478/8878/5441/1655/5216/8724/3725/1072
Mesenchymal_Cells	GO_INNATE_IMMUNE_RESPONSE_ACTIVATING_CELL_SURFACE_RECEPTOR_SIGNALING_PATHWAY	8/179	65/5070	0.00186234	0.0250085	0.0195195	5689/7316/4792/5694/7311/6500/5688/7314
Mesenchymal_Cells	GO_CYTOPLASMIC_PATTERN_RECOGNITION_RECEPTOR_SIGNALING_PATHWAY	4/179	16/5070	0.00195937	0.026125	0.0203909	7316/4792/7311/7314
Mesenchymal_Cells	GO_REGENERATION	8/179	66/5070	0.00205659	0.0272281	0.0212519	2934/301/2950/3725/6430/4691/7078/4666
Mesenchymal_Cells	GO_NIK_NF_KAPPAB_SIGNALING	7/179	52/5070	0.00212079	0.0278162	0.021711	5689/7316/5694/7311/6500/5688/7314
Mesenchymal_Cells	GO_RESPONSE_TO_EXTRACELLULAR_STIMULUS	13/179	149/5070	0.0021454	0.0278162	0.021711	2934/2950/3939/1603/6647/2353/11345/3725/6678/3688/3312/7078/7538
Mesenchymal_Cells	GO_SINGLE_ORGANISM_CELL_ADHESION	13/179	149/5070	0.0021454	0.0278162	0.021711	301/1192/71/678/60/3491/677/3146/1958/998/3688/5879/10979
Mesenchymal_Cells	GO_CELLULAR_RESPONSE_TO_OXIDATIVE_STRESS	10/179	98/5070	0.00221568	0.0282851	0.0220769	301/6647/5052/25824/2353/11315/7001/3303/7168/388
Mesenchymal_Cells	GO_NEGATIVE_REGULATION_OF_MRNA_METABOLIC_PROCESS	5/179	27/5070	0.00222453	0.0282851	0.0220769	7009/3190/10284/6432/3181
Mesenchymal_Cells	GO_NEGATIVE_REGULATION_OF_PROTEIN_METABOLIC_PROCESS	30/179	498/5070	0.0022267	0.0282851	0.0220769	1471/302/9445/9528/2950/5037/351/9452/25824/1153/5689/11345/7316/805/11315/8724/3725/51160/5694/7529/3301/7311/7078/5688/7531/3303/3181/7538/10399/7314
Mesenchymal_Cells	GO_RESPONSE_TO_CORTICOSTEROID	8/179	67/5070	0.00226646	0.0283002	0.0220887	301/2950/2353/805/6678/3146/3726/2354
Mesenchymal_Cells	GO_RESPONSE_TO_GROWTH_FACTOR	17/179	225/5070	0.00227037	0.0283002	0.0220887	2950/351/387/2353/5441/7316/4738/5216/3725/6678/1958/7311/3688/1915/10399/7314/10979
Mesenchymal_Cells	GO_POSITIVE_REGULATION_OF_CELL_PROJECTION_ORGANIZATION	11/179	115/5070	0.00227304	0.0283002	0.0220887	387/989/3320/3190/5216/8724/998/375/3688/5879/10109
Mesenchymal_Cells	GO_WNT_SIGNALING_PATHWAY	14/179	169/5070	0.00238283	0.0293769	0.0229291	387/5689/7316/805/5216/8724/5694/998/7311/6500/5688/7314/5879/10979
Mesenchymal_Cells	GO_MONOVALENT_INORGANIC_CATION_TRANSPORT	10/179	99/5070	0.00239078	0.0293769	0.0229291	9551/11315/1337/1347/29796/27089/1345/10476/4697/518
Mesenchymal_Cells	GO_LEUKOCYTE_CHEMOTAXIS	4/179	17/5070	0.00249235	0.0295836	0.0230905	301/3958/3146/5879
Mesenchymal_Cells	GO_NEGATIVE_REGULATION_OF_MRNA_SPLICING_VIA_SPLICEOSOME	4/179	17/5070	0.00249235	0.0295836	0.0230905	3190/10284/6432/3181
Mesenchymal_Cells	GO_REGULATION_OF_PHOSPHOLIPID_METABOLIC_PROCESS	4/179	17/5070	0.00249235	0.0295836	0.0230905	975/998/375/5879
Mesenchymal_Cells	GO_POSTTRANSCRIPTIONAL_REGULATION_OF_GENE_EXPRESSION	20/179	287/5070	0.00249296	0.0295836	0.0230905	351/678/1153/5689/7316/5694/1983/7529/677/10209/7311/1974/3312/5688/3303/3181/7538/10399/7314/6203
Mesenchymal_Cells	GO_VASCULAR_ENDOTHELIAL_GROWTH_FACTOR_RECEPTOR_SIGNALING_PATHWAY	6/179	40/5070	0.00251522	0.0295836	0.0230905	71/60/387/3320/998/5879
Mesenchymal_Cells	GO_CELL_ACTIVATION	14/179	170/5070	0.00251775	0.0295836	0.0230905	301/3956/1192/71/678/60/387/3725/677/3146/1958/3688/5879/388
Mesenchymal_Cells	GO_REGULATION_OF_CELLULAR_PROTEIN_CATABOLIC_PROCESS	14/179	170/5070	0.00251775	0.0295836	0.0230905	302/975/5689/6613/11345/7316/11315/5694/7311/6500/93974/5688/10399/7314
Mesenchymal_Cells	GO_ANATOMICAL_STRUCTURE_HOMEOSTASIS	9/179	84/5070	0.0026176	0.0303304	0.0236734	71/6647/60/5052/25824/10728/3688/3303/5879
Mesenchymal_Cells	GO_POSITIVE_REGULATION_OF_ACTIN_FILAMENT_POLYMERIZATION	5/179	28/5070	0.00263185	0.0303304	0.0236734	2934/5216/10094/5879/10109
Mesenchymal_Cells	GO_VIRION_ASSEMBLY	5/179	28/5070	0.00263185	0.0303304	0.0236734	5478/7316/51160/7311/7314
Mesenchymal_Cells	GO_MITOCHONDRIAL_MEMBRANE_ORGANIZATION	7/179	54/5070	0.00264585	0.0303304	0.0236734	8655/3320/7529/54543/93974/7531/3303
Mesenchymal_Cells	GO_ORGANOPHOSPHATE_METABOLIC_PROCESS	23/179	353/5070	0.00285371	0.0323329	0.0252363	2879/3939/25824/805/9551/4717/126328/1337/4714/3094/375/4707/3312/2987/3303/29796/27089/1345/10476/4697/4725/54539/518
Mesenchymal_Cells	GO_CELLULAR_RESPONSE_TO_OXYGEN_CONTAINING_COMPOUND	21/179	311/5070	0.00285493	0.0323329	0.0252363	301/308/3956/2950/351/6647/5052/25824/2353/4792/3190/11315/6430/1958/4691/7001/3688/2787/10399/7168/388
Mesenchymal_Cells	GO_TRANSLATIONAL_INITIATION	12/179	136/5070	0.00287884	0.0324085	0.0252953	1983/6158/10209/6130/7311/6136/1974/6160/3921/6203/6134/6175
Mesenchymal_Cells	GO_REGULATION_OF_ESTABLISHMENT_OF_PROTEIN_LOCALIZATION_TO_MITOCHONDRION	7/179	55/5070	0.00294322	0.032936	0.025707	8655/59286/7529/6158/54543/93974/7531
Mesenchymal_Cells	GO_RESPONSE_TO_CARBOHYDRATE	8/179	70/5070	0.00299845	0.0333555	0.0260345	3956/2950/3939/10628/3190/6678/1958/10399
Mesenchymal_Cells	GO_CELLULAR_TRANSITION_METAL_ION_HOMEOSTASIS	5/179	29/5070	0.00309066	0.0339792	0.0265213	2512/351/6647/2495/375
Mesenchymal_Cells	GO_NEGATIVE_REGULATION_OF_ERBB_SIGNALING_PATHWAY	5/179	29/5070	0.00309066	0.0339792	0.0265213	7316/1211/998/7311/7314
Mesenchymal_Cells	GO_POSITIVE_REGULATION_OF_MITOCHONDRIAL_OUTER_MEMBRANE_PERMEABILIZATION_INVOLVED_IN_APOPTOTIC_SIGNALING_PATHWAY	4/179	18/5070	0.00311713	0.034071	0.0265929	8655/7529/93974/7531
Mesenchymal_Cells	GO_POSITIVE_REGULATION_OF_LEUKOCYTE_DIFFERENTIATION	6/179	42/5070	0.00324267	0.034882	0.0272259	301/3956/2353/3958/3725/3146
Mesenchymal_Cells	GO_REGULATION_OF_ERBB_SIGNALING_PATHWAY	6/179	42/5070	0.00324267	0.034882	0.0272259	351/7316/1211/998/7311/7314
Mesenchymal_Cells	GO_CYTOSKELETON_DEPENDENT_INTRACELLULAR_TRANSPORT	7/179	56/5070	0.00326555	0.034882	0.0272259	7846/351/6647/10376/8655/998/7314
Mesenchymal_Cells	GO_LYMPHOCYTE_DIFFERENTIATION	7/179	56/5070	0.00326555	0.034882	0.0272259	301/3956/678/677/3146/1958/3688
Mesenchymal_Cells	GO_REGULATION_OF_CELL_PROJECTION_ORGANIZATION	15/179	194/5070	0.00328911	0.0349351	0.0272674	7431/3956/57142/387/989/3320/3190/5216/8724/998/375/3688/1072/5879/10109
Mesenchymal_Cells	GO_POSITIVE_REGULATION_OF_CELL_DIFFERENTIATION	20/179	296/5070	0.00356956	0.0376574	0.0293922	6281/301/3956/1192/387/2353/3727/3958/3190/3491/8724/3725/3146/998/375/3688/3726/6925/5879/10109
Mesenchymal_Cells	GO_POSITIVE_REGULATION_OF_INTRINSIC_APOPTOTIC_SIGNALING_PATHWAY	5/179	30/5070	0.00360451	0.0376574	0.0293922	6647/11315/10399/7314/51024
Mesenchymal_Cells	GO_RESPONSE_TO_TEMPERATURE_STIMULUS	7/179	57/5070	0.00361418	0.0376574	0.0293922	6647/1153/2353/4792/3320/3301/3303
Mesenchymal_Cells	GO_POSITIVE_REGULATION_OF_TRANSCRIPTION_FROM_RNA_POLYMERASE_II_PROMOTER	25/179	403/5070	0.00362552	0.0376574	0.0293922	975/351/10923/8878/64710/2353/7316/4792/3727/3190/11315/51142/1655/5216/3491/3725/3146/1958/7311/4691/3726/2354/6925/4666/7314
Mesenchymal_Cells	GO_REGULATION_OF_INTRACELLULAR_PROTEIN_TRANSPORT	14/179	177/5070	0.00364978	0.0377011	0.0294262	5052/7295/387/4946/4792/3320/11315/59286/6158/998/54543/93974/10399/51024
Mesenchymal_Cells	GO_POSITIVE_REGULATION_OF_PROTEIN_CATABOLIC_PROCESS	13/179	159/5070	0.00379943	0.0390324	0.0304654	975/5689/6613/4946/7316/51160/5694/7311/6500/93974/5688/10399/7314
Mesenchymal_Cells	GO_CENTRAL_NERVOUS_SYSTEM_DEVELOPMENT	20/179	299/5070	0.0040054	0.0407522	0.0318077	2934/7431/6414/2950/3939/351/8655/60/57142/387/3020/805/3190/998/3688/7078/7531/27089/3021/5879
Mesenchymal_Cells	GO_REGULATION_OF_PROTEIN_MODIFICATION_BY_SMALL_PROTEIN_CONJUGATION_OR_REMOVAL	13/179	160/5070	0.00401019	0.0407522	0.0318077	5689/7316/3320/11315/51160/5694/3301/1958/7311/6500/5688/3303/7314
Mesenchymal_Cells	GO_MITOCHONDRIAL_RESPIRATORY_CHAIN_COMPLEX_I_BIOGENESIS	6/179	44/5070	0.00411655	0.0414685	0.0323668	4717/126328/4714/4707/4725/54539
Mesenchymal_Cells	GO_REGULATION_OF_ACTIN_FILAMENT_BUNDLE_ASSEMBLY	5/179	31/5070	0.00417694	0.0414685	0.0323668	6281/387/5216/5879/7168
Mesenchymal_Cells	GO_REGULATION_OF_RECEPTOR_MEDIATED_ENDOCYTOSIS	5/179	31/5070	0.00417694	0.0414685	0.0323668	302/967/3190/375/5879
Mesenchymal_Cells	GO_POSITIVE_REGULATION_OF_CELLULAR_COMPONENT_BIOGENESIS	13/179	161/5070	0.00423034	0.0414685	0.0323668	2934/6281/387/989/3320/5216/3725/10094/998/10399/5879/7168/10109
Mesenchymal_Cells	GO_T_CELL_RECEPTOR_SIGNALING_PATHWAY	8/179	74/5070	0.00424706	0.0414685	0.0323668	5689/7316/4792/5694/7311/6500/5688/7314
Mesenchymal_Cells	GO_ACTIN_NUCLEATION	3/179	10/5070	0.00432331	0.0414685	0.0323668	2934/10094/10109
Mesenchymal_Cells	GO_MYD88_DEPENDENT_TOLL_LIKE_RECEPTOR_SIGNALING_PATHWAY	3/179	10/5070	0.00432331	0.0414685	0.0323668	7316/7311/7314
Mesenchymal_Cells	GO_REGULATION_OF_HYDROGEN_PEROXIDE_INDUCED_CELL_DEATH	3/179	10/5070	0.00432331	0.0414685	0.0323668	7295/11315/10399
Mesenchymal_Cells	GO_REGULATION_OF_SUPEROXIDE_METABOLIC_PROCESS	3/179	10/5070	0.00432331	0.0414685	0.0323668	2950/6647/11315
Mesenchymal_Cells	GO_RESPONSE_TO_MUSCLE_STRETCH	3/179	10/5070	0.00432331	0.0414685	0.0323668	2353/4792/3725
Mesenchymal_Cells	GO_SUPEROXIDE_METABOLIC_PROCESS	3/179	10/5070	0.00432331	0.0414685	0.0323668	6647/5052/7001
Mesenchymal_Cells	GO_POSITIVE_REGULATION_OF_CELLULAR_PROTEIN_CATABOLIC_PROCESS	11/179	125/5070	0.00436462	0.0416522	0.0325101	975/5689/6613/7316/5694/7311/6500/93974/5688/10399/7314
Mesenchymal_Cells	GO_POSITIVE_REGULATION_OF_PROTEOLYSIS	15/179	200/5070	0.0043893	0.0416761	0.0325289	2934/351/5689/6613/7316/3491/5694/3146/7311/6500/93974/5688/10399/7314/51024
Mesenchymal_Cells	GO_BIOLOGICAL_ADHESION	20/179	303/5070	0.00465484	0.0436851	0.0340968	4267/967/301/975/1192/351/71/678/60/3491/677/3146/1958/998/3688/3490/3921/5879/10979/388
Mesenchymal_Cells	GO_ACTIN_POLYMERIZATION_OR_DEPOLYMERIZATION	4/179	20/5070	0.00467058	0.0436851	0.0340968	2934/11034/1072/5879
Mesenchymal_Cells	GO_REGULATION_OF_SUBSTRATE_ADHESION_DEPENDENT_CELL_SPREADING	4/179	20/5070	0.00467058	0.0436851	0.0340968	6281/998/5879/10109
Mesenchymal_Cells	GO_RESPONSE_TO_HYDROGEN_PEROXIDE	7/179	60/5070	0.00483143	0.0449658	0.0350965	301/3939/6647/10628/11315/3725/388
Mesenchymal_Cells	GO_INORGANIC_ION_TRANSMEMBRANE_TRANSPORT	11/179	127/5070	0.00492569	0.0456172	0.0356049	308/1192/9551/1337/1347/29796/27089/1345/10476/4697/518
Mesenchymal_Cells	GO_REGULATED_EXOCYTOSIS	8/179	76/5070	0.00500521	0.0461264	0.0360024	1675/967/6414/351/6647/805/6678/7078
Mesenchymal_Cells	GO_HEMOSTASIS	10/179	110/5070	0.00515267	0.0470325	0.0367096	308/1192/71/60/387/3020/998/3021/5879/388
Mesenchymal_Cells	GO_POSITIVE_REGULATION_OF_CELL_SUBSTRATE_ADHESION	6/179	46/5070	0.00515356	0.0470325	0.0367096	6281/3491/998/3688/5879/10109
Mesenchymal_Cells	GO_REGULATION_OF_MULTI_ORGANISM_PROCESS	15/179	204/5070	0.00527757	0.047894	0.037382	2934/5479/308/3956/5478/8878/5441/1655/5216/8724/3725/7311/375/1072/5879
Mesenchymal_Cells	GO_MITOCHONDRIAL_RESPIRATORY_CHAIN_COMPLEX_ASSEMBLY	7/179	61/5070	0.00529891	0.047894	0.037382	4717/126328/4714/4707/29796/4725/54539
Mesenchymal_Cells	GO_REGULATION_OF_PROTEIN_COMPLEX_ASSEMBLY	13/179	166/5070	0.00548254	0.0493167	0.0384924	2934/3320/11315/5216/3725/10094/3146/998/375/3312/10399/5879/10109
Mesenchymal_Cells	GO_POSITIVE_REGULATION_OF_CELL_ADHESION	11/179	129/5070	0.00554259	0.0496194	0.0387287	6281/967/301/3956/3491/3146/998/3688/5879/7168/10109
Monocyte_Cells	GO_NUCLEAR_TRANSCRIBED_MRNA_CATABOLIC_PROCESS_NONSENSE_MEDIATED_DECAY	56/156	105/4786	8.2101e-59	1.30212e-55	1.23152e-55	26986/6158/6170/6229/9349/2197/6187/6181/6124/6232/6235/6154/7311/6189/6138/6203/6142/6176/6227/6217/6223/6171/6194/6143/6167/6206/6164/6228/6208/6202/6128/6205/6207/6136/6204/6160/6135/6137/6144/6141/6224/6157/6146/6233/6188/6125/6169/6210/3646/6155/6129/6156/6234/23521/25873/6175
Monocyte_Cells	GO_ESTABLISHMENT_OF_PROTEIN_LOCALIZATION_TO_ENDOPLASMIC_RETICULUM	54/156	101/4786	1.1533e-56	9.1457e-54	8.64978e-54	6158/6170/6229/9349/2197/6187/6181/6124/6232/6235/6154/7311/6189/6138/6203/6142/6176/6227/6217/6223/6171/6194/6143/6167/6206/6164/6228/6208/6202/6128/6205/6207/6136/6204/6160/6135/6137/6144/6141/6224/6157/6146/6233/6188/6125/6169/6210/6155/6129/6156/6234/23521/25873/6175
Monocyte_Cells	GO_TRANSLATIONAL_INITIATION	59/156	131/4786	1.9258e-56	1.01811e-53	9.629e-54	26986/6158/6170/10209/6229/9349/2197/6187/1983/6181/6124/6232/6235/6154/7311/6189/6138/6203/6142/6176/6227/6217/6223/6171/6194/6143/6167/6206/1982/6164/6228/6208/6202/6128/6205/6207/6136/6204/6160/6135/6137/6144/6141/6224/6157/6146/6233/6188/6125/6169/6210/3646/6155/6129/6156/6234/23521/25873/6175
Monocyte_Cells	GO_MULTI_ORGANISM_METABOLIC_PROCESS	55/156	111/4786	2.56015e-55	1.0151e-52	9.60055e-53	6158/6170/6229/9349/2197/6187/6181/6124/6232/6235/6154/7311/6189/6138/6203/6142/6176/6227/6217/6223/6171/6194/6143/6167/6206/6164/6228/6208/6202/6128/6205/6207/6136/6204/6160/6135/6137/6144/6141/5093/6224/6157/6146/6233/6188/6125/6169/6210/6155/6129/6156/6234/23521/25873/6175
Monocyte_Cells	GO_PROTEIN_TARGETING_TO_MEMBRANE	55/156	117/4786	1.14525e-53	3.63274e-51	3.43575e-51	6158/6386/6170/6229/9349/2197/6187/6181/6124/6232/6235/6154/7311/6189/6138/6203/6142/6176/6227/6217/6223/6171/6194/6143/6167/6206/6164/6228/6208/6202/6128/6205/6207/6136/6204/6160/6135/6137/6144/6141/6224/6157/6146/6233/6188/6125/6169/6210/6155/6129/6156/6234/23521/25873/6175
Monocyte_Cells	GO_PROTEIN_LOCALIZATION_TO_ENDOPLASMIC_RETICULUM	54/156	113/4786	3.92758e-53	1.03819e-50	9.81896e-51	6158/6170/6229/9349/2197/6187/6181/6124/6232/6235/6154/7311/6189/6138/6203/6142/6176/6227/6217/6223/6171/6194/6143/6167/6206/6164/6228/6208/6202/6128/6205/6207/6136/6204/6160/6135/6137/6144/6141/6224/6157/6146/6233/6188/6125/6169/6210/6155/6129/6156/6234/23521/25873/6175
Monocyte_Cells	GO_RNA_CATABOLIC_PROCESS	60/156	163/4786	5.17159e-51	1.17174e-48	1.1082e-48	26986/6158/6170/7538/6229/677/9349/2197/6187/678/6181/6124/6232/6235/6154/7311/6189/6138/6203/6142/6176/6227/6217/6223/6171/6194/6143/6167/6206/6164/6228/6208/6202/6128/6205/6207/6136/6204/6160/6135/6137/6144/6141/6224/6157/6146/6233/6188/6125/6169/6210/3646/6155/6129/6156/6234/23521/25873/7812/6175
Monocyte_Cells	GO_RRNA_METABOLIC_PROCESS	54/156	157/4786	1.11075e-43	2.20206e-41	2.08265e-41	6158/6170/6229/9349/2197/6187/6181/6124/6232/6235/6154/7311/6189/6138/6203/6142/6176/6227/6217/6223/6171/6194/6143/6167/6206/6164/6228/6208/6202/6128/6205/6207/6136/6204/6160/6135/6137/6144/6141/6224/6157/6146/6233/6188/6125/6169/6210/6155/6129/6156/6234/23521/25873/6175
Monocyte_Cells	GO_ESTABLISHMENT_OF_PROTEIN_LOCALIZATION_TO_MEMBRANE	56/156	177/4786	4.29464e-43	7.56811e-41	7.15773e-41	6158/6386/6170/6229/9349/2197/6187/6181/6124/6232/6235/6154/7311/6189/6138/6203/6142/6176/6227/6217/6223/6171/6194/6143/6167/6206/6164/6228/6208/6202/6128/6205/3320/6207/6136/6204/6160/6135/6137/6144/6141/6224/6157/6146/6233/6188/6125/6169/6210/6155/6129/6156/6234/23521/25873/6175
Monocyte_Cells	GO_RIBOSOME_BIOGENESIS	55/156	175/4786	4.3634e-42	6.92035e-40	6.5451e-40	6158/6170/6229/9349/2197/6187/6181/6124/6232/6235/6154/7311/6189/6138/6203/6142/6176/6227/6217/6223/6171/6194/6143/6167/6206/6164/6228/6208/6202/6128/6205/6207/6136/6204/6160/6135/6137/6144/6141/6224/6157/6146/6233/6188/4869/6125/6169/6210/6155/6129/6156/6234/23521/25873/6175
Monocyte_Cells	GO_ORGANIC_CYCLIC_COMPOUND_CATABOLIC_PROCESS	60/156	225/4786	1.63892e-41	2.36303e-39	2.2349e-39	26986/6158/6170/7538/6229/677/9349/2197/6187/678/6181/6124/6232/6235/6154/7311/6189/6138/6203/6142/6176/6227/6217/6223/6171/6194/6143/6167/6206/6164/6228/6208/6202/6128/6205/6207/6136/6204/6160/6135/6137/6144/6141/6224/6157/6146/6233/6188/6125/6169/6210/3646/6155/6129/6156/6234/23521/25873/7812/6175
Monocyte_Cells	GO_VIRAL_LIFE_CYCLE	57/156	198/4786	2.56929e-41	3.39575e-39	3.21162e-39	6158/6170/6229/9349/2197/6187/6181/6124/6232/6235/6154/7311/6189/6138/6203/6142/6176/6227/6217/6223/6171/6194/6143/6167/6206/6164/6228/6208/6202/6128/6205/6207/6136/6204/6160/6135/6137/6144/6141/5093/6224/6157/6146/6233/6188/6125/6169/7913/6210/6155/3303/6129/6156/6234/23521/25873/6175
Monocyte_Cells	GO_MRNA_METABOLIC_PROCESS	74/156	393/4786	8.26691e-41	1.00856e-38	9.53874e-39	26986/6158/6170/7538/6229/677/9349/1655/2197/6187/6430/678/6181/6124/6232/6235/6154/7311/3181/6189/6138/6203/6142/6176/6227/6217/6223/6171/6194/6143/6167/6206/9584/6164/6228/6208/6202/6128/6205/3178/2521/6207/6136/6204/6160/6135/6137/6144/6141/5093/4904/6224/6157/6146/6233/6188/3312/6125/6169/6210/3646/6155/10250/3190/6129/6156/6428/23524/10284/6234/23521/25873/7812/6175
Monocyte_Cells	GO_PROTEIN_TARGETING	61/156	243/4786	1.48958e-40	1.68748e-38	1.59598e-38	4792/6158/6386/6170/6229/9349/2197/6187/6181/6124/6232/6235/6154/7311/6189/6138/6203/4000/6142/6176/6227/6217/6223/6171/6194/6143/6167/6206/6164/6228/6208/6202/293/6128/6205/3320/6207/6136/6204/6160/6135/6137/6144/6141/6224/6157/6146/6233/6188/3312/6125/6169/6210/6155/6129/7529/6156/6234/23521/25873/6175
Monocyte_Cells	GO_AMIDE_BIOSYNTHETIC_PROCESS	65/156	287/4786	1.88183e-40	1.98972e-38	1.88183e-38	26986/6158/6170/10209/6229/1915/1933/9349/2197/6187/1983/6181/6124/6232/6235/6154/7311/6189/4666/6138/6203/6142/6176/6227/6217/6223/6171/6194/6143/6167/6206/1982/6164/6228/6208/6202/293/6128/6205/6207/6136/6204/6160/6135/6137/6144/6141/6224/6157/6146/1938/6233/6188/6166/6125/6169/6210/3646/6155/6129/6156/6234/23521/25873/6175
Monocyte_Cells	GO_ESTABLISHMENT_OF_PROTEIN_LOCALIZATION_TO_ORGANELLE	59/156	224/4786	2.05892e-40	2.0409e-38	1.93024e-38	4792/6158/6170/6229/9349/2197/6187/6181/6124/6232/6235/6154/7311/6189/6138/6203/4000/6142/6176/6227/6217/6223/6171/6194/6143/6167/6206/6164/6228/6208/6202/293/6128/6205/3320/6207/6136/6204/6160/6135/6137/6144/6141/6224/6157/6146/6233/6188/3312/6125/6169/6210/6155/6129/6156/6234/23521/25873/6175
Monocyte_Cells	GO_PEPTIDE_METABOLIC_PROCESS	67/156	313/4786	3.7208e-40	3.47128e-38	3.28306e-38	26986/6158/6170/10209/6229/1915/1933/9349/2197/6187/1983/6181/6124/6232/6235/6154/7311/6189/4666/6138/1192/6203/6142/6176/6227/6217/6223/6171/6194/6143/6167/6206/1982/6164/6228/6208/6202/293/6128/6205/6207/6136/6204/6160/6135/6137/6144/6141/6224/6157/6146/1938/23478/6233/6188/6166/6125/6169/6210/3646/6155/6129/6156/6234/23521/25873/6175
Monocyte_Cells	GO_NCRNA_PROCESSING	55/156	189/4786	4.89436e-40	4.31248e-38	4.07863e-38	6158/6170/6229/9349/2197/6187/6181/6124/6232/6235/6154/7311/3181/6189/6138/6203/6142/6176/6227/6217/6223/6171/6194/6143/6167/6206/6164/6228/6208/6202/6128/6205/6207/6136/6204/6160/6135/6137/6144/6141/6224/6157/6146/6233/6188/6125/6169/6210/6155/6129/6156/6234/23521/25873/6175
Monocyte_Cells	GO_PROTEIN_LOCALIZATION_TO_MEMBRANE	56/156	215/4786	6.87543e-38	5.73917e-36	5.42797e-36	6158/6386/6170/6229/9349/2197/6187/6181/6124/6232/6235/6154/7311/6189/6138/6203/6142/6176/6227/6217/6223/6171/6194/6143/6167/6206/6164/6228/6208/6202/6128/6205/3320/6207/6136/6204/6160/6135/6137/6144/6141/6224/6157/6146/6233/6188/6125/6169/6210/6155/6129/6156/6234/23521/25873/6175
Monocyte_Cells	GO_CELLULAR_AMIDE_METABOLIC_PROCESS	67/156	357/4786	2.8571e-36	2.26568e-34	2.14282e-34	26986/6158/6170/10209/6229/1915/1933/9349/2197/6187/1983/6181/6124/6232/6235/6154/7311/6189/4666/6138/1192/6203/6142/6176/6227/6217/6223/6171/6194/6143/6167/6206/1982/6164/6228/6208/6202/293/6128/6205/6207/6136/6204/6160/6135/6137/6144/6141/6224/6157/6146/1938/23478/6233/6188/6166/6125/6169/6210/3646/6155/6129/6156/6234/23521/25873/6175
Monocyte_Cells	GO_PROTEIN_LOCALIZATION_TO_ORGANELLE	62/156	314/4786	1.3663e-34	1.03188e-32	9.7593e-33	4792/6158/6170/3301/6229/9349/2197/6187/6181/6124/6232/6235/6154/7311/6189/6138/6203/4000/6142/6176/6227/6217/6223/6171/6194/6143/6167/6206/6164/6228/6208/6202/293/6128/6205/3320/389541/6207/6136/6204/6160/6135/6137/6144/6141/4904/6224/6157/6146/6233/6188/3312/6125/6169/6210/6155/6129/6156/6234/23521/25873/6175
Monocyte_Cells	GO_RIBONUCLEOPROTEIN_COMPLEX_BIOGENESIS	57/156	259/4786	3.04378e-34	2.19429e-32	2.0753e-32	6158/6170/6229/9349/2197/6187/6430/6181/6124/6232/6235/6154/7311/6189/6138/6203/6142/6176/6227/6217/6223/6171/6194/6143/6167/6206/6164/6228/6208/6202/6128/6205/6207/6136/6204/6160/6135/6137/6144/6141/6224/6157/6146/6233/6188/4869/6125/6169/6210/3646/6155/6129/6156/6234/23521/25873/6175
Monocyte_Cells	GO_NCRNA_METABOLIC_PROCESS	55/156	251/4786	7.8565e-33	5.41757e-31	5.12381e-31	6158/6170/6229/9349/2197/6187/6181/6124/6232/6235/6154/7311/3181/6189/6138/6203/6142/6176/6227/6217/6223/6171/6194/6143/6167/6206/6164/6228/6208/6202/6128/6205/6207/6136/6204/6160/6135/6137/6144/6141/6224/6157/6146/6233/6188/6125/6169/6210/6155/6129/6156/6234/23521/25873/6175
Monocyte_Cells	GO_INTERSPECIES_INTERACTION_BETWEEN_ORGANISMS	68/156	426/4786	3.37256e-32	2.2287e-30	2.10785e-30	4792/6158/6170/6229/9349/2197/6187/6181/6124/6232/6235/7431/6154/7311/6189/4666/6138/6203/6142/6176/6227/6217/6223/6171/6194/6143/6167/6206/6164/6228/6208/6202/293/6128/6205/3178/6207/6136/6204/6160/6135/6137/6144/6141/5093/6224/6157/6146/6233/6188/3312/4869/6125/6169/7913/6210/6155/3106/3303/3190/6129/7529/6156/1072/6234/23521/25873/6175
Monocyte_Cells	GO_RNA_PROCESSING	70/156	462/4786	8.78259e-32	5.57167e-30	5.26955e-30	26986/6158/6170/6229/9349/1655/2197/6187/6430/6181/6124/6232/6235/6154/7311/3181/6189/6138/6203/6142/6176/6227/6217/6223/6171/6194/6143/6167/6206/9584/6164/6228/6208/6202/6128/6205/3178/2521/6207/6136/6204/6160/6135/6137/6144/6141/5093/4904/6224/6157/6146/6233/6188/3312/6125/6169/6210/6155/10250/9987/3190/6129/6156/6428/23524/10284/6234/23521/25873/6175
Monocyte_Cells	GO_ORGANONITROGEN_COMPOUND_BIOSYNTHETIC_PROCESS	69/156	450/4786	1.35944e-31	8.29259e-30	7.84293e-30	26986/6303/4946/6158/6170/10209/6229/1915/1933/9349/2197/6187/1983/6181/6124/6232/6235/6154/7311/6189/4666/6138/6203/6142/6176/6227/6217/6223/6171/6194/6143/6167/6206/1982/6164/6228/6208/6202/293/6128/6205/6207/6136/6204/6160/6135/6137/6144/6141/6224/6157/514/6146/1938/6233/6188/6166/6125/6169/6210/3646/6155/6129/6156/6234/517/23521/25873/6175
Monocyte_Cells	GO_INTRACELLULAR_PROTEIN_TRANSPORT	64/156	421/4786	9.62313e-29	5.6527e-27	5.34618e-27	972/4792/6158/6386/6170/6229/9349/2197/6187/6181/6124/6232/6235/6154/7311/6189/6138/6203/4000/6142/6176/6227/6217/6223/6171/6194/6143/6167/6206/6164/6228/4082/6208/6202/293/6128/6205/3320/6207/6136/6204/6160/6135/6137/6144/6141/6224/6157/6146/6233/6188/3312/4869/6125/6169/6210/6155/6129/7529/6156/6234/23521/25873/6175
Monocyte_Cells	GO_SINGLE_ORGANISM_CELLULAR_LOCALIZATION	61/156	441/4786	6.76594e-25	3.83242e-23	3.62461e-23	4792/6158/6386/6170/6229/9349/2197/6187/6181/6124/6232/6235/6154/7311/6189/6138/6203/4000/6142/6176/6227/6217/6223/6171/6194/6143/6167/6206/6164/6228/6208/6202/293/6128/6205/3320/6207/6136/6204/6160/6135/6137/6144/6141/6224/6157/6146/6233/6188/3312/998/6125/6169/6210/6155/6129/6156/6234/23521/25873/6175
Monocyte_Cells	GO_MEMBRANE_ORGANIZATION	59/156	449/4786	8.69776e-23	4.75677e-21	4.49884e-21	6158/6386/6170/6229/9349/2197/6187/6181/6124/6232/6235/6154/7311/6189/6138/6203/4000/6142/6176/6227/6217/6223/6171/6194/6143/6167/6206/6164/6228/6208/6202/6128/6205/3320/6207/6136/6204/6160/6135/6137/6144/6141/6224/6157/6146/6233/6188/6125/6169/6210/6155/3303/6129/7529/6156/6234/23521/25873/6175
Monocyte_Cells	GO_RIBOSOMAL_SMALL_SUBUNIT_BIOGENESIS	11/156	34/4786	4.65116e-09	2.45891e-07	2.32558e-07	6229/6232/6227/6217/6223/6194/6208/6202/6204/6169/6234
Monocyte_Cells	GO_RIBOSOME_ASSEMBLY	10/156	33/4786	4.92927e-08	2.52188e-06	2.38513e-06	6232/6223/6208/6128/6136/6204/6135/4869/6125/6169
Monocyte_Cells	GO_CYTOPLASMIC_TRANSLATION	10/156	36/4786	1.24406e-07	6.16587e-06	5.83152e-06	6181/6154/6138/6176/6128/6160/6146/6129/25873/6175
Monocyte_Cells	GO_MATURATION_OF_SSU_RRNA_FROM_TRICISTRONIC_RRNA_TRANSCRIPT_SSU_RRNA_5_8S_RRNA_LSU_RRNA_	6/156	18/4786	1.46187e-05	0.000702583	0.000664486	6229/6227/6217/6223/6208/6202
Monocyte_Cells	GO_POSTTRANSCRIPTIONAL_REGULATION_OF_GENE_EXPRESSION	23/156	270/4786	1.6317e-05	0.00076114	0.000719868	26986/10209/7538/677/678/1983/7311/3181/6203/1982/6208/468/4904/1938/6233/6188/3312/4869/6169/3646/3303/7529/23521
Monocyte_Cells	GO_RIBOSOMAL_SMALL_SUBUNIT_ASSEMBLY	5/156	12/4786	2.27167e-05	0.00102939	0.000973573	6232/6223/6208/6204/6169
Monocyte_Cells	GO_RIBOSOMAL_LARGE_SUBUNIT_BIOGENESIS	7/156	29/4786	2.91423e-05	0.00128388	0.00121426	6154/6128/6136/6135/6125/6169/6129
Monocyte_Cells	GO_MATURATION_OF_SSU_RRNA	6/156	22/4786	5.27175e-05	0.00225973	0.0021372	6229/6227/6217/6223/6208/6202
Monocyte_Cells	GO_RIBOSOMAL_LARGE_SUBUNIT_ASSEMBLY	5/156	16/4786	0.000112671	0.00470254	0.00444755	6128/6136/6135/6125/6169
Monocyte_Cells	GO_RESPONSE_TO_CALCIUM_ION	8/156	49/4786	0.000153985	0.00626206	0.0059225	1843/2354/3727/805/2353/3726/2521/308
Monocyte_Cells	GO_T_CELL_DIFFERENTIATION	8/156	52/4786	0.000236482	0.0093765	0.00886807	972/301/677/678/6194/1958/6146/567
Monocyte_Cells	GO_THYMOCYTE_AGGREGATION	5/156	19/4786	0.000277043	0.0107168	0.0101357	972/677/678/6194/567
Monocyte_Cells	GO_RESPONSE_TO_CORTICOSTERONE	4/156	11/4786	0.000299745	0.0113189	0.0107052	2354/805/2353/3726
Monocyte_Cells	GO_REGULATION_OF_MRNA_METABOLIC_PROCESS	10/156	84/4786	0.000351221	0.0129543	0.0122519	26986/7538/1655/678/3181/3312/3303/3190/6428/10284
Monocyte_Cells	GO_REGULATION_OF_RNA_SPLICING	9/156	71/4786	0.000434837	0.0156739	0.014824	1655/3181/79026/6207/3312/3303/3190/6428/10284
Monocyte_Cells	GO_RIBONUCLEOPROTEIN_COMPLEX_SUBUNIT_ORGANIZATION	12/156	122/4786	0.000549715	0.0193744	0.0183238	6430/6232/6223/6208/6128/6136/6204/6135/4869/6125/6169/3646
Monocyte_Cells	GO_CELLULAR_RESPONSE_TO_CALCIUM_ION	5/156	22/4786	0.000579617	0.0199842	0.0189005	2354/3727/2353/3726/2521
Monocyte_Cells	GO_CELLULAR_RESPONSE_TO_INORGANIC_SUBSTANCE	8/156	61/4786	0.000721676	0.0243527	0.0230322	2354/3727/2353/3726/2521/468/308/567
Monocyte_Cells	GO_REGULATION_OF_CELLULAR_AMIDE_METABOLIC_PROCESS	16/156	202/4786	0.000789239	0.0260778	0.0246637	26986/10209/7538/677/1983/3181/6203/1982/6208/468/1938/6188/4869/6169/3646/23521
Monocyte_Cells	GO_RESPONSE_TO_KETONE	8/156	63/4786	0.000898169	0.0290714	0.027495	1316/1843/2354/9314/805/2353/3726/3190
Monocyte_Cells	GO_RESPONSE_TO_MINERALOCORTICOID	4/156	15/4786	0.00111941	0.0355075	0.0335822	2354/805/2353/3726
Monocyte_Cells	GO_RESPONSE_TO_INORGANIC_SUBSTANCE	15/156	191/4786	0.00126029	0.0391927	0.0370675	1316/301/1843/2354/9314/3727/805/2353/3726/2521/468/1938/6188/308/567
Monocyte_Cells	GO_REGULATION_OF_INTRINSIC_APOPTOTIC_SIGNALING_PATHWAY_IN_RESPONSE_TO_DNA_DAMAGE	4/156	16/4786	0.00145498	0.044377	0.0419707	972/7178/6188/3190
Monocyte_Cells	GO_REGULATION_OF_RNA_STABILITY	10/156	101/4786	0.00151967	0.0454755	0.0430096	26986/7538/677/678/7311/4904/6233/3312/3303/7529
Myogenic_cells	GO_NUCLEAR_TRANSCRIBED_MRNA_CATABOLIC_PROCESS_NONSENSE_MEDIATED_DECAY	73/173	98/3273	1.4118e-78	1.63345e-75	1.54704e-75	6176/6168/6187/6142/23521/6228/6229/6159/6175/6217/11224/6169/6207/6189/6161/6230/6137/6124/6170/6144/6147/6210/6136/6129/6132/6206/6128/6155/6191/4736/6193/6209/6167/6205/6143/6152/6130/6171/7311/6235/9045/6146/9349/6224/6222/6133/6134/6125/6156/6154/6208/3921/3646/6138/6160/6194/6192/6231/6234/6188/6202/6232/6223/6204/6157/6181/6203/6227/6141/25873/6165/6164/6135
Myogenic_cells	GO_MULTI_ORGANISM_METABOLIC_PROCESS	73/173	99/3273	5.20872e-78	3.01324e-75	2.85383e-75	6176/6168/6187/6142/23521/6228/6229/6159/6175/6217/11224/6169/6207/6189/6161/6230/6137/6124/6170/6144/6147/6210/6136/6129/6132/6206/6128/6155/6191/4736/6193/6209/6167/6205/6143/6152/6130/6171/7311/6235/9045/6146/9349/6224/6222/6133/6134/8666/6125/6156/6154/6208/3921/6138/6160/6194/6192/6231/6234/6188/6202/6232/6223/6204/6157/6181/6203/6227/6141/25873/6165/6164/6135
Myogenic_cells	GO_ESTABLISHMENT_OF_PROTEIN_LOCALIZATION_TO_ENDOPLASMIC_RETICULUM	72/173	97/3273	3.30784e-77	1.27572e-74	1.20823e-74	6176/6168/6187/6142/23521/6228/6229/6159/6175/6217/11224/6169/6207/6189/6161/6230/6137/6124/6170/6144/6147/6210/6136/6129/6132/6206/6128/6155/6191/4736/6193/6209/6167/6205/6143/6152/6130/6171/7311/6235/9045/6146/9349/6224/6222/6133/6134/6125/6156/6154/6208/3921/6138/6160/6194/6192/6231/6234/6188/6202/6232/6223/6204/6157/6181/6203/6227/6141/25873/6165/6164/6135
Myogenic_cells	GO_PROTEIN_LOCALIZATION_TO_ENDOPLASMIC_RETICULUM	72/173	108/3273	1.33714e-71	3.09413e-69	2.93044e-69	6176/6168/6187/6142/23521/6228/6229/6159/6175/6217/11224/6169/6207/6189/6161/6230/6137/6124/6170/6144/6147/6210/6136/6129/6132/6206/6128/6155/6191/4736/6193/6209/6167/6205/6143/6152/6130/6171/7311/6235/9045/6146/9349/6224/6222/6133/6134/6125/6156/6154/6208/3921/6138/6160/6194/6192/6231/6234/6188/6202/6232/6223/6204/6157/6181/6203/6227/6141/25873/6165/6164/6135
Myogenic_cells	GO_PROTEIN_TARGETING_TO_MEMBRANE	72/173	108/3273	1.33714e-71	3.09413e-69	2.93044e-69	6176/6168/6187/6142/23521/6228/6229/6159/6175/6217/11224/6169/6207/6189/6161/6230/6137/6124/6170/6144/6147/6210/6136/6129/6132/6206/6128/6155/6191/4736/6193/6209/6167/6205/6143/6152/6130/6171/7311/6235/9045/6146/9349/6224/6222/6133/6134/6125/6156/6154/6208/3921/6138/6160/6194/6192/6231/6234/6188/6202/6232/6223/6204/6157/6181/6203/6227/6141/25873/6165/6164/6135
Myogenic_cells	GO_TRANSLATIONAL_INITIATION	77/173	131/3273	1.0056e-70	1.93913e-68	1.83654e-68	6176/6168/6187/6142/23521/6228/6229/6159/6175/6217/11224/6169/6207/6189/6161/6230/6137/6124/6170/6144/6147/6210/6136/6129/6132/6206/6128/6155/6191/4736/27335/6193/6209/6167/6205/6143/6152/6130/6171/7311/6235/9045/6146/9349/10209/6224/6222/6133/6134/8666/6125/6156/6154/6208/3921/3646/6138/6160/6194/6192/6231/6234/6188/6202/6232/6223/6204/6157/6181/6203/6227/6141/25873/1974/6165/6164/6135
Myogenic_cells	GO_RNA_CATABOLIC_PROCESS	75/173	138/3273	4.39439e-65	7.2633e-63	6.87903e-63	6176/6168/6187/6142/23521/6228/6229/6159/6175/6217/11224/6169/6207/6189/6161/6230/6137/6124/6170/6144/6147/6210/6136/6129/6132/6206/6128/6155/6191/4736/6193/6209/6167/6205/6143/6152/6130/6171/7311/6235/9045/6146/9349/6224/6222/6133/6134/6125/6156/6154/6208/3921/3646/6138/6160/6194/6192/6231/6234/6188/6202/6232/6223/7812/6204/6157/6181/6203/6227/6141/25873/1974/6165/6164/6135
Myogenic_cells	GO_RRNA_METABOLIC_PROCESS	73/173	145/3273	6.85513e-60	9.91423e-58	9.38973e-58	6176/6168/6187/6142/23521/6228/6229/6159/6175/6217/11224/6169/6207/6189/6161/6230/6137/6124/6170/6144/6147/6210/6136/6129/6132/6206/6128/6155/6191/4736/6193/6209/6167/6205/6143/6152/6130/6171/7311/6235/9045/6146/9349/6224/6222/6133/6134/6125/6156/6154/6208/3921/6138/6160/6194/6192/6231/6234/6188/6202/6232/6223/6204/6157/6181/6203/6227/4809/6141/25873/6165/6164/6135
Myogenic_cells	GO_ESTABLISHMENT_OF_PROTEIN_LOCALIZATION_TO_MEMBRANE	73/173	154/3273	2.08318e-57	2.67805e-55	2.53637e-55	6176/6168/6187/6142/23521/6228/6229/6159/6175/54543/6217/11224/6169/6207/6189/6161/6230/6137/6124/6170/6144/6147/6210/6136/6129/6132/6206/6128/6155/6191/4736/6193/6209/6167/6205/6143/6152/6130/6171/7311/6235/9045/6146/9349/6224/6222/6133/6134/6125/6156/6154/6208/3921/6138/6160/6194/6192/6231/6234/6188/6202/6232/6223/6204/6157/6181/6203/6227/6141/25873/6165/6164/6135
Myogenic_cells	GO_VIRAL_LIFE_CYCLE	73/173	156/3273	6.94059e-57	8.03026e-55	7.60543e-55	6176/6168/6187/6142/23521/6228/6229/6159/6175/6217/11224/6169/6207/6189/6161/6230/6137/6124/6170/6144/6147/6210/6136/6129/6132/6206/6128/6155/6191/4736/6193/6209/6167/6205/6143/6152/6130/6171/7311/6235/9045/6146/9349/6224/6222/6133/6134/8666/6125/6156/6154/6208/3921/6138/6160/6194/6192/6231/6234/6188/6202/6232/6223/6204/6157/6181/6203/6227/6141/25873/6165/6164/6135
Myogenic_cells	GO_ORGANIC_CYCLIC_COMPOUND_CATABOLIC_PROCESS	76/173	182/3273	7.80959e-55	8.21426e-53	7.77969e-53	6176/6168/6187/6142/23521/6228/6229/6159/6175/6217/11224/6169/6207/6189/6161/6230/6137/6124/6170/6144/6147/6210/6136/6129/6132/6206/6128/6155/6191/4736/6193/6209/6167/6205/6143/6152/6130/6171/7311/6235/9045/6146/9349/6224/6222/6133/6134/6125/6156/6154/6208/3921/3646/6138/6160/6194/6192/6231/6234/6188/6202/6232/6223/7812/6204/6157/6181/6203/6227/6141/3094/25873/1974/6165/6164/6135
Myogenic_cells	GO_RIBOSOME_BIOGENESIS	73/173	167/3273	3.55746e-54	3.42999e-52	3.24853e-52	6176/6168/6187/6142/23521/6228/6229/6159/6175/6217/11224/6169/6207/6189/6161/6230/6137/6124/6170/6144/6147/6210/6136/6129/6132/6206/6128/6155/6191/4736/6193/6209/6167/6205/6143/6152/6130/6171/7311/6235/9045/6146/9349/6224/6222/6133/6134/6125/6156/6154/6208/3921/6138/6160/6194/6192/6231/6234/6188/6202/6232/6223/6204/6157/6181/6203/6227/4809/6141/25873/6165/6164/6135
Myogenic_cells	GO_NCRNA_PROCESSING	74/173	176/3273	1.78223e-53	1.58619e-51	1.50227e-51	6176/6168/6187/6142/23521/6228/6229/6159/6175/6217/11224/6169/6207/6189/6161/6230/6137/6124/6170/6144/6147/6210/6136/6129/6132/6206/6128/6155/6191/4736/6193/6209/6167/6205/6143/6152/6130/6171/7311/6235/9045/6146/9349/6224/6222/6133/6134/6125/6156/6154/6208/3921/6138/6160/6194/6192/6231/6234/6188/6202/6232/6223/6204/6157/6181/6203/6227/4809/6141/25873/6165/6164/6135/51637
Myogenic_cells	GO_PROTEIN_LOCALIZATION_TO_MEMBRANE	73/173	177/3273	6.33552e-52	5.23586e-50	4.95886e-50	6176/6168/6187/6142/23521/6228/6229/6159/6175/54543/6217/11224/6169/6207/6189/6161/6230/6137/6124/6170/6144/6147/6210/6136/6129/6132/6206/6128/6155/6191/4736/6193/6209/6167/6205/6143/6152/6130/6171/7311/6235/9045/6146/9349/6224/6222/6133/6134/6125/6156/6154/6208/3921/6138/6160/6194/6192/6231/6234/6188/6202/6232/6223/6204/6157/6181/6203/6227/6141/25873/6165/6164/6135
Myogenic_cells	GO_ESTABLISHMENT_OF_PROTEIN_LOCALIZATION_TO_ORGANELLE	74/173	196/3273	2.34353e-49	1.80764e-47	1.71201e-47	6176/6168/6187/6142/23521/6228/6229/6159/6175/54543/6217/11224/6169/6207/6189/6161/6230/6137/6124/6170/6144/6147/6210/6136/6129/6132/6206/6128/6155/6191/4736/6193/6209/6167/6205/6143/6152/6130/6171/7311/6235/9045/6146/9349/6224/6222/6133/6134/6125/6156/6154/51024/6208/3921/6138/6160/6194/6192/6231/6234/6188/6202/6232/6223/6204/6157/6181/6203/6227/6141/25873/6165/6164/6135
Myogenic_cells	GO_PROTEIN_TARGETING	75/173	209/3273	3.36295e-48	2.43183e-46	2.30317e-46	6176/6168/6187/6142/23521/6228/6229/6159/6175/54543/6217/11224/6169/6207/6189/6161/6230/6137/6124/6170/6144/6147/6210/6136/6129/6132/6206/6128/6155/6191/4736/6193/6209/6167/6205/6143/6152/6130/6171/7311/6235/9045/6146/9349/6224/6222/6133/6134/6125/6156/6154/51024/6208/3921/6138/6160/6194/6192/6231/6234/6188/6202/6232/6223/6204/6157/6181/6203/6227/7531/6141/25873/6165/6164/6135
Myogenic_cells	GO_ORGANONITROGEN_COMPOUND_BIOSYNTHETIC_PROCESS	97/173	414/3273	1.10199e-45	7.50001e-44	7.10322e-44	6176/6168/6187/6142/513/23521/6228/5250/6229/1158/6159/6175/1933/6217/11224/6169/6207/6189/6161/6230/6137/521/518/517/6124/6170/539/6144/6147/6210/10632/6136/1936/6129/506/6132/6206/6128/10476/6155/1938/6191/4736/27335/6193/6209/6167/522/509/6205/6143/6152/6130/6171/7311/6235/9045/6146/9349/9551/10209/6224/6222/6133/93974/6134/8666/6125/6156/6154/6208/3921/3646/6138/6160/6194/6192/6231/6234/6188/…
Myogenic_cells	GO_RIBONUCLEOPROTEIN_COMPLEX_BIOGENESIS	76/173	233/3273	2.22043e-45	1.42724e-43	1.35173e-43	6176/6168/6187/6142/23521/6228/6229/6159/6175/6217/11224/6169/6207/6189/6161/6230/6137/6124/6170/6144/6147/6210/6136/6129/6132/6206/6128/6155/6191/4736/27335/6193/6209/6167/6205/6143/6152/6130/6171/7311/6235/9045/6146/9349/6224/6222/6133/6134/8666/6125/6156/6154/6208/3921/3646/6138/6160/6194/6192/6231/6234/6188/6202/6232/6223/6204/6157/6181/6203/6227/4809/6141/25873/6165/6164/6135
Myogenic_cells	GO_NCRNA_METABOLIC_PROCESS	74/173	221/3273	5.93075e-45	3.61152e-43	3.42045e-43	6176/6168/6187/6142/23521/6228/6229/6159/6175/6217/11224/6169/6207/6189/6161/6230/6137/6124/6170/6144/6147/6210/6136/6129/6132/6206/6128/6155/6191/4736/6193/6209/6167/6205/6143/6152/6130/6171/7311/6235/9045/6146/9349/6224/6222/6133/6134/6125/6156/6154/6208/3921/6138/6160/6194/6192/6231/6234/6188/6202/6232/6223/6204/6157/6181/6203/6227/4809/6141/25873/6165/6164/6135/51637
Myogenic_cells	GO_AMIDE_BIOSYNTHETIC_PROCESS	82/173	286/3273	1.51529e-44	8.76598e-43	8.30222e-43	6176/6168/6187/6142/23521/6228/5250/6229/6159/6175/1933/6217/11224/6169/6207/6189/6161/6230/6137/6124/6170/6144/6147/6210/6136/1936/6129/6132/6206/6128/6155/1938/6191/4736/27335/6193/6209/6167/6205/6143/6152/6130/6171/7311/6235/9045/6146/9349/10209/6224/6222/6133/93974/6134/8666/6125/6156/6154/6208/3921/3646/6138/6160/6194/6192/6231/6234/6188/6202/6232/6223/6204/6157/6181/6203/6227/6141/25873/197…
Myogenic_cells	GO_PEPTIDE_METABOLIC_PROCESS	82/173	313/3273	3.70495e-41	2.04125e-39	1.93326e-39	6176/6168/6187/6142/23521/6228/5250/6229/6159/6175/1933/6217/11224/6169/6207/6189/6161/6230/6137/6124/6170/6144/6147/6210/6136/1936/6129/6132/6206/6128/6155/1938/6191/4736/27335/6193/6209/6167/6205/6143/6152/6130/6171/7311/6235/9045/6146/9349/10209/6224/6222/6133/6134/8666/6125/6156/6154/6208/3921/3646/6138/6160/6194/6192/6231/6234/6188/6202/6232/6223/6204/6157/6181/6203/6227/6141/25873/1974/6165…
Myogenic_cells	GO_CELLULAR_AMIDE_METABOLIC_PROCESS	83/173	330/3273	3.08668e-40	1.62331e-38	1.53743e-38	6176/6168/6187/6142/23521/6228/5250/6229/6159/6175/1933/6217/11224/6169/6207/6189/6161/6230/6137/6124/6170/6144/6147/6210/6136/1936/6129/6132/6206/6128/6155/1938/6191/4736/27335/6193/6209/6167/6205/6143/6152/6130/6171/7311/6235/9045/6146/9349/10209/6224/6222/6133/93974/6134/8666/6125/6156/6154/6208/3921/3646/6138/6160/6194/6192/6231/6234/6188/6202/6232/6223/6204/6157/6181/6203/6227/6141/25873/197…
Myogenic_cells	GO_PROTEIN_LOCALIZATION_TO_ORGANELLE	75/173	261/3273	3.23461e-40	1.62715e-38	1.54107e-38	6176/6168/6187/6142/23521/6228/6229/6159/6175/54543/4904/6217/11224/6169/6207/6189/6161/6230/6137/6124/6170/6144/6147/6210/6136/6129/6132/6206/6128/6155/6191/4736/6193/6209/6167/6205/6143/6152/6130/6171/7311/6235/9045/6146/9349/6224/6222/6133/6134/6125/6156/6154/51024/6208/3921/6138/6160/6194/6192/6231/6234/6188/6202/6232/6223/6204/6157/6181/6203/6227/6141/25873/6165/6164/6135
Myogenic_cells	GO_INTERSPECIES_INTERACTION_BETWEEN_ORGANISMS	79/173	298/3273	8.38755e-40	4.0435e-38	3.82958e-38	6176/6168/6187/6142/23521/6228/6229/6159/6175/6217/11224/6169/6207/6189/6161/6230/6137/6124/6170/6144/6147/6210/6136/6129/6132/6206/6128/6155/6191/10399/4736/6193/6209/6167/6205/6143/6152/6130/6171/7311/6235/9045/6146/9349/6224/6222/6133/6134/8666/6125/6156/6154/6208/3921/6138/6160/6194/6192/6231/6234/6188/6202/6232/6223/6204/6157/6181/6203/6227/7531/5694/6141/25873/3178/1974/6165/6164/6135/51637
Myogenic_cells	GO_MRNA_METABOLIC_PROCESS	79/173	322/3273	4.51912e-37	2.09145e-35	1.9808e-35	6176/6168/6187/6142/23521/6228/6229/6159/6175/4904/6217/11224/6169/6207/6189/6161/6230/6137/6124/6170/6144/6147/6210/6136/6129/6132/6206/6128/6155/6191/4736/6193/6209/6167/6205/6143/6152/6130/6171/7311/6235/9045/6146/9349/6224/6222/6133/6134/6125/6156/6154/6208/3921/3646/6138/6160/6194/6192/6231/6234/6188/6202/6232/6223/7812/6204/6157/6181/6203/6227/4809/51329/6141/25873/3178/1974/6165/6164/6135
Myogenic_cells	GO_MEMBRANE_ORGANIZATION	77/173	331/3273	3.50569e-34	1.56003e-32	1.4775e-32	6176/6168/6187/6142/23521/6228/6229/6159/6175/54543/6217/11224/6169/6207/6189/6161/6230/6137/6124/6170/6144/6147/6210/6136/6129/6132/6206/6128/6155/6191/4736/6193/6209/6167/6205/6143/6152/6130/6171/7311/6235/9045/6146/9349/6224/6222/6133/93974/6134/6125/6156/6154/51024/6208/3921/6138/6160/6194/6192/6231/6234/6188/6202/6232/6223/6204/6157/6181/6203/6227/7531/6141/25873/6165/6164/6135/6647
Myogenic_cells	GO_INTRACELLULAR_PROTEIN_TRANSPORT	75/173	326/3273	8.73182e-33	3.74175e-31	3.54379e-31	6176/6168/6187/6142/23521/6228/6229/6159/6175/54543/6217/11224/6169/6207/6189/6161/6230/6137/6124/6170/6144/6147/6210/6136/6129/6132/6206/6128/6155/6191/4736/6193/6209/6167/6205/6143/6152/6130/6171/7311/6235/9045/6146/9349/6224/6222/6133/6134/6125/6156/6154/51024/6208/3921/6138/6160/6194/6192/6231/6234/6188/6202/6232/6223/6204/6157/6181/6203/6227/7531/6141/25873/6165/6164/6135
Myogenic_cells	GO_MACROMOLECULE_CATABOLIC_PROCESS	78/173	378/3273	9.84248e-31	4.06705e-29	3.85189e-29	6176/6168/6187/6142/23521/6228/6229/6159/6175/6217/11224/6169/6207/6189/6161/6230/6137/6124/6170/6144/6147/6210/6136/6129/6132/6206/6128/6155/6191/4736/6193/6209/6167/6205/6143/6152/6130/6171/7311/6235/9045/6146/9349/6224/6222/6133/6134/6125/6156/6154/6208/3921/3646/6138/6160/6194/6192/6231/6234/6188/6202/6232/6223/7812/6204/6157/6181/6203/6227/5694/6141/25873/8878/5714/1974/6165/6164/6135
Myogenic_cells	GO_SINGLE_ORGANISM_CELLULAR_LOCALIZATION	74/173	340/3273	1.57156e-30	6.26998e-29	5.93827e-29	6176/6168/6187/6142/23521/6228/6229/6159/6175/54543/6217/11224/6169/6207/6189/6161/6230/6137/6124/6170/6144/6147/6210/6136/6129/6132/6206/6128/6155/6191/4736/6193/6209/6167/6205/6143/6152/6130/6171/7311/6235/9045/6146/9349/6224/6222/6133/6134/6125/6156/6154/51024/6208/3921/6138/6160/6194/6192/6231/6234/6188/6202/6232/6223/6204/6157/6181/6203/6227/6141/25873/6165/6164/6135
Myogenic_cells	GO_RNA_PROCESSING	77/173	385/3273	2.86217e-29	1.10384e-27	1.04545e-27	6176/6168/6187/6142/23521/6228/6229/6159/6175/4904/6217/11224/6169/6207/6189/6161/6230/6137/6124/6170/6144/6147/6210/6136/6129/6132/6206/6128/6155/6191/4736/6193/6209/6167/6205/6143/6152/6130/6171/7311/6235/9045/6146/9349/6224/6222/6133/6134/6125/6156/6154/6208/3921/6138/6160/6194/6192/6231/6234/6188/6202/6232/6223/6204/6157/6181/6203/6227/4809/51329/6141/25873/3178/6165/6164/6135/51637
Myogenic_cells	GO_CELLULAR_CATABOLIC_PROCESS	84/173	481/3273	7.06659e-28	2.63743e-26	2.4979e-26	6176/6168/6187/6142/23521/6228/6229/6159/6175/6217/11224/6169/6207/6189/6161/6230/6137/6124/6170/6144/6147/6210/7167/6136/6129/6132/6206/6128/6155/6191/4736/7001/6193/6209/6167/6205/6143/6152/6130/6171/9588/7311/6235/9045/6146/9349/6224/6222/6133/6134/6125/6156/6154/11315/6208/3921/3646/6138/6160/6194/6192/6231/6234/6188/6202/6232/6223/7812/6204/6157/6181/6203/6227/25824/5694/6141/3094/25873/8878…
Myogenic_cells	GO_CELLULAR_MACROMOLECULE_LOCALIZATION	76/173	455/3273	2.2844e-23	8.25952e-22	7.82255e-22	6176/6168/6187/6142/23521/6228/6229/6159/6175/54543/4904/6217/11224/6169/6207/6189/6161/6230/6137/6124/6170/6144/6147/6210/6136/6129/6132/6206/6128/6155/6191/4736/6193/6209/6167/6205/6143/6152/6130/6171/7311/6235/9045/6146/9349/6224/6222/6133/6134/6125/6156/6154/51024/6208/3921/6138/6160/6194/6192/6231/6234/6188/6202/6232/6223/6204/6157/6181/6203/6227/7531/6141/25873/6165/6164/6135
Myogenic_cells	GO_ESTABLISHMENT_OF_PROTEIN_LOCALIZATION	77/173	468/3273	2.73693e-23	9.59583e-22	9.08816e-22	6176/6168/6187/6142/23521/6228/6229/6159/6175/54543/6217/11224/6169/6207/6189/6161/6230/6137/6124/6170/6144/6147/6210/2778/6136/6129/6132/6206/6128/6155/6191/4736/6193/6209/6167/6205/6143/6152/6130/6171/7311/6235/9045/6146/9349/6224/6222/6133/6134/6125/6156/6154/51024/6208/3921/6138/6160/6194/6192/6231/6234/6188/6202/6232/6223/6204/689/6157/6181/6203/6227/7531/6141/25873/6165/6164/6135
Myogenic_cells	GO_NUCLEOSIDE_MONOPHOSPHATE_METABOLIC_PROCESS	41/173	127/3273	3.52689e-23	1.20018e-21	1.13669e-21	2597/7381/4697/513/1350/4716/7388/29796/1349/1329/10975/521/518/1327/27089/517/539/1340/1351/10632/7167/4708/506/4725/4707/4713/10476/4694/4710/522/509/9551/1345/55967/4726/4717/4718/126328/514/3939/4714
Myogenic_cells	GO_NUCLEOSIDE_TRIPHOSPHATE_METABOLIC_PROCESS	41/173	128/3273	4.97709e-23	1.64528e-21	1.55824e-21	2597/7381/4697/513/1350/4716/7388/29796/1349/1329/10975/521/518/1327/27089/517/539/1340/1351/10632/7167/4708/506/4725/4707/4713/10476/4694/4710/522/509/9551/1345/55967/4726/4717/4718/126328/514/3939/4714
Myogenic_cells	GO_HYDROGEN_ION_TRANSMEMBRANE_TRANSPORT	26/173	51/3273	7.8284e-21	2.51596e-19	2.38285e-19	7381/4697/513/1350/1346/7388/29796/1349/1329/10975/521/518/1327/27089/517/539/1340/1351/10632/506/10476/522/509/9551/1345/514
Myogenic_cells	GO_PURINE_CONTAINING_COMPOUND_METABOLIC_PROCESS	42/173	153/3273	1.13754e-20	3.55711e-19	3.36892e-19	2597/7381/4697/513/1350/4716/7388/29796/1349/1329/10975/521/518/1327/27089/517/539/1340/1351/10632/7167/4708/506/4725/4707/4713/10476/4694/4710/522/509/9551/1345/55967/4726/4717/4718/126328/514/3939/3094/4714
Myogenic_cells	GO_HYDROGEN_TRANSPORT	26/173	53/3273	2.80972e-20	8.55486e-19	8.10227e-19	7381/4697/513/1350/1346/7388/29796/1349/1329/10975/521/518/1327/27089/517/539/1340/1351/10632/506/10476/522/509/9551/1345/514
Myogenic_cells	GO_GLYCOSYL_COMPOUND_METABOLIC_PROCESS	41/173	159/3273	4.67094e-19	1.38571e-17	1.3124e-17	2597/7381/4697/513/1350/4716/7388/29796/1349/1329/10975/521/518/1327/27089/517/539/1340/1351/10632/7167/4708/506/4725/4707/4713/10476/4694/4710/522/509/9551/1345/55967/4726/4717/4718/126328/514/3939/4714
Myogenic_cells	GO_OXIDATIVE_PHOSPHORYLATION	28/173	73/3273	3.27529e-18	9.47378e-17	8.97258e-17	7381/4697/513/1350/4716/7388/29796/1349/1329/10975/1327/27089/1340/1351/4708/4725/4707/4713/4694/4710/509/1345/55967/4726/4717/4718/126328/4714
Myogenic_cells	GO_NUCLEOBASE_CONTAINING_SMALL_MOLECULE_METABOLIC_PROCESS	43/173	202/3273	1.4266e-16	4.02579e-15	3.8128e-15	2597/7381/4697/513/1350/4716/7388/29796/1349/1329/10975/521/518/1327/27089/517/539/1340/1351/10632/7167/4708/506/4725/4707/4713/10476/4694/4710/522/509/9551/1345/55967/4726/4717/4718/126328/514/3939/25824/3094/4714
Myogenic_cells	GO_GENERATION_OF_PRECURSOR_METABOLITES_AND_ENERGY	38/173	160/3273	2.43619e-16	6.71112e-15	6.35607e-15	2597/7381/4697/513/1350/1346/5250/4716/7388/29796/1349/1329/10975/1327/27089/1340/1351/2778/7167/4708/506/4725/4707/4713/4694/4710/509/7311/1345/55967/4726/93974/4717/4718/126328/10063/3939/4714
Myogenic_cells	GO_MONOVALENT_INORGANIC_CATION_TRANSPORT	27/173	80/3273	6.31304e-16	1.69865e-14	1.60878e-14	7381/4697/513/1350/1346/7388/29796/1349/1329/10975/521/518/1327/27089/517/539/1340/1351/10632/506/10476/522/509/9551/1345/11315/514
Myogenic_cells	GO_ELECTRON_TRANSPORT_CHAIN	26/173	77/3273	2.27593e-15	5.98467e-14	5.66805e-14	7381/4697/1350/4716/7388/29796/1349/1329/10975/1327/27089/1340/1351/4708/4725/4707/4713/4694/4710/1345/55967/4726/4717/4718/126328/4714
Myogenic_cells	GO_ORGANOPHOSPHATE_METABOLIC_PROCESS	46/173	252/3273	5.48157e-15	1.40937e-13	1.33481e-13	2597/7381/4697/513/1350/1158/4716/7388/29796/1349/1329/10975/521/518/1327/27089/517/539/1340/1351/10632/7167/4708/506/4725/4707/4713/10476/4694/4710/522/509/9551/1345/55967/4726/4717/4718/126328/514/2879/1622/3939/25824/3094/4714
Myogenic_cells	GO_INORGANIC_ION_TRANSMEMBRANE_TRANSPORT	27/173	97/3273	1.40928e-13	3.54464e-12	3.35711e-12	7381/4697/513/1350/1346/5250/7388/29796/1349/1329/10975/521/518/1327/27089/517/539/1340/1351/10632/506/10476/522/509/9551/1345/514
Myogenic_cells	GO_ENERGY_COUPLED_PROTON_TRANSPORT_DOWN_ELECTROCHEMICAL_GRADIENT	12/173	16/3273	4.96053e-13	1.19569e-11	1.13244e-11	513/521/518/517/539/10632/506/10476/522/509/9551/514
Myogenic_cells	GO_MITOCHONDRIAL_ATP_SYNTHESIS_COUPLED_PROTON_TRANSPORT	12/173	16/3273	4.96053e-13	1.19569e-11	1.13244e-11	513/521/518/517/539/10632/506/10476/522/509/9551/514
Myogenic_cells	GO_CARBOHYDRATE_DERIVATIVE_METABOLIC_PROCESS	42/173	245/3273	1.08553e-12	2.56318e-11	2.42758e-11	2597/7381/4697/513/1350/4716/7388/29796/1349/1329/10975/521/518/1327/27089/517/539/1340/1351/10632/7167/4708/506/4725/4707/4713/10476/4694/4710/522/509/9551/1345/55967/4726/4717/4718/126328/514/3939/3094/4714
Myogenic_cells	GO_ION_TRANSMEMBRANE_TRANSPORT	29/173	128/3273	5.06242e-12	1.17144e-10	1.10947e-10	7381/4697/513/1350/1346/5250/7388/29796/1349/1329/10975/521/518/1327/27089/517/539/1340/1351/10632/506/10476/522/509/7311/9551/1345/514/7531
Myogenic_cells	GO_CATION_TRANSPORT	30/173	137/3273	5.30483e-12	1.20347e-10	1.1398e-10	7178/7381/4697/513/1350/1346/7388/29796/1349/1329/10975/521/518/1327/27089/517/539/1340/1351/10632/506/10476/522/509/9551/1345/11315/2495/514/10063
Myogenic_cells	GO_CELLULAR_RESPIRATION	26/173	105/3273	8.27971e-12	1.84224e-10	1.74477e-10	7381/4697/1350/4716/7388/29796/1349/1329/10975/1327/27089/1340/1351/4708/4725/4707/4713/4694/4710/1345/55967/4726/4717/4718/126328/4714
Myogenic_cells	GO_RIBOSOME_ASSEMBLY	15/173	34/3273	2.97479e-11	6.49402e-10	6.15046e-10	6169/6147/6136/6128/6193/6209/6152/6134/6125/6208/3921/6232/6223/6204/6135
Myogenic_cells	GO_ATP_BIOSYNTHETIC_PROCESS	12/173	22/3273	1.33224e-10	2.85445e-09	2.70344e-09	513/521/518/517/539/10632/506/10476/522/509/9551/514
Myogenic_cells	GO_ENERGY_DERIVATION_BY_OXIDATION_OF_ORGANIC_COMPOUNDS	28/173	136/3273	1.42852e-10	3.00509e-09	2.8461e-09	7381/4697/1350/4716/7388/29796/1349/1329/10975/1327/27089/1340/1351/2778/4708/4725/4707/4713/4694/4710/7311/1345/55967/4726/4717/4718/126328/4714
Myogenic_cells	GO_RIBOSOMAL_SMALL_SUBUNIT_BIOGENESIS	14/173	33/3273	2.68688e-10	5.55129e-09	5.2576e-09	6229/6217/6169/6193/6209/6208/3921/6194/6234/6202/6232/6223/6204/6227
Myogenic_cells	GO_TRANSMEMBRANE_TRANSPORT	31/173	178/3273	1.14125e-09	2.31653e-08	2.19398e-08	7381/4697/513/1350/1346/5250/54543/7388/29796/1349/1329/10975/521/518/1327/27089/517/539/1340/1351/10632/506/7417/10476/522/509/7311/9551/1345/514/7531
Myogenic_cells	GO_ION_TRANSPORT	34/173	211/3273	1.3612e-09	2.71536e-08	2.5717e-08	7178/7381/4697/513/1350/1346/5250/7388/29796/1349/1329/10975/521/518/1327/27089/517/539/1340/1351/10632/506/7417/10476/522/509/7311/9551/1345/11315/2495/514/10063/7531
Myogenic_cells	GO_RIBOSOMAL_LARGE_SUBUNIT_BIOGENESIS	13/173	31/3273	1.44418e-09	2.83206e-08	2.68223e-08	11224/6169/6147/6136/6129/6128/6152/9045/6134/6125/6154/6165/6135
Myogenic_cells	GO_CYTOPLASMIC_TRANSLATION	14/173	37/3273	1.66279e-09	3.20641e-08	3.03677e-08	6176/6159/6175/6129/6132/6128/6146/6133/6154/6138/6160/6181/25873/6165
Myogenic_cells	GO_RIBONUCLEOSIDE_TRIPHOSPHATE_BIOSYNTHETIC_PROCESS	12/173	27/3273	2.83654e-09	5.38013e-08	5.0955e-08	513/521/518/517/539/10632/506/10476/522/509/9551/514
Myogenic_cells	GO_NUCLEOSIDE_TRIPHOSPHATE_BIOSYNTHETIC_PROCESS	12/173	30/3273	1.22707e-08	2.28987e-07	2.16872e-07	513/521/518/517/539/10632/506/10476/522/509/9551/514
Myogenic_cells	GO_OXIDATION_REDUCTION_PROCESS	39/173	292/3273	1.88614e-08	3.45445e-07	3.2717e-07	2597/7381/4697/1350/4716/7388/29796/1349/1329/10975/1327/27089/1340/1351/2778/7167/4708/4725/4707/4713/4694/4710/7001/9588/7311/1345/55967/4726/4717/11315/4718/126328/2495/2879/3939/25824/4714/6647/4259
Myogenic_cells	GO_PURINE_NUCLEOSIDE_MONOPHOSPHATE_BIOSYNTHETIC_PROCESS	12/173	31/3273	1.91085e-08	3.45445e-07	3.2717e-07	513/521/518/517/539/10632/506/10476/522/509/9551/514
Myogenic_cells	GO_MITOCHONDRIAL_ELECTRON_TRANSPORT_CYTOCHROME_C_TO_OXYGEN	8/173	12/3273	2.14779e-08	3.76514e-07	3.56595e-07	4697/1350/1349/1329/1327/1340/1351/1345
Myogenic_cells	GO_RIBOSOMAL_SMALL_SUBUNIT_ASSEMBLY	8/173	12/3273	2.14779e-08	3.76514e-07	3.56595e-07	6169/6193/6209/6208/3921/6232/6223/6204
Myogenic_cells	GO_MITOCHONDRIAL_TRANSMEMBRANE_TRANSPORT	13/173	40/3273	5.53593e-08	9.55981e-07	9.05405e-07	513/54543/521/518/517/539/10632/506/10476/522/509/9551/514
Myogenic_cells	GO_NUCLEOSIDE_MONOPHOSPHATE_BIOSYNTHETIC_PROCESS	12/173	37/3273	1.89628e-07	3.22647e-06	3.05578e-06	513/521/518/517/539/10632/506/10476/522/509/9551/514
Myogenic_cells	GO_PURINE_NUCLEOSIDE_BIOSYNTHETIC_PROCESS	12/173	38/3273	2.64527e-07	4.43561e-06	4.20095e-06	513/521/518/517/539/10632/506/10476/522/509/9551/514
Myogenic_cells	GO_SMALL_MOLECULE_METABOLIC_PROCESS	49/173	456/3273	2.73298e-07	4.51722e-06	4.27824e-06	2597/7381/4697/513/1350/1158/4716/7388/29796/1349/1329/10975/521/518/1327/27089/517/539/1340/1351/10632/7167/4708/506/4725/4707/4713/10476/4694/4710/522/509/9551/1345/55967/4726/93974/4717/11315/7555/4718/126328/514/2879/1622/3939/25824/3094/4714
Myogenic_cells	GO_PHOSPHATE_CONTAINING_COMPOUND_METABOLIC_PROCESS	51/173	487/3273	3.29239e-07	5.3652e-06	5.08136e-06	2597/7381/4697/513/1350/1158/4716/7388/29796/1349/1329/10975/521/518/1327/27089/517/539/1340/1351/10632/7167/4708/506/4725/4707/4713/10476/4694/4710/5037/522/509/7311/9551/1345/55967/4726/4717/4718/126328/514/2879/1622/3939/25824/5694/3094/8878/5714/4714
Myogenic_cells	GO_PHOSPHORYLATION	37/173	299/3273	3.65911e-07	5.87999e-06	5.56891e-06	2597/7381/4697/513/1350/1158/4716/7388/29796/1349/1329/10975/1327/27089/1340/1351/7167/4708/4725/4707/4713/4694/4710/5037/509/7311/1345/55967/4726/4717/4718/126328/3939/5694/8878/5714/4714
Myogenic_cells	GO_RIBOSOMAL_LARGE_SUBUNIT_ASSEMBLY	8/173	16/3273	4.64803e-07	7.36681e-06	6.97707e-06	6169/6147/6136/6128/6152/6134/6125/6135
Myogenic_cells	GO_MITOCHONDRIAL_RESPIRATORY_CHAIN_COMPLEX_ASSEMBLY	15/173	65/3273	7.82419e-07	1.22332e-05	1.1586e-05	7381/4716/29796/4708/4725/4707/4713/4694/4710/55967/4726/4717/4718/126328/4714
Myogenic_cells	GO_MITOCHONDRIAL_RESPIRATORY_CHAIN_COMPLEX_I_BIOGENESIS	13/173	50/3273	1.02376e-06	1.57932e-05	1.49577e-05	4716/4708/4725/4707/4713/4694/4710/55967/4726/4717/4718/126328/4714
Myogenic_cells	GO_CELLULAR_MACROMOLECULAR_COMPLEX_ASSEMBLY	36/173	301/3273	1.28088e-06	1.94997e-05	1.8468e-05	7381/4716/29796/6169/6147/6136/4708/4725/4707/4713/6128/4694/27335/4710/6193/6209/6152/7311/57142/55967/4726/6134/8666/4717/6125/6208/3921/3646/4718/6232/126328/6223/6204/5714/4714/6135
Myogenic_cells	GO_PURINE_CONTAINING_COMPOUND_BIOSYNTHETIC_PROCESS	12/173	45/3273	2.02777e-06	3.04693e-05	2.88573e-05	513/521/518/517/539/10632/506/10476/522/509/9551/514
Myogenic_cells	GO_GLYCOSYL_COMPOUND_BIOSYNTHETIC_PROCESS	12/173	46/3273	2.61857e-06	3.88422e-05	3.67873e-05	513/521/518/517/539/10632/506/10476/522/509/9551/514
Myogenic_cells	GO_RIBONUCLEOPROTEIN_COMPLEX_SUBUNIT_ORGANIZATION	18/173	104/3273	5.32091e-06	7.79278e-05	7.38051e-05	6169/6147/6136/6128/27335/6193/6209/6152/6134/8666/6125/6208/3921/3646/6232/6223/6204/6135
Myogenic_cells	GO_MATURATION_OF_SSU_RRNA_FROM_TRICISTRONIC_RRNA_TRANSCRIPT_SSU_RRNA_5_8S_RRNA_LSU_RRNA_	7/173	16/3273	7.79942e-06	0.000112799	0.000106831	6229/6217/6208/3921/6202/6223/6227
Myogenic_cells	GO_MITOCHONDRIAL_TRANSPORT	16/173	91/3273	1.48816e-05	0.000212568	0.000201322	513/54543/521/518/517/539/10632/506/10476/522/509/9551/93974/51024/514/7531
Myogenic_cells	GO_NUCLEOSIDE_PHOSPHATE_BIOSYNTHETIC_PROCESS	12/173	54/3273	1.59035e-05	0.000224394	0.000212522	513/521/518/517/539/10632/506/10476/522/509/9551/514
Myogenic_cells	GO_DETOXIFICATION	8/173	26/3273	3.57047e-05	0.000497715	0.000471383	7001/9588/6415/11315/2879/25824/6647/4259
Myogenic_cells	GO_MATURATION_OF_SSU_RRNA	7/173	21/3273	6.32289e-05	0.000870902	0.000824828	6229/6217/6208/3921/6202/6223/6227
Myogenic_cells	GO_HYDROGEN_PEROXIDE_METABOLIC_PROCESS	5/173	10/3273	7.9073e-05	0.00107632	0.00101938	7001/9588/11315/25824/6647
Myogenic_cells	GO_MITOCHONDRIAL_ELECTRON_TRANSPORT_UBIQUINOL_TO_CYTOCHROME_C	5/173	13/3273	0.000354428	0.0047683	0.00451603	7381/7388/29796/10975/27089
Myogenic_cells	GO_MACROMOLECULAR_COMPLEX_ASSEMBLY	41/173	467/3273	0.000448716	0.00596741	0.0056517	7381/4716/29796/6169/6147/6136/4708/4725/4707/4713/6128/4694/27335/4710/6193/6209/6152/7311/57142/55967/4726/93974/6134/8666/4717/6125/51024/6208/3921/6923/3646/4718/6188/6232/126328/6223/6204/8878/5714/4714/6135
Myogenic_cells	GO_ORGANELLE_ASSEMBLY	18/173	145/3273	0.000492044	0.00646926	0.00612701	58/6169/4633/6147/6136/6128/6193/6209/6152/6134/6125/6208/3921/6188/6232/6223/6204/6135
Myogenic_cells	GO_ORGANOPHOSPHATE_BIOSYNTHETIC_PROCESS	14/173	99/3273	0.00057278	0.00744614	0.0070522	513/1158/521/518/517/539/10632/7167/506/10476/522/509/9551/514
Myogenic_cells	GO_MYELOID_CELL_HOMEOSTASIS	6/173	26/3273	0.00189826	0.0244032	0.0231122	6229/93974/6208/6194/6223/6647
Myogenic_cells	GO_CELLULAR_PROTEIN_COMPLEX_ASSEMBLY	17/173	153/3273	0.00246742	0.0313715	0.0297118	7381/4716/29796/4708/4725/4707/4713/4694/4710/57142/55967/4726/4717/4718/126328/5714/4714
Myogenic_cells	GO_CARBOHYDRATE_DERIVATIVE_BIOSYNTHETIC_PROCESS	13/173	104/3273	0.00285443	0.0358976	0.0339984	513/521/518/517/539/10632/7167/506/10476/522/509/9551/514
Myogenic_cells	GO_REACTIVE_OXYGEN_SPECIES_METABOLIC_PROCESS	6/173	29/3273	0.00343177	0.0426942	0.0404355	7001/9588/93974/11315/25824/6647
Pericyte_Cells	GO_HYDROGEN_ION_TRANSMEMBRANE_TRANSPORT	12/97	52/3818	3.24202e-09	2.58529e-06	2.14235e-06	1329/1337/1347/1349/506/513/1340/1345/517/518/1351/10632
Pericyte_Cells	GO_RESPONSE_TO_WOUNDING	20/97	169/3818	3.87758e-09	2.58529e-06	2.14235e-06	10398/7168/6678/60/71/948/3956/975/3725/2171/7078/3021/347/388/3491/1192/4666/966/857/6647
Pericyte_Cells	GO_HYDROGEN_TRANSPORT	12/97	54/3818	5.16746e-09	2.58529e-06	2.14235e-06	1329/1337/1347/1349/506/513/1340/1345/517/518/1351/10632
Pericyte_Cells	GO_NUCLEOSIDE_MONOPHOSPHATE_METABOLIC_PROCESS	17/97	124/3818	7.05803e-09	2.58529e-06	2.14235e-06	1329/1337/4713/1349/506/513/4694/4714/1340/1345/54205/517/7167/518/1351/10632/4708
Pericyte_Cells	GO_MITOCHONDRIAL_ELECTRON_TRANSPORT_CYTOCHROME_C_TO_OXYGEN	7/97	13/3818	8.33427e-09	2.58529e-06	2.14235e-06	1329/1337/1349/1340/1345/54205/1351
Pericyte_Cells	GO_NUCLEOSIDE_TRIPHOSPHATE_METABOLIC_PROCESS	17/97	129/3818	1.30713e-08	3.37894e-06	2.80001e-06	1329/1337/4713/1349/506/513/4694/4714/1340/1345/54205/517/7167/518/1351/10632/4708
Pericyte_Cells	GO_GLYCOSYL_COMPOUND_METABOLIC_PROCESS	17/97	150/3818	1.29531e-07	2.87003e-05	2.3783e-05	1329/1337/4713/1349/506/513/4694/4714/1340/1345/54205/517/7167/518/1351/10632/4708
Pericyte_Cells	GO_OXIDATIVE_PHOSPHORYLATION	12/97	72/3818	1.58753e-07	3.07782e-05	2.55049e-05	1329/1337/4713/1349/513/4694/4714/1340/1345/54205/1351/4708
Pericyte_Cells	GO_PURINE_CONTAINING_COMPOUND_METABOLIC_PROCESS	17/97	156/3818	2.31567e-07	3.99066e-05	3.30693e-05	1329/1337/4713/1349/506/513/4694/4714/1340/1345/54205/517/7167/518/1351/10632/4708
Pericyte_Cells	GO_GENERATION_OF_PRECURSOR_METABOLITES_AND_ENERGY	16/97	152/3818	8.86556e-07	0.000137505	0.000113946	805/1329/1337/4713/1349/506/513/7314/4694/4714/1340/1345/54205/7167/1351/4708
Pericyte_Cells	GO_ELECTRON_TRANSPORT_CHAIN	11/97	72/3818	1.34739e-06	0.000189982	0.000157432	1329/1337/4713/1349/4694/4714/1340/1345/54205/1351/4708
Pericyte_Cells	GO_WOUND_HEALING	15/97	139/3818	1.47434e-06	0.000190559	0.00015791	10398/7168/6678/60/71/948/7078/3021/347/388/3491/1192/4666/966/857
Pericyte_Cells	GO_MONOVALENT_INORGANIC_CATION_TRANSPORT	12/97	89/3818	1.71706e-06	0.000204858	0.000169759	1329/1337/1347/1349/506/513/1340/1345/517/518/1351/10632
Pericyte_Cells	GO_INORGANIC_ION_TRANSMEMBRANE_TRANSPORT	13/97	107/3818	2.06618e-06	0.0002196	0.000181976	1329/1337/1347/1349/506/513/1340/1345/517/518/1351/1192/10632
Pericyte_Cells	GO_ION_TRANSMEMBRANE_TRANSPORT	15/97	143/3818	2.12379e-06	0.0002196	0.000181976	805/1329/1337/1347/1349/506/513/7314/1340/1345/517/518/1351/1192/10632
Pericyte_Cells	GO_NUCLEOBASE_CONTAINING_SMALL_MOLECULE_METABOLIC_PROCESS	17/97	202/3818	8.95233e-06	0.000867817	0.000719132	1329/1337/4713/1349/506/513/4694/4714/1340/1345/54205/517/7167/518/1351/10632/4708
Pericyte_Cells	GO_ENERGY_DERIVATION_BY_OXIDATION_OF_ORGANIC_COMPOUNDS	13/97	124/3818	1.09568e-05	0.000999646	0.000828374	805/1329/1337/4713/1349/7314/4694/4714/1340/1345/54205/1351/4708
Pericyte_Cells	GO_RESPONSE_TO_REACTIVE_OXYGEN_SPECIES	10/97	76/3818	1.67229e-05	0.00141203	0.00117011	7168/3725/2950/347/388/2353/54205/5052/6647/7001
Pericyte_Cells	GO_ION_TRANSPORT	18/97	235/3818	1.76099e-05	0.00141203	0.00117011	805/293/948/1329/1337/1347/1349/506/513/7314/1340/1345/517/518/1351/1192/10632/857
Pericyte_Cells	GO_BIOLOGICAL_ADHESION	17/97	213/3818	1.8208e-05	0.00141203	0.00117011	10398/3490/4240/3688/60/977/71/948/3146/975/388/6387/3491/967/3280/1292/1192
Pericyte_Cells	GO_CELLULAR_RESPIRATION	11/97	94/3818	1.93764e-05	0.00143108	0.00118589	1329/1337/4713/1349/4694/4714/1340/1345/54205/1351/4708
Pericyte_Cells	GO_POSITIVE_REGULATION_OF_CELL_ADHESION	11/97	98/3818	2.89055e-05	0.00203784	0.00168869	7168/3688/948/3146/3956/6387/3491/967/3280/966/857
Pericyte_Cells	GO_RESPONSE_TO_INORGANIC_SUBSTANCE	14/97	157/3818	3.19117e-05	0.00215196	0.00178326	805/6678/4502/3725/2950/513/388/2353/2167/5052/857/6647/3726/7001
Pericyte_Cells	GO_MITOCHONDRIAL_ATP_SYNTHESIS_COUPLED_PROTON_TRANSPORT	5/97	16/3818	3.34016e-05	0.00215858	0.00178874	506/513/517/518/10632
Pericyte_Cells	GO_RESPONSE_TO_METAL_ION	11/97	101/3818	3.84938e-05	0.00231681	0.00191986	805/6678/4502/3725/2950/513/2353/2167/857/6647/3726
Pericyte_Cells	GO_TRANSMEMBRANE_TRANSPORT	16/97	203/3818	3.88375e-05	0.00231681	0.00191986	805/293/1329/1337/1347/1349/506/513/7314/1340/1345/517/518/1351/1192/10632
Pericyte_Cells	GO_ENERGY_COUPLED_PROTON_TRANSPORT_DOWN_ELECTROCHEMICAL_GRADIENT	5/97	17/3818	4.63715e-05	0.00266378	0.00220739	506/513/517/518/10632
Pericyte_Cells	GO_ORGANOPHOSPHATE_METABOLIC_PROCESS	19/97	278/3818	5.01561e-05	0.00277829	0.00230228	805/1329/1337/4713/1349/2171/506/513/4694/4714/1340/1345/54205/517/7167/518/1351/10632/4708
Pericyte_Cells	GO_REGULATION_OF_CELL_ADHESION	14/97	170/3818	7.75459e-05	0.00414737	0.00343679	7168/3688/948/3146/3956/506/347/6387/3491/967/3280/966/857/6647
Pericyte_Cells	GO_REGULATION_OF_ERK1_AND_ERK2_CASCADE	8/97	59/3818	9.90002e-05	0.00511831	0.00424138	948/3146/3725/7078/2950/6237/3491/857
Pericyte_Cells	GO_MOVEMENT_OF_CELL_OR_SUBCELLULAR_COMPONENT	20/97	324/3818	0.000131059	0.00655717	0.00543371	800/7168/3688/60/7169/977/4637/71/3146/506/7314/8655/6387/3491/967/3280/1808/5478/857/6647
Pericyte_Cells	GO_CATION_TRANSPORT	13/97	160/3818	0.000164262	0.00792552	0.00656762	1329/1337/1347/1349/506/513/1340/1345/517/518/1351/10632/857
Pericyte_Cells	GO_RESPONSE_TO_CORTICOSTEROID	7/97	48/3818	0.000172553	0.00792552	0.00656762	805/6678/3146/2950/2353/857/3726
Pericyte_Cells	GO_ATP_BIOSYNTHETIC_PROCESS	5/97	22/3818	0.000178381	0.00792552	0.00656762	506/513/517/518/10632
Pericyte_Cells	GO_RESPONSE_TO_OXYGEN_CONTAINING_COMPOUND	22/97	385/3818	0.000178848	0.00792552	0.00656762	805/7168/6678/3688/948/3956/3725/7078/2950/347/388/6387/2353/54205/1808/518/1292/5052/857/6647/3726/7001
Pericyte_Cells	GO_REGENERATION	7/97	49/3818	0.000197175	0.00833222	0.00690464	3725/7078/2950/347/6387/4666/857
Pericyte_Cells	GO_RESPONSE_TO_MECHANICAL_STIMULUS	8/97	65/3818	0.00019877	0.00833222	0.00690464	3688/3725/7078/6387/2353/4000/857/3726
Pericyte_Cells	GO_OXIDATION_REDUCTION_PROCESS	18/97	283/3818	0.000207073	0.00845185	0.00700378	805/4259/1329/1337/4713/1349/7314/4694/4714/1340/1345/54205/7167/1351/5052/4708/6647/7001
Pericyte_Cells	GO_RESPONSE_TO_DRUG	11/97	123/3818	0.000234824	0.00933879	0.00773875	3688/4502/3956/3725/347/2353/1808/6727/857/6647/3726
Pericyte_Cells	GO_REGULATION_OF_IMMUNE_SYSTEM_PROCESS	21/97	374/3818	0.000331124	0.0122191	0.0101256	805/3688/60/71/293/948/3146/3956/975/3725/6500/347/7314/6387/2353/3280/1351/966/857/6647/5689
Pericyte_Cells	GO_RESPONSE_TO_OXIDATIVE_STRESS	11/97	128/3818	0.000333719	0.0122191	0.0101256	7168/948/3725/2950/347/388/2353/54205/5052/6647/7001
Pericyte_Cells	GO_DETOXIFICATION	5/97	25/3818	0.000338763	0.0122191	0.0101256	4259/6415/5052/6647/7001
Pericyte_Cells	GO_RIBONUCLEOSIDE_TRIPHOSPHATE_BIOSYNTHETIC_PROCESS	5/97	25/3818	0.000338763	0.0122191	0.0101256	506/513/517/518/10632
Pericyte_Cells	GO_REGULATION_OF_MAPK_CASCADE	13/97	175/3818	0.000401216	0.0141428	0.0117197	3688/948/3146/975/3725/7078/2950/6237/7314/3491/5052/857/6647
Pericyte_Cells	GO_RESPONSE_TO_AXON_INJURY	4/97	15/3818	0.000431074	0.0146077	0.012105	3956/3725/347/6647
Pericyte_Cells	GO_REGULATION_OF_CELLULAR_COMPONENT_MOVEMENT	15/97	224/3818	0.000433241	0.0146077	0.012105	7168/6678/3688/3146/975/3725/6237/347/388/6387/3491/967/5216/4000/857
Pericyte_Cells	GO_PHOSPHORYLATION	20/97	355/3818	0.000452105	0.0149195	0.0123633	805/1329/1337/6500/4713/1349/513/7314/4694/5037/4714/1340/1345/54205/7167/1351/857/4708/7529/5689
Pericyte_Cells	GO_CELL_ACTIVATION	11/97	133/3818	0.000465692	0.0150477	0.0124695	10398/3688/60/977/71/3146/3956/3725/388/1192/966
Pericyte_Cells	GO_NUCLEOSIDE_TRIPHOSPHATE_BIOSYNTHETIC_PROCESS	5/97	28/3818	0.0005899	0.0182987	0.0151635	506/513/517/518/10632
Pericyte_Cells	GO_PURINE_NUCLEOSIDE_MONOPHOSPHATE_BIOSYNTHETIC_PROCESS	5/97	28/3818	0.0005899	0.0182987	0.0151635	506/513/517/518/10632
Pericyte_Cells	GO_TISSUE_DEVELOPMENT	21/97	393/3818	0.000650439	0.0192072	0.0159164	6876/7168/3688/4637/6939/3725/2171/7078/347/388/6201/3491/967/5216/2353/3280/4000/4666/857/6647/3726
Pericyte_Cells	GO_CARBOHYDRATE_DERIVATIVE_METABOLIC_PROCESS	17/97	284/3818	0.000650769	0.0192072	0.0159164	1329/1337/4713/1349/506/513/4694/4714/1340/1345/54205/517/7167/518/1351/10632/4708
Pericyte_Cells	GO_RESPONSE_TO_CALCIUM_ION	6/97	43/3818	0.00065634	0.0192072	0.0159164	805/6678/3725/2353/857/3726
Pericyte_Cells	GO_REGULATION_OF_IMMUNE_RESPONSE	15/97	234/3818	0.000690219	0.0198246	0.016428	805/3688/60/71/293/948/3146/975/3725/6500/7314/2353/966/857/5689
Pericyte_Cells	GO_RECEPTOR_INTERNALIZATION	4/97	17/3818	0.000722789	0.0203826	0.0168904	3688/948/975/857
Pericyte_Cells	GO_CELLULAR_RESPONSE_TO_REACTIVE_OXYGEN_SPECIES	6/97	45/3818	0.000841699	0.0229031	0.018979	7168/388/2353/5052/6647/7001
Pericyte_Cells	GO_PLATELET_DEGRANULATION	6/97	45/3818	0.000841699	0.0229031	0.018979	805/6678/948/7078/967/6647
Pericyte_Cells	GO_POSITIVE_REGULATION_OF_IMMUNE_SYSTEM_PROCESS	15/97	240/3818	0.000899807	0.0237076	0.0196457	60/71/948/3146/3956/975/3725/6500/7314/6387/2353/3280/966/857/5689
Pericyte_Cells	GO_PLATELET_AGGREGATION	4/97	18/3818	0.000911322	0.0237076	0.0196457	10398/60/71/1192
Pericyte_Cells	GO_BLOOD_VESSEL_MORPHOGENESIS	10/97	122/3818	0.000917122	0.0237076	0.0196457	4240/3688/3725/506/347/388/3491/3280/857/3726
Pericyte_Cells	GO_MIDBRAIN_DEVELOPMENT	5/97	31/3818	0.000960123	0.0244123	0.0202297	805/60/8655/1340/3280
Pericyte_Cells	GO_MITOCHONDRIAL_TRANSPORT	8/97	82/3818	0.000984093	0.0246182	0.0204003	293/506/513/8655/517/518/10632/7529
Pericyte_Cells	GO_POSITIVE_REGULATION_OF_DEVELOPMENTAL_PROCESS	17/97	295/3818	0.00100423	0.0247232	0.0204873	10974/989/3688/948/3146/3956/3725/6237/388/6387/3491/2353/3280/4000/1192/4666/3726
Pericyte_Cells	GO_POSITIVE_REGULATION_OF_MULTICELLULAR_ORGANISMAL_PROCESS	19/97	353/3818	0.00112964	0.0270119	0.0223839	7168/6678/3688/948/3146/3956/3725/6237/388/6387/3491/5216/2353/3280/4000/1192/4666/857/6647
Pericyte_Cells	GO_HOMOTYPIC_CELL_CELL_ADHESION	4/97	19/3818	0.00113203	0.0270119	0.0223839	10398/60/71/1192
Pericyte_Cells	GO_NEGATIVE_REGULATION_OF_LOCOMOTION	8/97	84/3818	0.00115451	0.027131	0.0224826	7168/3146/10410/6237/347/388/6387/967
Pericyte_Cells	GO_NUCLEOSIDE_MONOPHOSPHATE_BIOSYNTHETIC_PROCESS	5/97	33/3818	0.0012883	0.0298231	0.0247135	506/513/517/518/10632
Pericyte_Cells	GO_MUSCLE_STRUCTURE_DEVELOPMENT	11/97	154/3818	0.00159229	0.0345466	0.0286277	6876/7168/3688/4637/71/6939/3956/2353/3280/4000/857
Pericyte_Cells	GO_RESPONSE_TO_EXTERNAL_STIMULUS	20/97	392/3818	0.0016007	0.0345466	0.0286277	6678/3688/293/948/3146/3725/10410/7078/2950/6387/3491/967/2353/1808/1351/4000/857/1072/6647/3726
Pericyte_Cells	GO_HYDROGEN_PEROXIDE_METABOLIC_PROCESS	3/97	10/3818	0.00167594	0.0345466	0.0286277	5052/6647/7001
Pericyte_Cells	GO_REGULATION_OF_PROTEIN_AUTOPHOSPHORYLATION	3/97	10/3818	0.00167594	0.0345466	0.0286277	805/3725/857
Pericyte_Cells	GO_SARCOMERE_ORGANIZATION	3/97	10/3818	0.00167594	0.0345466	0.0286277	7168/3688/71
Pericyte_Cells	GO_MITOCHONDRIAL_TRANSMEMBRANE_TRANSPORT	5/97	35/3818	0.00169281	0.0345466	0.0286277	506/513/517/518/10632
Pericyte_Cells	GO_PURINE_NUCLEOSIDE_BIOSYNTHETIC_PROCESS	5/97	35/3818	0.00169281	0.0345466	0.0286277	506/513/517/518/10632
Pericyte_Cells	GO_RESPONSE_TO_ORGANOPHOSPHORUS	5/97	35/3818	0.00169281	0.0345466	0.0286277	6678/3725/2353/6647/3726
Pericyte_Cells	GO_TISSUE_HOMEOSTASIS	5/97	35/3818	0.00169281	0.0345466	0.0286277	3688/60/71/5052/6647
Pericyte_Cells	GO_CELLULAR_RESPONSE_TO_INORGANIC_SUBSTANCE	6/97	52/3818	0.00182319	0.0367243	0.0304322	4502/3725/2353/2167/6647/3726
Pericyte_Cells	GO_FC_RECEPTOR_SIGNALING_PATHWAY	8/97	91/3818	0.00194504	0.0384602	0.0318707	805/60/71/3725/6500/7314/2353/5689
Pericyte_Cells	GO_ENDOCYTOSIS	11/97	158/3818	0.00195897	0.0384602	0.0318707	4240/6678/3688/60/71/948/1212/3146/975/1808/857
Pericyte_Cells	GO_CELLULAR_RESPONSE_TO_OXIDATIVE_STRESS	7/97	72/3818	0.0020997	0.0405672	0.0336167	7168/948/388/2353/5052/6647/7001
Pericyte_Cells	GO_POSITIVE_REGULATION_OF_LOCOMOTION	9/97	114/3818	0.00216979	0.0405672	0.0336167	6678/3688/3146/3956/3725/388/6387/3491/5216
Pericyte_Cells	GO_POSITIVE_REGULATION_OF_ENDOCYTOSIS	5/97	37/3818	0.00218363	0.0405672	0.0336167	4240/3688/948/967/857
Pericyte_Cells	GO_RESPONSE_TO_TRANSITION_METAL_NANOPARTICLE	5/97	37/3818	0.00218363	0.0405672	0.0336167	10974/4502/2950/513/6647
Pericyte_Cells	GO_PLACENTA_BLOOD_VESSEL_DEVELOPMENT	3/97	11/3818	0.00226215	0.0405672	0.0336167	3491/3280/3726
Pericyte_Cells	GO_RESPONSE_TO_CORTICOSTERONE	3/97	11/3818	0.00226215	0.0405672	0.0336167	805/2353/3726
Pericyte_Cells	GO_RESPONSE_TO_TOXIC_SUBSTANCE	7/97	73/3818	0.00227489	0.0405672	0.0336167	4259/2950/6415/2353/5052/6647/7001
Pericyte_Cells	GO_RESPONSE_TO_ORGANIC_CYCLIC_COMPOUND	15/97	263/3818	0.00227553	0.0405672	0.0336167	4240/805/6678/3688/948/3146/3956/3725/7078/2950/2353/1808/857/6647/3726
Pericyte_Cells	GO_CENTRAL_NERVOUS_SYSTEM_DEVELOPMENT	13/97	211/3818	0.00231377	0.0407802	0.0337932	805/3688/60/1349/7078/2950/3021/347/8655/6387/1340/3280/1808
Pericyte_Cells	GO_RESPONSE_TO_VITAMIN	4/97	23/3818	0.00239225	0.0416897	0.0345469	6678/3688/7078/2950
Pericyte_Cells	GO_REGULATION_OF_SYMBIOSIS_ENCOMPASSING_MUTUALISM_THROUGH_PARASITISM	8/97	95/3818	0.00255944	0.0441077	0.0365506	948/3956/3725/10410/5216/5478/857/1072
Pericyte_Cells	GO_IMMUNE_SYSTEM_PROCESS	23/97	498/3818	0.00259871	0.0442923	0.0367036	3688/4502/60/977/5763/71/948/3146/3956/3725/6500/10410/6237/7314/8655/6387/3280/5478/5052/857/6647/3726/5689
Pericyte_Cells	GO_SUBSTANTIA_NIGRA_DEVELOPMENT	4/97	24/3818	0.0028154	0.0474639	0.0393318	805/60/8655/1340
Pericyte_Cells	GO_NEGATIVE_REGULATION_OF_SMOOTH_MUSCLE_CELL_PROLIFERATION	3/97	12/3818	0.00296094	0.0493808	0.0409202	7168/347/857
