# Supplementary material for: Single-cell sequencing deconvolutes cellular responses to exercise in human skeletal muscle
Source: Commun Biol. 2022 Oct 22;5:1121. doi: 10.1038/s42003-022-04088-z (PMC9588010; doi:10.1038/s42003-022-04088-z)
Supplement: Supplementary file 6 — Supplementary Data 3 [file 42003_2022_4088_MOESM6_ESM.xlsx]

## Sheet: Endothelial Cells
Gene_name	scores	logfoldchanges	pvals	pvals_adj	pct.1	pct.2	n_cells_by_counts	mean_counts	log1p_mean_counts	pct_dropout_by_counts	total_counts	log1p_total_counts
IFI27	136.426	4.45216	0	0	0.973833	0.454427	12951	3.37085	1.47496	2.61674	44828.9	10.7106
B2M	134.825	2.70981	0	0	0.998346	0.926965	13277	4.72268	1.74444	0.165426	62806.9	11.0478
FABP4	134.755	4.924	0	0	0.975111	0.405481	12968	3.58833	1.52352	2.48891	47721.2	10.7732
CAV1	134.174	3.94062	0	0	0.971652	0.535097	12922	3.23335	1.44299	2.8348	43000.4	10.669
SLC9A3R2	130.907	4.59421	0	0	0.945635	0.342389	12576	2.90346	1.36186	5.4365	38613.1	10.5614
RNASE1	130.575	5.22314	0	0	0.931423	0.169271	12387	2.57963	1.27526	6.85766	34306.5	10.4431
HLA-E	130.493	3.09879	0	0	0.961576	0.671816	12788	3.13615	1.41977	3.84239	41707.7	10.6385
FABP5	130.411	4.61724	0	0	0.971727	0.402876	12923	3.38854	1.479	2.82728	45064.2	10.7159
HLA-B	130.222	3.5869	0	0	0.964509	0.618312	12827	3.24648	1.44609	3.54914	43174.9	10.673
HLA-C	129.753	3.35927	0	0	0.967592	0.704664	12868	3.44871	1.49261	3.24085	45864.4	10.7335
HLA-A	127.089	2.7773	0	0	0.964734	0.749467	12830	3.25891	1.44901	3.52658	43340.3	10.6769
BST2	126.049	3.98945	0	0	0.928491	0.343513	12348	2.5613	1.27013	7.15091	34062.8	10.436
CD74	125.812	4.7753	0	0	0.923227	0.221532	12278	2.61466	1.285	7.67727	34772.3	10.4566
A2M	124.988	4.69235	0	0	0.902699	0.27326	12005	2.75822	1.32395	9.73005	36681.6	10.5101
ID1	124.81	4.33919	0	0	0.919844	0.336352	12233	2.67684	1.30205	8.01564	35599.2	10.4801
VWF	124.281	5.26342	0	0	0.87969	0.190104	11699	2.58628	1.27712	12.031	34395	10.4457
EGFL7	124.012	4.74012	0	0	0.889992	0.183061	11836	2.18141	1.15732	11.0008	29010.6	10.2754
GNG11	123.642	3.01514	0	0	0.945334	0.606416	12572	2.71988	1.31369	5.46658	36171.7	10.4961
TM4SF1	121.605	4.43868	0	0	0.882848	0.222183	11741	2.17567	1.15552	11.7152	28934.3	10.2728
AQP1	121.233	5.16631	0	0	0.867208	0.219283	11533	2.69731	1.30761	13.2792	35871.5	10.4877
HLA-DRB1	121.103	4.8997	0	0	0.882548	0.145952	11737	2.27055	1.18496	11.7452	30196	10.3155
MGLL	120.734	3.42629	0	0	0.915482	0.465021	12175	2.50202	1.25334	8.45176	33274.4	10.4126
TMSB10	119.425	2.29987	0	0	0.993233	0.872041	13209	4.09143	1.62756	0.676743	54411.9	10.9044
CLDN5	117.357	4.94176	0	0	0.837883	0.133345	11143	1.98901	1.09494	16.2117	26451.9	10.1831
STOM	116.595	3.81829	0	0	0.870441	0.303267	11576	2.09072	1.12841	12.9559	27804.6	10.233
HLA-DRA	114.293	4.43878	0	0	0.856756	0.16714	11394	2.14137	1.14466	14.3244	28478.1	10.2569
TMEM88	114.276	5.21133	0	0	0.80758	0.0888968	10740	1.78001	1.02245	19.242	23672.4	10.0721
GIMAP7	112.094	4.89631	0	0	0.805098	0.0926847	10707	1.70537	0.995238	19.4902	22679.7	10.0293
ADGRF5	110.564	4.71595	0	0	0.802015	0.108428	10666	1.77597	1.021	19.7985	23618.7	10.0698
FLT1	110.22	4.87703	0	0	0.793067	0.0988991	10547	1.75785	1.01445	20.6933	23377.6	10.0596
TMSB4X	110.035	2.36948	0	0	0.988871	0.876184	13151	4.12039	1.63323	1.11287	54797	10.9114
ITGA6	109.858	5.13373	0	0	0.779457	0.0861151	10366	1.70736	0.995973	22.0543	22706.1	10.0304
RAMP2	108.518	3.42738	0	0	0.845477	0.309422	11244	1.91575	1.07013	15.4523	25477.6	10.1456
CD36	108.518	3.77295	0	0	0.870893	0.279652	11582	2.29762	1.1932	12.9107	30556	10.3273
PTPRB	108.105	5.16182	0	0	0.764042	0.0710227	10161	1.55685	0.938777	23.5958	20704.6	9.93816
CAVIN2	107.684	3.7641	0	0	0.829912	0.237926	11037	1.93295	1.07601	17.0088	25706.3	10.1545
ENG	107.319	3.79182	0	0	0.812693	0.252782	10808	1.83617	1.04245	18.7307	24419.2	10.1032
EMCN	107.045	4.83235	0	0	0.768404	0.0867661	10219	1.59002	0.951667	23.1596	21145.7	9.95924
ICAM2	106.203	4.66344	0	0	0.764268	0.0995502	10164	1.51297	0.921467	23.5732	20121	9.90957
EPAS1	105.445	4.08812	0	0	0.791714	0.15844	10529	1.7037	0.994621	20.8286	22657.5	10.0283
ESAM	105.325	4.33916	0	0	0.775622	0.112689	10315	1.53651	0.930788	22.4378	20434	9.925
RGCC	104.447	3.53313	0	0	0.834424	0.323153	11097	2.15088	1.14768	16.5576	28604.6	10.2614
CD59	104.425	2.4735	0	0	0.89112	0.580256	11851	2.25134	1.17907	10.888	29940.5	10.307
CDKN1C	104.404	2.82331	0	0	0.883149	0.503314	11745	2.30815	1.19639	11.6851	30696.1	10.3319
ID3	104.204	2.9074	0	0	0.894804	0.48763	11900	2.4192	1.22941	10.5196	32173	10.3789
F8	103.603	5.25053	0	0	0.729303	0.0630327	9699	1.46977	0.904126	27.0697	19546.5	9.8806
CD93	103.495	4.93488	0	0	0.738627	0.0730942	9823	1.47484	0.906174	26.1373	19613.8	9.88404
PECAM1	102.576	4.8534	0	0	0.734191	0.0717921	9764	1.43255	0.888938	26.5809	19051.4	9.85495
CA4	102.112	5.05909	0	0	0.729228	0.0871212	9698	1.70324	0.99445	27.0772	22651.4	10.028
TCF15	101.818	3.42442	0	0	0.828408	0.274444	11017	1.97841	1.09139	17.1592	26310.8	10.1778
CDH5	100.4	5.06947	0	0	0.710805	0.058357	9453	1.34324	0.851535	28.9195	17863.8	9.79059
ANXA3	99.9262	4.38792	0	0	0.732085	0.109848	9736	1.47175	0.904926	26.7915	19572.8	9.88195
NRP1	97.681	3.69278	0	0	0.754794	0.182351	10038	1.55481	0.937977	24.5206	20677.4	9.93684
LPL	97.66	3.60932	0	0	0.776224	0.231948	10323	1.87547	1.05622	22.3776	24941.9	10.1243
CALM1	97.1016	1.38858	0	0	0.954282	0.902995	12691	3.02215	1.39182	4.57177	40191.6	10.6014
PALMD	95.697	3.56328	0	0	0.752011	0.219697	10001	1.60136	0.956033	24.7989	21296.4	9.96634
SOX18	95.1043	5.00627	0	0	0.675314	0.0582978	8981	1.29552	0.830958	32.4686	17229.1	9.75441
ITGA1	94.4126	3.94961	0	0	0.717422	0.122988	9541	1.42738	0.886814	28.2578	18982.8	9.85134
SRGN	94.3024	3.40087	0	0	0.786225	0.159979	10456	1.71079	0.997241	21.3775	22751.8	10.0324
CAV2	94.066	3.34838	0	0	0.751034	0.199396	9988	1.45743	0.899116	24.8966	19382.3	9.87217
HLA-DPA1	94.0358	3.49639	0	0	0.740281	0.176432	9845	1.47039	0.904376	25.9719	19554.7	9.88102
KLF2	94.0152	2.30722	0	0	0.899241	0.590613	11959	2.46788	1.24354	10.0759	32820.3	10.3988
GPIHBP1	93.9726	4.91141	0	0	0.66787	0.0572325	8882	1.2219	0.798363	33.213	16250.1	9.69591
TINAGL1	93.3745	3.42923	0	0	0.763441	0.16714	10153	1.55348	0.937456	23.6559	20659.7	9.93599
BTNL9	92.8643	5.04252	0	0	0.658395	0.0513139	8756	1.24786	0.809978	34.1605	16595.3	9.71693
ADGRL4	92.4439	5.19694	0	0	0.649297	0.0428504	8635	1.16099	0.770565	35.0703	15440	9.64478
ARHGAP29	92.3309	2.6647	0	0	0.803519	0.380919	10686	1.73707	1.00689	19.6481	23101.2	10.0477
SLC14A1	92.1363	4.84297	0	0	0.656967	0.0565814	8737	1.20798	0.79208	34.3033	16065	9.68446
S100A4	-91.9941	-4.50621	0	0	0.233025	0.706203	3099	0.373329	0.317238	76.6975	4964.91	8.51035
IFITM3	91.4145	1.77903	0	0	0.941725	0.741951	12524	2.71492	1.31236	5.82751	36105.7	10.4942
FAM89A	91.2767	4.48708	0	0	0.661253	0.0735085	8794	1.20188	0.789311	33.8747	15983.8	9.67939
WARS	91.2642	4.16105	0	0	0.675013	0.10393	8977	1.26404	0.817152	32.4987	16810.5	9.72982
TNFSF10	90.1923	2.92198	0	0	0.766749	0.289654	10197	1.58083	0.948111	23.3251	21023.5	9.95344
PODXL	90.1134	4.8591	0	0	0.641026	0.0521425	8525	1.13889	0.760288	35.8974	15146.1	9.62557
IGFBP4	89.8419	2.7454	0	0	0.779382	0.324515	10365	1.60962	0.959204	22.0618	21406.3	9.97149
TCIM	89.8063	3.83261	0	0	0.690127	0.124112	9178	1.37654	0.865646	30.9873	18306.6	9.81507
MMRN2	89.7613	5.0495	0	0	0.632754	0.0443892	8415	1.09856	0.741251	36.7246	14609.7	9.58951
BCAM	87.7609	3.54765	0	0	0.68915	0.122396	9165	1.24018	0.806555	31.085	16493.1	9.71076
FXYD1	-87.5638	-3.09393	0	0	0.209414	0.712299	2785	0.276332	0.24399	79.0586	3674.93	8.20956
SEC14L1	86.8003	3.27073	0	0	0.694037	0.193359	9230	1.29828	0.83216	30.5963	17265.8	9.75654
LGALS3	86.6641	1.88453	0	0	0.953831	0.720348	12685	2.94197	1.37168	4.61689	39125.3	10.5745
GNAI2	86.2939	2.09291	0	0	0.825325	0.518466	10976	1.8086	1.03269	17.4675	24052.6	10.088
SERPINF1	-85.9863	-4.94065	0	0	0.0674487	0.617898	897	0.0953477	0.0910719	93.2551	1268.03	7.14601
SPTBN1	85.6508	2.12764	0	0	0.820513	0.528705	10912	1.93618	1.07711	17.9487	25749.3	10.1562
GIMAP4	84.9619	4.19908	0	0	0.62516	0.0707268	8314	1.08193	0.733294	37.484	14388.5	9.57426
GIMAP1	83.8882	4.48627	0	0	0.606361	0.0562855	8064	1.03299	0.70951	39.3639	13737.8	9.52798
CAVIN1	82.4611	1.99966	0	0	0.819761	0.514264	10902	1.80138	1.03011	18.0239	23956.5	10.084
RBP7	82.2105	4.43974	0	0	0.595834	0.0571733	7924	1.04168	0.713772	40.4166	13853.3	9.53635
CD300LG	81.8613	4.94618	0	0	0.579592	0.0423769	7708	1.02732	0.706716	42.0408	13662.4	9.52247
PCAT19	81.2046	4.36006	0	0	0.589819	0.0564631	7844	0.988558	0.68741	41.0181	13146.8	9.48401
TJP1	80.6621	3.11553	0	0	0.654861	0.179392	8709	1.15614	0.76832	34.5139	15375.5	9.6406
RHOC	80.6453	2.08526	0	0	0.791939	0.464607	10532	1.63676	0.969551	20.8061	21767.3	9.98821
PHACTR2	80.5246	2.98827	0	0	0.671705	0.224846	8933	1.29152	0.829214	32.8295	17175.9	9.75132
IGFBP2	80.1231	2.9941	0	0	0.705391	0.165305	9381	1.47806	0.907474	29.4609	19656.7	9.88622
C1QTNF9	79.6032	4.45095	0	0	0.575607	0.0529711	7655	0.984609	0.685422	42.4393	13094.3	9.48001
TCF4	79.4145	1.82567	0	0	0.845778	0.588246	11248	2.03662	1.11074	15.4222	27085	10.2068
AFDN	78.5235	3.60245	0	0	0.603278	0.116004	8023	1.03418	0.710092	39.6722	13753.5	9.52912
KANK3	78.3097	3.76294	0	0	0.593428	0.0818537	7892	0.985939	0.686092	40.6572	13112	9.48136
HLA-DPB1	77.5688	2.65846	0	0	0.682457	0.237867	9076	1.26774	0.818782	31.7543	16859.6	9.73274
LAP3	77.5173	2.84958	0	0	0.655914	0.223485	8723	1.18116	0.779859	34.4086	15708.3	9.66201
CRYAB	-77.4142	-3.25404	0	0	0.212121	0.67223	2821	0.323234	0.280079	78.7879	4298.69	8.3663
ECSCR	77.2984	4.64267	0	0	0.551996	0.0425545	7341	0.892059	0.637666	44.8004	11863.5	9.38131
ROBO4	76.6383	4.83047	0	0	0.542748	0.0381155	7218	0.878483	0.630464	45.7252	11682.9	9.36597
PTMA	76.5689	1.43728	0	0	0.956613	0.854699	12722	3.20589	1.43649	4.33867	42635.1	10.6605
FKBP1A	76.442	1.92602	0	0	0.770885	0.493016	10252	1.55342	0.937435	22.9115	20659	9.93595
TIMP4	75.4524	3.38297	0	0	0.598616	0.143821	7961	1.09923	0.741569	40.1384	14618.6	9.59012
CRIP2	75.3492	2.38388	0	0	0.708249	0.291607	9419	1.32757	0.844824	29.1751	17655.3	9.77885
CDC37	74.6245	2.02677	0	0	0.743139	0.426491	9883	1.40973	0.879515	25.6861	18748	9.8389
PPP1R14A	74.6152	2.43169	0	0	0.741334	0.278705	9859	1.5656	0.942191	25.8666	20820.9	9.94376
CYYR1	74.4505	4.35661	0	0	0.538687	0.050367	7164	0.875774	0.629021	46.1313	11646.9	9.36288
KIF25	74.0387	4.54105	0	0	0.5341	0.0499527	7103	0.96623	0.676118	46.59	12849.9	9.46117
MYCT1	73.7503	5.01435	0	0	0.518084	0.0291785	6890	0.818572	0.598052	48.1916	10886.2	9.29534
TIMP3	73.4926	1.74852	0	0	0.890819	0.678445	11847	2.55295	1.26778	10.9181	33951.7	10.4327
DRD4	73.3197	4.67723	0	0	0.524024	0.0411932	6969	0.908772	0.64646	47.5976	12085.8	9.39987
TACC1	72.7228	1.95455	0	0	0.745018	0.431937	9908	1.47174	0.904922	25.4982	19572.7	9.88194
IFITM2	72.2994	1.76906	0	0	0.803594	0.51965	10687	1.72504	1.00248	19.6406	22941.3	10.0407
CST3	-72.0129	-1.91799	0	0	0.759456	0.824515	10100	1.64972	0.974452	24.0544	21939.6	9.99609
ACTN4	71.985	2.34545	0	0	0.676367	0.277521	8995	1.22745	0.800856	32.3633	16323.8	9.70044
LPAR6	71.6648	3.86452	0	0	0.53786	0.0788352	7153	0.900464	0.642098	46.214	11975.3	9.39068
TM4SF18	71.4753	4.81577	0	0	0.506354	0.0332031	6734	0.825268	0.601727	49.3646	10975.2	9.30349
MYH9	71.0517	2.47127	0	0	0.651402	0.226385	8663	1.15702	0.768729	34.8598	15387.2	9.64136
PEBP1	-70.6303	-1.63674	0	0	0.511693	0.805398	6805	0.80244	0.589141	48.8307	10671.6	9.27544
SSPN	-70.4251	-3.42584	0	0	0.117452	0.551077	1562	0.139236	0.130358	88.2548	1851.7	7.5244
CXCL2	70.2623	3.40664	0	0	0.573803	0.155895	7631	1.30461	0.834909	42.6197	17349.9	9.7614
PPFIBP1	69.7598	2.52756	0	0	0.625085	0.23621	8313	1.099	0.74146	37.4915	14615.6	9.58991
PTGDS	-69.5738	-4.32954	0	0	0.15926	0.559067	2118	0.243189	0.21768	84.074	3234.17	8.08184
FN1	-69.5461	-4.15767	0	0	0.0678998	0.51527	903	0.0956475	0.0913455	93.21	1272.02	7.14914
PLS3	69.5397	2.32513	0	0	0.652229	0.273911	8674	1.14244	0.761948	34.7771	15193.4	9.62868
CD34	69.3322	2.4239	0	0	0.640574	0.2558	8519	1.13862	0.760161	35.9426	15142.5	9.62533
RGS5	68.7072	2.71342	0	0	0.722385	0.315874	9607	2.12407	1.13914	27.7615	28248	10.2488
SPARCL1	68.5396	1.66904	0	0	0.956237	0.771307	12717	3.4825	1.50018	4.37627	46313.7	10.7432
COL1A2	-68.1771	-3.6942	0	0	0.176179	0.555457	2343	0.231207	0.207995	82.3821	3074.83	8.03133
ITM2A	68.059	1.83679	0	0	0.817129	0.467625	10867	1.82744	1.03937	18.2871	24303.1	10.0984
ATP2B4	67.785	2.71673	0	0	0.589292	0.197562	7837	1.02843	0.707262	41.0708	13677.1	9.52355
UACA	67.6879	2.48907	0	0	0.613505	0.236328	8159	1.07456	0.729748	38.6495	14290.5	9.56742
CXCL14	-67.5609	-4.6126	0	0	0.0903075	0.508286	1201	0.134557	0.126242	90.9692	1789.48	7.49024
UTRN	67.245	2.5016	0	0	0.611099	0.225438	8127	1.09134	0.737806	38.8901	14513.8	9.58292
NES	66.7749	3.12877	0	0	0.539665	0.102391	7177	0.909108	0.646636	46.0335	12090.2	9.40024
CCDC80	-66.609	-4.2187	0	0	0.0778254	0.497692	1035	0.101325	0.0965139	92.2175	1347.52	7.20676
ALDH1A1	-66.5268	-4.15216	0	0	0.0544402	0.486742	724	0.0656932	0.0636255	94.556	873.654	6.77383
HYAL2	66.2383	3.12253	0	0	0.539138	0.135653	7170	0.918289	0.651434	46.0862	12212.3	9.41028
HLA-DQB1	65.8424	3.71278	0	0	0.491616	0.0513731	6538	0.783554	0.578608	50.8384	10420.5	9.25163
SYNE2	65.7592	2.41973	0	0	0.612302	0.230942	8143	1.09483	0.739472	38.7698	14560.1	9.58611
TIMP1	-65.7563	-2.41774	0	0	0.274156	0.614702	3646	0.378873	0.321266	72.5844	5038.63	8.52509
RAMP3	65.7464	4.15889	0	0	0.483269	0.0569957	6427	0.843308	0.611562	51.6731	11215.2	9.32511
COL3A1	-65.5602	-2.89422	0	0	0.247688	0.585997	3294	0.334836	0.288808	75.2312	4452.98	8.40155
NOTCH4	65.3752	4.25515	0	0	0.474397	0.0448035	6309	0.737611	0.552511	52.5603	9809.48	9.19121
CFD	-65.1338	-3.54616	0	0	0.535755	0.738104	7125	0.925002	0.654927	46.4245	12301.6	9.41757
HLA-F	65.0483	2.90582	0	0	0.54177	0.129439	7205	0.870947	0.626445	45.823	11582.7	9.35736
NRN1	65.0072	2.85046	0	0	0.546432	0.147372	7267	0.903962	0.643937	45.3568	12021.8	9.39456
CD82	64.8852	3.12522	0	0	0.523498	0.110914	6962	0.844603	0.612264	47.6502	11232.4	9.32664
ABLIM3	64.5201	3.66078	0	0	0.488683	0.0683002	6499	0.774146	0.573319	51.1317	10295.4	9.23955
MGP	-64.5101	-3.09764	0	0	0.258516	0.582268	3438	0.394413	0.332473	74.1484	5245.3	8.56528
TSPAN18	64.5048	4.50042	0	0	0.461839	0.0349195	6142	0.710831	0.536979	53.8161	9453.34	9.15423
LY6E	63.7835	2.09985	0	0	0.645913	0.312086	8590	1.17566	0.777334	35.4087	15635.2	9.65734
REEP2	63.6434	3.86533	0	0	0.476803	0.0651634	6341	0.798704	0.587066	52.3197	10622	9.27077
GIMAP6	63.4497	4.24864	0	0	0.459358	0.0381155	6109	0.69617	0.528373	54.0642	9258.37	9.13339
MEG3	-63.3077	-3.14657	0	0	0.136852	0.525331	1820	0.212403	0.192604	86.3148	2824.75	7.94653
TSPAN7	63.1264	3.68624	0	0	0.478758	0.0720881	6367	0.750696	0.560014	52.1242	9983.51	9.20879
GAPDH	-63.1003	-1.53337	0	0	0.837281	0.944188	11135	1.86079	1.0511	16.2719	24746.6	10.1165
HMCN2	-63.0825	-4.44091	0	0	0.0360177	0.453184	479	0.0498855	0.0486811	96.3982	663.427	6.49893
ADAM15	62.816	3.37765	0	0	0.490563	0.0920928	6524	0.775855	0.574282	50.9437	10318.1	9.24175
IER2	62.6936	1.60048	0	0	0.829461	0.607895	11031	2.21218	1.16695	17.0539	29419.8	10.2895
RFLNB	62.6385	3.6284	0	0	0.474773	0.0629143	6314	0.765078	0.568195	52.5227	10174.8	9.22777
DLC1	62.3968	2.22675	0	0	0.597865	0.221413	7951	1.00943	0.697852	40.2135	13424.4	9.50491
ELK3	62.2587	3.1775	0	0	0.496955	0.10541	6609	0.777137	0.575004	50.3045	10335.1	9.2434
JAM2	62.2264	3.60308	0	0	0.474998	0.0760535	6317	0.752042	0.560782	52.5002	10001.4	9.21058
COL6A1	-62.2219	-2.78344	0	0	0.260997	0.56907	3471	0.346046	0.297172	73.9003	4602.07	8.43448
COL6A2	-62.0812	-2.45139	0	0	0.40206	0.637015	5347	0.612337	0.477684	59.794	8143.46	9.00509
PDLIM1	62.0731	1.72816	0	0	0.716294	0.432528	9526	1.39525	0.873488	28.3706	18555.5	9.82857
DCN	-62.0549	-3.57592	0	0	0.409129	0.64755	5441	0.663027	0.50864	59.0871	8817.6	9.08462
KIAA0355	61.901	3.30543	0	0	0.485676	0.0875947	6459	0.745091	0.556807	51.4324	9908.97	9.2013
MFAP4	-61.8933	-4.95555	0	0	0.0305286	0.438269	406	0.0443875	0.0434306	96.9471	590.309	6.38234
FBN1	-61.8427	-4.51897	0	0	0.0467704	0.449633	622	0.0626042	0.0607227	95.323	832.573	6.72572
PTPRM	61.7488	3.85058	0	0	0.460035	0.0556937	6118	0.703882	0.532909	53.9965	9360.92	9.14441
LUM	-61.7199	-4.48405	0	0	0.068351	0.458097	909	0.101697	0.0968521	93.1649	1352.47	7.21043
S100A6	-61.4834	-1.45036	0	0	0.81149	0.801491	10792	1.86778	1.05354	18.851	24839.6	10.1202
MYL12B	61.2347	1.03198	0	0	0.8836	0.789062	11751	2.17387	1.15495	11.64	28910.3	10.272
SDC2	-61.1019	-4.55382	0	0	0.0348146	0.43679	463	0.0444906	0.0435293	96.5185	591.68	6.38465
LSP1	-61.0715	-3.61978	0	0	0.0715843	0.463601	952	0.086885	0.0833158	92.8416	1155.48	7.05314
LMNA	-60.8455	-1.6831	0	0	0.435521	0.702415	5792	0.669601	0.512584	56.4479	8905.02	9.09448
CCDC85B	60.78	1.50841	0	0	0.732461	0.552734	9741	1.49752	0.915299	26.7539	19915.5	9.89931
ETS1	60.7601	2.3184	0	0	0.568389	0.198272	7559	0.945474	0.665506	43.1611	12573.9	9.43946
DBI	-60.7092	-1.55909	0	0	0.435672	0.72023	5794	0.635675	0.492055	56.4328	8453.84	9.04249
FHL1	-60.5564	-2.01561	0	0	0.414317	0.679273	5510	0.622766	0.484132	58.5683	8282.17	9.02198
PDGFRL	-60.5354	-4.77601	0	0	0.0424844	0.434896	565	0.0602512	0.0585058	95.7516	801.28	6.68746
MFAP5	-60.5032	-4.20664	0	0	0.0935409	0.466146	1244	0.139164	0.130295	90.6459	1850.75	7.52388
HMGB1	60.2271	0.839831	0	0	0.901496	0.861742	11989	2.3879	1.22021	9.85036	31756.7	10.3659
HLA-DMA	59.922	3.68981	0	0	0.448906	0.0498935	5970	0.698433	0.529706	55.1094	9288.46	9.13664
COL6A3	-59.8312	-4.00235	0	0	0.0924882	0.458393	1230	0.113466	0.107478	90.7512	1508.99	7.31986
TXNIP	59.694	1.19432	0	0	0.935108	0.827356	12436	2.8283	1.34242	6.48921	37613.6	10.5351
CLEC14A	59.4944	1.74309	0	0	0.840965	0.45786	11184	1.93246	1.07584	15.9035	25699.8	10.1543
WISP2	-59.4194	-4.80302	0	0	0.0506805	0.432351	674	0.0755549	0.0728368	94.9319	1004.81	6.91354
FOXN3	59.393	1.99379	0	0	0.607414	0.3038	8078	1.0395	0.712706	39.2586	13824.3	9.53426
CTNNBIP1	59.3858	3.05974	0	0	0.481841	0.10683	6408	0.754307	0.562074	51.8159	10031.5	9.21359
IGF1	-59.3736	-5.48478	0	0	0.0203023	0.413471	270	0.0293321	0.0289101	97.9698	390.087	5.96893
CEBPB	-59.3526	-2.47484	0	0	0.166253	0.532315	2211	0.207172	0.18828	83.3747	2755.18	7.9216
RPS2	-59.1394	-0.837399	0	0	0.910068	0.960819	12103	2.49358	1.25093	8.99316	33162.1	10.4092
DPT	-59.0957	-4.67625	0	0	0.0542898	0.432469	722	0.080657	0.0775692	94.571	1072.66	6.97883
TMEM204	58.6632	2.07043	0	0	0.592601	0.254321	7881	0.995031	0.690659	40.7399	13232.9	9.49054
MGST2	58.5376	2.6118	0	0	0.511993	0.159209	6809	0.790404	0.582441	48.8007	10511.6	9.26033
SMOC2	-58.4453	-4.41445	0	0	0.0628619	0.433594	836	0.0829417	0.0796812	93.7138	1103.04	7.00673
G0S2	-58.3117	-4.53794	0	0	0.0347395	0.420455	462	0.0509925	0.0497349	96.5261	678.149	6.52084
C1S	-58.2686	-4.44433	0	0	0.0415069	0.421342	552	0.0523579	0.0510333	95.8493	696.308	6.54723
VIM	-58.1903	-0.864863	0	0	0.886006	0.819957	11783	2.34856	1.20853	11.3994	31233.6	10.3493
PLXDC1	-58.1369	-3.41537	0	0	0.0801564	0.450343	1066	0.0957612	0.0914493	91.9844	1273.53	7.15033
TSPO	-58.1185	-2.06822	0	0	0.223475	0.574751	2972	0.298885	0.261506	77.6525	3974.86	8.288
LTBP4	-58.0735	-2.62792	0	0	0.191744	0.524029	2550	0.265394	0.235384	80.8256	3529.48	8.16919
ITIH5	-58.0133	-3.03459	0	0	0.154147	0.490708	2050	0.183596	0.168557	84.5853	2441.64	7.80083
SOX4	57.9436	2.123	0	0	0.582976	0.250651	7753	1.06166	0.723513	41.7024	14119.1	9.55535
SOX7	57.856	4.67969	0	0	0.409429	0.024562	5445	0.619142	0.481896	59.0571	8233.97	9.01614
ETS2	57.821	2.65973	0	0	0.495902	0.120088	6595	0.770636	0.571339	50.4098	10248.7	9.235
RASIP1	57.7385	4.24682	0	0	0.4174	0.0356297	5551	0.614032	0.478735	58.26	8166.01	9.00786
WNK1	57.4556	2.55866	0	0	0.506655	0.15625	6738	0.807557	0.591976	49.3345	10739.7	9.2818
ABCA8	-57.4156	-4.43299	0	0	0.0367697	0.413589	489	0.0445744	0.0436095	96.323	592.795	6.38653
CRLF1	-57.4023	-5.42076	0	0	0.0187232	0.399621	249	0.0271575	0.0267953	98.1277	361.168	5.89211
IGFBP7	57.3901	1.78235	0	0	0.964057	0.771899	12821	3.62207	1.53084	3.59426	48169.9	10.7825
MTRNR2L12	57.2916	0.935119	0	0	0.898564	0.843336	11950	2.5928	1.27893	10.1436	34481.7	10.4482
ARL6IP5	-57.2885	-1.94127	0	0	0.26611	0.589429	3539	0.356129	0.304634	73.389	4736.16	8.46319
IL3RA	57.2034	4.68504	0	0	0.405068	0.0247988	5387	0.608015	0.475001	59.4932	8085.99	8.99801
NEDD9	57.1645	3.80283	0	0	0.425295	0.0482363	5656	0.644551	0.497467	57.4705	8571.88	9.05636
IGFBP6	-57.097	-3.15969	0	0	0.226258	0.523082	3009	0.326703	0.282697	77.3742	4344.83	8.37697
ACE	57.0928	4.21465	0	0	0.414843	0.0391217	5517	0.639874	0.494619	58.5157	8509.69	9.04908
TGM2	56.822	4.43001	0	0	0.407173	0.0301255	5415	0.607585	0.474733	59.2827	8080.28	8.9973
MRC2	-56.7785	-4.60715	0	0	0.0315061	0.405185	419	0.038997	0.0382558	96.8494	518.621	6.2531
CDH13	56.7209	3.98238	0	0	0.417625	0.0447443	5554	0.629384	0.488202	58.2375	8370.18	9.03255
MYL6	56.6739	0.969766	0	0	0.926912	0.84227	12327	2.68166	1.30336	7.30882	35663.4	10.4819
MCF2L	56.6323	4.52543	0	0	0.404015	0.0283499	5373	0.597827	0.468645	59.5985	7950.5	8.98112
TFPI	-56.5588	-2.92588	0	0	0.1264	0.469579	1681	0.149434	0.139269	87.36	1987.32	7.59505
MEF2C	56.5339	1.76549	0	0	0.648996	0.301551	8631	1.15242	0.766593	35.1004	15326	9.63737
HLA-DRB5	56.5319	3.7261	0	0	0.420107	0.0416075	5587	0.64099	0.4953	57.9893	8524.52	9.05082
S1PR1	56.4969	4.68437	0	0	0.399654	0.0230824	5315	0.584788	0.46045	60.0346	7777.09	8.95907
C1R	-56.2281	-3.62422	0	0	0.0715843	0.430398	952	0.0874035	0.0837928	92.8416	1162.38	7.05908
LRP1	-56.0526	-2.61384	0	0	0.156854	0.490175	2086	0.186887	0.171334	84.3146	2485.41	7.81859
TMEM176B	-56.0294	-4.89962	0	0	0.0268441	0.395893	357	0.0341651	0.0335945	97.3156	454.362	6.12109
IGF2-1	55.8976	3.91001	0	0	0.413415	0.0429688	5498	0.653258	0.502748	58.6585	8687.67	9.06978
LDB2	55.7107	3.90069	0	0	0.411685	0.0445076	5475	0.61106	0.476892	58.8315	8126.49	9.00301
KLF6	55.5461	1.49962	0	0	0.712309	0.440045	9473	1.36256	0.859745	28.7691	18120.7	9.80486
MMP2	-55.5263	-4.34698	0	0	0.0339875	0.400213	452	0.0450094	0.0440259	96.6012	598.58	6.39623
PSMB9	55.4701	2.20757	0	0	0.53207	0.203539	7076	0.853158	0.616891	46.793	11346.1	9.33672
FBLN2	-55.2353	-3.26305	0	0	0.130762	0.459162	1739	0.209976	0.1906	86.9238	2792.47	7.93504
IL32	55.0468	1.5051	0	0	0.723964	0.498816	9628	1.52342	0.925614	27.6036	20259.9	9.91645
HTRA3	-54.9843	-4.36436	0	0	0.0324836	0.396425	432	0.0444426	0.0434834	96.7516	591.042	6.38358
MARCKSL1	54.9456	2.91513	0	0	0.453342	0.102095	6029	0.712407	0.5379	54.6658	9474.3	9.15644
TBX3	54.8854	3.30142	0	0	0.431235	0.0759351	5735	0.6912	0.525438	56.8765	9192.27	9.12623
GBP4	54.8852	3.6645	0	0	0.413339	0.0535038	5497	0.621915	0.483607	58.6661	8270.84	9.02061
NOSTRIN	54.7002	3.68759	0	0	0.411008	0.0505445	5466	0.621219	0.483179	58.8992	8261.6	9.01949
XAF1	54.5635	3.01597	0	0	0.442815	0.0909683	5889	0.685558	0.522097	55.7185	9117.24	9.11803
C1orf54	54.5062	2.28187	0	0	0.510865	0.179628	6794	0.801723	0.588744	48.9135	10662.1	9.27455
PPP1R14B	-54.4722	-2.08896	0	0	0.232423	0.54723	3091	0.298727	0.261384	76.7577	3972.77	8.28747
MSN	54.3866	1.9521	0	0	0.563802	0.254676	7498	0.922684	0.653722	43.6198	12270.8	9.41506
YES1	54.2009	2.70523	0	0	0.462742	0.127663	6154	0.714675	0.539224	53.7258	9504.46	9.15962
PCOLCE	-53.8917	-3.52329	0	0	0.082337	0.419567	1095	0.0981131	0.0935933	91.7663	1304.81	7.17458
GPRC5B	53.8244	4.19461	0	0	0.39033	0.033795	5191	0.574453	0.453908	60.967	7639.66	8.94124
LRRN4CL	-53.555	-4.94442	0	0	0.0207534	0.375592	276	0.0252701	0.0249561	97.9247	336.067	5.82028
CARD8	53.398	3.33562	0	0	0.414542	0.065045	5513	0.621116	0.483115	58.5458	8260.22	9.01933
HIPK2	53.3963	3.04168	0	0	0.429807	0.0830966	5716	0.644336	0.497337	57.0193	8569.03	9.05603
FERMT2	53.3868	1.47779	0	0	0.671629	0.434955	8932	1.22249	0.798629	32.8371	16257.9	9.6964
SPON2	-53.3059	-4.90351	0	0	0.0209038	0.374941	278	0.0293986	0.0289747	97.9096	390.972	5.97119
FNDC5	-53.3039	-4.19025	0	0	0.0297767	0.384174	396	0.0394459	0.0386878	97.0223	524.591	6.26452
ENAH	53.1333	2.88412	0	0	0.439432	0.0993726	5844	0.665146	0.509913	56.0568	8845.78	9.08781
PSMB8	52.9297	1.86735	0	0	0.563125	0.273852	7489	0.911947	0.648122	43.6875	12128	9.40335
F10	-52.8672	-3.76186	0	0	0.0615836	0.401219	819	0.0721526	0.0696684	93.8416	959.558	6.86751
CILP	-52.7587	-4.85963	0	0	0.0206782	0.371508	275	0.0304556	0.030001	97.9322	405.028	6.00642
DUSP1	52.4815	1.26847	0	0	0.812617	0.634647	10807	1.96686	1.0875	18.7383	26157.3	10.1719
RPLP0	-52.4205	-1.05058	0	0	0.701557	0.856593	9330	1.316	0.839842	29.8443	17501.5	9.7701
SEC62	52.3727	1.05555	0	0	0.803143	0.671342	10681	1.73303	1.00541	19.6857	23047.6	10.0454
EPB41L2	52.2648	1.51879	0	0	0.655012	0.409742	8711	1.20245	0.789572	34.4988	15991.4	9.67987
VCAN	-52.2643	-5.39165	0	0	0.0133093	0.361861	177	0.0196867	0.0194954	98.6691	261.814	5.57145
IDO1	52.177	4.58663	0	0	0.371306	0.0247396	4938	0.582211	0.458823	62.8694	7742.82	8.95465
VSIR	52.122	2.23588	0	0	0.494022	0.174302	6570	0.776199	0.574476	50.5978	10322.7	9.2422
CXorf36	51.9991	4.62613	0	0	0.368298	0.0218395	4898	0.540425	0.432058	63.1702	7187.11	8.88018
UQCR10	-51.9656	-1.50322	0	0	0.460937	0.713897	6130	0.686345	0.522564	53.9063	9127.7	9.11918
HIGD1B	51.9571	2.00005	0	0	0.548688	0.182765	7297	1.12516	0.753849	45.1312	14963.6	9.61344
LAMA2	-51.8566	-4.48212	0	0	0.0228589	0.368786	304	0.0326133	0.0320928	97.7141	433.724	6.07471
MTRNR2L8	51.7437	1.21379	0	0	0.769682	0.605469	10236	1.68321	0.987013	23.0318	22385	10.0162
PDGFB	51.6781	4.34565	0	0	0.371081	0.027758	4935	0.539429	0.431411	62.8919	7173.86	8.87834
HEG1	51.6643	2.77437	0	0	0.435221	0.110795	5788	0.657359	0.505225	56.4779	8742.21	9.07603
TSPAN14	51.663	3.3189	0	0	0.399203	0.0571733	5309	0.580295	0.457611	60.0797	7717.34	8.95135
SFRP4	-51.5642	-4.67285	0	0	0.025641	0.367661	341	0.0382363	0.0375235	97.4359	508.505	6.23344
TSPAN13	51.5577	4.44645	0	0	0.367998	0.0249763	4894	0.535314	0.428735	63.2002	7119.14	8.87068
RHOBTB3	-51.4929	-3.02883	0	0	0.0835401	0.414418	1111	0.0950119	0.0907653	91.646	1263.56	7.14248
ADGRG1	51.4921	4.44301	0	0	0.36702	0.0231416	4881	0.533809	0.427754	63.298	7099.13	8.86787
NDUFA4L2	51.4237	2.00724	0	0	0.586736	0.237571	7803	1.43379	0.88945	41.3264	19068	9.85582
ATP5MC1	-51.3374	-1.62797	0	0	0.340326	0.620206	4526	0.459231	0.37791	65.9674	6107.32	8.71741
RAPGEF1	51.2539	3.18346	0	0	0.406196	0.0756392	5402	0.600916	0.470576	59.3804	7991.58	8.98627
PDGFRA	-51.1418	-5.45256	0	0	0.011655	0.352924	155	0.0162894	0.0161581	98.8345	216.633	5.38281
TPT1	-50.9954	-0.639918	0	0	0.987743	0.994141	13136	3.7468	1.55747	1.22566	49828.7	10.8164
TIE1	50.9857	4.93557	0	0	0.356719	0.016276	4744	0.520758	0.419209	64.3281	6925.56	8.84312
FGL2	-50.9178	-2.61888	0	0	0.114971	0.440933	1529	0.16415	0.151991	88.5029	2183.03	7.68893
CFH	-50.8403	-2.85278	0	0	0.0935409	0.422408	1244	0.133046	0.124909	90.6459	1769.37	7.47895
RPLP1	-50.8139	-0.628929	0	0	0.970825	0.989287	12911	3.36955	1.47466	2.91751	44811.7	10.7102
NOVA1	-50.6362	-4.82004	0	0	0.0204527	0.356889	272	0.0269159	0.0265601	97.9547	357.955	5.8832
PMP22	-50.6068	-1.83224	0	0	0.3107	0.558771	4132	0.442082	0.366088	68.93	5879.24	8.67935
NNMT	-50.5223	-3.11882	0	0	0.0797804	0.408144	1061	0.114869	0.108737	92.022	1527.64	7.33214
PIK3R3	50.4686	3.82341	0	0	0.374765	0.043383	4984	0.551146	0.438994	62.5235	7329.69	8.89983
COL1A1	-50.4215	-3.51631	0	0	0.0736898	0.392696	980	0.0853101	0.0818657	92.631	1134.54	7.03486
ISG15	50.2103	2.18442	0	0	0.497255	0.200698	6613	0.863707	0.622567	50.2745	11486.4	9.34901
PLAC9	-50.1366	-2.02482	0	0	0.487781	0.603397	6487	0.780139	0.576692	51.2219	10375.1	9.24726
TPM4	50.0884	1.56973	0	0	0.609745	0.358369	8109	1.0938	0.738979	39.0255	14546.4	9.58517
JCAD	50.0838	4.10811	0	0	0.363185	0.0297704	4830	0.517741	0.417223	63.6815	6885.43	8.83731
TEK	50.0629	4.38123	0	0	0.358448	0.0253314	4767	0.523127	0.420766	64.1552	6957.07	8.84766
RAC1	49.9539	0.848658	0	0	0.81367	0.746804	10821	1.76534	1.01716	18.633	23477.3	10.0638
EFNB2	49.9492	3.97614	0	0	0.367546	0.0387666	4888	0.557593	0.443141	63.2454	7415.43	8.91145
ATP5F1D	-49.5844	-1.28739	0	0	0.554027	0.772846	7368	0.890911	0.637059	44.5973	11848.2	9.38002
LIMS2	49.5463	2.57727	0	0	0.430183	0.114347	5721	0.640547	0.49503	56.9817	8518.64	9.05013
FAM107A	49.4449	3.91096	0	0	0.363336	0.0343277	4832	0.537687	0.430279	63.6664	7150.7	8.8751
MXRA8	-49.3535	-2.55008	0	0	0.121814	0.429983	1620	0.145469	0.135814	87.8186	1934.59	7.56817
PHPT1	-49.3272	-1.38642	0	0	0.385894	0.649266	5132	0.54864	0.437377	61.4106	7296.36	8.89527
PKM	-49.2832	-1.55738	0	0	0.325664	0.599846	4331	0.446632	0.369238	67.4336	5939.76	8.68959
ANGPTL1	-49.2215	-3.34362	0	0	0.101812	0.402521	1354	0.122159	0.115254	89.8188	1624.59	7.39363
RBP1	49.0707	1.93616	0	0	0.504474	0.176787	6709	0.812706	0.594821	49.5526	10808.2	9.28815
INMT	49.0186	2.26853	0	0	0.468607	0.180279	6232	0.79986	0.587709	53.1393	10637.3	9.27222
EHD2	48.9894	1.76807	0	0	0.533424	0.244614	7094	0.835412	0.607269	46.6576	11110.1	9.3157
ISLR	-48.9513	-4.46941	0	0	0.0272201	0.350793	362	0.0349517	0.0343548	97.278	464.823	6.14381
CFLAR	48.936	1.78764	0	0	0.536206	0.263849	7131	0.870104	0.625994	46.3794	11571.5	9.35639
VAMP5	48.8924	1.11143	0	0	0.734115	0.600616	9763	1.43235	0.88886	26.5885	19048.9	9.85482
CD63	-48.879	-0.505276	0	0	0.883675	0.859257	11752	2.2452	1.17718	11.6325	29858.9	10.3043
VDAC1	-48.6421	-1.75276	0	0	0.281525	0.561671	3744	0.381856	0.323428	71.8475	5078.3	8.53293
GLIPR2	-48.4066	-3.62132	0	0	0.0447402	0.362926	595	0.0537093	0.0523166	95.526	714.28	6.57267
VIT	-48.3104	-5.00484	0	0	0.0122566	0.33576	163	0.0182802	0.0181151	98.7743	243.108	5.49761
ANGPTL2	-48.3103	-2.93408	0	0	0.0939168	0.399858	1249	0.122227	0.115315	90.6083	1625.5	7.39418
VEGFB	-48.2851	-2.01481	0	0	0.167306	0.471177	2225	0.207731	0.188743	83.2694	2762.61	7.92429
THBS4	-48.1059	-2.11787	0	0	0.25438	0.507161	3383	0.348879	0.299274	74.562	4639.74	8.44263
COL4A1	48.0322	1.35511	0	0	0.684488	0.444721	9103	1.32516	0.843789	31.5512	17623.3	9.77703
NUPR1	-48.0314	-1.51978	0	0	0.341229	0.586233	4538	0.469911	0.385202	65.8771	6249.34	8.74039
MME	-47.9738	-3.10755	0	0	0.106249	0.397964	1413	0.126287	0.118927	89.3751	1679.49	7.42684
TNXB	-47.8875	-2.66325	0	0	0.166328	0.439098	2212	0.234019	0.210276	83.3672	3112.21	8.04341
FBLN1	-47.7163	-2.75041	0	0	0.124821	0.413411	1660	0.147253	0.13737	87.5179	1958.31	7.58035
RGS3	47.6926	2.44765	0	0	0.43101	0.133641	5732	0.667299	0.511205	56.899	8874.41	9.09104
ITGB1	47.6374	0.965768	0	0	0.833597	0.708866	11086	2.04609	1.11386	16.6403	27210.9	10.2114
LTBP2	-47.602	-4.97888	0	0	0.0164674	0.333333	219	0.0225649	0.0223141	98.3533	300.091	5.70741
CPQ	-47.5091	-1.98621	0	0	0.207008	0.481889	2753	0.26753	0.23707	79.2992	3557.88	8.1772
GAS1	-47.4839	-3.94102	0	0	0.0336867	0.347479	448	0.0401938	0.0394071	96.6313	534.538	6.28327
DUSP6	47.469	2.42611	0	0	0.425145	0.123047	5654	0.660163	0.506916	57.4855	8779.51	9.08029
CTSH	47.3662	3.72456	0	0	0.353335	0.0397135	4699	0.514999	0.415415	64.6665	6848.98	8.832
KLF4	47.2309	1.39431	0	0	0.658546	0.418028	8758	1.29716	0.831675	34.1454	17251	9.75568
EFNA1	47.0939	3.75997	0	0	0.351455	0.0416075	4674	0.523503	0.421012	64.8545	6962.06	8.84837
SNCG	46.888	2.08499	0	0	0.434544	0.107363	5779	0.659184	0.506326	56.5456	8766.49	9.0788
RPL12	-46.6041	-0.693082	0	0	0.88157	0.941584	11724	2.2902	1.19095	11.843	30457.3	10.3241
NDUFA4	-46.5784	-1.04686	0	0	0.690052	0.816288	9177	1.23465	0.804087	30.9948	16419.7	9.7063
EGFR	-46.4471	-2.37929	0	0	0.121738	0.416726	1619	0.155398	0.144445	87.8262	2066.64	7.63416
S100A16	46.4405	1.74711	0	0	0.518686	0.2645	6898	0.82383	0.600939	48.1314	10956.1	9.30174
APCDD1	-46.3249	-4.83415	0	0	0.0175953	0.325935	234	0.0240667	0.0237817	98.2405	320.063	5.77164
APLNR	46.2197	2.91641	0	0	0.379577	0.0814394	5048	0.568028	0.449819	62.0423	7554.21	8.92999
LNX1	46.1771	4.1933	0	0	0.334085	0.0282315	4443	0.477772	0.390536	66.5915	6353.89	8.75698
NPDC1	46.1246	1.73254	0	0	0.518686	0.261837	6898	0.820674	0.599207	48.1314	10914.1	9.29791
FBLN5	-46.1231	-4.05423	0	0	0.0252651	0.333629	336	0.0372669	0.0365892	97.4735	495.612	6.20781
FHL3	-46.1227	-2.47994	0	0	0.139108	0.42371	1850	0.172533	0.159166	86.0892	2294.51	7.73871
GFOD1	46.0954	3.47744	0	0	0.35153	0.0489465	4675	0.50692	0.410068	64.847	6741.54	8.81619
MYO1C	45.9695	1.86945	0	0	0.483721	0.216146	6433	0.747375	0.558115	51.6279	9939.34	9.20436
BIN1	-45.9206	-2.91502	0	0	0.104594	0.394946	1391	0.137526	0.128856	89.5406	1828.96	7.51205
EMP3	-45.9181	-1.65562	0	0	0.293105	0.541903	3898	0.425079	0.354227	70.6895	5653.13	8.64014
CTNND1	45.9086	2.56468	0	0	0.399955	0.109138	5319	0.589071	0.46315	60.0045	7834.06	8.96636
ACKR3	-45.9038	-3.12473	0	0	0.0685014	0.367188	911	0.0937615	0.0896227	93.1499	1246.93	7.12925
ARHGDIB	45.7971	1.46205	0	0	0.575908	0.282315	7659	0.984573	0.685404	42.4092	13093.8	9.47997
CLIC5	45.7876	2.74118	0	0	0.38439	0.0876539	5112	0.564019	0.447259	61.561	7500.89	8.92291
GIMAP8	45.7736	4.63108	0	0	0.323784	0.0187618	4306	0.464051	0.381207	67.6216	6171.41	8.72785
TMOD3	45.7338	2.06788	0	0	0.449583	0.172585	5979	0.674187	0.515328	55.0417	8966.02	9.10131
TCEA3	-45.6358	-3.96675	0	0	0.031055	0.334576	413	0.0438752	0.0429399	96.8945	583.496	6.37075
SELENOM	-45.5937	-1.35698	0	0	0.40394	0.603516	5372	0.591792	0.46486	59.606	7870.24	8.97097
TMEM176A	-45.488	-4.66354	0	0	0.019024	0.321437	253	0.0242632	0.0239735	98.0976	322.676	5.77974
ATP5MC3	-45.4342	-1.1575	0	0	0.505452	0.726267	6722	0.778998	0.576051	49.4548	10359.9	9.24579
MDH1	-45.3819	-1.81931	0	0	0.221896	0.495324	2951	0.285367	0.251044	77.8104	3795.1	8.24173
SCN7A	-45.3381	-3.18415	0	0	0.0830138	0.366951	1104	0.0950606	0.0908097	91.6986	1264.21	7.14299
SPRY1	-45.1295	-1.53801	0	0	0.357621	0.57049	4756	0.526295	0.422843	64.2379	6999.19	8.85369
ID2	45.109	1.70339	0	0	0.52816	0.280481	7024	0.949068	0.667351	47.184	12621.7	9.44325
FAM213A	45.0953	1.65792	0	0	0.509512	0.23621	6776	0.821466	0.599642	49.0488	10924.7	9.29887
MYL9	45.0319	1.17739	0	0	0.710655	0.522313	9451	1.60517	0.957496	28.9345	21347.1	9.96872
GLUL	-44.9617	-1.62586	0	0	0.23513	0.51527	3127	0.312866	0.272212	76.487	4160.8	8.3337
SCARA5	-44.8496	-5.41806	0	0	0.0093992	0.309126	125	0.0132794	0.013192	99.0601	176.603	5.17955
PLTP	-44.8011	-3.83982	0	0	0.0375216	0.332505	499	0.0468376	0.0457738	96.2478	622.893	6.43598
CRIM1	44.5298	2.79942	0	0	0.364764	0.0693655	4851	0.523871	0.421254	63.5236	6966.97	8.84908
C3	-44.3983	-5.17444	0	0	0.0127077	0.30883	169	0.0173783	0.017229	98.7292	231.113	5.44723
SLC25A3	-44.3769	-0.938554	0	0	0.657719	0.822029	8747	1.15795	0.769159	34.2281	15399.6	9.64216
PRRX1	-44.3745	-2.00356	0	0	0.175652	0.443359	2336	0.209766	0.190427	82.4348	2789.68	7.93404
COL4A2	44.3642	1.30036	0	0	0.628468	0.398201	8358	1.11869	0.750798	37.1532	14877.5	9.60767
PARP14	44.3193	2.42385	0	0	0.396571	0.11553	5274	0.594234	0.466393	60.3429	7902.72	8.97509
C2CD4B	44.2879	4.4006	0	0	0.316114	0.0211293	4204	0.468859	0.384486	68.3886	6235.36	8.73815
FXYD5	44.2359	2.63563	0	0	0.370028	0.0731534	4921	0.528026	0.423977	62.9972	7022.22	8.85698
CD46	44.0798	1.52844	0	0	0.538236	0.296934	7158	0.860913	0.621067	46.1764	11449.3	9.34577
RPS7	43.7844	0.405197	0	0	0.936085	0.9433	12449	2.7998	1.33495	6.39146	37234.5	10.525
MYO10	43.7683	4.27403	0	0	0.314234	0.0227273	4179	0.453902	0.374251	68.5766	6036.44	8.70574
FADS3	43.664	1.77174	0	0	0.480562	0.229818	6391	0.747869	0.558397	51.9438	9945.91	9.20502
NFIC	-43.5647	-1.46711	0	0	0.26972	0.532315	3587	0.361672	0.308714	73.028	4809.88	8.47864
GPX4	-43.4822	-0.928472	0	0	0.608467	0.764678	8092	1.00954	0.697904	39.1533	13425.8	9.50501
MT-ATP6	43.446	0.497455	0	0	0.995037	0.993016	13233	4.78746	1.75569	0.496278	63668.4	11.0615
MSRB2	-43.4344	-2.35469	0	0	0.100008	0.384115	1330	0.123454	0.116408	89.9992	1641.82	7.40417
ITGBL1	-43.349	-5.96754	0	0	0.00526355	0.295455	70	0.00774421	0.00771437	99.4736	102.99	4.6443
RTN4	-43.3263	-0.936344	0	0	0.625761	0.779889	8322	1.07215	0.728588	37.4239	14258.6	9.56518
OCIAD2	43.2283	3.60136	0	0	0.323257	0.0345644	4299	0.455245	0.375174	67.6743	6054.3	8.70869
SH2D3C	43.2078	3.78686	0	0	0.318971	0.0313684	4242	0.452572	0.373336	68.1029	6018.76	8.7028
OLFML3	-42.9543	-3.04872	0	0	0.0630875	0.341974	839	0.0704395	0.0680694	93.6913	936.776	6.84351
GPNMB	-42.8202	-4.92012	0	0	0.0121062	0.298355	161	0.016899	0.0167578	98.7894	224.74	5.41938
HSPG2	42.7684	1.16369	0	0	0.769757	0.517815	10237	1.60611	0.957859	23.0243	21359.7	9.96931
MT2A	42.5597	1.07536	0	0	0.752162	0.610322	10003	1.75196	1.01231	24.7838	23299.3	10.0562
MCAM	42.4243	2.03258	0	0	0.392586	0.0945194	5221	0.589486	0.463411	60.7414	7839.58	8.96707
SLC1A7	-42.3368	-4.94628	0	0	0.015941	0.297644	212	0.0233454	0.023077	98.4059	310.47	5.7413
MT-CO2	42.3269	0.489348	0	0	0.992029	0.989406	13193	4.38795	1.68417	0.797052	58355.4	10.9743
OAZ1	-42.3172	-0.814415	0	0	0.714791	0.864287	9506	1.35251	0.855481	28.5209	17987	9.79746
COX7C	-42.2496	-0.918589	0	0	0.759606	0.886719	10102	1.51552	0.922481	24.0394	20155	9.91126
PLXND1	42.248	2.64075	0	0	0.357997	0.082919	4761	0.511572	0.41315	64.2003	6803.4	8.82532
ATP5MF	-42.13	-1.09747	0	0	0.427401	0.656842	5684	0.616537	0.480286	57.2599	8199.32	9.01193
NDUFV2	-42.0863	-1.27141	0	0	0.408677	0.629912	5435	0.580177	0.457537	59.1323	7715.77	8.95115
NDUFB1	-42.0541	-1.0653	0	0	0.484698	0.69697	6446	0.733846	0.550342	51.5302	9759.42	9.18609
LDHA	-41.963	-1.07944	0	0	0.497105	0.692827	6611	0.773794	0.573121	50.2895	10290.7	9.23909
KDR	41.9145	3.57976	0	0	0.31664	0.0405421	4211	0.459041	0.377779	68.336	6104.79	8.71699
SYNE1	41.8871	1.70177	0	0	0.474246	0.230942	6307	0.746594	0.557667	52.5754	9928.95	9.20331
CX3CL1	41.8839	4.38541	0	0	0.29912	0.0201231	3978	0.439412	0.364235	70.088	5843.74	8.6733
KTN1	41.8374	0.983773	0	0	0.689601	0.568004	9171	1.29854	0.832276	31.0399	17269.3	9.75675
MBP	-41.8352	-5.65382	0	0	0.00601549	0.286222	80	0.00848351	0.00844773	99.3985	112.822	4.73464
TNS1	41.8095	1.77358	0	0	0.446199	0.189098	5934	0.657369	0.505232	55.3801	8742.36	9.07605
FSTL1	-41.7689	-2.22851	0	0	0.16505	0.41276	2195	0.220577	0.199324	83.495	2933.45	7.98428
FRYL	41.7537	2.57696	0	0	0.359576	0.0904356	4782	0.519824	0.418595	64.0424	6913.15	8.84132
BLVRB	-41.6827	-1.63913	0	0	0.192796	0.458333	2564	0.243252	0.217731	80.7204	3235.01	8.0821
SGK1	41.5949	2.24982	0	0	0.387623	0.124882	5155	0.602177	0.471363	61.2377	8008.35	8.98837
MT-ND1	41.5552	0.47879	0	0	0.986014	0.981179	13113	3.81978	1.57273	1.3986	50799.3	10.8357
TBCD	41.5174	2.77108	0	0	0.347395	0.0809659	4620	0.503408	0.407734	65.2605	6694.82	8.80924
GNB1	41.4807	1.46177	0	0	0.515753	0.289536	6859	0.792619	0.583678	48.4247	10541	9.26313
PRAG1	41.4515	4.54972	0	0	0.293481	0.0169863	3903	0.413019	0.345729	70.6519	5492.74	8.61136
ASPH	-41.3474	-1.98467	0	0	0.133393	0.401574	1774	0.164652	0.152423	86.6607	2189.71	7.69198
HSPA12B	41.2603	3.22726	0	0	0.322054	0.0514915	4283	0.45294	0.373589	67.7946	6023.65	8.70362
ERG	41.22	4.1693	0	0	0.296413	0.0208333	3942	0.406968	0.341437	70.3587	5412.26	8.59661
NDN	-41.0702	-1.87211	0	0	0.166554	0.419508	2215	0.193627	0.176996	83.3446	2575.04	7.85401
FAP	-41.0647	-5.24251	0	0	0.0093992	0.283913	125	0.012629	0.0125499	99.0601	167.953	5.12962
VASP	41.0432	1.72062	0	0	0.438529	0.173236	5832	0.650218	0.500907	56.1471	8647.25	9.06511
UQCRQ	-41.0189	-1.14387	0	0	0.463869	0.669212	6169	0.691674	0.525719	53.6131	9198.58	9.12691
MLEC	41.0104	1.6941	0	0	0.473494	0.25148	6297	0.758471	0.564445	52.6506	10086.9	9.21909
NDUFB11	-40.9544	-1.14236	0	0	0.424618	0.644827	5647	0.613792	0.478586	57.5382	8162.82	9.00747
HRCT1	40.9129	1.9856	0	0	0.419054	0.171816	5573	0.650462	0.501055	58.0946	8650.49	9.06549
NECTIN2	40.9099	2.10078	0	0	0.395293	0.141039	5257	0.56438	0.44749	60.4707	7505.7	8.92355
CD151	40.8955	0.975704	0	0	0.703587	0.550545	9357	1.33019	0.845949	29.6413	17690.2	9.78082
HSPB6	-40.7804	-3.09502	0	0	0.0531619	0.321674	707	0.0679309	0.065723	94.6838	903.413	6.80729
POMP	40.7572	0.84713	0	0	0.729303	0.647135	9699	1.39719	0.874296	27.0697	18581.2	9.82996
DES	-40.6626	-2.3409	0	0	0.30867	0.520715	4105	0.515775	0.415927	69.133	6859.29	8.83351
MT-ND2	40.6619	0.464018	0	0	0.971577	0.967389	12921	3.42791	1.48793	2.84232	45587.8	10.7274
CHCHD10	-40.6004	-1.70143	0	0	0.347545	0.536044	4622	0.49457	0.401839	65.2455	6577.29	8.79153
TOMM7	-40.4333	-0.732478	0	0	0.770885	0.882753	10252	1.57466	0.945719	22.9115	20941.4	9.94953
ATP5MPL	-40.1498	-1.01729	0	0	0.515603	0.714607	6857	0.798761	0.587098	48.4397	10622.7	9.27085
NFIX	-40.1142	-2.16097	0	0	0.0989548	0.365294	1316	0.124771	0.11758	90.1045	1659.33	7.41477
RAB13	39.9875	1.72024	0	0	0.441838	0.204013	5876	0.659148	0.506304	55.8162	8766.01	9.07875
IFIT3	39.9486	2.61111	0	0	0.345139	0.0895478	4590	0.533198	0.427356	65.4861	7091	8.86672
STAC3	-39.944	-3.99464	0	0	0.0299271	0.294093	398	0.0461554	0.0451219	97.0073	613.821	6.42133
SRP14	39.8827	0.451231	0	0	0.885555	0.880563	11777	2.23316	1.17346	11.4445	29698.8	10.2989
TRDN	-39.7335	-4.30625	0	0	0.0231596	0.286754	308	0.0359094	0.0352797	97.684	477.559	6.17078
SGCA	-39.727	-2.338	0	0	0.110911	0.360559	1475	0.129643	0.121902	88.9089	1724.13	7.45306
RAPGEF5	39.5963	3.47531	0	0	0.297391	0.031901	3955	0.419902	0.350588	70.2609	5584.28	8.62789
ABI3BP	-39.5717	-5.34121	0	0	0.00729378	0.272313	97	0.0104162	0.0103623	99.2706	138.525	4.93824
GAMT	-39.5257	-2.89687	0	0	0.1067	0.352273	1419	0.141114	0.132005	89.33	1876.68	7.53779
FDPS	39.4964	1.35058	0	0	0.533499	0.338838	7095	0.84827	0.61425	46.6501	11281.1	9.33098
JUN	39.476	0.962978	0	0	0.890668	0.836411	11845	3.02899	1.39352	10.9332	40282.6	10.6037
ADI1	-39.4735	-1.62496	0	0	0.191443	0.439927	2546	0.245176	0.219277	80.8557	3260.59	8.08997
SGCE	-39.436	-2.16113	0	0	0.115497	0.366951	1536	0.139105	0.130242	88.4503	1849.95	7.52346
KLHL41	-39.4141	-3.62663	0	0	0.0517332	0.306996	688	0.0773773	0.0745297	94.8267	1029.04	6.93735
CANX	39.4114	1.32573	0	0	0.537258	0.336707	7145	0.865121	0.623326	46.2742	11505.2	9.35065
MGAT1	39.3874	1.40133	0	0	0.515377	0.30741	6854	0.810796	0.593766	48.4623	10782.8	9.2858
DPYSL2	39.2697	1.05294	0	0	0.635085	0.455196	8446	1.10724	0.745378	36.4915	14725.2	9.59738
CMBL	-39.2165	-3.62726	0	0	0.0312054	0.291963	415	0.0359391	0.0353083	96.8795	477.954	6.1716
COL5A2	-39.1976	-3.49448	0	0	0.0386495	0.296816	514	0.0429156	0.0420202	96.135	570.734	6.34867
CYSTM1	-39.1624	-1.30277	0	0	0.295661	0.527758	3932	0.402537	0.338282	70.4339	5353.33	8.58566
FZD4	39.1232	2.30349	0	0	0.356192	0.10541	4737	0.511546	0.413133	64.3808	6803.05	8.82527
VDAC3	-39.1223	-1.30217	0	0	0.313031	0.539181	4163	0.419682	0.350433	68.6969	5581.35	8.62736
NPR1	39.0984	3.57387	0	0	0.294157	0.0350379	3912	0.411019	0.344312	70.5843	5466.14	8.60651
KITLG	39.0638	2.4902	0	0	0.340627	0.0877723	4530	0.492274	0.400301	65.9373	6546.75	8.78688
CYBA	-39.0268	-1.47387	0	0	0.290623	0.499822	3865	0.388135	0.327961	70.9377	5161.81	8.54924
APOD	-39.0203	-1.77583	0	0	0.504248	0.580788	6706	0.888207	0.635628	49.5752	11812.3	9.37698
CELF2	-38.9334	-4.3021	0	0	0.0169938	0.276989	226	0.0208238	0.0206099	98.3006	276.935	5.62739
STXBP6	38.913	2.00273	0	0	0.392962	0.156901	5226	0.588689	0.462909	60.7038	7828.98	8.96572
SOX17	38.9105	4.38135	0	0	0.277916	0.0186435	3696	0.419007	0.349957	72.2084	5572.37	8.62576
OSBPL1A	38.7544	1.3172	0	0	0.526581	0.329072	7003	0.832397	0.605625	47.3419	11070	9.31209
FTH1	-38.721	-0.562509	0	0	0.943755	0.987038	12551	3.00695	1.38803	5.62448	39989.5	10.5964
UQCR11	-38.6852	-0.997619	0	0	0.570118	0.739465	7582	0.9115	0.647888	42.9882	12122	9.40286
MGST1	-38.6356	-5.26533	0	0	0.00782014	0.266513	104	0.0120745	0.0120022	99.218	160.579	5.08499
CEBPD	-38.563	-1.1592	0	0	0.438078	0.617839	5826	0.694719	0.527517	56.1922	9239.07	9.1313
HCFC1R1	-38.5629	-1.6976	0	0	0.187383	0.425071	2492	0.241507	0.216326	81.2617	3211.8	8.0749
CTNNA1	38.5213	1.53567	0	0	0.461914	0.241477	6143	0.69169	0.525728	53.8086	9198.79	9.12694
HMGN2	-38.5035	-1.04037	0	0	0.421987	0.63228	5612	0.613499	0.478405	57.8013	8158.92	9.00699
ISOC1	38.3705	2.45933	0	0	0.33965	0.0952296	4517	0.481156	0.392823	66.035	6398.9	8.76404
PGF	-38.3599	-3.14099	0	0	0.0595533	0.307292	792	0.0703256	0.0679629	94.0447	935.26	6.84189
MYL12A	38.3384	0.45814	0	0	0.906384	0.879439	12054	2.31996	1.19995	9.36161	30853.1	10.337
CNN3	-38.3381	-1.56118	0	0	0.215279	0.446141	2863	0.271791	0.240426	78.4721	3614.55	8.193
RCN3	-38.3379	-3.59832	0	0	0.0287992	0.284387	383	0.035799	0.0351731	97.1201	476.091	6.16771
CFL1	38.3239	0.718431	0	0	0.816452	0.734493	10858	1.81099	1.03354	18.3548	24084.4	10.0894
SMIM37	-38.2265	-1.67311	0	0	0.242199	0.464015	3221	0.321502	0.278769	75.7801	4275.65	8.36093
HECW2	38.1464	4.61376	0	0	0.269193	0.0146188	3580	0.385787	0.326268	73.0807	5130.58	8.54317
PRELP	-37.9637	-4.04459	0	0	0.0232348	0.275331	309	0.0269525	0.0265957	97.6765	358.442	5.88455
DDIT4	37.9429	1.4313	0	0	0.49921	0.297881	6639	0.831045	0.604887	50.079	11052.1	9.31046
NDUFB2	-37.8755	-0.923384	0	0	0.595383	0.764027	7918	0.985522	0.685882	40.4617	13106.5	9.48094
MACF1	37.8183	1.65825	0	0	0.428829	0.202415	5703	0.64467	0.49754	57.1171	8573.46	9.05654
NENF	-37.8012	-1.16253	0	0	0.311076	0.540601	4137	0.411559	0.344695	68.8924	5473.33	8.60782
SLC2A4RG	-37.7749	-2.04316	0	0	0.103241	0.353575	1373	0.12642	0.119045	89.6759	1681.26	7.42789
TNFAIP6	-37.7148	-4.50645	0	0	0.0177457	0.268643	236	0.0238731	0.0235926	98.2254	317.488	5.76359
APLP2	37.655	1.12224	0	0	0.583803	0.397609	7764	0.96441	0.675192	41.6197	12825.7	9.45928
BAALC	37.6389	4.14739	0	0	0.271223	0.0200639	3607	0.379409	0.321655	72.8777	5045.76	8.5265
ABLIM1	37.6104	1.48069	0	5.28515e-308	0.468607	0.258523	6232	0.717586	0.54092	53.1393	9543.18	9.16369
MALL	37.4686	3.72159	2.98977e-307	1.08434e-305	0.279194	0.0311908	3713	0.394287	0.332383	72.0806	5243.63	8.56496
COX8A	-37.4627	-1.01516	3.73873e-307	1.35324e-305	0.475524	0.667969	6324	0.712254	0.537811	52.4476	9472.27	9.15623
CTSK	-37.4505	-4.38203	5.88639e-307	2.12631e-305	0.0157907	0.265803	210	0.0199715	0.0197747	98.4209	265.601	5.58575
PODN	-37.3794	-5.38824	8.45881e-306	3.04941e-304	0.00744417	0.257398	99	0.00972728	0.00968028	99.2556	129.363	4.87032
PDLIM4	-37.2785	-2.66712	3.66342e-304	1.31803e-302	0.0647417	0.309777	861	0.0810497	0.0779325	93.5258	1077.88	6.98368
ARHGEF15	37.26	4.4894	7.30747e-304	2.62383e-302	0.26408	0.0152699	3512	0.362524	0.309339	73.592	4821.21	8.48099
DLK1	-37.2561	-4.01042	8.44195e-304	3.02514e-302	0.0425596	0.28415	566	0.0671961	0.0650348	95.744	893.641	6.79642
MRPL51	-37.243	-1.04531	1.37688e-303	4.92418e-302	0.374915	0.589903	4986	0.513415	0.414368	62.5085	6827.9	8.82892
COL12A1	-37.1986	-4.13004	7.19828e-303	2.56924e-301	0.0200015	0.267637	266	0.0248463	0.0245427	97.9998	330.431	5.80342
PCBD1	-37.1305	-2.18863	9.06362e-302	3.22862e-300	0.0868486	0.333748	1155	0.103101	0.0981253	91.3151	1371.14	7.22413
GATA2	37.1173	4.44186	1.47602e-301	5.24745e-300	0.264005	0.016572	3511	0.372471	0.316613	73.5995	4953.5	8.50805
AHNAK	37.1138	0.85812	1.68111e-301	5.9648e-300	0.749004	0.605173	9961	1.49713	0.915143	25.0996	19910.3	9.89904
PPDPFL	-37.096	-3.70333	3.26315e-301	1.15553e-299	0.0313557	0.277817	417	0.0482009	0.0470752	96.8644	641.023	6.46462
FLNB	37.0919	2.81857	3.79311e-301	1.34056e-299	0.305888	0.0644531	4068	0.43545	0.361479	69.4112	5791.05	8.66424
P4HA2	-37.0879	-1.79622	4.40548e-301	1.55393e-299	0.14956	0.38518	1989	0.197646	0.180358	85.044	2628.5	7.87455
NDUFB10	-37.0849	-1.03896	4.92073e-301	1.73227e-299	0.567561	0.732836	7548	0.902164	0.642992	43.2439	11997.9	9.39257
RPL36	37.0151	0.373814	6.55184e-300	2.30197e-298	0.927137	0.930516	12330	2.68289	1.3037	7.28626	35679.8	10.4824
ECHDC2	-36.9775	-3.28244	2.63721e-299	9.24772e-298	0.0346643	0.280836	461	0.0400483	0.0392672	96.5336	532.603	6.27965
SHROOM4	36.962	4.40139	4.67558e-299	1.63636e-297	0.263027	0.0163944	3498	0.364334	0.310667	73.6973	4845.28	8.48597
PITPNC1	36.9437	2.56403	9.20589e-299	3.21562e-297	0.31664	0.0762902	4211	0.447026	0.36951	68.336	5945	8.69047
GUCY1A2	36.9302	1.86333	1.51308e-298	5.27495e-297	0.359952	0.108961	4787	0.512485	0.413754	64.0048	6815.54	8.82711
PDLIM3	-36.8309	-2.32564	5.9095e-297	2.05621e-295	0.173171	0.382931	2303	0.236293	0.212117	82.6829	3142.46	8.05308
AKR1B1	-36.8164	-1.68349	1.00896e-296	3.50388e-295	0.146703	0.388139	1951	0.182293	0.167456	85.3297	2424.32	7.79372
SLC25A4	-36.7961	-1.90674	2.13334e-296	7.39434e-295	0.345966	0.526515	4601	0.511093	0.412833	65.4034	6797.02	8.82439
TGFBR3	-36.6996	-3.00434	7.39828e-295	2.55938e-293	0.0490262	0.290838	652	0.0561421	0.0546228	95.0974	746.634	6.61691
S100A13	-36.6987	-1.08253	7.65504e-295	2.64312e-293	0.451688	0.598958	6007	0.679958	0.518769	54.8312	9042.77	9.10983
RAPGEF3	36.5815	3.64817	5.62942e-293	1.93999e-291	0.272577	0.0292969	3625	0.378987	0.321349	72.7423	5040.15	8.52539
PRDX4	-36.5552	-1.27696	1.47249e-292	5.06476e-291	0.300474	0.497929	3996	0.399209	0.335907	69.9526	5309.08	8.57736
RBMS2	36.5087	2.64273	8.06516e-292	2.76878e-290	0.307091	0.0687737	4084	0.418603	0.349673	69.2909	5567	8.62479
PGM1	-36.4523	-2.9775	6.32549e-291	2.16742e-289	0.0572975	0.296638	762	0.0774548	0.0746016	94.2702	1030.07	6.93835
LBR	36.4419	2.33654	9.25486e-291	3.16513e-289	0.321754	0.0823272	4279	0.452106	0.373015	67.8246	6012.55	8.70177
IGFBP5	-36.4071	-1.51407	3.29088e-290	1.12333e-288	0.365817	0.539003	4865	0.601686	0.471057	63.4183	8001.82	8.98755
SHE	36.3197	3.69331	7.92063e-289	2.69856e-287	0.270171	0.0291785	3593	0.374002	0.317728	72.9829	4973.86	8.51215
MT-CO1	36.2886	0.43604	2.45192e-288	8.33793e-287	0.989247	0.985263	13156	4.25056	1.65834	1.07527	56528.2	10.9425
HTRA1	-36.283	-1.81169	2.99574e-288	1.0168e-286	0.146026	0.376243	1942	0.192019	0.175649	85.3974	2553.66	7.84568
UQCRFS1	-36.2748	-1.56363	4.03401e-288	1.36663e-286	0.232048	0.447088	3086	0.305948	0.266929	76.7952	4068.8	8.31135
RPS28	36.2542	0.32469	8.52953e-288	2.88417e-286	0.963531	0.967744	12814	3.28176	1.45437	3.64689	43644.2	10.6838
SASH1	36.2522	1.48251	9.18966e-288	3.10155e-286	0.438304	0.222005	5829	0.644655	0.49753	56.1696	8573.26	9.05652
FLOT1	36.2027	1.35473	5.52248e-287	1.86037e-285	0.481766	0.294922	6407	0.734478	0.550706	51.8234	9767.82	9.18695
APOLD1	36.1557	2.48395	3.02317e-286	1.01652e-284	0.305963	0.064098	4069	0.424884	0.35409	69.4037	5650.53	8.63968
NEXN	-36.1469	-2.01253	4.16001e-286	1.39617e-284	0.129183	0.359079	1718	0.163032	0.15103	87.0817	2168.16	7.6821
LRRC8C	36.0928	2.91093	2.93725e-285	9.8395e-284	0.290097	0.0519058	3858	0.399976	0.336455	70.9903	5319.28	8.57928
CA8	36.0573	4.66706	1.06139e-284	3.54896e-283	0.254004	0.0134351	3378	0.354289	0.303277	74.5996	4711.69	8.45801
CCDC85A	36.0401	3.9187	1.97336e-284	6.58605e-283	0.262576	0.0224313	3492	0.356652	0.30502	73.7424	4743.11	8.46466
RAB11A	36.0024	1.5695	7.66865e-284	2.55465e-282	0.426949	0.223011	5678	0.633898	0.490968	57.3051	8430.21	9.03969
GSTM3	-35.9857	-1.73476	1.40169e-283	4.66081e-282	0.147455	0.378078	1961	0.175274	0.161501	85.2545	2330.97	7.75447
COL5A1	-35.9393	-3.545	7.43059e-283	2.46622e-281	0.0293255	0.268111	390	0.0337281	0.0331718	97.0674	448.55	6.10825
PIH1D1	-35.8088	-1.61135	8.04464e-281	2.6651e-279	0.189262	0.410038	2517	0.236323	0.212142	81.0738	3142.86	8.05321
C1QTNF2	-35.8087	-2.91183	8.07575e-281	2.67049e-279	0.0536131	0.28782	713	0.0593173	0.0576247	94.6387	788.861	6.67186
BMPR2	35.7648	1.99225	3.90048e-280	1.28744e-278	0.35717	0.135713	4750	0.512885	0.414019	64.283	6820.86	8.82789
DOCK6	35.7571	2.92978	5.12524e-280	1.68861e-278	0.285209	0.0474669	3793	0.389558	0.328986	71.4791	5180.74	8.5529
ATP5MG	-35.6897	-0.749623	5.71414e-279	1.87919e-277	0.664336	0.814512	8835	1.17794	0.778381	33.5664	15665.5	9.65928
CPD	35.6601	2.5656	1.64588e-278	5.40288e-277	0.304384	0.0723248	4048	0.436264	0.362045	69.5616	5801.87	8.66611
MYOC	-35.4217	-3.98973	7.90855e-275	2.59138e-273	0.0272953	0.261837	363	0.0379639	0.037261	97.2705	504.882	6.2263
RPL10A	-35.4138	-0.667134	1.04829e-274	3.42866e-273	0.816227	0.902285	10855	1.85321	1.04844	18.3773	24645.8	10.1124
OAF	-35.3923	-2.38347	2.23992e-274	7.31288e-273	0.0888037	0.314986	1181	0.0987651	0.0941869	91.1196	1313.48	7.18119
CD99	-35.3451	-0.714879	1.19145e-273	3.88278e-272	0.66584	0.712476	8855	1.18568	0.781926	33.416	15768.3	9.66582
FLI1	35.3118	3.51501	3.8694e-273	1.25871e-271	0.264306	0.028705	3515	0.359779	0.307322	73.5694	4784.7	8.47339
SYPL1	35.2753	1.15151	1.40452e-272	4.56063e-271	0.532897	0.365116	7087	0.839788	0.609651	46.7103	11168.3	9.32093
CITED4	-35.2311	-3.40621	6.67045e-272	2.16207e-270	0.031055	0.265803	413	0.0384654	0.037744	96.8945	511.551	6.2394
COX7B	-35.1747	-0.969675	4.87894e-271	1.57855e-269	0.566584	0.732659	7535	0.925994	0.655442	43.3416	12314.8	9.41864
PRDX2	-35.1692	-0.890111	5.92012e-271	1.91197e-269	0.507707	0.680634	6752	0.775001	0.573801	49.2293	10306.7	9.24065
NTN4	-35.1546	-1.9816	9.87666e-271	3.18407e-269	0.116926	0.341974	1555	0.140217	0.131219	88.3074	1864.75	7.53142
SNHG7	35.0175	1.28454	1.21711e-268	3.91675e-267	0.489059	0.304155	6504	0.760165	0.565408	51.0941	10109.4	9.22132
JAG2	34.9869	4.04637	3.55433e-268	1.14176e-266	0.253553	0.0202415	3372	0.355924	0.304483	74.6447	4733.43	8.46262
ATP5PO	-34.9214	-0.933081	3.52224e-267	1.12944e-265	0.477555	0.655895	6351	0.712701	0.538072	52.2445	9478.22	9.15686
DYNC1LI2	34.9139	1.43133	4.57055e-267	1.46298e-265	0.43883	0.238873	5836	0.6492	0.500291	56.117	8633.72	9.06355
CMYA5	-34.7983	-3.7544	2.57854e-265	8.23897e-264	0.0278968	0.259174	371	0.0412886	0.040459	97.2103	549.097	6.31009
TMTC1	34.786	1.92853	3.96311e-265	1.26405e-263	0.354388	0.138317	4713	0.512246	0.413596	64.5612	6812.36	8.82664
MRPL41	-34.7393	-1.28984	2.00984e-264	6.39911e-263	0.281826	0.485855	3748	0.374574	0.318144	71.8174	4981.46	8.51368
COX6B1	-34.7236	-0.805524	3.47106e-264	1.10319e-262	0.630724	0.787405	8388	1.07039	0.727736	36.9276	14235.1	9.56353
RPL13A	-34.7033	-0.501607	7.01364e-264	2.22519e-262	0.897812	0.943714	11940	2.40905	1.22643	10.2188	32037.9	10.3747
CTNNAL1	34.7001	2.17555	7.86084e-264	2.48959e-262	0.328747	0.109553	4372	0.466323	0.382758	67.1253	6201.63	8.73273
FRY	34.6604	1.93477	3.11559e-263	9.84996e-262	0.344086	0.121686	4576	0.48285	0.393966	65.5914	6421.43	8.76755
RASAL2	34.6507	2.47099	4.35989e-263	1.37597e-261	0.294985	0.0642756	3923	0.398849	0.33565	70.5015	5304.29	8.57646
C15orf61	-34.639	-1.69321	6.53545e-263	2.05895e-261	0.141214	0.366359	1878	0.174215	0.1606	85.8786	2316.88	7.74841
CTHRC1	34.5788	2.99676	5.26966e-262	1.65727e-260	0.276487	0.0483546	3677	0.407059	0.341502	72.3513	5413.48	8.59683
SEPT9	34.5542	2.12901	1.23294e-261	3.87074e-260	0.315437	0.0847538	4195	0.422388	0.352337	68.4563	5617.33	8.63379
LARP6	-34.5497	-2.69655	1.43962e-261	4.51174e-260	0.0565456	0.28415	752	0.0670975	0.0649424	94.3454	892.33	6.79496
HMCN1	34.4821	2.75187	1.4872e-260	4.65273e-259	0.288819	0.0648674	3841	0.421844	0.351955	71.1181	5610.11	8.6325
PCDH1	34.4442	3.9265	5.49236e-260	1.71531e-258	0.249944	0.0194721	3324	0.338323	0.291417	75.0056	4499.35	8.41191
MEDAG	-34.4257	-4.65417	1.03927e-259	3.24011e-258	0.0105271	0.240945	140	0.0146997	0.0145927	98.9473	195.491	5.28062
PREX2	34.4003	2.12108	2.49415e-259	7.76249e-258	0.32619	0.104463	4338	0.468821	0.38446	67.381	6234.85	8.73807
FKBP5	-34.2861	-2.20029	1.2624e-257	3.92218e-256	0.0806076	0.307824	1072	0.0972388	0.0927969	91.9392	1293.18	7.16563
PRKCH	34.2745	3.2586	1.88216e-257	5.83762e-256	0.260696	0.0308949	3467	0.348531	0.299016	73.9304	4635.11	8.44163
GDF10	-34.2288	-5.13478	9.01797e-257	2.79216e-255	0.00774494	0.236802	103	0.0110582	0.0109975	99.2255	147.063	4.99764
PDE4DIP	-34.1921	-3.16365	3.16728e-256	9.78971e-255	0.0421836	0.26817	561	0.0572874	0.0557066	95.7816	761.865	6.63708
PGAM2	-34.1651	-3.03119	7.96695e-256	2.45827e-254	0.103241	0.31179	1373	0.158185	0.146854	89.6759	2103.7	7.65193
IFI44L	34.1572	2.99384	1.04447e-255	3.21729e-254	0.276637	0.0532079	3679	0.42471	0.353968	72.3363	5648.22	8.63927
ADAMTS1	34.1489	1.45179	1.38912e-255	4.2716e-254	0.451237	0.264619	6001	0.785595	0.579752	54.8763	10447.6	9.25423
LAPTM4A	-34.0397	-0.725959	5.7698e-254	1.77121e-252	0.640499	0.682824	8518	1.09077	0.737534	35.9501	14506.2	9.5824
PCOLCE2	-34.0304	-4.5478	7.91817e-254	2.42658e-252	0.0173697	0.24343	231	0.0230259	0.0227648	98.263	306.222	5.72757
CD79B	34.0064	3.36342	1.78964e-253	5.47515e-252	0.257087	0.0293561	3419	0.362787	0.309532	74.2913	4824.7	8.48171
SMIM19	-33.9697	-1.57757	6.25457e-253	1.91025e-251	0.142116	0.367661	1890	0.175745	0.161902	85.7884	2337.24	7.75715
RET	-33.9612	-4.94724	8.33477e-253	2.54126e-251	0.00849688	0.235736	113	0.0117401	0.0116718	99.1503	156.132	5.05709
NEGR1	-33.9326	-5.01288	2.19971e-252	6.69554e-251	0.0070682	0.234434	94	0.0108833	0.0108245	99.2932	144.736	4.9818
SOD1	-33.9159	-0.73147	3.88278e-252	1.17985e-250	0.593578	0.751539	7894	0.97723	0.681697	40.6422	12996.2	9.47249
EFEMP1	-33.8965	-4.5949	7.49418e-252	2.2734e-250	0.0110535	0.237985	147	0.0166697	0.0165323	98.8947	221.69	5.40578
NKTR	33.8957	1.50714	7.71321e-252	2.33591e-250	0.414618	0.213542	5514	0.627809	0.487235	58.5382	8349.24	9.03005
ITPKB	33.8539	3.09919	3.18373e-251	9.62556e-250	0.264982	0.0402462	3524	0.360248	0.307667	73.5018	4790.94	8.47469
MAP3K11	33.8389	2.78401	5.2911e-251	1.59701e-249	0.277013	0.0543916	3684	0.375871	0.319087	72.2987	4998.7	8.51713
MTUS1	33.7967	1.03326	2.20552e-250	6.64574e-249	0.577637	0.429628	7682	0.983097	0.68466	42.2363	13074.2	9.47847
RGMA	-33.6908	-2.89925	7.88248e-249	2.3712e-247	0.0466952	0.269117	621	0.0515032	0.0502207	95.3305	684.941	6.53079
EHD4	33.6658	2.58707	1.83326e-248	5.50559e-247	0.288292	0.0700166	3834	0.402577	0.338311	71.1708	5353.87	8.58576
CYC1	-33.6441	-1.18149	3.79908e-248	1.13903e-246	0.33604	0.52255	4469	0.456702	0.376175	66.396	6073.68	8.71188
C19orf70	-33.6397	-0.985863	4.41375e-248	1.32111e-246	0.354388	0.556404	4713	0.48873	0.397924	64.5612	6499.62	8.77965
RDX	33.6213	1.2095	8.18656e-248	2.44631e-246	0.492067	0.321911	6544	0.764643	0.567948	50.7933	10169	9.2272
ETFB	-33.6151	-1.10129	1.00878e-247	3.00946e-246	0.305286	0.507339	4060	0.410818	0.34417	69.4714	5463.47	8.60602
NCOA3	33.6098	2.11636	1.20605e-247	3.59199e-246	0.318821	0.103161	4240	0.446846	0.369386	68.1179	5942.61	8.69007
PSME1	33.5273	0.878726	1.92635e-246	5.72778e-245	0.636213	0.513021	8461	1.08898	0.736674	36.3787	14482.3	9.58075
ARL6IP1	33.5141	1.38249	3.00611e-246	8.9236e-245	0.435446	0.24562	5791	0.649959	0.50075	56.4554	8643.8	9.06471
MEF2A	33.4992	1.42419	4.94579e-246	1.46573e-244	0.422438	0.228812	5618	0.629178	0.488075	57.7562	8367.43	9.03222
CCM2L	33.4515	4.65637	2.45079e-245	7.25119e-244	0.235206	0.0116004	3128	0.320759	0.278207	76.4794	4265.77	8.35861
KIAA1551	33.4289	2.00259	5.20807e-245	1.53839e-243	0.321603	0.104107	4277	0.461802	0.37967	67.8397	6141.51	8.72299
COX7A1	-33.3842	-1.06983	2.32579e-244	6.85881e-243	0.70855	0.816702	9423	1.33438	0.847744	29.145	17745.9	9.78396
ASAP1	33.3812	1.96943	2.56886e-244	7.56321e-243	0.319047	0.0990175	4243	0.436463	0.362184	68.0953	5804.52	8.66656
MAP1B	-33.3628	-1.32357	4.74742e-244	1.39545e-242	0.257087	0.446555	3419	0.34229	0.294377	74.2913	4552.11	8.42357
ANXA1	-33.3033	-0.848116	3.46021e-243	1.01543e-241	0.583803	0.638198	7764	1.01509	0.700664	41.6197	13499.7	9.5105
TIMP2	-33.295	-1.17956	4.56703e-243	1.33805e-241	0.327092	0.492365	4350	0.449208	0.371017	67.2908	5974.02	8.69534
LXN	33.2441	2.63885	2.48731e-242	7.27549e-241	0.285886	0.0721473	3802	0.418031	0.34927	71.4114	5559.4	8.62343
PLP2	-33.2404	-1.70051	2.80879e-242	8.20248e-241	0.138657	0.351681	1844	0.171542	0.158321	86.1343	2281.34	7.73296
DDAH2	-33.2395	-1.06927	2.89023e-242	8.42663e-241	0.357546	0.520419	4755	0.502702	0.407265	64.2454	6685.43	8.80784
PLXNA2	33.2185	2.20187	5.82018e-242	1.69416e-240	0.311678	0.0999053	4145	0.44278	0.366572	68.8322	5888.54	8.68093
CDC42	33.201	0.678672	1.04293e-241	3.0309e-240	0.738326	0.66276	9819	1.4254	0.885998	26.1674	18956.5	9.84995
CRISPLD2	-33.1896	-3.11574	1.51991e-241	4.40995e-240	0.0406798	0.259647	541	0.0453461	0.044348	95.932	603.058	6.40367
MRPL40	-33.1801	-1.50577	2.08371e-241	6.03605e-240	0.153395	0.373106	2040	0.189834	0.173813	84.6605	2524.6	7.83423
CCND3	33.134	1.59097	9.64197e-241	2.78857e-239	0.380856	0.176551	5065	0.552225	0.43969	61.9144	7344.05	8.90178
COLEC12	-33.1088	-5.34755	2.21828e-240	6.40524e-239	0.00699301	0.228397	93	0.00932378	0.00928059	99.3007	123.997	4.82829
DLL4	32.9945	4.50861	9.73691e-239	2.80701e-237	0.233025	0.0123698	3099	0.311404	0.271098	76.6975	4141.36	8.32902
SDCBP	32.9759	0.923701	1.79788e-238	5.17473e-237	0.599744	0.442057	7976	0.995183	0.690736	40.0256	13234.9	9.49069
CFL2	-32.9746	-1.64989	1.87583e-238	5.39047e-237	0.204226	0.399621	2716	0.267242	0.236843	79.5774	3554.05	8.17612
COX5A	-32.9732	-1.34224	1.96733e-238	5.64438e-237	0.319648	0.495975	4251	0.438257	0.363432	68.0352	5828.38	8.67067
METRNL	-32.9655	-4.09947	2.54093e-238	7.27846e-237	0.0166178	0.236683	221	0.0209837	0.0207666	98.3382	279.063	5.63501
GAS6	32.9567	0.989059	3.3964e-238	9.71349e-237	0.580946	0.394768	7726	0.954485	0.670127	41.9054	12693.7	9.44894
SLN	-32.9168	-2.89558	1.26445e-237	3.6105e-236	0.115648	0.313684	1538	0.179763	0.165314	88.4352	2390.67	7.77975
KLF3	32.8869	1.68128	3.38712e-237	9.65625e-236	0.364163	0.161222	4843	0.526936	0.423263	63.5837	7007.72	8.85491
ABHD17A	32.8031	1.29112	5.3226e-236	1.515e-234	0.452064	0.274089	6012	0.677773	0.517467	54.7936	9013.7	9.10661
UBE2B	-32.7774	-0.895354	1.23525e-235	3.51042e-234	0.431837	0.615353	5743	0.626057	0.486158	56.8163	8325.94	9.02725
ADCY4	32.7048	4.05071	1.33686e-234	3.79317e-233	0.235732	0.017223	3135	0.318648	0.276607	76.4268	4237.7	8.35201
GMFG	32.7019	1.969	1.4677e-234	4.15787e-233	0.299045	0.0744555	3977	0.426033	0.354897	70.0955	5665.82	8.64238
MECOM	32.6562	4.71156	6.54902e-234	1.85236e-232	0.229641	0.0115412	3054	0.318207	0.276272	77.0359	4231.83	8.35063
SLFN5	32.6464	2.09148	9.02018e-234	2.54732e-232	0.314309	0.106297	4180	0.449692	0.371351	68.5691	5980.46	8.69642
ATF5	-32.6214	-2.61528	2.03636e-233	5.7417e-232	0.0599293	0.274444	797	0.0730186	0.0704758	94.0071	971.075	6.87943
TMBIM6	32.615	0.723162	2.51499e-233	7.08014e-232	0.735694	0.621686	9784	1.39378	0.872874	26.4306	18535.9	9.82752
CYBRD1	-32.6127	-1.97237	2.70627e-233	7.60673e-232	0.0903827	0.306877	1202	0.117086	0.110723	90.9617	1557.13	7.35124
NDUFAB1	-32.6042	-0.961263	3.57909e-233	1.00443e-231	0.401083	0.580848	5334	0.562774	0.446462	59.8917	7484.33	8.9207
IAH1	-32.5935	-1.63472	5.07208e-233	1.42121e-231	0.12798	0.34446	1702	0.153164	0.14251	87.202	2036.93	7.61969
RHOB	32.59	0.865428	5.6813e-233	1.58944e-231	0.644936	0.513494	8577	1.22045	0.797709	35.5064	16230.7	9.69472
MYOZ1	-32.5429	-2.89863	2.63949e-232	7.37296e-231	0.113467	0.309186	1509	0.173097	0.159647	88.6533	2302.01	7.74197
GYPC	32.5175	0.869247	6.03642e-232	1.68355e-230	0.624483	0.509351	8305	1.09513	0.739615	37.5517	14564.1	9.58638
ALKBH7	-32.4889	-1.19609	1.52972e-231	4.25978e-230	0.253327	0.452	3369	0.325059	0.281457	74.6673	4322.96	8.37193
HPCAL1	32.4302	2.32721	1.02879e-230	2.86041e-229	0.293105	0.0841027	3898	0.404192	0.339462	70.6895	5375.34	8.58976
MDH2	-32.3625	-1.16444	9.25519e-230	2.56932e-228	0.317693	0.497692	4225	0.425616	0.354604	68.2307	5660.27	8.6414
TP53I13	-32.3246	-2.7005	3.15864e-229	8.75512e-228	0.0478231	0.263021	636	0.0558674	0.0543626	95.2177	742.981	6.61202
IFI6	32.2696	1.49136	1.86957e-228	5.17409e-227	0.404091	0.21804	5374	0.627291	0.486917	59.5909	8342.35	9.02922
RPS16	-32.1912	-0.486105	2.34129e-227	6.46964e-226	0.885931	0.948153	11782	2.33703	1.20508	11.4069	31080.2	10.3444
ENO3	-32.1871	-2.58231	2.67572e-227	7.38244e-226	0.196481	0.374349	2613	0.308668	0.26901	80.3519	4104.98	8.3202
FNBP1L	32.1357	1.97717	1.39989e-226	3.85644e-225	0.299571	0.0824455	3984	0.403475	0.338951	70.0429	5365.82	8.58799
ARID5B	-32.1056	-1.35683	3.68395e-226	1.01331e-224	0.218513	0.42075	2906	0.292734	0.256759	78.1487	3893.06	8.26721
RPS23	-32.0907	-0.401701	5.94038e-226	1.63147e-224	0.941199	0.970881	12517	2.94592	1.37268	5.88014	39177.8	10.5759
NDUFB7	-32.0887	-0.762218	6.34728e-226	1.74057e-224	0.581472	0.739524	7733	0.947247	0.666416	41.8528	12597.4	9.44133
MT1X	-32.0787	-1.32437	8.72943e-226	2.39016e-224	0.34965	0.510062	4650	0.533113	0.4273	65.035	7089.86	8.86656
CA3	-32.0579	-2.16007	1.70619e-225	4.66453e-224	0.216708	0.394768	2882	0.351509	0.301222	78.3292	4674.72	8.45014
SERPING1	-31.9798	-0.997248	2.08065e-224	5.67963e-223	0.468156	0.553622	6226	0.708512	0.535623	53.1844	9422.5	9.15096
MPC1	-31.9791	-1.29573	2.1294e-224	5.80389e-223	0.211069	0.414122	2807	0.273947	0.24212	78.8931	3643.22	8.2009
RPL3	31.9685	0.527042	2.9883e-224	8.1326e-223	0.931574	0.892874	12389	2.88467	1.35704	6.84262	38363.2	10.5549
RGS10	-31.9661	-4.31576	3.22976e-224	8.77646e-223	0.01361	0.227154	181	0.0163617	0.0162292	98.639	217.594	5.38721
ATRX	31.9594	1.1689	3.99398e-224	1.08368e-222	0.471163	0.296106	6266	0.726755	0.546244	52.8837	9665.11	9.17638
TMED3	-31.9395	-3.42618	7.55972e-224	2.04807e-222	0.0280472	0.240353	373	0.0308305	0.0303648	97.1953	410.015	6.01863
CTSF	-31.9289	-1.51826	1.05982e-223	2.86694e-222	0.164674	0.3663	2190	0.199875	0.182217	83.5326	2658.13	7.88576
NOV	-31.867	-3.80227	7.64329e-223	2.06449e-221	0.0249643	0.236742	332	0.0372004	0.0365251	97.5036	494.728	6.20603
HOXB7	31.8368	4.00986	2.00176e-222	5.39874e-221	0.230092	0.0172822	3060	0.308914	0.269198	76.9908	4108.25	8.321
GNAI1	31.8296	1.83242	2.52154e-222	6.79041e-221	0.317242	0.107126	4219	0.429388	0.357246	68.2758	5710.43	8.65022
CYFIP1	31.7969	1.81324	7.15079e-222	1.9228e-220	0.33386	0.135298	4440	0.467335	0.383448	66.614	6215.09	8.7349
C1orf115	31.7955	3.74604	7.46201e-222	2.00349e-220	0.233401	0.020715	3104	0.308052	0.268539	76.6599	4096.78	8.3182
SERINC3	31.7735	1.18192	1.50324e-221	4.03007e-220	0.465674	0.290305	6193	0.69676	0.52872	53.4326	9266.21	9.13424
CRIP1	-31.771	-1.59422	1.63044e-221	4.36459e-220	0.182345	0.370679	2425	0.226861	0.204459	81.7655	3017.03	8.01236
IRF7	31.7674	2.58572	1.82569e-221	4.88e-220	0.272126	0.0651634	3619	0.386898	0.32707	72.7874	5145.36	8.54604
PID1	-31.7507	-5.96725	3.10197e-221	8.27913e-220	0.00360929	0.216205	48	0.00486148	0.00484971	99.6391	64.6529	4.18438
PIK3C2A	31.7455	1.90921	3.66252e-221	9.76076e-220	0.321152	0.119969	4271	0.446388	0.369069	67.8848	5936.51	8.68904
PPARG	31.71	2.89276	1.13081e-220	3.00919e-219	0.255433	0.0462831	3397	0.345685	0.296904	74.4567	4597.27	8.43344
HIF3A	31.7017	3.0651	1.47371e-220	3.91589e-219	0.251222	0.0420218	3341	0.347211	0.298037	74.8778	4617.56	8.43784
DOCK9	31.6234	1.98872	1.75989e-219	4.66943e-218	0.315061	0.115175	4190	0.451502	0.372599	68.4939	6004.52	8.70043
RPS6KA2	31.5588	3.28118	1.35644e-218	3.59366e-217	0.240845	0.0306581	3203	0.314628	0.273553	75.9155	4184.23	8.33932
GALNT15	31.532	2.88418	3.16473e-218	8.3721e-217	0.257012	0.050071	3418	0.369871	0.314717	74.2988	4918.91	8.50105
CLIC4	31.4791	1.37055	1.67638e-217	4.42825e-216	0.406121	0.221887	5401	0.592274	0.465163	59.3879	7876.65	8.97178
UAP1	-31.4421	-1.82361	5.38599e-217	1.42065e-215	0.115798	0.319306	1540	0.144365	0.13485	88.4202	1919.91	7.56055
KLHL5	31.4348	2.94015	6.76589e-217	1.78202e-215	0.251447	0.043679	3344	0.333986	0.288171	74.8553	4441.68	8.39901
AFAP1L1	31.3566	2.67782	7.90771e-216	2.0797e-214	0.263253	0.0584162	3501	0.36276	0.309512	73.6747	4824.35	8.48164
CD44	-31.3524	-1.7137	9.01586e-216	2.36768e-214	0.14565	0.341738	1937	0.172085	0.158784	85.435	2288.55	7.73611
PYGM	-31.283	-3.09248	7.93989e-215	2.08208e-213	0.0601549	0.261127	800	0.0848185	0.0814127	93.9845	1128	7.02909
LDLR	31.2234	2.01551	5.12549e-214	1.3421e-212	0.303105	0.102154	4031	0.421943	0.352024	69.6895	5611.42	8.63274
ECE1	31.1943	1.71901	1.2731e-213	3.32874e-212	0.340928	0.148023	4534	0.491931	0.400071	65.9072	6542.19	8.78618
ADH1C	-31.1629	-4.83682	3.38941e-213	8.84936e-212	0.0103767	0.218454	138	0.0144492	0.0143458	98.9623	192.16	5.26352
QKI	31.1229	0.926027	1.17897e-212	3.0737e-211	0.557786	0.435251	7418	0.901197	0.642484	44.2214	11985	9.3915
RPL27A	31.105	0.316868	2.06358e-212	5.37219e-211	0.912023	0.922171	12129	2.56575	1.27137	8.79765	34121.9	10.4377
EEF1A2	-31.0868	-3.07381	3.63213e-212	9.44196e-211	0.0785021	0.272313	1044	0.120166	0.113477	92.1498	1598.09	7.37719
COX6A2	-31.085	-2.22984	3.84488e-212	9.9806e-211	0.270847	0.43022	3602	0.44467	0.367881	72.9153	5913.66	8.68519
MACROD1	-30.9679	-2.28566	1.45746e-210	3.77783e-209	0.0866982	0.285748	1153	0.108493	0.103002	91.3302	1442.85	7.27507
NT5C	-30.9541	-1.85564	2.23459e-210	5.78388e-209	0.103692	0.306581	1379	0.116993	0.11064	89.6308	1555.89	7.35044
SPOCK2	30.9455	3.20946	2.9182e-210	7.54245e-209	0.237687	0.0310133	3161	0.327922	0.283615	76.2313	4361.03	8.38069
RPS13	-30.9442	-0.429427	3.04224e-210	7.85178e-209	0.913302	0.958156	12146	2.55957	1.26964	8.66982	34039.8	10.4353
NOTCH1	30.941	2.9602	3.36225e-210	8.66527e-209	0.242575	0.0355705	3226	0.329407	0.284733	75.7425	4380.79	8.38521
NDUFS4	-30.9248	-1.05005	5.53651e-210	1.42484e-208	0.274758	0.468158	3654	0.358647	0.30649	72.5242	4769.65	8.47024
PARK7	-30.9242	-0.623149	5.64771e-210	1.45138e-208	0.656365	0.786162	8729	1.1346	0.758277	34.3635	15089	9.62179
GRASP	30.9208	1.91994	6.27345e-210	1.60989e-208	0.317467	0.124941	4222	0.463088	0.380549	68.2533	6158.6	8.72577
RPL11	30.9208	0.274006	6.28327e-210	1.61011e-208	0.956388	0.959931	12719	3.13603	1.41974	4.36123	41706	10.6384
NDUFA1	-30.9192	-0.742237	6.60306e-210	1.68965e-208	0.598391	0.756037	7958	0.995873	0.691082	40.1609	13244.1	9.49138
PEF1	30.9105	1.65661	8.64181e-210	2.2082e-208	0.345139	0.154593	4590	0.479408	0.391642	65.4861	6375.64	8.7604
COX5B	-30.8818	-0.749191	2.09782e-209	5.35287e-208	0.678622	0.814512	9025	1.22909	0.801593	32.1378	16345.7	9.70178
CXCL3	30.8405	2.51676	7.51045e-209	1.91368e-207	0.258967	0.0546283	3444	0.419556	0.350344	74.1033	5579.68	8.62707
RPL41	-30.8315	-0.396778	9.91785e-209	2.52351e-207	0.966238	0.985795	12850	3.41403	1.48479	3.37619	45403.2	10.7234
HIGD2A	-30.8291	-0.975828	1.06891e-208	2.7159e-207	0.332055	0.515921	4416	0.451865	0.372849	66.7945	6009.35	8.70124
CDC42EP3	30.8182	2.79587	1.49539e-208	3.79415e-207	0.249492	0.0446851	3318	0.343994	0.295645	75.0508	4574.77	8.42853
AP1S2	30.8091	1.38625	1.97732e-208	5.00986e-207	0.395819	0.212595	5264	0.582624	0.459084	60.4181	7748.31	8.95536
MAST4	30.7836	2.61901	4.35005e-208	1.10061e-206	0.260471	0.0589489	3464	0.360006	0.307489	73.9529	4787.72	8.47402
SEMA6A	30.7566	2.7975	9.97064e-208	2.51913e-206	0.255057	0.0545099	3392	0.360221	0.307647	74.4943	4790.58	8.47462
SMIM26	-30.6872	-0.985893	8.43043e-207	2.127e-205	0.29333	0.487985	3901	0.391841	0.330628	70.667	5211.1	8.55874
NEURL1B	30.6561	2.07193	2.18977e-206	5.51706e-205	0.285811	0.083215	3801	0.394761	0.332723	71.4189	5249.92	8.56616
EPHB4	30.6502	3.95002	2.62813e-206	6.61223e-205	0.222573	0.0180516	2960	0.295725	0.259071	77.7427	3932.85	8.27737
REXO2	-30.6459	-1.10225	2.99951e-206	7.53607e-205	0.23889	0.43602	3177	0.309129	0.269362	76.111	4111.11	8.32169
TPI1	-30.6195	-0.759758	6.73314e-206	1.6893e-204	0.600571	0.747218	7987	1.00186	0.694076	39.9429	13323.7	9.49738
SPTAN1	30.6062	1.26795	1.01156e-205	2.5344e-204	0.422212	0.244969	5615	0.624894	0.485443	57.7788	8310.47	9.02539
MIER2	30.5989	3.37309	1.26631e-205	3.16823e-204	0.233326	0.0302438	3103	0.320301	0.27786	76.6674	4259.68	8.35718
ALDH1A3	-30.5649	-4.59852	3.58876e-205	8.96642e-204	0.00954959	0.214252	127	0.013045	0.0129607	99.045	173.486	5.16184
NDUFS8	-30.5466	-1.08566	6.27042e-205	1.56447e-203	0.308369	0.484197	4101	0.411831	0.344887	69.1631	5476.94	8.60848
NUAK1	30.512	2.52157	1.80656e-204	4.50113e-203	0.259418	0.0578835	3450	0.359869	0.307388	74.0582	4785.89	8.47364
AVPR2	30.4878	3.97864	3.78045e-204	9.40617e-203	0.222122	0.0189986	2954	0.306925	0.267677	77.7878	4081.79	8.31454
IL27RA	30.4809	4.00279	4.667e-204	1.1596e-202	0.220317	0.016572	2930	0.300297	0.262593	77.9683	3993.65	8.29271
CHCHD2	-30.4658	-0.562132	7.39497e-204	1.83487e-202	0.74359	0.856593	9889	1.4393	0.891712	25.641	19141.3	9.85965
AKAP12	-30.4206	-1.47744	2.93452e-203	7.27123e-202	0.172043	0.362985	2288	0.234316	0.210517	82.7957	3116.17	8.04468
IDH2	-30.3501	-2.26298	2.50229e-202	6.19171e-201	0.121287	0.306641	1613	0.164229	0.152059	87.8713	2184.08	7.68941
LUZP1	30.3125	1.9068	7.84081e-202	1.93748e-200	0.30476	0.110973	4053	0.418205	0.349392	69.524	5561.7	8.62384
CDC42EP1	30.2903	1.81743	1.53839e-201	3.79618e-200	0.311678	0.117306	4145	0.425084	0.354231	68.8322	5653.19	8.64015
SIX1	-30.2527	-4.13544	4.80143e-201	1.18319e-199	0.0130837	0.215613	174	0.0180541	0.0178931	98.6916	240.102	5.48522
PHACTR4	30.2127	1.93337	1.61358e-200	3.97082e-199	0.303557	0.111387	4037	0.418908	0.349887	69.6443	5571.05	8.62552
EVA1C	30.173	2.96261	5.35857e-200	1.31688e-198	0.239642	0.0394768	3187	0.317561	0.275782	76.0358	4223.24	8.34859
RAD23A	-30.143	-1.0532	1.32473e-199	3.25111e-198	0.372509	0.53344	4954	0.522103	0.420093	62.7491	6943.45	8.8457
SHANK3	30.0841	4.57259	7.81832e-199	1.91613e-197	0.211896	0.0107718	2818	0.28853	0.253502	78.8104	3837.17	8.25275
BHLHE41	-30.0439	-3.4892	2.6194e-198	6.41094e-197	0.0237612	0.224254	316	0.0282135	0.0278229	97.6239	375.212	5.93015
ATP5ME	-30.0156	-0.693895	6.14714e-198	1.50246e-196	0.643808	0.775923	8562	1.11128	0.747296	35.6192	14778.9	9.60103
NDUFA6	-29.9626	-0.984607	3.01202e-197	7.35185e-196	0.327769	0.503906	4359	0.446613	0.369225	67.2231	5939.51	8.68955
MYBPC1	-29.936	-3.23892	6.68816e-197	1.63026e-195	0.0525603	0.245324	699	0.0781223	0.0752209	94.744	1038.95	6.94693
PDE2A	29.9025	4.44275	1.82787e-196	4.44947e-195	0.211971	0.0121922	2819	0.286115	0.251626	78.8029	3805.04	8.24435
PI16	-29.8952	-4.56112	2.27131e-196	5.52143e-195	0.0125573	0.212003	167	0.0187619	0.018588	98.7443	249.514	5.52351
CCND1	29.8729	2.13048	4.42638e-196	1.07458e-194	0.28145	0.0875355	3743	0.408894	0.342805	71.855	5437.88	8.60133
HDDC2	-29.8492	-1.67427	9.00148e-196	2.18231e-194	0.120009	0.315163	1596	0.144315	0.134806	87.9991	1919.24	7.56021
MAP2K2	-29.8249	-0.945612	1.8588e-195	4.5004e-194	0.319122	0.50148	4244	0.423407	0.353053	68.0878	5630.89	8.6362
PDCD5	-29.7651	-0.869223	1.10744e-194	2.67765e-193	0.331829	0.522964	4413	0.454164	0.374431	66.8171	6039.93	8.70631
MYL6B	-29.7638	-1.88111	1.14813e-194	2.7723e-193	0.142567	0.330907	1896	0.189781	0.173769	85.7433	2523.9	7.83396
COX4I2	29.7499	1.25151	1.73875e-194	4.19282e-193	0.340928	0.12358	4534	0.511845	0.413331	65.9072	6807.03	8.82586
SLC44A2	29.7372	2.34749	2.53793e-194	6.11176e-193	0.265208	0.0713187	3527	0.367799	0.313203	73.4792	4891.36	8.49543
NDUFB9	-29.7232	-0.845088	3.84832e-194	9.25501e-193	0.400782	0.577	5330	0.571393	0.451963	59.9218	7598.96	8.9359
NEB	-29.7097	-3.24833	5.76306e-194	1.38413e-192	0.0378224	0.233724	503	0.059102	0.0574214	96.2178	785.997	6.66822
VCL	29.6838	1.24505	1.24279e-193	2.98088e-192	0.396571	0.212713	5274	0.574204	0.45375	60.3429	7636.35	8.94081
ATP5PD	-29.64	-0.773412	4.56013e-193	1.09231e-191	0.492368	0.650272	6548	0.74796	0.55845	50.7632	9947.12	9.20514
CDC42BPA	29.631	1.58726	5.95397e-193	1.42428e-191	0.333409	0.145833	4434	0.467043	0.383249	66.6591	6211.21	8.73427
WASF2	29.6025	0.837579	1.3864e-192	3.31208e-191	0.585533	0.456499	7787	0.968958	0.677504	41.4467	12886.2	9.46399
NDUFC1	-29.5929	-0.718849	1.84476e-192	4.40125e-191	0.52034	0.66714	6920	0.800663	0.588155	47.966	10648	9.27322
S100A1	-29.5912	-3.55656	1.94079e-192	4.62422e-191	0.041958	0.233665	558	0.0610067	0.0592182	95.8042	811.328	6.6999
PLBD1	-29.5883	-3.19887	2.11234e-192	5.02631e-191	0.0303782	0.226977	404	0.0338497	0.0332894	96.9622	450.167	6.11184
CABP1	29.5593	3.76661	4.99053e-192	1.18593e-190	0.216407	0.018821	2878	0.296797	0.259897	78.3593	3947.1	8.28099
USHBP1	29.5125	4.29129	1.98784e-191	4.71758e-190	0.209865	0.0124882	2791	0.283543	0.249624	79.0135	3770.84	8.23532
MAPK3	29.5076	1.5699	2.29784e-191	5.4461e-190	0.342056	0.160571	4549	0.474437	0.388276	65.7944	6309.53	8.74998
EIF4G2	29.4965	0.74627	3.19386e-191	7.55978e-190	0.62313	0.528705	8287	1.05368	0.719635	37.687	14012.9	9.54781
ALDH1A2	-29.4943	-4.48446	3.4106e-191	8.0622e-190	0.0103767	0.207682	138	0.0142247	0.0141245	98.9623	189.174	5.24794
MYL1	-29.473	-2.39785	6.393e-191	1.50923e-189	0.195203	0.357185	2596	0.313647	0.272807	80.4797	4171.2	8.3362
ZNF160	29.4581	2.4506	9.90383e-191	2.33499e-189	0.255057	0.061553	3392	0.345049	0.29643	74.4943	4588.81	8.43159
KIAA1217	29.4508	2.4715	1.231e-190	2.8985e-189	0.256109	0.0639205	3406	0.351234	0.301018	74.3891	4671.06	8.44935
RPS27A	29.4495	0.252854	1.27665e-190	3.00204e-189	0.947364	0.957327	12599	3.08963	1.40845	5.26355	41089	10.6235
RFTN1	29.4144	2.09829	3.58927e-190	8.42917e-189	0.274607	0.0817353	3652	0.372167	0.316391	72.5393	4949.45	8.50723
FRMD3	29.4128	1.54321	3.77053e-190	8.84329e-189	0.317919	0.120147	4228	0.428474	0.356606	68.2081	5698.27	8.64809
ENDOG	-29.3932	-2.22266	6.71084e-190	1.57189e-188	0.0763215	0.268288	1015	0.0926245	0.0885826	92.3678	1231.81	7.11705
DGKH	29.3839	2.6639	8.82946e-190	2.06545e-188	0.241672	0.0461056	3214	0.327994	0.28367	75.8328	4362	8.38091
FUNDC2	-29.3175	-0.98497	6.20102e-189	1.4487e-187	0.288518	0.47017	3837	0.383028	0.324275	71.1482	5093.88	8.53599
MSX1	29.3059	2.5514	8.7167e-189	2.03378e-187	0.251147	0.0596591	3340	0.350635	0.300575	74.8853	4663.09	8.44765
FMC1	-29.2976	-1.69148	1.11278e-188	2.59297e-187	0.108354	0.30232	1441	0.133076	0.124936	89.1646	1769.77	7.47917
MINDY2	29.237	1.55578	6.56717e-188	1.52829e-186	0.339499	0.160215	4515	0.476165	0.389447	66.0501	6332.52	8.75361
CRACR2B	29.2064	3.53931	1.6082e-187	3.73772e-186	0.21731	0.0220762	2890	0.29296	0.256934	78.269	3896.07	8.26798
AXL	-29.2024	-2.07806	1.80869e-187	4.19827e-186	0.0910595	0.278468	1211	0.10325	0.09826	90.8941	1373.12	7.22557
TAPBP	29.1837	1.50094	3.1208e-187	7.23455e-186	0.347094	0.166844	4616	0.490253	0.398946	65.2906	6519.87	8.78276
SQSTM1	-29.1537	-0.736996	7.49985e-187	1.73636e-185	0.484097	0.645597	6438	0.733815	0.550324	51.5903	9759.01	9.18605
RARRES2	-29.1258	-1.67576	1.69095e-186	3.90984e-185	0.15738	0.330374	2093	0.185363	0.170049	84.262	2465.14	7.81041
CKS1B	-29.1208	-2.27973	1.95797e-186	4.52142e-185	0.0594782	0.253018	791	0.0683213	0.0660886	94.0522	908.605	6.81301
PRKAR2B	29.0745	3.28966	7.5389e-186	1.73868e-184	0.221596	0.027758	2947	0.292063	0.25624	77.8404	3884.15	8.26492
GCSH	-29.0494	-1.4635	1.56401e-185	3.60244e-184	0.141966	0.33209	1888	0.174618	0.160943	85.8034	2322.25	7.75072
CD320	29.0445	1.79364	1.80508e-185	4.15237e-184	0.319949	0.144472	4255	0.48448	0.395065	68.0051	6443.1	8.77092
CRYBG3	29.039	2.02722	2.11895e-185	4.86817e-184	0.283781	0.0978338	3774	0.395029	0.332915	71.6219	5253.49	8.56684
MEOX1	29.0367	4.21028	2.26334e-185	5.19326e-184	0.207384	0.0133168	2758	0.282923	0.249141	79.2616	3762.59	8.23313
FKBP3	-29.0357	-1.31351	2.33276e-185	5.34574e-184	0.201594	0.382161	2681	0.262648	0.233211	79.8406	3492.96	8.15879
YWHAB	29.0243	0.610723	3.24785e-185	7.43329e-184	0.725017	0.64974	9642	1.37642	0.865597	27.4983	18305.1	9.81499
ADSSL1	-29.017	-3.50437	4.01242e-185	9.17145e-184	0.0357922	0.225734	476	0.0529063	0.0515542	96.4208	703.601	6.55763
PPDPF	-29.0157	-0.725947	4.17087e-185	9.52154e-184	0.49718	0.652462	6612	0.759833	0.565219	50.282	10105	9.22089
BCAP29	28.9988	1.062	6.81053e-185	1.55278e-183	0.469885	0.31978	6249	0.710412	0.536734	53.0115	9447.76	9.15364
ANKRD35	-28.9803	-4.75773	1.16497e-184	2.65274e-183	0.00729378	0.201409	97	0.00918451	0.00914259	99.2706	122.145	4.81336
ATP6V0D1	-28.977	-1.44654	1.28161e-184	2.91464e-183	0.169862	0.351622	2259	0.212704	0.192852	83.0138	2828.75	7.94794
SCARF1	28.9689	3.80531	1.62354e-184	3.6876e-183	0.212422	0.0194129	2825	0.286712	0.25209	78.7578	3812.98	8.24643
GTF3A	-28.967	-0.995575	1.71444e-184	3.88916e-183	0.269043	0.454841	3578	0.362871	0.309594	73.0957	4825.82	8.48194
NDRG1	28.9524	1.25493	2.61486e-184	5.92427e-183	0.404993	0.238163	5386	0.596756	0.467974	59.5007	7936.26	8.97932
CALCOCO2	28.9203	1.04361	6.64276e-184	1.5031e-182	0.469885	0.321496	6249	0.707403	0.534973	53.0115	9407.75	9.14939
ZNF366	28.9004	4.62912	1.1788e-183	2.66399e-182	0.203248	0.0101207	2703	0.269263	0.238436	79.6752	3580.92	8.18365
ECM1	-28.8832	-2.49262	1.93824e-183	4.37478e-182	0.0608316	0.248639	809	0.065795	0.063721	93.9168	875.007	6.77537
CBR3	-28.852	-2.17636	4.78857e-183	1.07947e-181	0.0719603	0.261541	957	0.0897069	0.0859088	92.804	1193.01	7.08507
TUBA1A	-28.8508	-0.571992	4.95378e-183	1.11531e-181	0.70667	0.712062	9398	1.45983	0.900091	29.333	19414.2	9.87381
ARHGAP31	28.8308	3.97147	8.82939e-183	1.9854e-181	0.209339	0.0171046	2784	0.274493	0.242548	79.0661	3650.48	8.20289
RBPMS	28.8261	1.45446	1.01143e-182	2.27148e-181	0.3301	0.139382	4390	0.446722	0.3693	66.99	5940.96	8.68979
GJA1	28.801	2.1195	2.08604e-182	4.67902e-181	0.276938	0.0939276	3683	0.403025	0.338631	72.3062	5359.83	8.58687
HSPE1	-28.7459	-0.782178	1.02048e-181	2.2861e-180	0.396496	0.575166	5273	0.561471	0.445628	60.3504	7467	8.91838
MPG	-28.6927	-1.08173	4.70772e-181	1.05332e-179	0.213775	0.403883	2843	0.271021	0.239821	78.6225	3604.31	8.19016
APRT	-28.6124	-0.906963	4.70994e-180	1.05251e-178	0.308519	0.485381	4103	0.41119	0.344433	69.1481	5468.41	8.60693
FAM110D	28.6122	4.45102	4.73197e-180	1.05612e-178	0.202797	0.0116596	2697	0.278408	0.245615	79.7203	3702.54	8.21705
NDUFS5	-28.6054	-0.62534	5.76352e-180	1.28476e-178	0.637717	0.773201	8481	1.09989	0.741884	36.2283	14627.4	9.59072
ADAMTSL2	-28.5833	-4.58508	1.08353e-179	2.41233e-178	0.00962478	0.200817	128	0.0137687	0.0136748	99.0375	183.11	5.21553
PPIC	28.5674	0.887253	1.70605e-179	3.79358e-178	0.553876	0.390092	7366	0.896029	0.639762	44.6124	11916.3	9.38575
PCDH12	28.5606	4.47948	2.07684e-179	4.61239e-178	0.201669	0.0106534	2682	0.274231	0.242343	79.8331	3647	8.20193
ECM2	-28.5501	-2.01863	2.80268e-179	6.21669e-178	0.0917362	0.27545	1220	0.102022	0.097147	90.8264	1356.8	7.21362
COX6C	-28.5277	-0.574435	5.31247e-179	1.17692e-177	0.73404	0.84446	9762	1.40154	0.876111	26.596	18639.1	9.83307
EEF1B2	-28.5226	-0.59485	6.14327e-179	1.3593e-177	0.707346	0.802616	9407	1.33734	0.849013	29.2654	17785.3	9.78618
UQCC2	-28.5097	-1.84721	8.89226e-179	1.96515e-177	0.0944432	0.282019	1256	0.11541	0.109222	90.5557	1534.83	7.33683
MRPL34	-28.419	-1.10933	1.17623e-177	2.59623e-176	0.224077	0.405954	2980	0.288447	0.253437	77.5923	3836.05	8.25246
SUN1	28.3534	1.45136	7.60178e-177	1.67584e-175	0.354538	0.185251	4715	0.508862	0.411356	64.5462	6767.36	8.82001
CD9	28.3362	0.902813	1.23703e-176	2.72373e-175	0.534401	0.364524	7107	0.91936	0.651992	46.5599	12226.6	9.41145
TNS2	28.3131	1.1443	2.3851e-176	5.24518e-175	0.414242	0.248461	5509	0.597548	0.46847	58.5758	7946.79	8.98065
SP100	28.2961	1.2939	3.85916e-176	8.4765e-175	0.379728	0.214489	5050	0.543964	0.434353	62.0272	7234.18	8.88671
KCNQ1OT1	28.2459	1.02425	1.59753e-175	3.50464e-174	0.492894	0.331854	6555	0.913447	0.648906	50.7106	12147.9	9.405
PTPN12	28.2089	1.00902	4.54342e-175	9.95512e-174	0.467554	0.315045	6218	0.700936	0.531179	53.2446	9321.75	9.14021
C1orf122	-28.1877	-1.13673	8.26398e-175	1.80853e-173	0.198662	0.383996	2642	0.248722	0.22212	80.1338	3307.75	8.10433
TFPI2	28.1791	4.75598	1.05483e-174	2.30564e-173	0.197985	0.00982481	2633	0.27572	0.24351	80.2015	3666.8	8.20735
PRDX6	-28.1708	-0.708665	1.33177e-174	2.90744e-173	0.486804	0.637015	6474	0.730132	0.548198	51.3196	9710.03	9.18102
CASKIN2	28.166	3.26314	1.52568e-174	3.32672e-173	0.21558	0.0281132	2867	0.28648	0.25191	78.442	3809.9	8.24562
NDUFV3	-28.1567	-1.35712	1.98512e-174	4.32329e-173	0.202271	0.372337	2690	0.26152	0.232317	79.7729	3477.95	8.15449
HLA-DQA1	28.1492	2.81702	2.45204e-174	5.33371e-173	0.219189	0.0294744	2915	0.306228	0.267143	78.0811	4072.52	8.31226
NIPSNAP2	-28.1466	-1.36464	2.63406e-174	5.72273e-173	0.200617	0.371863	2668	0.26227	0.232912	79.9383	3487.93	8.15735
TIMM13	-28.1271	-1.04954	4.56422e-174	9.90419e-173	0.228664	0.412405	3041	0.294283	0.257957	77.1336	3913.67	8.27249
COL18A1	-28.0954	-1.3454	1.11591e-173	2.41856e-172	0.165501	0.34665	2201	0.213598	0.19359	83.4499	2840.64	7.95214
TNFRSF4	28.0895	3.15501	1.31708e-173	2.85114e-172	0.220768	0.0352154	2936	0.32136	0.278661	77.9232	4273.76	8.36048
LHFPL6	28.0777	0.778525	1.83516e-173	3.96788e-172	0.576134	0.443951	7662	1.00051	0.693403	42.3866	13305.8	9.49603
ACTN2	-28.0284	-3.27747	7.33209e-173	1.5834e-171	0.0433867	0.225497	577	0.0671708	0.0650111	95.6613	893.305	6.79605
PSME2	28.0094	1.08738	1.24874e-172	2.69347e-171	0.447402	0.301373	5950	0.669224	0.512359	55.2598	8900.01	9.09392
GTF2H5	-28.0055	-1.16341	1.39332e-172	3.00172e-171	0.185578	0.371982	2468	0.232133	0.208747	81.4422	3087.14	8.03533
CES1	-27.9987	-4.38114	1.6859e-172	3.6277e-171	0.0118806	0.198686	158	0.0135242	0.0134335	98.8119	179.858	5.19771
LRRC32	27.9953	3.04421	1.85213e-172	3.98064e-171	0.218437	0.0316643	2905	0.301519	0.263532	78.1563	4009.9	8.29677
SERINC1	27.9882	1.01353	2.26411e-172	4.86028e-171	0.462892	0.309896	6156	0.695109	0.527747	53.7108	9244.25	9.13187
MT-CO3	27.9873	0.34459	2.31816e-172	4.97037e-171	0.99421	0.992957	13222	4.56062	1.71571	0.578991	60651.7	11.0129
H3F3B	27.9741	0.428102	3.35344e-172	7.18156e-171	0.926009	0.911813	12315	2.82114	1.34055	7.39905	37518.3	10.5326
CSGALNACT1	27.9695	3.27931	3.81839e-172	8.16755e-171	0.214302	0.0283499	2850	0.289275	0.25408	78.5698	3847.07	8.25533
PHYH	-27.9373	-1.50833	9.41639e-172	2.01177e-170	0.155726	0.332031	2071	0.19758	0.180303	84.4274	2627.62	7.87421
HNMT	-27.9032	-1.92586	2.43856e-171	5.2037e-170	0.0918866	0.272609	1222	0.100527	0.0957889	90.8113	1336.91	7.19886
NOTCH2	-27.9019	-3.95539	2.53246e-171	5.39769e-170	0.0145124	0.200994	193	0.0166954	0.0165575	98.5488	222.031	5.40731
NDUFB3	-27.8788	-1.02826	4.82175e-171	1.02649e-169	0.306489	0.468809	4076	0.418268	0.349437	69.3511	5562.55	8.62399
DDT	-27.8779	-1.05559	4.95108e-171	1.05278e-169	0.220919	0.405125	2938	0.280922	0.24758	77.9081	3735.98	8.22603
PCYOX1	-27.8639	-1.2017	7.30369e-171	1.55119e-169	0.221445	0.388672	2945	0.283905	0.249906	77.8555	3775.65	8.23659
COPZ2	-27.8478	-1.29724	1.14397e-170	2.42676e-169	0.15159	0.336589	2016	0.191574	0.175275	84.841	2547.75	7.84336
TSPAN3	-27.8259	-1.23946	2.10998e-170	4.47071e-169	0.17069	0.354818	2270	0.210574	0.191094	82.931	2800.42	7.93788
TPM1	27.789	0.48286	5.88421e-170	1.24531e-168	0.822017	0.713778	10932	1.94513	1.08015	17.7983	25868.3	10.1608
ADD1	27.7731	1.10593	9.17472e-170	1.93941e-168	0.430709	0.280007	5728	0.634253	0.491186	56.9291	8434.93	9.04025
PTTG1IP	27.7535	1.15096	1.57931e-169	3.33454e-168	0.418753	0.26598	5569	0.617138	0.480658	58.1247	8207.32	9.0129
NDUFS3	-27.7237	-1.16911	3.62204e-169	7.63856e-168	0.210918	0.386068	2805	0.268744	0.238027	78.9082	3574.02	8.18173
SEMA3G	27.7104	4.14843	5.22534e-169	1.10069e-167	0.199639	0.0147964	2655	0.288986	0.253856	80.0361	3843.23	8.25433
KCNS3	-27.6568	-2.64501	2.3098e-168	4.85977e-167	0.0418077	0.225852	556	0.0474217	0.0463316	95.8192	630.661	6.44835
RNF144B	27.6529	2.82819	2.57473e-168	5.41084e-167	0.225506	0.0432055	2999	0.311339	0.271049	77.4494	4140.5	8.32881
HOXA10	-27.6223	-4.01584	6.00513e-168	1.26052e-166	0.013986	0.198686	186	0.0161698	0.0160404	98.6014	215.042	5.37547
ANTXR2	-27.5942	-2.74763	1.30791e-167	2.74219e-166	0.0394015	0.222715	524	0.0457533	0.0447375	96.0599	608.473	6.41259
ANKRD29	27.5889	2.7727	1.51122e-167	3.16476e-166	0.224979	0.0421993	2992	0.305665	0.266713	77.5021	4065.04	8.31043
GPSM2	-27.578	-2.88517	2.04188e-167	4.2711e-166	0.0313557	0.215968	417	0.0388047	0.0380708	96.8644	516.064	6.24817
DMAC1	-27.5587	-1.3144	3.48515e-167	7.28157e-166	0.154297	0.336766	2052	0.192357	0.175932	84.5703	2558.15	7.84743
NDUFS7	-27.5337	-0.957087	6.93246e-167	1.44673e-165	0.352808	0.501243	4692	0.482491	0.393723	64.7192	6416.64	8.76681
SLC2A3	27.4959	1.29508	1.96498e-166	4.09595e-165	0.355365	0.183416	4726	0.529358	0.424848	64.4635	7039.93	8.8595
FOXP1	27.4413	1.38563	8.81939e-166	1.83625e-164	0.344312	0.175189	4579	0.490204	0.398913	65.5688	6519.23	8.78266
CTNNB1	27.4365	1.3542	1.00767e-165	2.09561e-164	0.356042	0.19117	4735	0.504692	0.408588	64.3958	6711.89	8.81179
PLEC	27.4245	1.56002	1.39958e-165	2.90729e-164	0.318144	0.149029	4231	0.443458	0.367041	68.1856	5897.54	8.68246
CSRP3	-27.4158	-2.75256	1.77855e-165	3.69023e-164	0.0775998	0.250651	1032	0.12074	0.113989	92.24	1605.72	7.38195
PCSK6	-27.4029	-4.96719	2.5325e-165	5.24851e-164	0.00631626	0.189808	84	0.00856848	0.00853198	99.3684	113.952	4.74452
LGALS3BP	-27.3983	-0.965671	2.8705e-165	5.94218e-164	0.306339	0.457386	4074	0.425472	0.354503	69.3661	5658.35	8.64106
JSRP1	-27.3947	-4.43786	3.16864e-165	6.55179e-164	0.00962478	0.193004	128	0.0142911	0.0141899	99.0375	190.057	5.25257
RBM17	27.3585	1.0468	8.5592e-165	1.76775e-163	0.449357	0.313269	5976	0.676722	0.516841	55.0643	8999.72	9.10506
PLEKHF1	-27.3161	-3.14201	2.72858e-164	5.62894e-163	0.0230092	0.206439	306	0.0297669	0.0293325	97.6991	395.87	5.98361
SMPX	-27.3103	-2.98738	3.20458e-164	6.60335e-163	0.0573727	0.23254	763	0.0897835	0.0859791	94.2627	1194.03	7.08593
ADD3	-27.3019	-1.37679	4.02996e-164	8.29461e-163	0.161516	0.332919	2148	0.207951	0.188925	83.8484	2765.54	7.92535
TRIL	-27.2944	-3.42164	4.94664e-164	1.01697e-162	0.0225581	0.204545	300	0.0264594	0.0261154	97.7442	351.884	5.86614
STUB1	-27.2767	-0.798998	8.00932e-164	1.64474e-162	0.360854	0.530066	4799	0.491906	0.400054	63.9146	6541.85	8.78613
OAT	-27.2617	-1.84789	1.20894e-163	2.47977e-162	0.0797804	0.261423	1061	0.0970479	0.0926228	92.022	1290.64	7.16367
MX1	27.2253	2.68848	3.26374e-163	6.68695e-162	0.226333	0.0468158	3010	0.317502	0.275738	77.3667	4222.46	8.34841
PTMS	27.1984	0.577184	6.79035e-163	1.38967e-161	0.741409	0.660275	9860	1.54071	0.932445	25.8591	20490	9.92774
YIF1A	-27.1796	-1.08969	1.13138e-162	2.31277e-161	0.197609	0.378314	2628	0.249378	0.222646	80.2391	3316.48	8.10696
SERF2	-27.1635	-0.393838	1.75479e-162	3.58307e-161	0.864727	0.910807	11500	2.12083	1.1381	13.5273	28205	10.2473
APOL3	27.1545	1.75937	2.23777e-162	4.56409e-161	0.290398	0.118194	3862	0.403555	0.339008	70.9602	5366.87	8.58819
ITGA8	-27.1485	-5.42161	2.64051e-162	5.37941e-161	0.00533875	0.186849	71	0.00708975	0.00706474	99.4661	94.2866	4.55689
BCL2L1	27.1405	2.17474	3.2752e-162	6.66488e-161	0.245733	0.0663471	3268	0.323888	0.280573	75.4267	4307.39	8.36832
APP	27.1285	0.700157	4.54394e-162	9.23627e-161	0.682081	0.540779	9071	1.2271	0.800699	31.7919	16319.2	9.70016
GFRA1	-27.1266	-2.78857	4.78338e-162	9.71199e-161	0.0395518	0.219164	526	0.0439226	0.0429854	96.0448	584.127	6.37183
PCGF2	27.1151	2.32123	6.53101e-162	1.32454e-160	0.243101	0.0664654	3233	0.322464	0.279496	75.6899	4288.44	8.36391
SWAP70	27.1144	1.38929	6.6643e-162	1.35005e-160	0.34386	0.179451	4573	0.480864	0.392626	65.614	6395.02	8.76343
GRHPR	-27.1042	-1.00876	8.78374e-162	1.7774e-160	0.223927	0.404474	2978	0.284495	0.250365	77.6073	3783.5	8.23867
ATOH8	27.0946	2.55655	1.13962e-161	2.30344e-160	0.233025	0.056108	3099	0.319982	0.277618	76.6975	4255.45	8.35619
ADH1B	-27.0582	-4.82572	3.05455e-161	6.16704e-160	0.0102263	0.190637	136	0.0149955	0.0148842	98.9774	199.425	5.30044
NDUFV1	-27.0199	-1.12095	8.62303e-161	1.73901e-159	0.216482	0.387133	2879	0.279519	0.246484	78.3518	3717.32	8.22103
CYP27A1	-26.9888	-2.64914	1.99801e-160	4.02489e-159	0.0365441	0.217448	486	0.0454257	0.0444242	96.3456	604.116	6.40542
MGAT4A	26.9659	3.14653	3.71014e-160	7.46551e-159	0.207234	0.0269295	2756	0.275384	0.243248	79.2766	3662.34	8.20613
ANP32A	26.9653	1.05298	3.7739e-160	7.58533e-159	0.419204	0.269827	5575	0.605034	0.473145	58.0796	8046.35	8.9931
SMTN	26.9618	1.30996	4.15303e-160	8.33805e-159	0.348447	0.17951	4634	0.490393	0.39904	65.1553	6521.74	8.78305
LOXL1	-26.9284	-3.67014	1.02044e-159	2.04645e-158	0.0206782	0.199751	275	0.0239423	0.0236602	97.9322	318.409	5.76647
SPCS3	26.9227	1.22937	1.19169e-159	2.38722e-158	0.376494	0.218217	5007	0.536291	0.429371	62.3506	7132.14	8.87251
CDK6	26.9003	2.11697	2.18073e-159	4.36365e-158	0.253553	0.0789536	3372	0.345674	0.296895	74.6447	4597.12	8.4334
RALB	26.8959	1.72462	2.45375e-159	4.9045e-158	0.287916	0.117306	3829	0.391412	0.330319	71.2084	5205.38	8.55764
PRDX5	-26.8457	-0.610396	9.4581e-159	1.88837e-157	0.555756	0.695727	7391	0.880866	0.631732	44.4244	11714.6	9.36868
RND3	-26.8417	-1.79639	1.05494e-158	2.10391e-157	0.104218	0.277107	1386	0.123203	0.116184	89.5782	1638.47	7.40213
GUK1	26.7701	0.598707	7.20271e-158	1.43488e-156	0.675615	0.616773	8985	1.209	0.79254	32.4385	16078.5	9.6853
RIPOR1	26.7491	2.31465	1.2646e-157	2.51647e-156	0.236634	0.0606061	3147	0.315297	0.274063	76.3366	4193.14	8.34144
MXRA7	-26.721	-0.751187	2.68375e-157	5.33458e-156	0.429807	0.559304	5716	0.624832	0.485404	57.0193	8309.64	9.02529
FITM1	-26.7087	-3.3326	3.72915e-157	7.40438e-156	0.0274457	0.204664	365	0.0394952	0.0387352	97.2554	525.247	6.26577
TAGLN2	26.6996	0.625438	4.75604e-157	9.43289e-156	0.760884	0.640743	10119	1.51984	0.924196	23.9116	20212.4	9.9141
PKN1	26.6978	1.33246	4.99655e-157	9.89901e-156	0.350929	0.193063	4667	0.490027	0.398794	64.9071	6516.86	8.7823
CSRP1	26.6923	0.882799	5.79016e-157	1.14587e-155	0.484924	0.340021	6449	0.781602	0.577513	51.5076	10394.5	9.24913
NRAP	-26.6567	-3.59557	1.49788e-156	2.96102e-155	0.0291751	0.204605	388	0.045113	0.044125	97.0825	599.958	6.39852
TCAP	-26.6359	-1.76394	2.60479e-156	5.14352e-155	0.404993	0.516868	5386	0.69419	0.527205	59.5007	9232.04	9.13054
GAS7	-26.6347	-5.27407	2.69172e-156	5.30936e-155	0.00406046	0.182528	54	0.00604444	0.00602624	99.594	80.385	4.39919
MORF4L2	-26.6203	-0.874055	3.9467e-156	7.77625e-155	0.284157	0.457505	3779	0.375184	0.318588	71.5843	4989.58	8.51531
ALDH3A2	-26.579	-1.95509	1.18862e-155	2.33939e-154	0.0660952	0.244377	879	0.0816463	0.0784842	93.3905	1085.81	6.99101
VDAC2	-26.5705	-0.716969	1.48869e-155	2.92678e-154	0.474096	0.616536	6305	0.704314	0.533163	52.5904	9366.67	9.14502
TPM2	-26.56	-1.40642	1.97071e-155	3.87021e-154	0.673058	0.766098	8951	1.30744	0.836141	32.6942	17387.7	9.76358
RNH1	-26.5577	-0.676959	2.09051e-155	4.10101e-154	0.478006	0.614406	6357	0.719243	0.541884	52.1994	9565.21	9.16599
ATP5IF1	-26.5293	-0.674547	4.45339e-155	8.72681e-154	0.498985	0.646011	6636	0.760453	0.565571	50.1015	10113.3	9.2217
NDUFA11	-26.494	-0.666037	1.13655e-154	2.22475e-153	0.472442	0.631866	6283	0.701633	0.531588	52.7558	9331.01	9.14121
APOBEC2	-26.4861	-3.50447	1.40142e-154	2.74023e-153	0.0301526	0.204427	401	0.0457039	0.0446902	96.9847	607.816	6.41152
EFHD1	-26.4835	-1.20952	1.5002e-154	2.93019e-153	0.218137	0.372869	2901	0.274475	0.242535	78.1863	3650.25	8.20282
LRRFIP1	26.4334	0.941251	5.66361e-154	1.10502e-152	0.460486	0.31907	6124	0.702452	0.532069	53.9514	9341.91	9.14237
BCL6B	26.4318	4.07979	5.91214e-154	1.15226e-152	0.190541	0.0140862	2534	0.254067	0.226392	80.9459	3378.84	8.12558
BCHE	-26.3994	-4.00873	1.39346e-153	2.71288e-152	0.0140612	0.190223	187	0.0162304	0.0161001	98.5939	215.848	5.3792
TMEM98	-26.3641	-2.40876	3.53493e-153	6.87458e-152	0.0521092	0.225971	693	0.0577163	0.0561122	94.7891	767.569	6.64453
RPL13	-26.3399	-0.328444	6.69935e-153	1.30145e-151	0.965336	0.97893	12838	3.32317	1.46399	3.46643	44194.9	10.6964
ATP5MD	-26.3158	-0.605943	1.26387e-152	2.45262e-151	0.640123	0.761364	8513	1.0991	0.741509	35.9877	14616.9	9.59
YWHAH	26.3133	0.835872	1.35101e-152	2.6189e-151	0.534927	0.403942	7114	0.871845	0.626925	46.5073	11594.7	9.35839
LMO2	26.2474	2.14993	7.66268e-152	1.48379e-150	0.246034	0.0756392	3272	0.339773	0.292501	75.3966	4518.65	8.41619
COMT	-26.2388	-0.791379	9.58672e-152	1.85436e-150	0.339499	0.502071	4515	0.464068	0.381219	66.0501	6171.64	8.72788
SERPINI1	26.2286	1.8616	1.2541e-151	2.4232e-150	0.266486	0.0966501	3544	0.372392	0.316555	73.3514	4952.44	8.50784
PLEKHG1	26.208	4.1432	2.15563e-151	4.16068e-150	0.187909	0.0128433	2499	0.251074	0.224002	81.2091	3339.03	8.11374
DNAJC19	-26.1956	-0.936444	2.98123e-151	5.74805e-150	0.257538	0.426551	3425	0.336348	0.28994	74.2462	4473.09	8.40606
PMVK	-26.1596	-1.29072	7.66162e-151	1.47564e-149	0.13407	0.311494	1783	0.163618	0.151535	86.593	2175.96	7.68569
TNFRSF10D	26.1016	3.67649	3.49657e-150	6.72726e-149	0.192571	0.0184067	2561	0.251105	0.224027	80.7429	3339.44	8.11386
ATP5F1A	-26.0979	-0.831829	3.85414e-150	7.40727e-149	0.362283	0.511068	4818	0.503527	0.407814	63.7717	6696.41	8.80948
HSP90AB1	26.0809	0.4328	6.01122e-150	1.15406e-148	0.823521	0.795691	10952	1.88617	1.05993	17.6479	25084.2	10.13
LYL1	26.0638	3.07999	9.3823e-150	1.79934e-148	0.203474	0.0300071	2706	0.270119	0.239111	79.6526	3592.31	8.18683
SDC3	26.042	2.70324	1.65543e-149	3.17141e-148	0.215355	0.043679	2864	0.288926	0.253809	78.4645	3842.43	8.25412
ELOB	-26.0013	-0.532866	4.79101e-149	9.16868e-148	0.703963	0.823804	9362	1.30883	0.836739	29.6037	17406.1	9.76463
CD248	-25.9952	-2.33521	5.6062e-149	1.07173e-147	0.0832393	0.24633	1107	0.092929	0.0888613	91.6761	1235.86	7.12033
CDO1	-25.9931	-4.46784	5.93423e-149	1.13324e-147	0.00932401	0.18312	124	0.0113297	0.011266	99.0676	150.674	5.02173
PPP1R1A	-25.9756	-3.58085	9.33493e-149	1.78076e-147	0.0276713	0.198745	368	0.0404904	0.0396922	97.2329	538.482	6.29061
JUP	25.9639	1.51027	1.26545e-148	2.41147e-147	0.316114	0.15915	4204	0.447462	0.369812	68.3886	5950.8	8.69145
EEF2	-25.8705	-0.585796	1.43138e-147	2.72478e-146	0.591022	0.717448	7860	0.972709	0.679408	40.8978	12936.1	9.46785
UQCRH	-25.8363	-0.648491	3.46496e-147	6.58891e-146	0.584856	0.701468	7778	0.964865	0.675424	41.5144	12831.7	9.45975
DNPH1	-25.8065	-3.05714	7.49299e-147	1.42335e-145	0.0257914	0.198449	343	0.0292466	0.0288271	97.4209	388.95	5.96602
PTK2	25.7995	1.32701	8.98673e-147	1.7053e-145	0.315136	0.145952	4191	0.426923	0.355521	68.4864	5677.65	8.64447
TRIB2	25.7956	2.55958	9.92252e-147	1.88089e-145	0.212648	0.0400095	2828	0.276688	0.244269	78.7352	3679.67	8.21085
RIN2	25.7743	2.3495	1.72115e-146	3.25912e-145	0.22919	0.0607836	3048	0.308811	0.269119	77.081	4106.87	8.32066
RASGRF2	25.7401	4.25002	4.15966e-146	7.86837e-145	0.183247	0.0110085	2437	0.242531	0.21715	81.6753	3225.42	8.07913
GADD45GIP1	-25.7386	-0.684426	4.32404e-146	8.17071e-145	0.409504	0.573686	5446	0.581132	0.458141	59.0496	7728.47	8.9528
WSB1	25.7081	0.71251	9.494e-146	1.79211e-144	0.605309	0.488873	8050	1.03127	0.708661	39.4691	13714.8	9.52631
MB	-25.6958	-1.66865	1.30383e-145	2.45855e-144	0.498985	0.59665	6636	0.900833	0.642292	50.1015	11980.2	9.39109
PICALM	25.6759	1.53314	2.17415e-145	4.09537e-144	0.296112	0.133996	3938	0.408125	0.342259	70.3888	5427.66	8.59945
DBP	-25.6662	-1.49417	2.79163e-145	5.253e-144	0.119558	0.288648	1590	0.147334	0.137441	88.0442	1959.39	7.5809
CDC42EP2	-25.6578	-1.77713	3.45753e-145	6.49921e-144	0.0884277	0.257102	1176	0.109545	0.10395	91.1572	1456.83	7.28471
FAM162A	-25.6543	-1.03913	3.78258e-145	7.10281e-144	0.220919	0.386304	2938	0.273357	0.241656	77.9081	3635.37	8.19874
ODC1	-25.6335	-2.05233	6.45641e-145	1.2111e-143	0.0787277	0.246035	1047	0.0926922	0.0886446	92.1272	1232.71	7.11778
YBX3	-25.6215	-0.798981	8.78002e-145	1.64525e-143	0.77269	0.830966	10276	1.56285	0.94112	22.731	20784.3	9.942
TTN	-25.613	-2.20616	1.09391e-144	2.0477e-143	0.0919618	0.253255	1223	0.137245	0.128608	90.8038	1825.22	7.51
PTGER4	25.5996	1.56765	1.541e-144	2.88161e-143	0.297992	0.139205	3963	0.424556	0.35386	70.2008	5646.17	8.63891
FKBP10	-25.5647	-2.54036	3.76718e-144	7.03716e-143	0.0424092	0.212358	564	0.047575	0.046478	95.7591	632.7	6.45158
DSTN	-25.5553	-0.575523	4.79878e-144	8.95489e-143	0.671404	0.75509	8929	1.3119	0.83807	32.8596	17447	9.76698
MFNG	25.5469	3.48846	5.93827e-144	1.10698e-142	0.19039	0.0195312	2532	0.256045	0.227968	80.961	3405.15	8.13334
MT-ND4	25.5389	0.35876	7.29342e-144	1.35819e-142	0.987668	0.984908	13135	4.09637	1.62853	1.23318	54477.6	10.9056
CHRDL1	-25.529	-4.66318	9.39335e-144	1.74743e-142	0.00654185	0.177616	87	0.0093847	0.00934094	99.3458	124.807	4.83475
SNRK	25.4447	1.44886	8.0777e-143	1.50113e-141	0.283104	0.112867	3765	0.371136	0.31564	71.6896	4935.74	8.50446
CRABP2	-25.4292	-4.99664	1.19806e-142	2.22414e-141	0.0058651	0.176018	78	0.00759707	0.00756836	99.4135	101.033	4.6253
MRPS15	-25.414	-1.10422	1.76553e-142	3.27424e-141	0.213174	0.373343	2835	0.274498	0.242553	78.6826	3650.55	8.20291
MYOT	-25.3973	-3.31125	2.70291e-142	5.00749e-141	0.0317317	0.198864	422	0.0474506	0.0463593	96.8268	631.046	6.44896
MGST3	-25.3857	-0.568473	3.62672e-142	6.71204e-141	0.674938	0.802202	8976	1.24926	0.8106	32.5062	16613.9	9.71805
DACH1	25.3834	3.00393	3.84967e-142	7.11733e-141	0.201895	0.0339134	2685	0.279802	0.246706	79.8105	3721.09	8.22204
ST8SIA4	25.3608	3.39116	6.8368e-142	1.2627e-140	0.18821	0.01817	2503	0.252694	0.225296	81.179	3360.57	8.12016
SVEP1	-25.3594	-3.07255	7.07909e-142	1.30611e-140	0.0302278	0.198272	402	0.0331739	0.0326355	96.9772	441.18	6.09172
TMEM50A	25.3502	0.680003	8.93429e-142	1.64671e-140	0.608467	0.496153	8092	1.00834	0.697307	39.1533	13409.9	9.50382
FAM129A	-25.3327	-2.09836	1.3958e-141	2.57001e-140	0.0645161	0.23254	858	0.0791417	0.076166	93.5484	1052.51	6.95988
ISOC2	-25.2925	-1.20976	3.85891e-141	7.09795e-140	0.16114	0.328717	2143	0.196802	0.179653	83.886	2617.27	7.87027
KLF7	25.25	1.5961	1.13303e-140	2.08193e-139	0.28348	0.124053	3770	0.386385	0.3267	71.652	5138.53	8.54472
ESRRA	-25.2311	-1.6924	1.82505e-140	3.35008e-139	0.0985788	0.264264	1311	0.118523	0.112009	90.1421	1576.24	7.36343
KIF5B	25.2158	0.786158	2.68889e-140	4.93074e-139	0.520866	0.417732	6927	0.811327	0.594059	47.9134	10789.8	9.28645
FNDC1	-25.187	-4.88146	5.55442e-140	1.0175e-138	0.0058651	0.174538	78	0.0085448	0.0085085	99.4135	113.637	4.74177
SIVA1	-25.1786	-0.704285	6.86579e-140	1.25645e-138	0.374013	0.539654	4974	0.51403	0.414775	62.5987	6836.09	8.83012
RPL18A	-25.1757	-0.378376	7.38604e-140	1.35028e-138	0.919317	0.960938	12226	2.61449	1.28495	8.06828	34770.1	10.4565
TMEM132A	25.1692	3.45128	8.7027e-140	1.58937e-138	0.189338	0.0216027	2518	0.250098	0.223222	81.0662	3326.05	8.10984
NDUFAF8	-25.1674	-1.24038	9.10545e-140	1.66124e-138	0.158508	0.322739	2108	0.195763	0.178784	84.1492	2603.45	7.86498
SEMA5A	-25.1486	-2.73804	1.46229e-139	2.66516e-138	0.040379	0.206084	537	0.0443045	0.0433511	95.9621	589.205	6.38047
DAB2IP	25.1466	2.56649	1.53836e-139	2.80097e-138	0.212948	0.0471709	2832	0.280622	0.247346	78.7052	3731.99	8.22497
ERAP2	25.1461	1.42463	1.55947e-139	2.83654e-138	0.314986	0.161162	4189	0.447793	0.37004	68.5014	5955.19	8.69219
TAP2	25.134	2.46611	2.11203e-139	3.83771e-138	0.217159	0.0520833	2888	0.293205	0.257123	78.2841	3899.33	8.26882
PKIA	-25.1112	-3.40493	3.75471e-139	6.8157e-138	0.0253403	0.191821	337	0.0360296	0.0353957	97.466	479.158	6.17412
SHISA4	-25.1072	-2.75811	4.15044e-139	7.52643e-138	0.0411309	0.206735	547	0.0518869	0.0505856	95.8869	690.044	6.5382
PKDCC	-25.1055	-2.05012	4.33442e-139	7.85215e-138	0.0674487	0.233428	897	0.0779714	0.075081	93.2551	1036.94	6.945
ABCA6	-25.0877	-4.44723	6.77614e-139	1.22632e-137	0.00985036	0.177379	131	0.0112103	0.0111479	99.015	149.086	5.01121
SVIP	25.0712	1.72583	1.02638e-138	1.85563e-137	0.264757	0.102332	3521	0.360073	0.307538	73.5243	4788.61	8.4742
FEZ1	-25.0222	-3.49556	3.50299e-138	6.32684e-137	0.0168434	0.184245	224	0.0203756	0.0201708	98.3157	270.976	5.60571
DDX3X	24.9847	0.745335	8.97634e-138	1.61961e-136	0.537785	0.424953	7152	0.888928	0.63601	46.2215	11821.9	9.37779
FABP3	-24.9843	-3.78804	9.06656e-138	1.63425e-136	0.0191744	0.185251	255	0.0286417	0.0282392	98.0826	380.906	5.94517
MIDN	24.9714	0.970541	1.24976e-137	2.25045e-136	0.422062	0.283321	5613	0.632083	0.489857	57.7938	8406.07	9.03683
TNFAIP1	24.9651	2.60974	1.46416e-137	2.63387e-136	0.20791	0.0424361	2765	0.273873	0.242062	79.209	3642.24	8.20063
PLK2	24.9529	1.18841	1.98716e-137	3.57114e-136	0.360929	0.212772	4800	0.537865	0.430395	63.9071	7153.07	8.87544
ABHD14A	-24.9513	-2.06292	2.0697e-137	3.71576e-136	0.0556433	0.223011	740	0.0675587	0.0653744	94.4357	898.463	6.8018
CKB	-24.9331	-2.59894	3.25419e-137	5.83645e-136	0.0444394	0.20928	591	0.0535002	0.0521182	95.5561	711.5	6.56878
FAM114A1	-24.919	-1.45771	4.63695e-137	8.30819e-136	0.109632	0.275864	1458	0.136819	0.128234	89.0368	1819.56	7.5069
CERCAM	-24.8895	-3.75671	9.66337e-137	1.7297e-135	0.014738	0.181049	196	0.0173985	0.0172489	98.5262	231.383	5.44839
H2AFY	24.8815	1.10382	1.17986e-136	2.10978e-135	0.382811	0.243726	5091	0.546515	0.436004	61.7189	7268.1	8.89139
ANKRD9	-24.8814	-2.65803	1.18318e-136	2.11364e-135	0.0432363	0.207446	575	0.0521502	0.0508359	95.6764	693.546	6.54326
SMAGP	24.8646	3.51645	1.79598e-136	3.20515e-135	0.184901	0.0185843	2459	0.240021	0.215128	81.5099	3192.03	8.06873
PLCG2	24.8597	0.829409	2.03205e-136	3.62285e-135	0.486954	0.349136	6476	0.771042	0.571568	51.3046	10254.1	9.23553
CUTC	-24.8526	-1.64551	2.4232e-136	4.31593e-135	0.103918	0.266039	1382	0.131463	0.123511	89.6082	1748.32	7.46698
TSPAN9	24.7789	2.37704	1.51267e-135	2.69154e-134	0.219265	0.0569957	2916	0.293753	0.257547	78.0735	3906.62	8.27069
MRPL20	-24.7671	-0.677149	2.02634e-135	3.60196e-134	0.404993	0.561139	5386	0.57899	0.456785	59.5007	7699.99	8.9491
ACTA2	24.7641	0.997748	2.18781e-135	3.88514e-134	0.463042	0.31978	6158	1.12958	0.755926	53.6958	15022.3	9.61736
ARHGEF12	24.7624	1.62501	2.27791e-135	4.04115e-134	0.272502	0.113873	3624	0.367882	0.313263	72.7498	4892.46	8.49566
MIR22HG	-24.7495	-1.39636	3.13573e-135	5.5575e-134	0.13407	0.29581	1783	0.169384	0.156477	86.593	2252.63	7.7203
MCRIP2	-24.7093	-2.9371	8.49315e-135	1.50377e-133	0.0320325	0.196141	426	0.0385854	0.0378596	96.7968	513.147	6.24251
MYH7	-24.7087	-2.38123	8.62655e-135	1.52589e-133	0.104218	0.255563	1386	0.16394	0.151811	89.5782	2180.24	7.68765
BOC	-24.7084	-3.44627	8.68295e-135	1.53436e-133	0.0203023	0.184777	270	0.0228957	0.0226375	97.9698	304.49	5.72192
ICAM1	24.705	2.45974	9.43936e-135	1.66639e-133	0.209264	0.0448627	2783	0.288749	0.253672	79.0736	3840.08	8.25351
SLFN11	24.7018	2.19866	1.02406e-134	1.80607e-133	0.228513	0.0677083	3039	0.31219	0.271698	77.1487	4151.82	8.33154
AOC3	24.6893	1.75728	1.39476e-134	2.45743e-133	0.233175	0.0636837	3101	0.299537	0.262008	76.6825	3983.54	8.29018
SSC5D	-24.682	-4.06775	1.66772e-134	2.93548e-133	0.0118054	0.176787	157	0.0135557	0.0134646	98.8195	180.277	5.20003
VKORC1	-24.675	-0.849241	1.98601e-134	3.49231e-133	0.295586	0.443478	3931	0.395161	0.33301	70.4414	5255.24	8.56717
C1orf21	24.6733	0.884546	2.06716e-134	3.63147e-133	0.478457	0.369732	6363	0.742099	0.555091	52.1543	9869.18	9.19727
RPL3L	-24.6719	-3.72028	2.14263e-134	3.76037e-133	0.0201519	0.183949	268	0.0314758	0.0309906	97.9848	418.597	6.03929
PIK3R1	-24.6712	-1.05803	2.17956e-134	3.82145e-133	0.212873	0.370798	2831	0.268274	0.237657	78.7127	3567.78	8.17998
COPS9	-24.6676	-0.592021	2.38491e-134	4.17743e-133	0.495752	0.636719	6593	0.736612	0.551936	50.4248	9796.2	9.18985
ICA1	24.662	4.33727	2.73771e-134	4.79072e-133	0.174976	0.0100024	2327	0.230873	0.207724	82.5024	3070.38	8.02988
SBDS	-24.6376	-0.669595	4.99645e-134	8.7348e-133	0.450635	0.585938	5993	0.667648	0.511414	54.9365	8879.05	9.09156
EIF2AK2	24.6219	1.26027	7.35642e-134	1.2848e-132	0.342808	0.199455	4559	0.491902	0.400052	65.7192	6541.81	8.78612
IQGAP1	24.6214	0.876916	7.45247e-134	1.30032e-132	0.453418	0.316998	6030	0.678285	0.517772	54.6582	9020.51	9.10737
ATP5F1C	-24.5991	-0.647168	1.29186e-133	2.25188e-132	0.484623	0.62139	6445	0.727097	0.546442	51.5377	9669.66	9.17685
CASP10	24.5767	3.7421	2.24303e-133	3.90609e-132	0.180239	0.0159801	2397	0.241483	0.216307	81.9761	3211.49	8.0748
GNAQ	24.5686	1.44295	2.73498e-133	4.75817e-132	0.295737	0.141868	3933	0.405657	0.340504	70.4263	5394.83	8.59338
NBDY	24.5286	1.10434	7.32625e-133	1.27335e-131	0.374991	0.235026	4987	0.529657	0.425044	62.5009	7043.91	8.86006
DWORF	-24.5172	-2.20015	9.68474e-133	1.68165e-131	0.142943	0.285748	1901	0.223608	0.201804	85.7057	2973.76	7.99792
PRRC2C	24.506	0.777523	1.2747e-132	2.21125e-131	0.514926	0.399917	6848	0.801441	0.588587	48.5074	10658.4	9.27419
CBR1	-24.5046	-1.17841	1.31926e-132	2.28634e-131	0.160689	0.321733	2137	0.195554	0.178609	83.9311	2600.67	7.86391
TMEM150C	24.4532	2.41611	4.64952e-132	8.05007e-131	0.213625	0.0530303	2841	0.285702	0.251305	78.6375	3799.55	8.2429
FTL	-24.4529	-0.411841	4.69273e-132	8.11707e-131	0.927965	0.96508	12341	2.78952	1.33224	7.20355	37097.8	10.5213
TMEM109	24.4423	0.906641	6.07721e-132	1.05017e-130	0.443417	0.310369	5897	0.648411	0.499812	55.6583	8623.22	9.06233
ZNF106	-24.4317	-0.932536	7.88337e-132	1.36098e-130	0.261674	0.415601	3480	0.351901	0.301512	73.8326	4679.94	8.45125
RNF125	24.4293	2.95801	8.35774e-132	1.44149e-130	0.189563	0.0254498	2521	0.251615	0.224435	81.0437	3346.23	8.11589
MZT2B	-24.3914	-0.567201	2.10991e-131	3.63556e-130	0.535228	0.674538	7118	0.826193	0.602233	46.4772	10987.5	9.30461
PTGIS	-24.3875	-3.68461	2.31852e-131	3.99119e-130	0.0121062	0.175959	161	0.0189146	0.018738	98.7894	251.546	5.53159
LRRC8A	24.3859	2.08031	2.4143e-131	4.15208e-130	0.230619	0.0716146	3067	0.30582	0.266831	76.9381	4067.1	8.31093
PLSCR1	24.3842	1.18476	2.51525e-131	4.32156e-130	0.356643	0.214785	4743	0.514843	0.415312	64.3357	6846.9	8.8317
BNIP3	-24.337	-1.62736	7.95478e-131	1.36544e-129	0.0907587	0.253137	1207	0.115669	0.109454	90.9241	1538.29	7.33907
AAMDC	-24.3261	-0.882896	1.03824e-130	1.78044e-129	0.304233	0.445608	4046	0.407679	0.341942	69.5767	5421.72	8.59835
CD2AP	24.3114	1.78771	1.4844e-130	2.54313e-129	0.254004	0.0979522	3378	0.34323	0.295077	74.5996	4564.62	8.42631
CALD1	24.3106	0.535756	1.51316e-130	2.58993e-129	0.736371	0.663116	9793	1.73087	1.00462	26.3629	23018.9	10.0441
RAPGEF2	24.308	2.08821	1.61208e-130	2.75662e-129	0.222197	0.0605469	2955	0.293057	0.257009	77.7803	3897.37	8.26831
OLFML2B	-24.2905	-4.39588	2.47033e-130	4.2202e-129	0.00977517	0.171993	130	0.0116222	0.0115551	99.0225	154.563	5.04705
ARHGAP24	-24.284	-3.50857	2.89673e-130	4.94395e-129	0.0156403	0.178326	208	0.0199589	0.0197623	98.436	265.434	5.58512
BEX3	-24.2644	-0.876627	4.65477e-130	7.93694e-129	0.271449	0.418561	3610	0.36088	0.308132	72.8551	4799.35	8.47644
PLXDC2	24.2437	1.01908	7.70668e-130	1.31284e-128	0.410332	0.278527	5457	0.625197	0.485629	58.9668	8314.49	9.02588
OST4	-24.2377	-0.540268	8.91577e-130	1.51737e-128	0.585458	0.713778	7786	0.956911	0.671367	41.4542	12726	9.45148
NR2F2	24.2317	0.902376	1.03125e-129	1.75342e-128	0.42146	0.274089	5605	0.725789	0.545684	57.854	9652.27	9.17505
TSC22D3	-24.2236	-0.641048	1.25526e-129	2.13228e-128	0.546733	0.621567	7271	0.889854	0.636499	45.3267	11834.2	9.37883
VAMP8	24.2179	1.83479	1.44112e-129	2.44569e-128	0.238665	0.0774148	3174	0.324382	0.280946	76.1335	4313.95	8.36984
COX4I1	-24.1682	-0.492493	4.80683e-129	8.14987e-128	0.75141	0.84955	9993	1.47924	0.907951	24.859	19672.4	9.88702
INTS6	24.1551	0.792011	6.5919e-129	1.11659e-127	0.514099	0.39607	6837	0.903846	0.643876	48.5901	12020.2	9.39443
EFCAB14	24.1319	1.35041	1.15558e-128	1.95556e-127	0.311828	0.165305	4147	0.430039	0.357702	68.8172	5719.09	8.65174
OPTN	-24.1193	-0.912051	1.56789e-128	2.65082e-127	0.31258	0.449219	4157	0.43036	0.357926	68.742	5723.36	8.65249
H2AFJ	-24.1112	-0.786584	1.90624e-128	3.21984e-127	0.331905	0.47455	4414	0.457932	0.377019	66.8095	6090.04	8.71457
MT-ND5	24.1021	0.399388	2.37535e-128	4.00846e-127	0.923378	0.903646	12280	2.7579	1.32386	7.66223	36677.3	10.5099
LTBP3	-24.0956	-1.09353	2.77961e-128	4.68626e-127	0.18836	0.342448	2505	0.237826	0.213357	81.164	3162.85	8.05955
TRIM56	24.0566	1.85045	7.11731e-128	1.19881e-126	0.243552	0.087062	3239	0.330915	0.285867	75.6448	4400.84	8.38978
CIB1	-24.0511	-1.01547	8.12466e-128	1.36721e-126	0.190691	0.351562	2536	0.239486	0.214696	80.9309	3184.92	8.0665
EFEMP2	-24.0458	-0.981666	9.23399e-128	1.55243e-126	0.226558	0.37642	3013	0.288658	0.253602	77.3442	3838.87	8.25319
CAPN2	23.9591	0.904433	7.4211e-127	1.24648e-125	0.445973	0.327178	5931	0.664004	0.509227	55.4027	8830.59	9.08609
ESD	-23.9538	-0.663863	8.44236e-127	1.41669e-125	0.386796	0.53415	5144	0.535295	0.428723	61.3204	7118.89	8.87065
MYL3	-23.9481	-2.22833	9.67061e-127	1.62129e-125	0.140687	0.279948	1871	0.216132	0.195676	85.9313	2874.34	7.96393
CXXC5	-23.9473	-1.29159	9.84839e-127	1.64956e-125	0.130536	0.290601	1736	0.168161	0.155431	86.9464	2236.37	7.71306
HYAL1	23.9445	2.38209	1.05541e-126	1.76612e-125	0.21182	0.0552202	2817	0.281757	0.248232	78.818	3747.09	8.229
ACTR2	23.9289	0.851987	1.53081e-126	2.55927e-125	0.455147	0.333629	6053	0.681965	0.519963	54.4853	9069.45	9.11278
FAM69B	23.9234	3.70365	1.74982e-126	2.9227e-125	0.174524	0.0142045	2321	0.232386	0.208952	82.5476	3090.49	8.03641
CDC42EP4	23.923	1.63395	1.76472e-126	2.94485e-125	0.257914	0.102214	3430	0.344385	0.295936	74.2086	4579.97	8.42967
NEAT1	23.921	0.574656	1.85148e-126	3.08677e-125	0.806151	0.710464	10721	2.14382	1.14544	19.3849	28510.7	10.2581
MPC2	-23.9008	-0.764175	3.00453e-126	5.00449e-125	0.334912	0.480646	4454	0.455732	0.375509	66.5088	6060.78	8.70976
SAT2	-23.8924	-0.864074	3.67385e-126	6.11368e-125	0.247537	0.406487	3292	0.314573	0.273512	75.2463	4183.5	8.33914
MXD4	23.8765	0.931855	5.36871e-126	8.92585e-125	0.435371	0.31617	5790	0.64857	0.499908	56.4629	8625.33	9.06257
KLF11	23.8692	1.97439	6.40095e-126	1.06322e-124	0.226558	0.069188	3013	0.29408	0.2578	77.3442	3910.97	8.2718
JAK1	23.8659	0.814865	6.92888e-126	1.14985e-124	0.461614	0.337654	6139	0.684817	0.521657	53.8386	9107.38	9.11695
STAT3	23.8318	0.757829	1.56304e-125	2.59147e-124	0.499135	0.380208	6638	0.779505	0.576335	50.0865	10366.6	9.24644
LTBP1	-23.8269	-1.22702	1.75646e-125	2.90947e-124	0.147755	0.305457	1965	0.195452	0.178524	85.2245	2599.32	7.86339
ISCU	-23.8244	-0.674324	1.86594e-125	3.08798e-124	0.404918	0.546224	5385	0.57054	0.45142	59.5082	7587.61	8.9344
UNC5B	23.8045	4.31721	3.00042e-125	4.9609e-124	0.169862	0.0109493	2259	0.239582	0.214774	83.0138	3186.2	8.0669
MPRIP	23.7985	1.291	3.46055e-125	5.71642e-124	0.301376	0.149207	4008	0.40113	0.337279	69.8624	5334.62	8.58216
RPS19	23.7909	0.189974	4.14766e-125	6.84516e-124	0.92052	0.937263	12242	2.67838	1.30247	7.94797	35619.8	10.4807
NDUFB4	-23.7905	-0.570381	4.19326e-125	6.91408e-124	0.582826	0.70709	7751	0.94559	0.665565	41.7174	12575.4	9.43958
ADAR	23.7712	1.44034	6.62962e-125	1.09213e-123	0.285661	0.135653	3799	0.392016	0.330753	71.4339	5213.42	8.55918
RGL2	23.761	1.79045	8.4526e-125	1.39116e-123	0.248139	0.0957623	3300	0.3323	0.286906	75.1861	4419.25	8.39395
ARAP3	23.7428	3.87198	1.30391e-124	2.14406e-123	0.171968	0.0131984	2287	0.224384	0.202438	82.8032	2984.09	8.00138
PPIB	-23.7297	-0.530051	1.7796e-124	2.92358e-123	0.581021	0.627367	7727	0.940862	0.663132	41.8979	12512.5	9.43456
ZSCAN16-AS1	-23.7042	-1.58296	3.2608e-124	5.35206e-123	0.092037	0.250118	1224	0.111307	0.105537	90.7963	1480.27	7.30066
ANKRD12	23.6999	0.683026	3.61538e-124	5.92864e-123	0.556358	0.458156	7399	0.926733	0.655826	44.3642	12324.6	9.41944
SPTLC2	23.6818	2.11467	5.54858e-124	9.09048e-123	0.221746	0.067294	2949	0.292472	0.256557	77.8254	3889.59	8.26632
CAMK2N1	-23.6771	-0.856531	6.20308e-124	1.01535e-122	0.313633	0.455433	4171	0.458262	0.377246	68.6367	6094.43	8.71529
SLC25A11	-23.6761	-1.07089	6.35088e-124	1.0386e-122	0.218287	0.3634	2903	0.280781	0.24747	78.1713	3734.11	8.22553
NDUFA5	-23.676	-0.731929	6.36642e-124	1.0402e-122	0.369577	0.510002	4915	0.507023	0.410136	63.0423	6742.9	8.81639
ABCC9	23.6699	1.04404	7.37155e-124	1.20333e-122	0.307166	0.140033	4085	0.473255	0.387474	69.2834	6293.81	8.74748
SH3BGR	-23.6274	-3.47294	2.01361e-123	3.28402e-122	0.0220317	0.178918	293	0.0306509	0.0301905	97.7968	407.626	6.0128
TESC	23.6267	1.1059	2.04826e-123	3.33751e-122	0.275585	0.103812	3665	0.381346	0.323058	72.4415	5071.52	8.53159
BTN3A2	23.5938	1.86405	4.46024e-123	7.26112e-122	0.23889	0.0862926	3177	0.321725	0.278938	76.111	4278.62	8.36162
MOB2	23.5694	1.22393	7.94073e-123	1.29155e-121	0.332657	0.193478	4424	0.458232	0.377225	66.7343	6094.03	8.71523
MDFIC	23.5608	1.53596	9.74035e-123	1.58283e-121	0.274006	0.125118	3644	0.374087	0.31779	72.5994	4974.99	8.51238
HSPA1A	23.5484	0.672511	1.30278e-122	2.11514e-121	0.590947	0.540601	7859	1.14213	0.761802	40.9053	15189.2	9.62841
P4HA1	-23.5402	-1.42903	1.5808e-122	2.5642e-121	0.11076	0.266454	1473	0.134983	0.126617	88.924	1795.14	7.49339
GULP1	-23.5365	-1.93214	1.72404e-122	2.79403e-121	0.0701557	0.225142	933	0.0813697	0.0782285	92.9844	1082.14	6.98762
THBD	23.5267	2.45639	2.17258e-122	3.51777e-121	0.203098	0.0479995	2701	0.289307	0.254105	79.6902	3847.49	8.25544
BLOC1S1	-23.5149	-0.664032	2.86863e-122	4.64063e-121	0.364313	0.517696	4845	0.503074	0.407512	63.5687	6690.38	8.80858
BTG1	23.5144	0.54813	2.90317e-122	4.69228e-121	0.753215	0.643643	10017	1.5811	0.948215	24.6785	21027	9.95361
GPX8	-23.5033	-2.3777	3.76996e-122	6.08777e-121	0.0398526	0.197384	530	0.0486829	0.047535	96.0147	647.434	6.47456
POLR2J	-23.4967	-0.796571	4.41241e-122	7.11882e-121	0.293857	0.445253	3908	0.388047	0.327898	70.6143	5160.64	8.54901
FAM167B	23.4869	4.13707	5.54916e-122	8.94478e-121	0.168885	0.0120147	2246	0.233504	0.209858	83.1115	3105.36	8.04121
AP3S1	-23.4798	-1.24854	6.5619e-122	1.05678e-120	0.139785	0.293857	1859	0.170944	0.157811	86.0215	2273.39	7.72947
RASGRP3	23.4695	3.31385	8.3566e-122	1.34461e-120	0.18069	0.0250355	2403	0.242834	0.217395	81.931	3229.46	8.08038
TRIM16	23.4384	2.77533	1.7363e-121	2.79126e-120	0.193097	0.0387666	2568	0.256186	0.22808	80.6903	3407.01	8.13388
MRPL33	-23.4218	-0.651874	2.5615e-121	4.11419e-120	0.442289	0.578303	5882	0.649818	0.500665	55.7711	8641.92	9.0645
RACK1	-23.4089	-0.369634	3.46544e-121	5.5611e-120	0.881044	0.926018	11717	2.23297	1.1734	11.8956	29696.3	10.2988
HLA-DQA2	23.4078	2.88583	3.56209e-121	5.71109e-120	0.181141	0.0236742	2409	0.246903	0.220663	81.8859	3283.56	8.09699
FAM241A	23.4069	1.58444	3.63844e-121	5.8283e-120	0.258215	0.106771	3434	0.340469	0.29302	74.1785	4527.9	8.41823
AL583785.1	23.4061	3.83704	3.7075e-121	5.93365e-120	0.17099	0.0147372	2274	0.230786	0.207653	82.901	3069.23	8.02951
GJA4	23.3823	1.33794	6.4681e-121	1.03426e-119	0.249041	0.0839844	3312	0.347857	0.298516	75.0959	4626.15	8.4397
TMEM38A	-23.3782	-2.55523	7.11708e-121	1.13703e-119	0.0484999	0.201409	645	0.0627229	0.0608344	95.15	834.152	6.72761
MRPS33	-23.3545	-1.38819	1.24175e-120	1.98207e-119	0.113994	0.269295	1516	0.141571	0.132405	88.6006	1882.75	7.54102
CCNY	23.3516	1.31474	1.32896e-120	2.11939e-119	0.310099	0.171224	4124	0.422009	0.352071	68.9901	5612.29	8.63289
MZT2A	-23.345	-1.05362	1.54771e-120	2.46606e-119	0.179262	0.333807	2384	0.218368	0.197512	82.0738	2904.08	7.97422
ANXA5	-23.3347	-0.40907	1.97243e-120	3.14e-119	0.678923	0.701882	9029	1.23332	0.80349	32.1077	16401.9	9.70522
CARD16	23.3218	1.82823	2.6643e-120	4.23767e-119	0.229566	0.0751065	3053	0.305085	0.266268	77.0434	4057.33	8.30853
USP53	-23.3074	-1.98787	3.72555e-120	5.9204e-119	0.057072	0.213364	759	0.070188	0.0678343	94.2928	933.43	6.83994
NUDT1	-23.2973	-1.8866	4.72291e-120	7.49871e-119	0.0638394	0.219638	849	0.0729763	0.0704364	93.6161	970.512	6.87885
MYF6	-23.2916	-3.56315	5.39367e-120	8.55615e-119	0.0162418	0.171934	216	0.0227615	0.0225063	98.3758	302.705	5.71606
LDB3	-23.2856	-2.34422	6.19832e-120	9.82393e-119	0.0834649	0.22745	1110	0.105932	0.100688	91.6535	1408.79	7.25119
FNIP2	23.2553	1.977	1.25842e-119	1.99275e-118	0.224002	0.0718513	2979	0.294162	0.257864	77.5998	3912.06	8.27208
PAK2	23.2371	0.941116	1.91932e-119	3.03664e-118	0.402737	0.273615	5356	0.581072	0.458103	59.7263	7727.68	8.95269
FAM177A1	23.2332	1.02374	2.10178e-119	3.3224e-118	0.383262	0.256984	5097	0.554148	0.440928	61.6738	7369.62	8.90526
RAB34	-23.2231	-0.932766	2.66013e-119	4.20132e-118	0.226333	0.371982	3010	0.290436	0.25498	77.3667	3862.51	8.25933
RPL7	-23.1634	-0.437278	1.06643e-118	1.68281e-117	0.821641	0.893348	10927	1.86185	1.05147	17.8359	24760.8	10.1171
SEC11C	23.1415	1.55514	1.76943e-118	2.78969e-117	0.26002	0.10973	3458	0.343687	0.295418	73.998	4570.7	8.42764
FIBIN	-23.1342	-5.8055	2.09474e-118	3.29967e-117	0.00278216	0.15767	37	0.00390125	0.00389366	99.7218	51.8827	3.96808
UQCRB	-23.084	-0.607994	6.69665e-118	1.05395e-116	0.738777	0.812796	9825	1.45232	0.897035	26.1223	19314.4	9.86866
MAP4K4	23.0578	1.4419	1.22775e-117	1.93059e-116	0.266185	0.115945	3540	0.351369	0.301118	73.3815	4672.86	8.44974
HDAC7	23.049	1.45326	1.50397e-117	2.36287e-116	0.279645	0.135476	3719	0.379798	0.321937	72.0355	5050.94	8.52753
BICC1	-23.0427	-5.06003	1.73898e-117	2.72972e-116	0.00436123	0.158677	58	0.00595849	0.00594081	99.5639	79.242	4.38505
EPB41L4A	23.0335	3.16617	2.15228e-117	3.37553e-116	0.179412	0.0267519	2386	0.235765	0.21169	82.0588	3135.44	8.05084
AR	-23.0247	-4.84911	2.63962e-117	4.13625e-116	0.00533875	0.159564	71	0.00680327	0.00678023	99.4661	90.4767	4.51608
EPDR1	-23.0175	-4.27197	3.11164e-117	4.87165e-116	0.00842169	0.162583	112	0.00990313	0.00985442	99.1578	131.702	4.8881
FZD6	23.0123	4.16234	3.50812e-117	5.48761e-116	0.165125	0.011482	2196	0.218126	0.197314	83.4875	2900.86	7.97311
ECI2	-23.0033	-0.892168	4.31797e-117	6.74856e-116	0.209715	0.364938	2789	0.273838	0.242034	79.0285	3641.77	8.2005
ZFP36	22.9923	0.62699	5.56468e-117	8.6895e-116	0.631551	0.518229	8399	1.24125	0.807034	36.8449	16507.4	9.71162
TPST2	22.9621	2.32612	1.11454e-116	1.7389e-115	0.200391	0.0482363	2665	0.26508	0.235135	79.9609	3525.3	8.168
CARD10	22.9601	3.61977	1.16849e-116	1.82148e-115	0.169938	0.016572	2260	0.222195	0.200648	83.0062	2954.97	7.99158
BAZ2B	22.941	1.35288	1.81217e-116	2.82243e-115	0.289119	0.145715	3845	0.398603	0.335474	71.0881	5301.02	8.57584
PPP1R27	-22.9378	-3.70156	1.94983e-116	3.03421e-115	0.0212798	0.173059	283	0.0292238	0.0288049	97.872	388.647	5.96524
AURKAIP1	-22.9315	-0.641752	2.25635e-116	3.50816e-115	0.426423	0.56179	5671	0.607281	0.474544	57.3577	8076.23	8.9968
CHCHD3	-22.9246	-1.49283	2.64232e-116	4.10472e-115	0.125423	0.270952	1668	0.155107	0.144193	87.4577	2062.77	7.63229
PKP1	22.9177	4.1977	3.09308e-116	4.80082e-115	0.164223	0.0111861	2184	0.220176	0.198995	83.5777	2928.12	7.98246
AC245297.3	-22.9154	-2.67832	3.26196e-116	5.05857e-115	0.0327092	0.185547	435	0.0366065	0.0359524	96.7291	486.83	6.18997
TPPP3	-22.8896	-1.28652	5.89948e-116	9.1409e-115	0.177307	0.31398	2358	0.218329	0.19748	82.2693	2903.56	7.97404
IMPDH2	-22.8854	-1.4404	6.49441e-116	1.0054e-114	0.105722	0.257694	1406	0.124836	0.117638	89.4278	1660.2	7.41529
ECI1	-22.8846	-0.961403	6.612e-116	1.02273e-114	0.220242	0.365057	2929	0.281008	0.247648	77.9758	3737.13	8.22634
FMO2	22.8821	0.674043	7.00507e-116	1.0826e-114	0.561245	0.379616	7464	0.975397	0.68077	43.8755	12971.8	9.47061
MCC	22.8595	2.28571	1.17608e-115	1.81601e-114	0.204527	0.0545099	2720	0.272754	0.241183	79.5473	3627.36	8.19654
AC245595.1	-22.8389	-1.24709	1.88292e-115	2.90495e-114	0.140386	0.28853	1867	0.181686	0.166942	85.9614	2416.24	7.79038
AK3	-22.8371	-1.1884	1.96475e-115	3.0286e-114	0.139334	0.292377	1853	0.174419	0.160774	86.0666	2319.6	7.74958
ZFHX4	-22.8353	-4.40948	2.04467e-115	3.14785e-114	0.00721859	0.160156	96	0.00939889	0.00935499	99.2781	124.996	4.83625
COBLL1	22.8353	1.66083	2.04561e-115	3.14785e-114	0.224528	0.0687145	2986	0.283833	0.24985	77.5472	3774.69	8.23634
MRPS6	-22.8332	-1.32705	2.1483e-115	3.30306e-114	0.135649	0.284387	1804	0.158906	0.147476	86.4351	2113.29	7.65647
GLRX5	-22.8283	-0.785608	2.40175e-115	3.68959e-114	0.315813	0.453421	4200	0.425452	0.354489	68.4187	5658.09	8.64102
ARF4	-22.8235	-0.710667	2.67791e-115	4.11031e-114	0.348372	0.48041	4633	0.479957	0.392013	65.1628	6382.94	8.76154
KLF9	22.7957	0.906202	5.05527e-115	7.75271e-114	0.416347	0.295632	5537	0.60714	0.474456	58.3653	8074.35	8.99657
NQO2	-22.7876	-1.14588	6.08983e-115	9.33135e-114	0.140462	0.295159	1868	0.170836	0.157718	85.9538	2271.95	7.72883
RAD21	22.7646	1.03612	1.02782e-114	1.57358e-113	0.36499	0.234848	4854	0.51599	0.416069	63.501	6862.16	8.83392
EMILIN1	-22.7645	-2.10753	1.03131e-114	1.57756e-113	0.0608316	0.210227	809	0.0659355	0.0638528	93.9168	876.876	6.77751
CIRBP	-22.7641	-0.48457	1.0398e-114	1.58921e-113	0.66396	0.765092	8830	1.19934	0.788156	33.604	15950	9.67728
SERPINB1	-22.7575	-0.978584	1.21054e-114	1.84858e-113	0.206406	0.352924	2745	0.263391	0.233799	79.3594	3502.84	8.16161
SNTA1	-22.7527	-2.88967	1.34784e-114	2.05651e-113	0.0285736	0.180161	380	0.0357368	0.035113	97.1426	475.264	6.16597
SUCLG1	-22.7406	-0.815141	1.77722e-114	2.70936e-113	0.268516	0.415897	3571	0.351977	0.301568	73.1484	4680.94	8.45147
PSMB5	-22.7318	-0.689175	2.17322e-114	3.31025e-113	0.332657	0.480291	4424	0.446471	0.369127	66.7343	5937.62	8.68923
DIO3OS	-22.7016	-5.2639	4.31934e-114	6.57366e-113	0.00330852	0.155421	44	0.00530444	0.00529042	99.6691	70.5438	4.27031
STK38L	22.6895	2.22841	5.68214e-114	8.64041e-113	0.202872	0.0529711	2698	0.266673	0.236394	79.7128	3546.49	8.174
RSAD2	22.6511	3.79674	1.36071e-113	2.06739e-112	0.165727	0.0145005	2204	0.237233	0.212877	83.4273	3154.96	8.05705
HSPB7	-22.6498	-3.1039	1.40044e-113	2.12595e-112	0.0296263	0.179273	394	0.0430317	0.0421316	97.0374	572.279	6.35137
PPM1F	22.642	2.4097	1.67356e-113	2.53842e-112	0.193624	0.0436198	2575	0.252472	0.225119	80.6376	3357.63	8.11929
POLR2I	-22.6382	-0.746746	1.82263e-113	2.7622e-112	0.32634	0.464844	4340	0.445696	0.368591	67.366	5927.31	8.68749
PQLC3	-22.631	-1.31019	2.14731e-113	3.25151e-112	0.119633	0.268999	1591	0.147277	0.137391	88.0367	1958.63	7.58051
DUSP13	-22.6275	-3.96717	2.32184e-113	3.51283e-112	0.0128581	0.163885	171	0.0188711	0.0186952	98.7142	250.966	5.5293
ACADVL	-22.6109	-0.850142	3.38599e-113	5.11853e-112	0.268592	0.410097	3572	0.357621	0.305734	73.1408	4756	8.46737
TSC22D1	22.6011	0.63056	4.23178e-113	6.39173e-112	0.585157	0.480291	7782	1.04496	0.715377	41.4843	13896.9	9.53949
CARHSP1	22.579	0.889268	6.97223e-113	1.05221e-111	0.41928	0.288116	5576	0.621166	0.483146	58.072	8260.88	9.01941
AKR1C1	-22.5585	-3.80545	1.1082e-112	1.67103e-111	0.0102263	0.161636	136	0.0145155	0.0144112	98.9774	193.042	5.26807
ABCA9	-22.5548	-4.63886	1.20364e-112	1.81342e-111	0.00691781	0.157789	92	0.00832343	0.00828899	99.3082	110.693	4.71576
SCN1B	-22.5252	-3.32753	2.35179e-112	3.54028e-111	0.021355	0.171283	284	0.0298375	0.029401	97.8645	396.809	5.98597
LIPA	22.5195	1.8645	2.67124e-112	4.0178e-111	0.22919	0.0840436	3048	0.308734	0.26906	77.081	4105.85	8.32041
MAP4K2	22.5123	3.38247	3.14218e-112	4.72219e-111	0.170163	0.0202415	2263	0.222926	0.201246	82.9837	2964.69	7.99487
RWDD1	-22.5001	-0.580421	4.14058e-112	6.21743e-111	0.456049	0.593277	6065	0.681217	0.519518	54.3951	9059.51	9.11168
FBXO32	-22.4741	-2.726	7.44036e-112	1.1163e-110	0.0441387	0.190933	587	0.0538995	0.0524971	95.5861	716.809	6.5762
C11orf96	22.4638	0.723715	9.37118e-112	1.40482e-110	0.471389	0.32487	6269	0.818396	0.597955	52.8611	10883.8	9.29513
ATP5MC2	-22.4026	-0.538298	3.71016e-111	5.5572e-110	0.615309	0.731001	8183	1.04591	0.715844	38.4691	13909.6	9.54041
GNG12	-22.3979	-1.4436	4.12273e-111	6.17003e-110	0.0994812	0.248284	1323	0.120068	0.11339	90.0519	1596.79	7.37638
EMP2	22.3952	0.608244	4.38604e-111	6.55865e-110	0.629822	0.51379	8376	1.06699	0.726094	37.0178	14189.9	9.56036
PQLC2L	-22.3924	-4.94157	4.6646e-111	6.9694e-110	0.00391007	0.15406	52	0.00622327	0.00620399	99.609	82.7633	4.428
RASSF4	-22.3896	-2.50208	4.96696e-111	7.415e-110	0.0418077	0.189749	556	0.0470717	0.0459974	95.8192	626.007	6.44096
CKM	-22.3823	-1.58377	5.85681e-111	8.73616e-110	0.601399	0.667081	7998	1.12662	0.754534	39.8601	14982.9	9.61473
CISD1	-22.3703	-1.37077	7.66599e-111	1.14253e-109	0.122415	0.268288	1628	0.1525	0.141934	87.7585	2028.1	7.61535
MFSD6	22.3654	2.51835	8.55647e-111	1.27419e-109	0.189714	0.041785	2523	0.251357	0.224228	81.0286	3342.79	8.11486
WWC3	22.3586	2.13387	9.9482e-111	1.48022e-109	0.204903	0.0572917	2725	0.270006	0.239022	79.5097	3590.81	8.18641
PKIG	22.3324	0.786633	1.79152e-110	2.66345e-109	0.433491	0.303977	5765	0.632238	0.489952	56.6509	8408.14	9.03707
ATRAID	-22.3315	-0.62525	1.82801e-110	2.71545e-109	0.379803	0.520715	5051	0.532046	0.426604	62.0197	7075.68	8.86456
LAMA5	22.3294	2.21595	1.9135e-110	2.84009e-109	0.200692	0.0527936	2669	0.266858	0.23654	79.9308	3548.95	8.17469
RXRG	-22.3052	-4.88213	3.28636e-110	4.87372e-109	0.00421084	0.153705	56	0.00639221	0.00637187	99.5789	85.01	4.45446
HES1	22.3024	0.716897	3.50581e-110	5.1949e-109	0.567787	0.470881	7551	1.11696	0.74998	43.2213	14854.4	9.60612
ADIPOR2	22.2899	1.89073	4.62967e-110	6.85457e-109	0.2234	0.0789536	2971	0.299252	0.261789	77.66	3979.75	8.28923
TAP1	22.2831	1.99559	5.39332e-110	7.97866e-109	0.2137	0.0678859	2842	0.29025	0.254836	78.63	3860.04	8.25869
ZFP36L1	22.2697	0.551258	7.2711e-110	1.07477e-108	0.691556	0.581558	9197	1.35674	0.857279	30.8444	18043.3	9.80058
GOLIM4	-22.2675	-0.937056	7.63778e-110	1.12805e-108	0.229341	0.367957	3050	0.297786	0.26066	77.0659	3960.26	8.28432
EID1	-22.265	-0.41127	8.07605e-110	1.1918e-108	0.712535	0.781842	9476	1.34375	0.851753	28.7465	17870.5	9.79097
ADRB2	22.2585	2.51327	9.33792e-110	1.37688e-108	0.186856	0.0387074	2485	0.245859	0.219825	81.3144	3269.68	8.09275
LIMA1	-22.2122	-0.821886	2.61662e-109	3.85507e-108	0.352357	0.447325	4686	0.496154	0.402898	64.7643	6598.36	8.79473
PLIN3	-22.1894	-1.85216	4.35229e-109	6.40698e-108	0.0603805	0.209221	803	0.0718858	0.0694195	93.962	956.009	6.86381
SRSF3	22.1856	0.458866	4.73199e-109	6.96024e-108	0.747349	0.698804	9939	1.51515	0.922333	25.2651	20150	9.91101
DCTN3	-22.1217	-0.669925	1.95224e-108	2.86918e-107	0.313407	0.461825	4168	0.415989	0.347828	68.6593	5532.24	8.61853
MID1IP1	-22.0969	-1.55022	3.38531e-108	4.97129e-107	0.0906083	0.237926	1205	0.10896	0.103423	90.9392	1449.06	7.27936
AKR1C2	-22.0802	-4.60834	4.89692e-108	7.18521e-107	0.00511317	0.153172	68	0.00770643	0.00767689	99.4887	102.488	4.63945
GYG1	-22.07	-1.35031	6.13757e-108	8.99827e-107	0.112414	0.259351	1495	0.139814	0.130865	88.7586	1859.39	7.52854
RAB5C	22.0521	0.848876	9.10959e-108	1.33447e-106	0.418828	0.302202	5570	0.598459	0.46904	58.1172	7958.91	8.98217
COL8A1	-22.0488	-4.36862	9.7991e-108	1.4343e-106	0.00654185	0.154415	87	0.0099005	0.00985181	99.3458	131.667	4.88784
GLT8D1	-22.0345	-1.32023	1.34419e-107	1.9659e-106	0.107978	0.255504	1436	0.132893	0.124775	89.2022	1767.35	7.4778
PEAK1	22.0283	1.84514	1.54396e-107	2.25624e-106	0.225656	0.0836293	3001	0.302808	0.264522	77.4344	4027.04	8.30104
ATP2B1	-22.0216	-1.33015	1.78675e-107	2.60892e-106	0.127679	0.270952	1698	0.158282	0.146938	87.2321	2104.99	7.65254
LRRC39	-22.0107	-3.60604	2.27279e-107	3.31592e-106	0.0180465	0.164477	240	0.0281751	0.0277855	98.1954	374.701	5.92879
SRGAP2B	21.9926	2.51716	3.39239e-107	4.94536e-106	0.186781	0.0414891	2484	0.241196	0.216076	81.3219	3207.67	8.07361
RPL23A	-21.9759	-0.343331	4.89736e-107	7.13349e-106	0.892624	0.937322	11871	2.39044	1.22096	10.7376	31790.4	10.367
ARHGEF7	21.9572	1.70842	7.38377e-107	1.07465e-105	0.228438	0.0840436	3038	0.303209	0.26483	77.1562	4032.38	8.30236
GSDMD	21.9446	1.32492	9.75361e-107	1.41841e-105	0.288067	0.152995	3831	0.392119	0.330827	71.1933	5214.79	8.55945
IFI16	21.9404	0.767333	1.07042e-106	1.5554e-105	0.467855	0.353693	6222	0.713516	0.538547	53.2145	9489.05	9.158
ROMO1	-21.9376	-0.576745	1.13794e-106	1.65217e-105	0.410783	0.556108	5463	0.595363	0.467101	58.9217	7917.73	8.97699
AKR7A2	-21.9284	-0.917167	1.3936e-106	2.02173e-105	0.188661	0.336825	2509	0.234694	0.210823	81.1339	3121.19	8.04629
GTF3C6	-21.9217	-0.879173	1.61395e-106	2.33951e-105	0.231897	0.372573	3084	0.298326	0.261076	76.8103	3967.44	8.28613
CLTA	21.8525	0.565948	7.35436e-106	1.0652e-104	0.610422	0.541844	8118	1.01263	0.699442	38.9578	13467	9.50807
PLN	-21.8406	-2.04027	9.54535e-106	1.38143e-104	0.1261	0.250592	1677	0.165341	0.153013	87.39	2198.86	7.69615
ANP32B	21.8338	0.834204	1.10752e-105	1.60154e-104	0.421761	0.305398	5609	0.6112	0.476979	57.8239	8128.35	9.00324
ANK1	-21.82	-2.4053	1.49725e-105	2.16338e-104	0.0648169	0.203362	862	0.0876426	0.0840126	93.5183	1165.56	7.06181
PDLIM7	-21.8046	-1.32462	2.09996e-105	3.0318e-104	0.174148	0.303208	2316	0.225087	0.203012	82.5852	2993.44	8.00451
TSPAN4	21.8009	0.661721	2.27305e-105	3.27907e-104	0.554102	0.422763	7369	0.893005	0.638166	44.5898	11876.1	9.38237
MYLPF	-21.7998	-2.6364	2.33154e-105	3.36075e-104	0.092037	0.228989	1224	0.139976	0.131007	90.7963	1861.54	7.5297
KIF22	-21.7895	-2.15821	2.9176e-105	4.20213e-104	0.0521844	0.196496	694	0.0626654	0.0607803	94.7816	833.388	6.7267
DEXI	-21.7645	-1.20338	5.03171e-105	7.24123e-104	0.129935	0.275213	1728	0.161482	0.149697	87.0065	2147.55	7.67255
ANAPC11	-21.7598	-0.607748	5.58295e-105	8.02811e-104	0.380781	0.52474	5064	0.532617	0.426976	61.9219	7083.27	8.86563
PEA15	21.7428	1.05696	8.08531e-105	1.16171e-103	0.348598	0.225675	4636	0.49016	0.398884	65.1402	6518.64	8.78257
STIM2	21.736	2.29486	9.37192e-105	1.3455e-103	0.191669	0.047822	2549	0.253357	0.225825	80.8331	3369.39	8.12278
PCDH9	-21.7303	-3.90259	1.06083e-104	1.52179e-103	0.0123318	0.157375	164	0.0141702	0.0140707	98.7668	188.449	5.24412
NCKAP1	21.7089	1.06966	1.68973e-104	2.42204e-103	0.342507	0.217685	4555	0.479365	0.391613	65.7493	6375.07	8.76031
PABPC4	-21.6629	-1.14142	4.59144e-104	6.57607e-103	0.146101	0.289832	1943	0.185608	0.170256	85.3899	2468.41	7.81173
SVIL	-21.6603	-3.24948	4.86385e-104	6.96069e-103	0.0189488	0.163944	252	0.0250796	0.0247703	98.1051	333.534	5.81274
SOD2	-21.6599	-0.965772	4.90375e-104	7.0122e-103	0.256185	0.389619	3407	0.341204	0.293568	74.3815	4537.68	8.42039
TLN1	21.6485	0.733934	6.2728e-104	8.9589e-103	0.456952	0.340436	6077	0.679405	0.518439	54.3048	9035.4	9.10902
LAMTOR5	-21.6485	-0.572771	6.27506e-104	8.9589e-103	0.421235	0.560606	5602	0.596033	0.467521	57.8765	7926.65	8.97811
BNIP2	21.6428	1.07368	7.09897e-104	1.01272e-102	0.337995	0.213423	4495	0.466103	0.382608	66.2005	6198.71	8.73226
MRPL15	-21.6358	-1.32535	8.27182e-104	1.17909e-102	0.111512	0.255741	1483	0.138305	0.12954	88.8488	1839.32	7.51769
LAMC1	-21.617	-0.933052	1.24339e-103	1.77097e-102	0.235732	0.364702	3135	0.315581	0.274279	76.4268	4196.92	8.34234
DHRS3	21.5968	1.41465	1.92648e-103	2.74173e-102	0.27393	0.141631	3643	0.382955	0.324223	72.607	5092.92	8.5358
FMO3	-21.5896	-3.57265	2.24937e-103	3.19873e-102	0.0185728	0.16205	247	0.0232387	0.0229728	98.1427	309.051	5.73674
PPP1R10	21.5675	0.743634	3.62458e-103	5.15028e-102	0.458305	0.345762	6095	0.706216	0.534278	54.1695	9391.97	9.14772
TUBA1B	21.5552	0.507843	4.7288e-103	6.714e-102	0.806301	0.714252	10723	1.76952	1.01867	19.3699	23532.8	10.0662
LINC01405	-21.5523	-2.74132	5.03454e-103	7.14246e-102	0.0518836	0.19111	690	0.0826643	0.0794249	94.8116	1099.35	7.00339
RCN1	21.5392	0.76289	6.6899e-103	9.48343e-102	0.466952	0.353693	6210	0.704016	0.532988	53.3048	9362.7	9.1446
HSD11B1	-21.4964	-5.63509	1.68215e-102	2.3827e-101	0.00278216	0.146721	37	0.00395751	0.0039497	99.7218	52.631	3.98213
GLT8D2	-21.4952	-2.73685	1.72683e-102	2.44406e-101	0.0306038	0.173355	407	0.0331167	0.0325802	96.9396	440.419	6.09
ZFHX3	-21.46	-1.67318	3.68344e-102	5.20924e-101	0.0882021	0.228101	1173	0.0980688	0.093553	91.1798	1304.22	7.17412
LMOD2	-21.4322	-3.50033	6.68855e-102	9.45171e-101	0.0181217	0.160926	241	0.0287347	0.0283296	98.1878	382.143	5.94841
TIMM8B	-21.4285	-0.675327	7.25526e-102	1.02445e-100	0.311151	0.453125	4138	0.419112	0.350031	68.8849	5573.77	8.62601
HNRNPM	21.4273	0.630729	7.44234e-102	1.05004e-100	0.539514	0.4462	7175	0.855772	0.618301	46.0486	11380.9	9.33978
ACAA2	-21.4169	-1.24229	9.29094e-102	1.30983e-100	0.103692	0.250118	1379	0.130937	0.123046	89.6308	1741.33	7.46298
RDH14	-21.3532	-1.45557	3.6443e-101	5.13369e-100	0.0854952	0.229818	1137	0.104072	0.0990056	91.4505	1384.06	7.2335
ABI3	21.3259	3.67204	6.53548e-101	9.19927e-100	0.155726	0.0128433	2071	0.204576	0.186128	84.4274	2720.66	7.909
DCLK1	-21.3205	-3.28731	7.32135e-101	1.02974e-99	0.0154147	0.158499	205	0.0205051	0.0202977	98.4585	272.697	5.61202
HNRNPH1	21.2902	0.793801	1.39948e-100	1.96682e-99	0.431912	0.319247	5744	0.638834	0.493985	56.8088	8495.85	9.04745
IER5	21.2778	0.898931	1.82154e-100	2.55797e-99	0.384239	0.26166	5110	0.564659	0.447668	61.5761	7509.4	8.92404
GSTM5	-21.2749	-5.14864	1.9383e-100	2.71982e-99	0.00428604	0.146721	57	0.00521498	0.00520143	99.5714	69.3541	4.25354
NIT2	-21.2432	-1.63801	3.8086e-100	5.34006e-99	0.0720355	0.214607	958	0.0842207	0.0808615	92.7965	1120.05	7.02202
COLGALT2	-21.2039	-3.68424	8.79252e-100	1.23184e-98	0.0136852	0.155303	182	0.0158655	0.015741	98.6315	210.996	5.35657
F3	-21.1946	-3.47322	1.0717e-99	1.50029e-98	0.0168434	0.158203	224	0.0194985	0.0193108	98.3157	259.31	5.56187
CCNG2	-21.1859	-1.54845	1.28964e-99	1.80399e-98	0.0888037	0.228397	1181	0.105799	0.100569	91.1196	1407.03	7.24994
PLOD1	-21.1711	-1.11795	1.76286e-99	2.46404e-98	0.176179	0.307173	2343	0.214297	0.194165	82.3821	2849.93	7.9554
SMAD1	21.1358	1.95641	3.7264e-99	5.20452e-98	0.212873	0.0775923	2831	0.287323	0.252565	78.7127	3821.11	8.24856
TNNC2	-21.0839	-2.26735	1.11846e-98	1.56089e-97	0.125197	0.256747	1665	0.189539	0.173565	87.4803	2520.67	7.83268
TRIM7	-21.0629	-2.53777	1.74284e-98	2.43038e-97	0.0319573	0.17294	425	0.0419391	0.0410835	96.8043	557.748	6.3257
AC100810.1	-21.0521	-1.96893	2.18627e-98	3.04639e-97	0.0496278	0.19117	660	0.0584357	0.0567921	95.0372	777.137	6.6569
FGD5	21.0438	2.42167	2.60403e-98	3.62569e-97	0.182495	0.0436198	2427	0.233594	0.209932	81.7505	3106.56	8.04159
FAM198B	21.0245	1.00911	3.91797e-98	5.45091e-97	0.358899	0.241832	4773	0.534512	0.428213	64.1101	7108.48	8.86918
OR51E1	21.0217	2.45727	4.15008e-98	5.76939e-97	0.171592	0.0295928	2282	0.220945	0.199625	82.8408	2938.35	7.98594
TUSC3	21.0145	1.91904	4.83079e-98	6.71051e-97	0.20588	0.0680043	2738	0.268482	0.237821	79.412	3570.54	8.18075
DECR1	-21.0029	-0.799632	6.16919e-98	8.56308e-97	0.215355	0.359138	2864	0.278166	0.245426	78.4645	3699.33	8.21618
EFNB1	20.9934	2.83335	7.53425e-98	1.04498e-96	0.170464	0.0314276	2267	0.231575	0.208294	82.9536	3079.72	8.03292
MEG8	-20.9797	-3.91665	1.00498e-97	1.3928e-96	0.00932401	0.149917	124	0.0126121	0.0125332	99.0676	167.728	5.12829
EDN1	20.9781	4.47798	1.03993e-97	1.44013e-96	0.148432	0.0082268	1974	0.222746	0.201099	85.1568	2962.3	7.99406
HNRNPA2B1	20.9645	0.303764	1.38244e-97	1.91297e-96	0.780284	0.786458	10377	1.64328	0.972022	21.9716	21854	9.99219
TNFAIP8L1	20.9585	2.0028	1.5712e-97	2.17251e-96	0.196707	0.0578835	2616	0.254885	0.227044	80.3293	3389.71	8.12879
SERPINH1	20.9395	0.904611	2.34031e-97	3.23348e-96	0.377096	0.255504	5015	0.539822	0.431667	62.2904	7179.09	8.87907
SRM	-20.9382	-0.916763	2.40534e-97	3.32078e-96	0.172419	0.315696	2293	0.216475	0.195957	82.7581	2878.9	7.96551
ZMIZ1	20.9358	1.76117	2.5294e-97	3.48937e-96	0.218964	0.0839252	2912	0.290815	0.255274	78.1036	3867.55	8.26064
TMEM70	-20.8977	-1.37023	5.62359e-97	7.75193e-96	0.0957967	0.236565	1274	0.119085	0.112511	90.4203	1583.7	7.36815
C19orf53	-20.8329	-0.536609	2.17721e-96	2.99892e-95	0.432063	0.565163	5746	0.623618	0.484657	56.7937	8293.49	9.02335
HDAC1	20.8271	2.09662	2.46142e-96	3.3878e-95	0.189187	0.0503078	2516	0.244085	0.2184	81.0813	3246.09	8.08551
AHI1	-20.8259	-1.70845	2.51946e-96	3.46503e-95	0.0736146	0.211411	979	0.0848076	0.0814027	92.6385	1127.86	7.02896
CAP2	-20.8054	-3.51424	3.87051e-96	5.31907e-95	0.0149635	0.15406	199	0.0204302	0.0202243	98.5036	271.701	5.60838
GABARAPL1	20.804	1.04356	3.97803e-96	5.46265e-95	0.332205	0.212121	4418	0.46112	0.379203	66.7795	6132.43	8.72151
PLA2G16	20.7986	0.85793	4.45715e-96	6.11591e-95	0.405068	0.299893	5387	0.582325	0.458895	59.4932	7744.34	8.95485
NDUFAF2	-20.7884	-0.924173	5.50636e-96	7.54984e-95	0.167231	0.310369	2224	0.216414	0.195907	83.2769	2878.09	7.96523
HDGFL3	20.7201	1.40761	2.28375e-95	3.12889e-94	0.25235	0.120206	3356	0.334773	0.288761	74.765	4452.14	8.40137
TANK	-20.6721	-1.12115	6.17185e-95	8.44943e-94	0.129032	0.26817	1716	0.161336	0.149571	87.0968	2145.61	7.67164
CD164	-20.6259	-0.732807	1.60783e-94	2.19948e-93	0.261975	0.39607	3484	0.348797	0.299213	73.8025	4638.65	8.44239
LIPE	20.5927	3.63119	3.18792e-94	4.35771e-93	0.15347	0.016276	2041	0.206235	0.187504	84.653	2742.72	7.91707
ST6GAL1	20.581	3.57911	4.05909e-94	5.54434e-93	0.15347	0.0162169	2041	0.205902	0.187228	84.653	2738.29	7.91546
MIR1-1HG	-20.5783	-3.83759	4.29096e-94	5.8566e-93	0.0127829	0.150154	170	0.0194696	0.0192825	98.7217	258.926	5.5604
SNRPD2	-20.5532	-0.606135	7.21176e-94	9.83566e-93	0.336717	0.474728	4478	0.459593	0.378157	66.3283	6112.12	8.71819
NRARP	20.5139	3.08887	1.61907e-93	2.20647e-92	0.157155	0.0198272	2090	0.19673	0.179593	84.2845	2616.32	7.86991
KNOP1	20.5118	1.61713	1.6881e-93	2.29881e-92	0.224603	0.0913234	2987	0.301727	0.263691	77.5397	4012.66	8.29746
CKMT2	-20.509	-3.53271	1.78955e-93	2.43512e-92	0.0169186	0.153527	225	0.0241967	0.0239086	98.3081	321.792	5.77701
SNX21	-20.4582	-1.59204	5.07527e-93	6.90091e-92	0.0689526	0.20715	917	0.0841725	0.080817	93.1047	1119.41	7.02145
POLD2	-20.4531	-1.38676	5.64068e-93	7.66391e-92	0.0924882	0.230469	1230	0.108776	0.103256	90.7512	1446.61	7.27767
MRPS36	-20.4501	-0.746374	5.99858e-93	8.14404e-92	0.249944	0.387902	3324	0.329902	0.285105	75.0056	4387.36	8.38671
ATP6AP2	-20.4249	-0.61005	1.00403e-92	1.3621e-91	0.384089	0.493963	5108	0.536944	0.429796	61.5911	7140.81	8.87372
LRRTM4	-20.4143	-5.48214	1.24898e-92	1.69314e-91	0.00263178	0.139382	35	0.00391488	0.00390723	99.7368	52.0639	3.9715
CNOT6L	20.3983	1.45111	1.73212e-92	2.34632e-91	0.237913	0.105054	3164	0.316711	0.275137	76.2087	4211.94	8.34592
EVA1B	20.3963	0.740864	1.80455e-92	2.44259e-91	0.423866	0.303681	5637	0.611408	0.477108	57.6134	8131.11	9.00358
SRPX2	-20.3729	-4.46527	2.91166e-92	3.93819e-91	0.00601549	0.142519	80	0.00802959	0.00799752	99.3985	106.785	4.68014
GATA3	20.3459	3.8823	5.05161e-92	6.82745e-91	0.146778	0.010535	1952	0.195049	0.178187	85.3222	2593.96	7.86132
CCDC28B	-20.3447	-1.96575	5.1744e-92	6.98815e-91	0.0594782	0.193892	791	0.073792	0.0711963	94.0522	981.36	6.88996
GADD45G	-20.344	-1.81921	5.24312e-92	7.07566e-91	0.0638394	0.199455	849	0.0834692	0.0801681	93.6161	1110.06	7.01307
PNP	20.319	2.12422	8.73544e-92	1.17797e-90	0.185728	0.051018	2470	0.244295	0.218569	81.4272	3248.87	8.08637
GBP1	20.3009	1.2827	1.26154e-91	1.69991e-90	0.268892	0.141335	3576	0.376972	0.319887	73.1108	5013.35	8.52006
CHPT1	-20.2674	-1.20606	2.49373e-91	3.35776e-90	0.11858	0.25438	1577	0.139341	0.13045	88.142	1853.09	7.52515
DUSP26	-20.2536	-3.56094	3.3008e-91	4.44114e-90	0.0156403	0.150687	208	0.0232988	0.0230316	98.436	309.851	5.73931
MRPS21	-20.251	-0.636624	3.47768e-91	4.67564e-90	0.304835	0.442768	4054	0.407224	0.341619	69.5165	5415.67	8.59724
VAPA	-20.2348	-0.556627	4.83095e-91	6.49022e-90	0.391157	0.527285	5202	0.545854	0.435576	60.8843	7259.31	8.89018
COQ8A	-20.2341	-1.90665	4.90323e-91	6.5824e-90	0.0842169	0.21224	1120	0.108283	0.102812	91.5783	1440.06	7.27313
TANC1	20.2291	3.59611	5.43381e-91	7.28925e-90	0.150613	0.0157434	2003	0.196983	0.179804	84.9387	2619.67	7.87119
ADAMTS9	20.2211	2.64316	6.38262e-91	8.55567e-90	0.163095	0.0275213	2169	0.216056	0.195613	83.6905	2873.33	7.96357
EIF5B	20.2162	0.715617	7.05046e-91	9.44384e-90	0.467028	0.375	6211	0.734391	0.550656	53.2972	9766.67	9.18683
NMT2	20.2022	1.46785	9.36471e-91	1.25344e-89	0.247161	0.121567	3287	0.342053	0.2942	75.2839	4548.96	8.42287
NOVA2	20.1948	4.27185	1.08852e-90	1.45586e-89	0.143921	0.00893703	1914	0.186743	0.171213	85.6079	2483.5	7.81783
PHYHD1	-20.1922	-2.24625	1.1456e-90	1.53107e-89	0.0372208	0.172585	495	0.0438987	0.0429625	96.2779	583.809	6.37129
LSM10	-20.1435	-1.11954	3.06862e-90	4.0981e-89	0.138131	0.271307	1837	0.170852	0.157732	86.1869	2272.17	7.72893
DYNC1H1	20.1393	0.799685	3.34018e-90	4.45745e-89	0.406121	0.296402	5401	0.588078	0.462525	59.3879	7820.85	8.96468
TMPO	20.128	1.52288	4.19821e-90	5.59833e-89	0.232273	0.102865	3089	0.313504	0.272699	76.7727	4169.29	8.33574
LDHB	-20.1166	-0.581134	5.27646e-90	7.03099e-89	0.387924	0.518111	5159	0.546445	0.435959	61.2076	7267.18	8.89126
TMEM106C	-20.0882	-1.49436	9.36342e-90	1.24677e-88	0.0861719	0.219105	1146	0.0985222	0.0939658	91.3828	1310.25	7.17873
RILPL2	20.0718	1.45634	1.30107e-89	1.73114e-88	0.21934	0.0857599	2917	0.287218	0.252483	78.066	3819.71	8.24819
MRPL11	-20.0225	-0.90154	3.50745e-89	4.66337e-88	0.177081	0.312204	2355	0.218699	0.197784	82.2919	2908.47	7.97573
AC007952.4	20.0077	1.39665	4.7187e-89	6.26918e-88	0.235206	0.10541	3128	0.311283	0.271006	76.4794	4139.76	8.32863
HSPB2	-19.981	-3.14401	8.05367e-89	1.06921e-87	0.0176705	0.151515	235	0.0201595	0.019959	98.2329	268.102	5.59509
NDUFA13	-19.9777	-0.563462	8.60984e-89	1.1422e-87	0.407173	0.534032	5415	0.577615	0.455914	59.2827	7681.71	8.94673
RPL35	-19.9627	-0.322764	1.16167e-88	1.53996e-87	0.900218	0.946378	11972	2.43199	1.23314	9.97819	32343	10.3842
SMIM20	-19.9438	-1.36371	1.69818e-88	2.24953e-87	0.0904579	0.225083	1203	0.108289	0.102817	90.9542	1440.14	7.27319
KAZALD1	-19.9284	-1.48469	2.3093e-88	3.05681e-87	0.0894052	0.220999	1189	0.112469	0.106582	91.0595	1495.73	7.31103
ACYP2	-19.9253	-1.69789	2.45804e-88	3.2513e-87	0.0762463	0.20709	1014	0.0960978	0.0917564	92.3754	1278	7.15384
SYNPO2	-19.8903	-2.31264	4.93929e-88	6.5285e-87	0.0478231	0.178504	636	0.0555535	0.0540653	95.2177	738.806	6.60639
COX14	-19.8877	-0.710947	5.19741e-88	6.86463e-87	0.298143	0.420514	3965	0.392542	0.331131	70.1857	5220.41	8.56052
ZNF703	-19.8714	-2.20535	7.19028e-88	9.4898e-87	0.0400782	0.173	533	0.0452817	0.0442865	95.9922	602.202	6.40225
SRPX	-19.8659	-4.67624	8.02751e-88	1.0587e-86	0.00481239	0.137902	64	0.00688908	0.00686546	99.5188	91.6179	4.52848
SPNS2	19.8496	4.30607	1.11015e-87	1.46303e-86	0.140913	0.00816761	1874	0.184814	0.169586	85.9087	2457.85	7.80745
HERC1	19.8428	1.54314	1.27105e-87	1.67387e-86	0.224002	0.0957623	2979	0.300209	0.262525	77.5998	3992.47	8.29242
P4HB	-19.8352	-0.563116	1.48029e-87	1.94799e-86	0.407098	0.520182	5414	0.581173	0.458167	59.2902	7729.02	8.95287
DDX17	19.8309	0.636768	1.6107e-87	2.11805e-86	0.512821	0.41933	6820	0.807372	0.591874	48.7179	10737.2	9.28157
DAG1	-19.8298	-1.60257	1.64775e-87	2.16518e-86	0.092037	0.220407	1224	0.113161	0.107204	90.7963	1504.93	7.31717
CAP1	19.8253	0.657773	1.80166e-87	2.36569e-86	0.464245	0.361861	6174	0.699377	0.530262	53.5755	9301.02	9.13799
LMOD3	-19.8241	-3.58075	1.84532e-87	2.42126e-86	0.0160162	0.148082	213	0.0221545	0.0219126	98.3984	294.632	5.68912
EHD1	19.8111	1.19261	2.3872e-87	3.12998e-86	0.263629	0.136364	3506	0.351776	0.301419	73.6371	4678.27	8.4509
COQ10A	-19.8069	-2.28451	2.59474e-87	3.39962e-86	0.0413565	0.172881	550	0.0511863	0.0499194	95.8644	680.727	6.52463
MYO6	19.7913	1.67494	3.54034e-87	4.63517e-86	0.214678	0.0871212	2855	0.285641	0.251257	78.5322	3798.73	8.24269
MIR99AHG	-19.7904	-2.36336	3.60273e-87	4.71341e-86	0.0388751	0.170336	517	0.0411945	0.0403686	96.1125	547.846	6.30782
SPATA6	-19.7846	-2.23717	4.04308e-87	5.28568e-86	0.0398526	0.171757	530	0.0457198	0.0447055	96.0147	608.028	6.41186
MYO1B	19.7767	0.982723	4.7295e-87	6.17857e-86	0.252199	0.112689	3354	0.326696	0.282691	74.7801	4344.72	8.37695
NBL1	19.77	0.717022	5.39986e-87	7.04921e-86	0.413039	0.291489	5493	0.599103	0.469443	58.6961	7967.47	8.98325
TUBB2A	19.7637	0.731709	6.11836e-87	7.98138e-86	0.455297	0.356001	6055	0.713532	0.538557	54.4703	9489.27	9.15802
XIRP2	-19.7634	-3.16701	6.15207e-87	8.01953e-86	0.0218062	0.153409	290	0.0327624	0.0322371	97.8194	435.707	6.07926
ANG	-19.7443	-1.93815	8.97379e-87	1.16893e-85	0.0503045	0.182173	669	0.059981	0.058251	94.9695	797.688	6.68297
RPS5	-19.7383	-0.394256	1.01208e-86	1.31739e-85	0.83307	0.904593	11079	1.97657	1.09077	16.693	26286.4	10.1768
ELOVL5	19.7294	1.36238	1.20707e-86	1.57007e-85	0.243176	0.116714	3234	0.326084	0.28223	75.6824	4336.59	8.37507
SUCLA2	-19.7033	-1.13813	2.0192e-86	2.62452e-85	0.131664	0.262015	1751	0.158488	0.147116	86.8336	2107.73	7.65384
ST6GALNAC3	19.6961	4.48885	2.33102e-86	3.02763e-85	0.138807	0.00704309	1846	0.183527	0.168499	86.1193	2440.73	7.80046
TNNI1	-19.6668	-1.40866	4.15058e-86	5.38706e-85	0.469283	0.54942	6241	0.831247	0.604997	53.0717	11054.8	9.31071
FBXO17	-19.6637	-2.52178	4.41031e-86	5.72005e-85	0.0325588	0.163411	433	0.0350254	0.034426	96.7441	465.803	6.14591
UGP2	-19.6457	-0.780276	6.29599e-86	8.15984e-85	0.267088	0.38589	3552	0.349696	0.299879	73.2912	4650.6	8.44497
TLR4	19.6263	2.03595	9.22623e-86	1.19489e-84	0.179638	0.0491832	2389	0.237292	0.212925	82.0362	3155.75	8.0573
PKP4	19.6239	3.04544	9.6603e-86	1.25021e-84	0.153169	0.0224313	2037	0.195651	0.178691	84.6831	2601.96	7.86441
RB1	19.6046	1.50915	1.4135e-85	1.828e-84	0.228363	0.102687	3037	0.305625	0.266682	77.1637	4064.5	8.31029
BRI3	19.5994	0.413718	1.56445e-85	2.02175e-84	0.66584	0.639915	8855	1.17721	0.778043	33.416	15655.7	9.65865
SPAAR	19.5458	2.03005	4.4823e-85	5.78838e-84	0.187383	0.059304	2492	0.251129	0.224046	81.2617	3339.76	8.11395
PDLIM2	-19.5444	-0.65451	4.60665e-85	5.94469e-84	0.284082	0.412169	3778	0.388574	0.328278	71.5918	5167.65	8.55037
CFI	19.5336	3.67659	5.68657e-85	7.33303e-84	0.144221	0.0138494	1918	0.188146	0.172394	85.5779	2502.15	7.82531
CYR61	19.5327	0.535936	5.78494e-85	7.45453e-84	0.612302	0.491951	8143	1.14182	0.761655	38.7698	15185	9.62813
NFE2L2	-19.5261	-0.684328	6.58687e-85	8.48184e-84	0.284457	0.411103	3783	0.382845	0.324143	71.5543	5091.45	8.53551
C19orf12	-19.5228	-2.10191	7.03001e-85	9.04598e-84	0.0414317	0.17223	551	0.047382	0.0462937	95.8568	630.133	6.44752
LEPROT	19.5142	0.562465	8.31858e-85	1.06964e-83	0.553425	0.466501	7360	0.877967	0.63019	44.6575	11676.1	9.36538
ADIRF	19.5094	0.486748	9.13499e-85	1.17378e-83	0.729378	0.648082	9700	1.73562	1.00636	27.0622	23082	10.0469
ADAM10	19.5052	1.60574	9.91418e-85	1.27299e-83	0.211069	0.0835701	2807	0.27822	0.245468	78.8931	3700.04	8.21637
HINT2	-19.4994	-0.815028	1.11099e-84	1.42551e-83	0.19212	0.325284	2555	0.24308	0.217592	80.788	3232.72	8.08139
RPLP2	19.4937	0.133887	1.24113e-84	1.59135e-83	0.912775	0.932765	12139	2.55192	1.26749	8.72246	33938	10.4323
METTL7A	-19.4458	-1.09052	3.16263e-84	4.05218e-83	0.133769	0.263258	1779	0.1678	0.155121	86.6231	2231.57	7.71091
ADAMTS5	-19.4217	-2.13735	5.05445e-84	6.4715e-83	0.0521092	0.179983	693	0.0617052	0.0598763	94.7891	820.617	6.71127
ADH5	-19.4058	-0.657039	6.88861e-84	8.8136e-83	0.302203	0.423591	4019	0.396921	0.33427	69.7797	5278.65	8.57161
SMIM14	-19.3968	-0.944688	8.20706e-84	1.0493e-82	0.169637	0.296402	2256	0.217042	0.196424	83.0363	2886.45	7.96813
UQCRC1	-19.3967	-0.988507	8.22576e-84	1.05095e-82	0.177683	0.302438	2363	0.222174	0.200632	82.2317	2954.7	7.99149
MRPL27	-19.3844	-0.771557	1.04489e-83	1.33404e-82	0.214979	0.347183	2859	0.26968	0.238765	78.5021	3586.47	8.1852
SPAG7	-19.3741	-0.840391	1.27637e-83	1.62842e-82	0.193473	0.322976	2573	0.245793	0.219772	80.6527	3268.8	8.09249
FSCN1	19.367	1.92997	1.46623e-83	1.86932e-82	0.195729	0.0709044	2603	0.270932	0.23975	80.4271	3603.12	8.18983
MCUB	-19.3668	-2.8776	1.47227e-83	1.87568e-82	0.0221069	0.151574	294	0.0249796	0.0246727	97.7893	332.204	5.80875
MALAT1	19.3662	0.734797	1.48838e-83	1.89487e-82	0.991954	0.985855	13192	5.72321	1.90557	0.804572	76113	11.24
RPL10	-19.3659	-0.192374	1.49823e-83	1.90606e-82	0.985713	0.987157	13109	3.74164	1.55638	1.42868	49760	10.815
ANAPC16	-19.3571	-0.54341	1.7777e-83	2.26001e-82	0.400707	0.525095	5329	0.573262	0.453151	59.9293	7623.81	8.93916
COMMD3	-19.3526	-0.938113	1.93701e-83	2.4608e-82	0.144898	0.278113	1927	0.182069	0.167266	85.5102	2421.33	7.79249
ANKRD2	-19.3477	-2.83489	2.13176e-83	2.7063e-82	0.0360929	0.163648	480	0.0546751	0.0532328	96.3907	727.124	6.59047
FXYD6	19.3406	0.674262	2.44582e-83	3.10281e-82	0.442063	0.326764	5879	0.653582	0.502944	55.7937	8691.99	9.07027
SPAG17	-19.3369	-6.01341	2.62878e-83	3.33256e-82	0.00187984	0.131333	25	0.00267425	0.00267068	99.812	35.5649	3.59909
CYS1	-19.334	-4.00507	2.77861e-83	3.52003e-82	0.00954959	0.13879	127	0.0106038	0.010548	99.045	141.02	4.95597
RRAD	-19.3255	-2.22226	3.27884e-83	4.15081e-82	0.0528611	0.179214	703	0.0674847	0.0653052	94.7139	897.479	6.8007
SON	19.3235	0.395942	3.40911e-83	4.31269e-82	0.740732	0.694543	9851	1.4372	0.890852	25.9268	19113.4	9.8582
TMEM9	-19.309	-1.29392	4.50954e-83	5.70078e-82	0.094744	0.224669	1260	0.113962	0.107923	90.5256	1515.59	7.32422
PIGP	-19.2972	-0.942638	5.66991e-83	7.16265e-82	0.152718	0.283736	2031	0.186484	0.170994	84.7282	2480.05	7.81644
NDFIP1	-19.2832	-0.59661	7.42849e-83	9.37763e-82	0.346041	0.461174	4602	0.480488	0.392372	65.3959	6390.01	8.76265
LSM5	-19.2793	-0.784698	8.00879e-83	1.01031e-81	0.197082	0.330256	2621	0.248136	0.221651	80.2918	3299.95	8.10197
PLLP	19.2757	4.00897	8.59332e-83	1.08329e-81	0.139635	0.0109493	1857	0.19982	0.182171	86.0365	2657.41	7.88548
RPL4	-19.268	-0.454509	9.97567e-83	1.25667e-81	0.614407	0.695845	8171	1.04701	0.716381	38.5593	13924.2	9.54146
ARHGAP10	-19.2679	-1.05165	9.98324e-83	1.25674e-81	0.174224	0.295277	2317	0.209705	0.190377	82.5776	2788.87	7.93375
FAM107B	-19.2653	-1.90937	1.05084e-82	1.32193e-81	0.0624859	0.18898	831	0.070499	0.0681249	93.7514	937.566	6.84435
ENPP4	19.2575	2.20241	1.22248e-82	1.53677e-81	0.178209	0.0524976	2370	0.240101	0.215193	82.1791	3193.1	8.06906
RSL24D1	-19.2252	-0.528369	2.27913e-82	2.86308e-81	0.389052	0.519117	5174	0.54692	0.436266	61.0948	7273.49	8.89213
AP002884.1	-19.2197	-3.70484	2.53055e-82	3.1767e-81	0.0100008	0.138849	133	0.0131099	0.0130247	98.9999	174.349	5.16678
DCBLD2	-19.2069	-2.66549	3.23879e-82	4.06295e-81	0.0273705	0.155481	364	0.0306136	0.0301543	97.263	407.13	6.01159
MAF1	-19.204	-0.641643	3.42621e-82	4.29505e-81	0.311001	0.434837	4136	0.41583	0.347716	68.8999	5530.12	8.61815
UBE2D1	-19.2018	-1.30972	3.57558e-82	4.47918e-81	0.11843	0.242898	1575	0.146736	0.136919	88.157	1951.44	7.57683
PDE1A	-19.1703	-2.10137	6.54764e-82	8.19662e-81	0.0494022	0.175959	657	0.0528755	0.051525	95.0598	703.192	6.55705
CTBP2	19.1678	1.22399	6.87392e-82	8.5991e-81	0.254831	0.132635	3389	0.339222	0.292089	74.5169	4511.31	8.41456
MT-ND4L	19.163	0.293624	7.53367e-82	9.41787e-81	0.823671	0.81978	10954	1.84851	1.04679	17.6329	24583.3	10.1099
LGALS1	19.1581	0.536931	8.29079e-82	1.03572e-80	0.954583	0.913175	12695	3.26377	1.45015	4.54169	43404.8	10.6783
PACSIN3	-19.1547	-1.14252	8.84882e-82	1.10466e-80	0.162719	0.280303	2164	0.195942	0.178934	83.7281	2605.83	7.86589
NDNF	19.1447	2.74152	1.07111e-81	1.33621e-80	0.157907	0.0313092	2100	0.210711	0.191207	84.2093	2802.24	7.93853
ROCK2	19.1442	0.883063	1.0815e-81	1.34824e-80	0.345289	0.235381	4592	0.482058	0.393432	65.4711	6410.89	8.76591
SRSF7	19.1305	0.476173	1.40706e-81	1.75288e-80	0.621926	0.565814	8271	1.07481	0.72987	37.8074	14293.9	9.56766
KCNQ2	19.1281	4.35738	1.47329e-81	1.83412e-80	0.135424	0.00745739	1801	0.180487	0.165927	86.4576	2400.29	7.78376
FAM92A	-19.1163	-3.04557	1.84867e-81	2.29985e-80	0.0177457	0.145833	236	0.0202938	0.0200906	98.2254	269.887	5.6017
SCPEP1	-19.1134	-0.953805	1.95249e-81	2.42732e-80	0.169186	0.292732	2250	0.211311	0.191703	83.0814	2810.22	7.94137
TMED4	-19.1103	-0.949184	2.07242e-81	2.57464e-80	0.151966	0.281013	2021	0.190214	0.174133	84.8034	2529.66	7.83624
MAF	-19.1013	-2.94925	2.46159e-81	3.056e-80	0.021355	0.149029	284	0.0253029	0.024988	97.8645	336.503	5.82157
CTDSPL	-19.0867	-0.978737	3.25698e-81	4.04068e-80	0.148583	0.276397	1976	0.188925	0.173049	85.1417	2512.51	7.82943
RPL7A	-19.0808	-0.29786	3.64677e-81	4.52114e-80	0.921949	0.953303	12261	2.66388	1.29852	7.8051	35426.9	10.4753
DGKZ	19.0791	1.88309	3.76601e-81	4.66575e-80	0.18821	0.0626776	2503	0.245711	0.219706	81.179	3267.71	8.09215
HES4	19.0753	0.805984	4.04956e-81	5.0136e-80	0.311678	0.177734	4145	0.442071	0.36608	68.8322	5879.1	8.67933
CYCS	-19.0736	-0.58753	4.18379e-81	5.17622e-80	0.4759	0.566051	6329	0.723995	0.544644	52.41	9628.41	9.17258
HBEGF	19.0567	1.89633	5.77796e-81	7.14362e-80	0.18851	0.0636245	2507	0.251785	0.224571	81.149	3348.49	8.11656
NOL3	-19.0321	-2.51904	9.25254e-81	1.14316e-79	0.0277464	0.155362	369	0.0362264	0.0355856	97.2254	481.775	6.17955
AKR1A1	-19.0283	-0.8248	9.93556e-81	1.2267e-79	0.182721	0.311671	2430	0.231499	0.208232	81.7279	3078.71	8.03259
CALHM5	19.0166	2.39309	1.24404e-80	1.53491e-79	0.161516	0.0345644	2148	0.209782	0.19044	83.8484	2789.89	7.93411
TNFRSF1B	19.003	1.54717	1.60967e-80	1.98467e-79	0.190766	0.0614347	2537	0.250042	0.223177	80.9234	3325.31	8.10962
IFNAR2	18.9932	2.35891	1.94245e-80	2.39333e-79	0.166779	0.0413707	2218	0.220585	0.19933	83.3221	2933.56	7.98431
SH3BGRL2	18.976	3.4864	2.69326e-80	3.31616e-79	0.141665	0.014974	1884	0.183771	0.168705	85.8335	2443.97	7.80179
ACTR3	18.9471	0.73406	4.66978e-80	5.74587e-79	0.406422	0.306286	5405	0.585187	0.460703	59.3578	7782.41	8.95975
SSR4	-18.9397	-0.45187	5.37243e-80	6.60592e-79	0.512745	0.605942	6819	0.787003	0.58054	48.7255	10466.4	9.25602
FOXC1	18.9093	1.85295	9.5659e-80	1.17542e-78	0.187007	0.0627367	2487	0.240353	0.215396	81.2993	3196.46	8.07011
SAMD4A	-18.8912	-2.01892	1.34673e-79	1.65367e-78	0.0498534	0.175485	663	0.0612195	0.0594187	95.0147	814.158	6.70338
CSTB	-18.8796	-0.492388	1.68011e-79	2.06163e-78	0.438153	0.552734	5827	0.640314	0.494888	56.1847	8515.54	9.04976
KCNA5	18.8758	3.65388	1.80372e-79	2.2118e-78	0.13971	0.0137902	1858	0.190952	0.174753	86.029	2539.47	7.8401
AKAP13	-18.8263	-0.963492	4.59673e-79	5.63287e-78	0.173171	0.295099	2303	0.21345	0.193467	82.6829	2838.67	7.95144
GTF2B	-18.8156	-1.21645	5.63159e-79	6.8963e-78	0.111888	0.236506	1488	0.138605	0.129804	88.8112	1843.3	7.51986
CLEC3B	-18.7993	-1.04505	7.65768e-79	9.37102e-78	0.142492	0.266217	1895	0.19443	0.177669	85.7508	2585.72	7.85815
CRK	18.7851	1.10416	1.00038e-78	1.22338e-77	0.279871	0.165779	3722	0.375126	0.318545	72.0129	4988.8	8.51515
TNFAIP2	-18.7795	-1.20521	1.11145e-78	1.35828e-77	0.112941	0.238222	1502	0.144403	0.134883	88.7059	1920.42	7.56082
CAV3	-18.7751	-4.66055	1.20788e-78	1.47512e-77	0.00436123	0.130208	58	0.00630849	0.00628867	99.5639	83.8966	4.44143
RNF187	-18.775	-0.803887	1.20947e-78	1.47606e-77	0.184676	0.313565	2456	0.231896	0.208555	81.5324	3083.99	8.0343
MALSU1	-18.7683	-0.977789	1.37273e-78	1.67418e-77	0.13798	0.266276	1835	0.170759	0.157652	86.202	2270.93	7.72838
JDP2	-18.768	-0.833593	1.37949e-78	1.68127e-77	0.204075	0.324041	2714	0.259254	0.230519	79.5925	3447.82	8.14579
MYDGF	-18.7585	-0.58402	1.65118e-78	2.01104e-77	0.35138	0.459221	4673	0.484003	0.394743	64.862	6436.75	8.76993
EEF1D	-18.753	-0.389349	1.82814e-78	2.22506e-77	0.762539	0.850083	10141	1.57031	0.944027	23.7461	20883.6	9.94677
ANXA4	-18.7499	-0.915861	1.93942e-78	2.35891e-77	0.162493	0.286044	2161	0.210843	0.191316	83.7507	2803.99	7.93916
ENDOD1	18.7334	1.5189	2.64379e-78	3.21346e-77	0.213024	0.0918561	2833	0.280271	0.247071	78.6976	3727.32	8.22371
BOLA3	-18.7169	-0.905828	3.60277e-78	4.37612e-77	0.186931	0.307528	2486	0.238245	0.213695	81.3069	3168.42	8.0613
SLC15A3	18.7098	2.67027	4.12045e-78	5.00153e-77	0.152944	0.0281132	2034	0.199491	0.181898	84.7056	2653.04	7.88384
TAOK2	18.6888	2.47088	6.1053e-78	7.40581e-77	0.158583	0.0345052	2109	0.205265	0.1867	84.1417	2729.82	7.91236
LPGAT1	18.6804	1.40704	7.15076e-78	8.66813e-77	0.226483	0.106948	3012	0.29924	0.261779	77.3517	3979.59	8.28918
ALDOA	-18.6797	-2.23566	7.23958e-78	8.76989e-77	0.0463193	0.169567	616	0.0564095	0.0548759	95.3681	750.19	6.62166
OSTF1	18.6645	1.09855	9.6287e-78	1.16562e-76	0.278668	0.164654	3706	0.372347	0.316522	72.1332	4951.84	8.50772
IFIT2	18.648	2.27098	1.31021e-77	1.58502e-76	0.165501	0.0422585	2201	0.224965	0.202912	83.4499	2991.81	8.00397
TPD52L1	18.6207	0.947788	2.18179e-77	2.63765e-76	0.306715	0.185902	4079	0.436011	0.361869	69.3285	5798.51	8.66553
ACTG1	18.6163	0.576615	2.3697e-77	2.86289e-76	0.922851	0.832978	12273	2.67377	1.30122	7.71487	35558.5	10.479
MAP4	18.6139	0.806095	2.4799e-77	2.99403e-76	0.381382	0.285866	5072	0.550116	0.43833	61.8618	7315.99	8.89795
HNRNPA3	18.613	0.50644	2.52018e-77	3.04061e-76	0.577111	0.514086	7675	0.941347	0.663382	42.2889	12519	9.43508
CNTNAP3B	18.6127	4.39405	2.53637e-77	3.0581e-76	0.13189	0.00745739	1754	0.172871	0.159455	86.811	2299.01	7.74067
IQCK	18.6105	2.57424	2.64281e-77	3.18429e-76	0.154974	0.03125	2061	0.204539	0.186097	84.5026	2720.17	7.90882
SYNGR1	-18.6095	-1.68915	2.6933e-77	3.24296e-76	0.0698549	0.192531	929	0.0762522	0.0734848	93.0145	1014.08	6.92272
TMEM245	18.6088	1.72788	2.72477e-77	3.27865e-76	0.194526	0.0732126	2587	0.255566	0.227586	80.5474	3398.77	8.13146
NDUFB6	-18.5919	-0.621081	3.73745e-77	4.49419e-76	0.275359	0.405244	3662	0.364033	0.310446	72.4641	4841.27	8.48514
DPP7	-18.5905	-0.684996	3.83561e-77	4.60914e-76	0.246635	0.369673	3280	0.323026	0.279922	75.3365	4295.93	8.36565
GOT1	-18.5568	-1.97993	7.18167e-77	8.62423e-76	0.0578239	0.179451	769	0.0715804	0.0691345	94.2176	951.947	6.85956
FAM3C	-18.5483	-0.8057	8.42439e-77	1.01098e-75	0.206331	0.326527	2744	0.261078	0.231967	79.3669	3472.07	8.15279
ANO6	18.531	1.19435	1.16088e-76	1.39221e-75	0.263253	0.149148	3501	0.358063	0.306059	73.6747	4761.88	8.46861
TRIM54	-18.5258	-3.74444	1.27859e-76	1.53234e-75	0.011655	0.135417	155	0.017538	0.0173859	98.8345	233.237	5.45634
ZEB1	18.5193	0.798413	1.4429e-76	1.72812e-75	0.366343	0.261304	4872	0.515079	0.415468	63.3657	6850.03	8.83216
ESYT1	18.5145	1.7039	1.57743e-76	1.88799e-75	0.196105	0.0757576	2608	0.257583	0.229192	80.3895	3425.6	8.13932
UBB	18.5061	0.135409	1.84412e-76	2.20571e-75	0.855628	0.892223	11379	2.09767	1.13065	14.4372	27896.9	10.2363
TFG	-18.4816	-0.701282	2.90455e-76	3.47176e-75	0.208512	0.338068	2773	0.267931	0.237386	79.1488	3563.21	8.1787
PPP1R16A	-18.4658	-2.97254	3.89108e-76	4.64786e-75	0.0214302	0.144531	285	0.0277317	0.0273541	97.857	368.804	5.91297
DSE	-18.4506	-1.75817	5.15318e-76	6.15134e-75	0.0620347	0.184186	825	0.070798	0.0684042	93.7965	941.542	6.84858
IER3	18.4372	0.574236	6.60591e-76	7.88022e-75	0.524626	0.407907	6977	1.02087	0.703527	47.5374	13576.5	9.51617
HHEX	18.4367	3.41583	6.66596e-76	7.94658e-75	0.137228	0.0138494	1825	0.178045	0.163857	86.2772	2367.83	7.77015
CHID1	-18.4336	-1.00371	7.05918e-76	8.40978e-75	0.12798	0.252782	1702	0.158538	0.147159	87.202	2108.4	7.65416
APOE	-18.4233	-2.76694	8.54051e-76	1.01678e-74	0.0781262	0.193241	1039	0.122847	0.115867	92.1874	1633.74	7.39924
SOCS3	18.3978	0.589215	1.3673e-75	1.62674e-74	0.516204	0.408499	6865	0.913015	0.648681	48.3796	12142.2	9.40452
SELENON	18.3941	1.36362	1.46563e-75	1.74258e-74	0.230318	0.113991	3063	0.302932	0.264617	76.9682	4028.69	8.30144
SF3B5	-18.3639	-0.51143	2.55563e-75	3.03654e-74	0.369351	0.49633	4912	0.503985	0.408118	63.0649	6702.5	8.81038
UROS	-18.3589	-1.39439	2.80268e-75	3.32789e-74	0.0790285	0.20277	1051	0.0956539	0.0913514	92.0972	1272.1	7.14921
PPP3CA	18.3534	1.12813	3.10319e-75	3.68227e-74	0.277239	0.168028	3687	0.386084	0.326483	72.2761	5134.53	8.54394
RSL1D1	-18.3512	-0.753249	3.23022e-75	3.83048e-74	0.204527	0.328717	2720	0.261019	0.23192	79.5473	3471.3	8.15257
FKBP9	18.3415	0.905643	3.85865e-75	4.57267e-74	0.331604	0.224373	4410	0.464614	0.381592	66.8396	6178.9	8.72906
RPL29	-18.3314	-0.295805	4.64698e-75	5.50326e-74	0.922475	0.960938	12268	2.64754	1.29405	7.75246	35209.6	10.4691
ANGPTL4	-18.3284	-2.88094	4.91283e-75	5.81427e-74	0.0234604	0.145478	312	0.0269335	0.0265772	97.654	358.189	5.88385
TIMMDC1	-18.3261	-0.761303	5.12643e-75	6.06308e-74	0.189112	0.316229	2515	0.244469	0.218709	81.0888	3251.2	8.08709
DOCK4	18.304	2.33344	7.6884e-75	9.08717e-74	0.16099	0.0400687	2141	0.213146	0.193217	83.901	2834.63	7.95002
PROCR	-18.2913	-1.25347	9.7003e-75	1.14576e-73	0.125423	0.241063	1668	0.157257	0.146052	87.4577	2091.36	7.64605
GTF2I	18.2817	0.824521	1.1567e-74	1.36534e-73	0.361982	0.264145	4814	0.509855	0.412014	63.8018	6780.56	8.82196
PSMC5	-18.2763	-0.486708	1.27878e-74	1.50846e-73	0.393187	0.522195	5229	0.555285	0.441659	60.6813	7384.73	8.9073
ATP5F1B	-18.2642	-0.477295	1.59627e-74	1.88174e-73	0.577938	0.684245	7686	0.956064	0.670934	42.2062	12714.7	9.45059
SNRNP25	-18.253	-1.77023	1.96014e-74	2.30916e-73	0.0580495	0.179688	772	0.0698924	0.0675581	94.1951	929.5	6.83572
WNT5A	-18.2284	-5.55419	3.06908e-74	3.6132e-73	0.00255658	0.124586	34	0.00326143	0.00325612	99.7443	43.3737	3.79265
SSR3	-18.2231	-0.608561	3.38174e-74	3.97869e-73	0.311602	0.426906	4144	0.420995	0.351358	68.8398	5598.82	8.63049
PIM3	18.2179	1.01567	3.71999e-74	4.37379e-73	0.294609	0.184659	3918	0.414525	0.346794	70.5391	5512.76	8.615
FUT1	18.2157	4.73469	3.8733e-74	4.55106e-73	0.127152	0.00526752	1691	0.164671	0.152438	87.2848	2189.95	7.69209
HOXC9	-18.2021	-1.50593	4.96262e-74	5.82719e-73	0.0815099	0.201941	1084	0.0907355	0.0868522	91.849	1206.69	7.09647
RAB4A	-18.1987	-0.969986	5.28743e-74	6.20454e-73	0.132566	0.257635	1763	0.163302	0.151263	86.7434	2171.76	7.68375
JTB	-18.187	-0.478941	6.53722e-74	7.66611e-73	0.401083	0.525746	5334	0.566008	0.44853	59.8917	7527.34	8.92643
TCF7L2	-18.1767	-1.03907	7.8891e-74	9.24541e-73	0.14159	0.26018	1883	0.175108	0.16136	85.841	2328.76	7.75352
TMEM14C	-18.1702	-0.477461	8.88185e-74	1.04021e-72	0.420408	0.537287	5591	0.598351	0.468973	57.9592	7957.48	8.98199
ATP5PB	-18.1687	-0.572478	9.13875e-74	1.0696e-72	0.324912	0.447384	4321	0.443916	0.367359	67.5088	5903.64	8.68349
APOC1	-18.1243	-3.62897	2.05096e-73	2.39888e-72	0.0276713	0.146307	368	0.0434503	0.0425328	97.2329	577.845	6.36104
C2orf40	18.0986	1.13024	3.26915e-73	3.82123e-72	0.219415	0.0946378	2918	0.291229	0.255595	78.0585	3873.06	8.26206
F11R	18.0886	3.90495	3.91914e-73	4.57802e-72	0.130762	0.00982481	1739	0.171913	0.158637	86.9238	2286.27	7.73511
CDK17	18.087	2.34411	4.03666e-73	4.71223e-72	0.158132	0.0383523	2103	0.206908	0.188062	84.1868	2751.67	7.92033
KLHDC3	-18.0751	-1.09695	5.00868e-73	5.84313e-72	0.120686	0.241714	1605	0.149842	0.139625	87.9314	1992.75	7.59777
METTL5	-18.057	-0.720625	6.94997e-73	8.10259e-72	0.203173	0.329427	2702	0.260471	0.231486	79.6827	3464.01	8.15047
IL17D	-18.0553	-3.66145	7.16895e-73	8.35248e-72	0.0106775	0.13157	142	0.0148034	0.0146949	98.9323	196.87	5.28761
PELO	18.0294	1.2244	1.14622e-72	1.33458e-71	0.230619	0.112926	3067	0.302298	0.26413	76.9381	4020.26	8.29935
METTL26	-18.0263	-0.854606	1.21127e-72	1.40941e-71	0.165877	0.288175	2206	0.204971	0.186455	83.4123	2725.9	7.91092
ARL6IP4	-18.0193	-0.426124	1.37355e-72	1.5972e-71	0.56117	0.68531	7463	0.898714	0.641177	43.883	11952	9.38874
CRAT	-18.0023	-1.66878	1.86795e-72	2.17071e-71	0.0595533	0.180339	792	0.0697458	0.067421	94.0447	927.549	6.83362
AL451062.1	-18.001	-3.90751	1.91431e-72	2.22315e-71	0.0103767	0.130623	138	0.0157637	0.0156407	98.9623	209.641	5.35016
HOXC10	-17.9921	-2.3889	2.24492e-72	2.60541e-71	0.0308294	0.151278	410	0.0341999	0.0336281	96.9171	454.825	6.12211
FHL2	-17.9887	-1.09168	2.39006e-72	2.77206e-71	0.14159	0.258108	1883	0.16618	0.153734	85.841	2210.03	7.70121
GPC4	-17.9746	-5.5477	3.0782e-72	3.56789e-71	0.002331	0.122692	31	0.00318871	0.00318363	99.7669	42.4066	3.77061
AIF1L	17.9515	1.20059	4.66782e-72	5.40691e-71	0.256786	0.146484	3415	0.360359	0.307748	74.3214	4792.41	8.475
TMEM255B	17.9446	3.82158	5.28682e-72	6.1173e-71	0.13001	0.00994318	1729	0.167367	0.15475	86.999	2225.81	7.70832
PIP4P2	-17.9446	-1.21624	5.2879e-72	6.1173e-71	0.0997067	0.220111	1326	0.120235	0.113538	90.0293	1599	7.37776
TGFB1	17.9418	1.27099	5.56715e-72	6.43621e-71	0.21558	0.0954072	2867	0.282133	0.248525	78.442	3752.09	8.23033
KMT2E	17.9293	0.678267	6.96969e-72	8.05252e-71	0.406422	0.307765	5405	0.58036	0.457653	59.3578	7718.21	8.95147
CHMP5	17.9232	0.613978	7.76944e-72	8.97076e-71	0.474171	0.401397	6306	0.707398	0.534971	52.5829	9407.68	9.14939
KMT2A	17.8626	0.897953	2.30678e-71	2.66175e-70	0.315136	0.208393	4191	0.43034	0.357912	68.4864	5723.1	8.65244
PEBP4	-17.8594	-3.45241	2.44074e-71	2.81452e-70	0.0127077	0.13228	169	0.0173979	0.0172483	98.7292	231.374	5.44835
LGALS9	17.8428	2.91454	3.28994e-71	3.79133e-70	0.141138	0.0221354	1877	0.187429	0.17179	85.8862	2492.61	7.82149
SH3D19	-17.8407	-1.325	3.41147e-71	3.92887e-70	0.0836905	0.203539	1113	0.102783	0.0978373	91.6309	1366.92	7.22104
TMED1	-17.8352	-1.26286	3.76767e-71	4.33632e-70	0.0856455	0.206439	1139	0.103551	0.0985335	91.4354	1377.13	7.22848
IFNGR2	-17.821	-1.02558	4.85444e-71	5.58354e-70	0.117979	0.239347	1569	0.146797	0.136973	88.2021	1952.26	7.57725
UXT	-17.8174	-0.582702	5.17765e-71	5.95148e-70	0.282878	0.405303	3762	0.37599	0.319173	71.7122	5000.29	8.51745
SUB1	-17.7973	-0.413763	7.41175e-71	8.51405e-70	0.518084	0.627841	6890	0.796976	0.586105	48.1916	10599	9.26861
FMNL3	17.7865	2.41284	8.98793e-71	1.0318e-69	0.152267	0.0340317	2025	0.195685	0.17872	84.7733	2602.42	7.86458
MNAT1	-17.7784	-0.924126	1.03873e-70	1.19169e-69	0.13783	0.259292	1833	0.172213	0.158893	86.217	2290.26	7.73686
ZNF593	-17.7677	-1.36842	1.25665e-70	1.44078e-69	0.0764719	0.196851	1017	0.0906925	0.0868128	92.3528	1206.12	7.09599
FADS2	-17.7673	-1.46668	1.26577e-70	1.45031e-69	0.0829386	0.199574	1103	0.0966194	0.0922322	91.7061	1284.94	7.15925
EEF1A1	17.7542	0.696829	1.59831e-70	1.83018e-69	0.971502	0.879439	12920	3.44461	1.49169	2.84984	45809.9	10.7323
PXDN	17.753	1.27036	1.6348e-70	1.87077e-69	0.243251	0.133759	3235	0.337149	0.29054	75.6749	4483.74	8.40844
PHLDB2	17.7495	1.60043	1.73947e-70	1.98927e-69	0.19024	0.0730942	2530	0.246858	0.220626	80.976	3282.96	8.0968
FHL5	17.747	0.97817	1.81871e-70	2.07735e-69	0.203775	0.0759943	2710	0.247153	0.220863	79.6225	3286.88	8.098
GUCY1A1	17.747	0.883414	1.8188e-70	2.07735e-69	0.260546	0.138554	3465	0.342251	0.294348	73.9454	4551.6	8.42345
CEP85L	17.7376	1.50682	2.14737e-70	2.45108e-69	0.199714	0.0835109	2656	0.258745	0.230115	80.0286	3441.05	8.14382
PRDX3	-17.7358	-0.652395	2.21885e-70	2.53107e-69	0.23107	0.355054	3073	0.30226	0.264101	76.893	4019.76	8.29923
BDH2	-17.7312	-0.986218	2.40906e-70	2.7463e-69	0.132642	0.250947	1764	0.161938	0.150089	86.7358	2153.61	7.67536
NUDT8	-17.7247	-2.21047	2.70471e-70	3.08139e-69	0.0327844	0.151752	436	0.0410753	0.0402541	96.7216	546.26	6.30492
RAMP1	-17.721	-4.00416	2.88731e-70	3.28733e-69	0.00932401	0.127723	124	0.0127732	0.0126923	99.0676	169.87	5.1409
REEP3	17.7154	0.869553	3.19029e-70	3.62999e-69	0.323032	0.217152	4296	0.440861	0.365241	67.6968	5863.01	8.67659
CORO6	-17.7103	-3.49588	3.49064e-70	3.96922e-69	0.0114294	0.13009	152	0.0160563	0.0159288	98.8571	213.533	5.36846
PPP1R3C	-17.7049	-3.37192	3.84583e-70	4.37035e-69	0.0179713	0.135594	239	0.0216287	0.0213981	98.2029	287.64	5.66518
ERCC1	-17.6999	-1.0659	4.20152e-70	4.77154e-69	0.108429	0.229226	1442	0.131753	0.123767	89.1571	1752.18	7.46919
MAGEF1	-17.6922	-1.57647	4.81376e-70	5.46339e-69	0.0654936	0.18389	871	0.0743413	0.0717077	93.4506	988.665	6.89737
MTFR1L	-17.6832	-1.33158	5.64714e-70	6.4052e-69	0.0971502	0.213482	1292	0.117951	0.111498	90.285	1568.64	7.3586
CWC15	-17.6821	-0.589866	5.76213e-70	6.53151e-69	0.278141	0.400154	3699	0.375404	0.318748	72.1859	4992.5	8.51589
SDHD	-17.6639	-0.562388	7.95879e-70	9.01579e-69	0.325889	0.44478	4334	0.435984	0.36185	67.4111	5798.15	8.66547
MPDZ	17.6517	1.23398	9.87384e-70	1.11781e-68	0.23513	0.122751	3127	0.310444	0.270366	76.487	4128.59	8.32593
MEOX2	17.6495	0.874208	1.02659e-69	1.16146e-68	0.311527	0.200225	4143	0.43097	0.358353	68.8473	5731.47	8.6539
TNNT1	-17.6429	-1.34088	1.15419e-69	1.30501e-68	0.511843	0.57848	6807	0.939626	0.662495	48.8157	12496.1	9.43325
BMP4	-17.6406	-0.921239	1.20261e-69	1.3589e-68	0.152192	0.269886	2024	0.206873	0.188032	84.7808	2751.2	7.92016
KIAA1211L	17.6336	4.3535	1.35909e-69	1.53476e-68	0.124972	0.00704309	1662	0.161867	0.150028	87.5028	2152.67	7.67493
KAT6A	17.6186	1.26806	1.77294e-69	2.00084e-68	0.228889	0.116536	3044	0.299379	0.261887	77.1111	3981.45	8.28965
PURA	17.6125	0.710514	1.97372e-69	2.22604e-68	0.393639	0.300663	5235	0.561293	0.445514	60.6361	7464.63	8.91807
RNF213	17.6093	0.977141	2.08886e-69	2.35394e-68	0.288368	0.181108	3835	0.396337	0.333852	71.1632	5270.89	8.57014
CALCRL	17.6093	0.950059	2.08974e-69	2.35394e-68	0.299421	0.190223	3982	0.426741	0.355393	70.0579	5675.23	8.64404
NDUFB8	-17.5873	-0.421396	3.08164e-69	3.46906e-68	0.522596	0.636364	6950	0.802284	0.589055	47.7404	10669.6	9.27524
SYT11	17.5848	2.4285	3.22152e-69	3.62426e-68	0.151666	0.0352746	2017	0.201603	0.183656	84.8334	2681.11	7.89436
FAU	17.5843	0.0918047	3.24755e-69	3.65126e-68	0.926686	0.951409	12324	2.73825	1.31862	7.33138	36416	10.5028
CTTNBP2NL	17.5803	1.97984	3.48653e-69	3.9175e-68	0.16896	0.0533854	2247	0.221379	0.199981	83.104	2944.13	7.98791
POLE4	-17.5713	-0.869577	4.09001e-69	4.59271e-68	0.149635	0.26965	1990	0.186997	0.171427	85.0365	2486.88	7.81919
SEPT10	17.5016	0.925178	1.39362e-68	1.56394e-67	0.303105	0.198331	4031	0.409314	0.343103	69.6895	5443.47	8.60236
MDK	17.4822	1.96512	1.95803e-68	2.19595e-67	0.167757	0.0520833	2231	0.219749	0.198645	83.2243	2922.45	7.98052
MALT1	17.4743	2.07067	2.24802e-68	2.5196e-67	0.160313	0.0442116	2132	0.204736	0.18626	83.9687	2722.78	7.90978
MMD	17.4508	2.89679	3.39435e-68	3.80206e-67	0.137304	0.0207741	1826	0.173999	0.160416	86.2696	2314.01	7.74717
MAP1LC3B	-17.4469	-0.514067	3.63626e-68	4.07048e-67	0.367246	0.483902	4884	0.511287	0.412961	63.2754	6799.6	8.82477
ZCRB1	-17.4422	-0.662598	3.94666e-68	4.41521e-67	0.23107	0.351326	3073	0.30551	0.266593	76.893	4062.97	8.30992
GSTO1	-17.4032	-0.464876	7.80141e-68	8.72217e-67	0.394691	0.512547	5249	0.55548	0.441784	60.5309	7387.33	8.90766
CEP68	17.3987	1.40869	8.44544e-68	9.43634e-67	0.21543	0.105114	2865	0.28754	0.252733	78.457	3824	8.24931
KIAA1671	17.3932	3.22914	9.29358e-68	1.03775e-66	0.133393	0.0175189	1774	0.171279	0.158096	86.6607	2277.83	7.73142
LINC00968	-17.3732	-5.04972	1.31573e-67	1.46828e-66	0.00270697	0.119141	36	0.00437134	0.00436182	99.7293	58.1345	4.07981
RHOA	17.363	0.361883	1.57374e-67	1.75511e-66	0.743515	0.705848	9888	1.44107	0.892436	25.6485	19164.8	9.86088
ANXA2R	17.3557	3.02816	1.78481e-67	1.98928e-66	0.134296	0.0182292	1786	0.173122	0.159669	86.5704	2302.35	7.74212
CMTM3	-17.3416	-1.39015	2.28269e-67	2.54262e-66	0.0748928	0.191347	996	0.0923123	0.0882969	92.5107	1227.66	7.11368
MAGI1	17.3385	2.97179	2.40948e-67	2.68219e-66	0.136777	0.021366	1819	0.179314	0.164933	86.3223	2384.69	7.77724
FAM84B	17.3193	3.7926	3.36582e-67	3.74445e-66	0.126025	0.0102391	1676	0.161439	0.14966	87.3975	2146.98	7.67228
TSPAN15	17.3191	1.60977	3.3763e-67	3.75378e-66	0.180841	0.0648082	2405	0.233563	0.209907	81.9159	3106.16	8.04146
TMEM159	-17.3129	-1.27785	3.75811e-67	4.1757e-66	0.0800812	0.19768	1065	0.0996468	0.094989	91.9919	1325.2	7.19007
GADD45B	17.3028	0.533687	4.47866e-67	4.97325e-66	0.590345	0.518762	7851	1.24452	0.80849	40.9655	16550.8	9.71425
SEMA6B	17.2908	3.57337	5.51528e-67	6.12056e-66	0.128506	0.0131392	1709	0.164191	0.152027	87.1494	2183.58	7.68918
C8orf59	-17.2844	-0.457307	6.16351e-67	6.83572e-66	0.395067	0.517874	5254	0.558469	0.443704	60.4933	7427.08	8.91302
MXRA5	-17.2711	-1.91203	7.77125e-67	8.61349e-66	0.0445898	0.160156	593	0.057989	0.0563699	95.541	771.196	6.64924
PTBP1	17.2683	0.973707	8.15364e-67	9.03176e-66	0.282202	0.176373	3753	0.375266	0.318647	71.7798	4990.66	8.51552
FGFR4	-17.2681	-4.90931	8.18272e-67	9.05839e-66	0.00383487	0.119437	51	0.00539286	0.00537837	99.6165	71.7196	4.28661
CNDP2	17.2376	1.21553	1.38654e-66	1.53398e-65	0.242575	0.136541	3226	0.325802	0.282018	75.7425	4332.85	8.37421
MYLK	17.2213	1.19401	1.83796e-66	2.03215e-65	0.1846	0.0638021	2455	0.223837	0.201991	81.54	2976.81	7.99894
XG	-17.2165	-5.63538	1.99691e-66	2.20654e-65	0.00210542	0.117424	28	0.00276953	0.0027657	99.7895	36.8319	3.63315
PLIN2	-17.1935	-0.792042	2.97084e-66	3.28069e-65	0.178284	0.294744	2371	0.225452	0.20331	82.1716	2998.29	8.00613
SMDT1	-17.1874	-0.463441	3.29887e-66	3.6407e-65	0.438454	0.548769	5831	0.640582	0.495051	56.1546	8519.1	9.05018
SEMA3C	-17.1837	-4.62783	3.51953e-66	3.88185e-65	0.00458681	0.119673	61	0.00689399	0.00687033	99.5413	91.6832	4.52919
MRPL18	-17.1828	-0.677278	3.57119e-66	3.93641e-65	0.205354	0.32558	2731	0.259465	0.230687	79.4646	3450.62	8.1466
TMEM52	-17.1695	-3.81932	4.48979e-66	4.94592e-65	0.0100759	0.124822	134	0.0139393	0.013843	98.9924	185.378	5.22778
SPRY2	-17.1554	-0.918004	5.72311e-66	6.30068e-65	0.173096	0.282493	2302	0.216761	0.196192	82.6904	2882.7	7.96683
TMEM14B	-17.1485	-0.505532	6.45248e-66	7.0993e-65	0.334536	0.453658	4449	0.455796	0.375553	66.5464	6061.63	8.7099
PDGFD	-17.1445	-4.07638	6.91219e-66	7.60045e-65	0.00646665	0.12139	86	0.00925677	0.00921419	99.3533	123.106	4.82113
CUTA	-17.132	-0.578329	8.5647e-66	9.41175e-65	0.272727	0.389678	3627	0.360295	0.307701	72.7273	4791.56	8.47482
PHB	-17.1187	-0.53237	1.07716e-65	1.18297e-64	0.311302	0.429332	4140	0.412599	0.345431	68.8698	5487.15	8.61035
SEPT4	17.1146	1.22644	1.15558e-65	1.26832e-64	0.183172	0.0639796	2436	0.222143	0.200606	81.6828	2954.28	7.99135
SELENOP	-17.1092	-0.385649	1.2671e-65	1.38987e-64	0.643733	0.669093	8561	1.11512	0.749114	35.6267	14830	9.60448
DEAF1	17.1005	1.56911	1.47129e-65	1.61286e-64	0.192646	0.0818537	2562	0.251057	0.223989	80.7354	3338.8	8.11367
POPDC3	-17.099	-4.13345	1.50981e-65	1.65407e-64	0.00684262	0.12133	91	0.0101952	0.0101436	99.3157	135.586	4.91696
DDX18	17.0912	0.549497	1.72472e-65	1.88838e-64	0.503045	0.433949	6690	0.774925	0.573758	49.6955	10305.7	9.24055
KDM7A	17.0855	2.15818	1.90238e-65	2.08163e-64	0.154598	0.0415483	2056	0.199246	0.181693	84.5402	2649.78	7.88261
NUDT3	17.0852	1.45766	1.91197e-65	2.09085e-64	0.200993	0.0909683	2673	0.261106	0.231989	79.9007	3472.45	8.1529
COPS3	-17.0835	-1.09234	1.97049e-65	2.15354e-64	0.106925	0.222597	1422	0.131747	0.123762	89.3075	1752.1	7.46914
SEMA6C	17.0711	1.96622	2.43568e-65	2.66032e-64	0.167907	0.0564631	2233	0.225234	0.203132	83.2093	2995.38	8.00516
FLT4	17.0671	4.43408	2.60665e-65	2.84533e-64	0.12031	0.00609612	1600	0.156837	0.14569	87.969	2085.78	7.64338
MTCH1	-17.0665	-0.474095	2.63489e-65	2.87441e-64	0.41146	0.509351	5472	0.584525	0.460284	58.854	7773.59	8.95862
MRPS34	-17.0623	-0.56403	2.83086e-65	3.08632e-64	0.274156	0.394413	3646	0.3617	0.308734	72.5844	4810.25	8.47871
WWTR1	17.0571	1.356	3.09749e-65	3.37497e-64	0.212948	0.103871	2832	0.279014	0.246089	78.7052	3710.6	8.21922
OGN	-17.0567	-4.66554	3.11786e-65	3.39511e-64	0.00556433	0.119614	74	0.00725562	0.00722942	99.4436	96.4924	4.57977
PDPN	-17.0554	-5.33982	3.18942e-65	3.47093e-64	0.00248139	0.116714	33	0.00340954	0.00340374	99.7519	45.3434	3.83608
ITGAE	-17.0525	-1.17417	3.34695e-65	3.64017e-64	0.0955711	0.21076	1271	0.114703	0.108588	90.4429	1525.44	7.33069
JOSD2	-17.0287	-0.96301	5.03034e-65	5.46772e-64	0.128205	0.243075	1705	0.15453	0.143694	87.1795	2055.1	7.62857
BMPER	-17.015	-5.393	6.36087e-65	6.90976e-64	0.00255658	0.116477	34	0.00339318	0.00338744	99.7443	45.1259	3.83137
IGSF8	-17.0075	-1.64124	7.22731e-65	7.84623e-64	0.0533875	0.16785	710	0.064584	0.0625841	94.6613	858.902	6.75682
ARL1	-16.9989	-0.637911	8.37261e-65	9.08414e-64	0.224528	0.341679	2986	0.288252	0.253286	77.5472	3833.46	8.25178
TPR	16.9944	0.65593	9.03163e-65	9.79325e-64	0.417701	0.333807	5555	0.616223	0.480092	58.2299	8195.14	9.01142
NDUFB5	-16.993	-0.546206	9.25966e-65	1.00345e-63	0.333033	0.443359	4429	0.451754	0.372773	66.6967	6007.88	8.70099
PGLS	-16.9878	-0.657842	1.01125e-64	1.09521e-63	0.240093	0.351089	3193	0.304801	0.26605	75.9907	4053.55	8.30759
MLLT6	16.979	1.25478	1.17459e-64	1.27134e-63	0.220167	0.111032	2928	0.287914	0.253024	77.9833	3828.96	8.25061
OLFML1	-16.9645	-2.30046	1.50352e-64	1.62638e-63	0.0356418	0.148142	474	0.0372181	0.0365423	96.4358	494.964	6.2065
TMEM126A	-16.96	-0.879995	1.62481e-64	1.75653e-63	0.148808	0.263968	1979	0.183693	0.168639	85.1192	2442.93	7.80136
COQ9	-16.9588	-1.32736	1.65663e-64	1.78986e-63	0.0845928	0.19768	1125	0.105913	0.100671	91.5407	1408.53	7.25101
COX20	-16.958	-0.647012	1.68015e-64	1.81418e-63	0.233551	0.350497	3106	0.300648	0.262863	76.6449	3998.32	8.29388
IFI35	16.9553	1.11732	1.75987e-64	1.89912e-63	0.25453	0.151456	3385	0.34523	0.296565	74.547	4591.22	8.43212
FAM89B	-16.9542	-0.689	1.79216e-64	1.9328e-63	0.230092	0.342685	3060	0.300284	0.262583	76.9908	3993.47	8.29267
EMC6	-16.9494	-0.843017	1.94347e-64	2.09473e-63	0.183096	0.292673	2435	0.23094	0.207778	81.6904	3071.27	8.03017
CCDC50	16.9425	0.749619	2.18665e-64	2.35543e-63	0.372208	0.285097	4950	0.526988	0.423297	62.7792	7008.42	8.85501
CDC42BPB	16.9379	1.49245	2.36367e-64	2.54459e-63	0.196481	0.0872396	2613	0.257067	0.228781	80.3519	3418.73	8.13732
NSUN6	16.9377	1.53863	2.37226e-64	2.55231e-63	0.194	0.0843395	2580	0.264495	0.234673	80.6	3517.52	8.1658
C19orf33	16.9368	3.85081	2.40702e-64	2.58816e-63	0.122415	0.00899621	1628	0.161498	0.149711	87.7585	2147.77	7.67265
SORBS3	16.9344	1.03231	2.5094e-64	2.69663e-63	0.264606	0.160689	3519	0.353302	0.302548	73.5394	4698.57	8.45522
IDI2	-16.9332	-3.69758	2.55913e-64	2.74843e-63	0.0121062	0.125059	161	0.0168634	0.0167228	98.7894	224.266	5.41728
PLCB1	16.9315	1.91381	2.6373e-64	2.82974e-63	0.169787	0.0597775	2258	0.223382	0.201619	83.0213	2970.76	7.99691
FLNC	-16.9314	-2.48743	2.63799e-64	2.82974e-63	0.0230092	0.136896	306	0.029533	0.0291053	97.6991	392.76	5.97574
MBNL2	16.9204	0.859136	3.18522e-64	3.41471e-63	0.308971	0.209754	4109	0.419144	0.350054	69.1029	5574.19	8.62608
HIP1	16.903	1.856	4.27716e-64	4.5826e-63	0.166028	0.0545099	2208	0.215305	0.194995	83.3972	2863.34	7.96009
FURIN	16.8659	1.89506	8.01963e-64	8.58721e-63	0.164373	0.0532079	2186	0.210547	0.191072	83.5627	2800.07	7.93776
PPP1R3A	-16.8505	-4.178	1.04083e-63	1.11384e-62	0.00759456	0.120265	101	0.0110508	0.0109902	99.2405	146.965	4.99697
SIL1	-16.8411	-1.10367	1.21921e-63	1.30394e-62	0.097075	0.211707	1291	0.120155	0.113467	90.2925	1597.94	7.3771
EIF3K	-16.8398	-0.396952	1.24658e-63	1.33243e-62	0.670652	0.773793	8919	1.20522	0.790827	32.9348	16028.2	9.68217
SSBP2	-16.8168	-1.10225	1.83696e-63	1.9623e-62	0.106324	0.219223	1414	0.127678	0.120161	89.3676	1697.99	7.43779
PML	16.8053	1.71561	2.2325e-63	2.38341e-62	0.17851	0.0695431	2374	0.233983	0.210247	82.149	3111.74	8.04326
TMEM54	-16.8013	-2.31012	2.38829e-63	2.54822e-62	0.0314309	0.143525	418	0.0346058	0.0340205	96.8569	460.223	6.13388
TWF2	-16.7951	-0.723208	2.64975e-63	2.82551e-62	0.207309	0.319839	2757	0.267638	0.237156	79.2691	3559.32	8.17761
SULF2	16.7847	1.13294	3.15558e-63	3.3629e-62	0.248365	0.144354	3303	0.341314	0.29365	75.1635	4539.13	8.42071
RPS9	-16.7709	-0.30214	3.98143e-63	4.24049e-62	0.905557	0.945668	12043	2.5275	1.26059	9.44432	33613.2	10.4227
PXN	16.7628	1.72395	4.56868e-63	4.86308e-62	0.177006	0.0677675	2354	0.234307	0.210509	82.2994	3116.04	8.04464
SHISA5	16.7618	1.09348	4.64588e-63	4.94232e-62	0.250921	0.14678	3337	0.336258	0.289873	74.9079	4471.89	8.40579
SP110	16.757	1.32305	5.03043e-63	5.34825e-62	0.209414	0.101267	2785	0.278075	0.245355	79.0586	3698.12	8.21585
TES	16.7532	1.06581	5.36493e-63	5.70052e-62	0.235958	0.12571	3138	0.310561	0.270455	76.4042	4130.15	8.32631
XBP1	-16.7506	-0.823989	5.60118e-63	5.94802e-62	0.170614	0.281487	2269	0.218318	0.197471	82.9386	2903.41	7.97398
ZNF32	-16.7355	-0.913196	7.22829e-63	7.67137e-62	0.136326	0.250178	1813	0.165067	0.152779	86.3674	2195.23	7.6945
KCTD12	16.732	0.659983	7.65735e-63	8.12194e-62	0.416873	0.32848	5544	0.628129	0.487431	58.3127	8353.49	9.03055
NEDD4	16.702	1.83053	1.2673e-62	1.3434e-61	0.17099	0.0623224	2274	0.224208	0.202294	82.901	2981.74	8.0006
EMP1	16.6658	0.519441	2.32243e-62	2.46044e-61	0.49139	0.378374	6535	0.779045	0.576077	50.861	10360.5	9.24585
EMX2OS	-16.6543	-2.11744	2.81603e-62	2.98161e-61	0.0393263	0.149976	523	0.043089	0.0421865	96.0674	573.04	6.3527
EPN2	16.6447	0.733341	3.30359e-62	3.49579e-61	0.364088	0.273911	4842	0.512256	0.413603	63.5912	6812.49	8.82666
CCDC69	16.6383	1.38231	3.68085e-62	3.8927e-61	0.198586	0.0897254	2641	0.261012	0.231915	80.1414	3471.2	8.15254
TBCA	-16.625	-0.408765	4.59488e-62	4.85648e-61	0.461689	0.575462	6140	0.68794	0.523509	53.8311	9148.92	9.1215
CTSL	-16.6119	-0.55637	5.71544e-62	6.03729e-61	0.295737	0.403468	3933	0.394681	0.332666	70.4263	5248.87	8.56596
STOML2	-16.598	-0.642703	7.20821e-62	7.60966e-61	0.230318	0.342507	3063	0.291925	0.256133	76.9682	3882.3	8.26444
OSTC	-16.5888	-0.54432	8.39955e-62	8.86215e-61	0.296112	0.403823	3938	0.392891	0.331381	70.3888	5225.05	8.56141
CALM2	-16.5872	-0.396968	8.62752e-62	9.09733e-61	0.713136	0.808416	9484	1.44066	0.892268	28.6864	19159.3	9.8606
BAG2	-16.5846	-2.30252	9.00132e-62	9.48592e-61	0.0293255	0.140388	390	0.0333767	0.0328318	97.0674	443.876	6.0978
GPR146	16.5774	3.18219	1.01588e-61	1.06994e-60	0.128807	0.0185843	1713	0.171296	0.158111	87.1193	2278.06	7.73152
CD38	16.5764	2.18886	1.03182e-61	1.0861e-60	0.142041	0.0304806	1889	0.181173	0.166508	85.7959	2409.42	7.78756
COL14A1	-16.5689	-2.60031	1.169e-61	1.22977e-60	0.0301526	0.139737	401	0.0338469	0.0332867	96.9847	450.13	6.11176
UBE2D4	-16.5591	-1.80008	1.37527e-61	1.44593e-60	0.0445898	0.156072	593	0.0546444	0.0532036	95.541	726.716	6.58991
KDELR3	-16.5521	-1.56892	1.54715e-61	1.62569e-60	0.0621851	0.172408	827	0.0734801	0.0709058	93.7815	977.212	6.88573
ITPR2	16.5488	1.79048	1.63265e-61	1.71452e-60	0.168659	0.0598958	2243	0.228598	0.205874	83.1341	3040.12	8.01998
MPST	-16.5209	-1.08092	2.59568e-61	2.72426e-60	0.0936161	0.206972	1245	0.114786	0.108662	90.6384	1526.53	7.33141
CEP126	-16.519	-2.62017	2.67635e-61	2.80728e-60	0.0216558	0.132339	288	0.0267466	0.0263951	97.8344	355.703	5.8769
PLPP3	16.5132	0.579262	2.94655e-61	3.0889e-60	0.454621	0.363045	6046	0.69357	0.526839	54.5379	9223.79	9.12965
TXNDC15	-16.5042	-0.761524	3.41994e-61	3.58307e-60	0.169787	0.281368	2258	0.216668	0.196116	83.0213	2881.46	7.9664
DSG2	16.5024	3.15935	3.52363e-61	3.68956e-60	0.126852	0.0167495	1687	0.165567	0.153208	87.3148	2201.88	7.69752
RPS4X	-16.5017	-0.307416	3.56756e-61	3.73338e-60	0.903903	0.947147	12021	2.5151	1.25707	9.60975	33448.3	10.4178
NMI	16.495	1.35517	3.98526e-61	4.16807e-60	0.206482	0.101148	2746	0.270975	0.239784	79.3518	3603.7	8.18999
ARPC3	16.4918	0.397486	4.20014e-61	4.39026e-60	0.618092	0.574219	8220	1.02628	0.706203	38.1908	13648.5	9.52146
AKT3	16.4866	1.17953	4.58182e-61	4.78643e-60	0.225355	0.120324	2997	0.292442	0.256534	77.4645	3889.19	8.26621
RNF7	-16.4501	-0.468602	8.37977e-61	8.74891e-60	0.37672	0.487689	5010	0.520369	0.418953	62.328	6920.39	8.84237
SEPT11	16.4491	0.745935	8.50685e-61	8.87643e-60	0.313031	0.208688	4163	0.416549	0.348224	68.6969	5539.69	8.61987
GNA11	16.4357	1.15752	1.06178e-60	1.10727e-59	0.232123	0.128965	3087	0.302329	0.264154	76.7877	4020.67	8.29945
PSMD8	-16.4165	-0.407125	1.45736e-60	1.51891e-59	0.476652	0.593454	6339	0.706858	0.534654	52.3348	9400.5	9.14862
TP53I3	-16.4144	-1.23128	1.50975e-60	1.57261e-59	0.0844424	0.194602	1123	0.103512	0.0984977	91.5558	1376.6	7.2281
APEX1	-16.4074	-0.737402	1.69198e-60	1.7614e-59	0.165426	0.279238	2200	0.21122	0.191628	83.4574	2809.02	7.94095
PPP2R5A	16.4066	1.34603	1.71424e-60	1.78355e-59	0.198812	0.0919744	2644	0.259017	0.230331	80.1188	3444.67	8.14487
HJV	-16.3979	-4.14765	1.98111e-60	2.06001e-59	0.00676743	0.116536	90	0.0101009	0.0100502	99.3233	134.332	4.90773
RFNG	-16.3971	-1.19877	2.00675e-60	2.08546e-59	0.0820362	0.193655	1091	0.0991948	0.0945779	91.7964	1319.19	7.18553
ANOS1	-16.3901	-3.34154	2.25063e-60	2.33756e-59	0.0103767	0.120324	138	0.0141446	0.0140455	98.9623	188.109	5.24232
SYNGR2	16.3877	1.51259	2.34133e-60	2.43036e-59	0.187909	0.0813802	2499	0.247402	0.221063	81.2091	3290.2	8.09901
TMEM258	-16.3856	-0.376571	2.4254e-60	2.51618e-59	0.518761	0.631451	6899	0.797452	0.58637	48.1239	10605.3	9.26921
SERPINE2	-16.3838	-2.78358	2.49797e-60	2.58997e-59	0.0192496	0.128847	256	0.0246708	0.0243714	98.075	328.097	5.79635
GPAT2	16.3555	0.793268	3.97168e-60	4.11558e-59	0.231897	0.115708	3084	0.306655	0.267471	76.8103	4078.21	8.31366
IRAK3	16.3521	1.64707	4.2038e-60	4.35361e-59	0.177382	0.0710819	2359	0.237703	0.213257	82.2618	3161.21	8.05903
H2AFZ	16.347	0.391099	4.57058e-60	4.73073e-59	0.634935	0.586944	8444	1.09823	0.741093	36.5065	14605.3	9.58921
CREB1	16.345	1.21673	4.72316e-60	4.88585e-59	0.220693	0.116655	2935	0.291357	0.255693	77.9307	3874.75	8.2625
BOD1L1	16.342	0.647276	4.96251e-60	5.13049e-59	0.383112	0.292377	5095	0.548388	0.437215	61.6888	7293.02	8.89481
GSE1	16.3319	2.6093	5.84977e-60	6.04432e-59	0.136326	0.0279356	1813	0.176537	0.162575	86.3674	2347.76	7.76164
GNL3	-16.3318	-0.988397	5.86669e-60	6.05832e-59	0.110685	0.222124	1472	0.136521	0.127972	88.9315	1815.6	7.50472
APOPT1	-16.3202	-0.855535	7.08679e-60	7.31407e-59	0.160087	0.268111	2129	0.203701	0.185401	83.9913	2709.03	7.90471
ACTB	16.3052	0.606951	9.05691e-60	9.34202e-59	0.947891	0.853871	12606	3.04114	1.39653	5.21092	40444.1	10.6077
ISYNA1	16.303	0.837296	9.39633e-60	9.68657e-59	0.210843	0.0936316	2804	0.264708	0.234842	78.9157	3520.36	8.1666
EPS8	16.3003	0.590521	9.81643e-60	1.01139e-58	0.366268	0.2645	4871	0.57889	0.456722	63.3732	7698.65	8.94893
AGTR1	-16.2997	-1.17761	9.91572e-60	1.02103e-58	0.124972	0.227509	1662	0.143647	0.134222	87.5028	1910.36	7.55557
PRKD2	16.2991	2.50932	1.00116e-59	1.03032e-58	0.136251	0.0276397	1812	0.174078	0.160483	86.3749	2315.07	7.74762
SMIM4	-16.2901	-1.22721	1.16087e-59	1.19399e-58	0.0891044	0.198331	1185	0.109462	0.103875	91.0896	1455.73	7.28395
EIF3L	-16.2856	-0.514031	1.24813e-59	1.283e-58	0.327167	0.435606	4351	0.441824	0.365909	67.2833	5875.82	8.67877
TCEAL9	-16.2727	-0.579167	1.54209e-59	1.58427e-58	0.295511	0.393762	3930	0.399305	0.335976	70.4489	5310.36	8.5776
ASB2	-16.2684	-4.10959	1.6541e-59	1.69838e-58	0.00661704	0.11553	88	0.0096962	0.00964949	99.3383	128.95	4.86715
RTN2	-16.2478	-1.61583	2.31608e-59	2.37672e-58	0.0578991	0.166548	770	0.0667875	0.0646518	94.2101	888.207	6.79033
DYNC1I2	16.2447	0.49975	2.43665e-59	2.49902e-58	0.518986	0.456972	6902	0.809874	0.593257	48.1014	10770.5	9.28466
OSR2	-16.2436	-3.86809	2.47902e-59	2.54103e-58	0.00864727	0.117306	115	0.00991411	0.00986529	99.1353	131.848	4.8892
NDUFA2	-16.2431	-0.451624	2.49836e-59	2.5594e-58	0.389202	0.500237	5176	0.545884	0.435596	61.0798	7259.72	8.89023
AC007325.4	-16.2379	-2.77608	2.72023e-59	2.7851e-58	0.018648	0.127427	248	0.0234661	0.023195	98.1352	312.075	5.74644
EIF1	-16.2121	-0.255173	4.14258e-59	4.23896e-58	0.946613	0.978634	12589	2.96265	1.37691	5.33875	39400.3	10.5816
NTMT1	-16.209	-1.11404	4.35336e-59	4.45211e-58	0.105497	0.213897	1403	0.127351	0.119871	89.4503	1693.65	7.43523
ARL4D	-16.192	-1.76408	5.7425e-59	5.86943e-58	0.0533123	0.160511	709	0.062005	0.0601587	94.6688	824.605	6.71612
LNPK	-16.18	-1.5208	6.97564e-59	7.12577e-58	0.0623355	0.170395	829	0.0726229	0.070107	93.7664	965.812	6.874
DRAP1	-16.158	-0.45119	9.97348e-59	1.01823e-57	0.383187	0.496035	5096	0.530971	0.425902	61.6813	7061.38	8.86254
C5orf15	-16.1442	-1.32621	1.24696e-58	1.27235e-57	0.0709076	0.179924	943	0.0867429	0.0831851	92.9092	1153.59	7.0515
MRPS26	-16.1355	-0.718496	1.43668e-58	1.46511e-57	0.184525	0.295691	2454	0.227457	0.204945	81.5475	3024.95	8.01498
RPL39	-16.1347	-0.292479	1.45517e-58	1.48312e-57	0.915182	0.954723	12171	2.67132	1.30055	8.48184	35525.9	10.478
SORBS1	16.1289	2.40961	1.59862e-58	1.62841e-57	0.139334	0.0323153	1853	0.181799	0.167038	86.0666	2417.75	7.79101
ATF7IP2	16.1282	2.60813	1.61565e-58	1.64482e-57	0.134371	0.0272254	1787	0.174268	0.160645	86.5629	2317.58	7.74871
EEA1	-16.1264	-0.780516	1.66462e-58	1.69372e-57	0.172419	0.280185	2293	0.216757	0.196189	82.7581	2882.66	7.96681
ARGLU1	16.1167	0.555277	1.94611e-58	1.97901e-57	0.484848	0.421993	6448	0.756614	0.563388	51.5152	10062.2	9.21664
CADPS2	16.1084	3.22213	2.2271e-58	2.26347e-57	0.123844	0.0165128	1647	0.16087	0.149169	87.6156	2139.41	7.66875
BAD	-16.1045	-0.727989	2.37192e-58	2.40929e-57	0.181818	0.290365	2418	0.221471	0.200056	81.8182	2945.35	7.98832
SOBP	-16.0927	-1.43422	2.87107e-58	2.91465e-57	0.0700805	0.177261	932	0.0813618	0.0782212	92.992	1082.03	6.98752
PAPSS2	16.0808	2.32286	3.48104e-58	3.53189e-57	0.141665	0.0351562	1884	0.187406	0.171771	85.8335	2492.32	7.82137
RPL34	16.0575	0.0958956	5.06643e-58	5.13755e-57	0.95714	0.965554	12729	3.20166	1.43548	4.28604	42578.9	10.6591
PPP1R16B	16.0543	3.90906	5.3368e-58	5.40866e-57	0.115723	0.00828598	1539	0.148639	0.138577	88.4277	1976.75	7.58971
WIPI1	-16.048	-1.83466	5.90836e-58	5.98455e-57	0.0449658	0.152521	598	0.0520837	0.0507727	95.5034	692.661	6.54198
CPM	16.0376	1.11291	6.97679e-58	7.06277e-57	0.173923	0.0612571	2313	0.212788	0.192922	82.6077	2829.87	7.94834
SRGAP2C	16.0361	2.00759	7.14985e-58	7.2339e-57	0.152869	0.0474669	2033	0.194482	0.177712	84.7131	2586.41	7.85841
GPD1	-16.0284	-4.04885	8.0909e-58	8.1814e-57	0.00782014	0.114998	104	0.0107315	0.0106744	99.218	142.719	4.96786
MRPS12	-16.0154	-0.865909	9.97061e-58	1.00765e-56	0.13407	0.244081	1783	0.164619	0.152394	86.593	2189.27	7.69178
GALNT16	-15.996	-3.45342	1.36276e-57	1.37646e-56	0.0105271	0.117602	140	0.0127848	0.0127037	98.9473	170.025	5.14181
MAP4K3	15.992	1.92603	1.45177e-57	1.46554e-56	0.15738	0.052616	2093	0.202125	0.184091	84.262	2688.06	7.89695
CD40	15.9895	1.09008	1.51291e-57	1.52641e-56	0.233476	0.131866	3105	0.307843	0.268379	76.6524	4094.01	8.31752
IL11RA	-15.9833	-1.76591	1.67137e-57	1.68533e-56	0.0386495	0.146958	514	0.0493784	0.048198	96.135	656.683	6.48872
TROVE2	15.9796	0.841593	1.77351e-57	1.78732e-56	0.30288	0.209517	4028	0.409978	0.343574	69.712	5452.3	8.60398
RBM24	-15.9717	-3.62127	2.01094e-57	2.02547e-56	0.00917362	0.116181	122	0.0140403	0.0139426	99.0826	186.721	5.23496
ATP5F1E	-15.9666	-0.310538	2.18476e-57	2.19931e-56	0.85044	0.915838	11310	1.98465	1.09348	14.956	26393.9	10.1809
BSG	15.9624	0.543127	2.33613e-57	2.35037e-56	0.461538	0.388613	6138	0.686717	0.522784	53.8462	9132.65	9.11972
SPARC	15.9609	0.341578	2.39431e-57	2.40756e-56	0.712911	0.664654	9481	1.52974	0.928116	28.7089	20344	9.92059
STXBP1	15.9605	2.24926	2.40933e-57	2.42131e-56	0.143093	0.037642	1903	0.184333	0.16918	85.6907	2451.44	7.80484
KDELC2	-15.9452	-1.47518	3.07626e-57	3.08983e-56	0.0643657	0.171106	856	0.0763007	0.0735299	93.5634	1014.72	6.92336
SEC61B	-15.927	-0.379934	4.11371e-57	4.12955e-56	0.511918	0.595111	6808	0.769418	0.57065	48.8082	10232.5	9.23342
IRF1	15.9184	0.443539	4.72474e-57	4.74028e-56	0.54177	0.429983	7205	0.938106	0.661711	45.823	12475.9	9.43163
BRD2	15.9107	0.498431	5.34002e-57	5.3546e-56	0.492669	0.415246	6552	0.788576	0.58142	50.7331	10487.3	9.25801
IFITM1	15.9015	1.36963	6.18437e-57	6.1978e-56	0.180014	0.0732718	2394	0.22898	0.206184	81.9986	3045.2	8.02165
ZBTB46	15.8973	2.89682	6.61056e-57	6.62123e-56	0.123167	0.016572	1638	0.153283	0.142612	87.6833	2038.51	7.62046
KCNJ8	15.8936	0.907245	7.01468e-57	7.0221e-56	0.192195	0.0789536	2556	0.247191	0.220894	80.7805	3287.4	8.09816
FASTK	-15.8917	-1.00428	7.23224e-57	7.23586e-56	0.109557	0.217625	1457	0.136321	0.127796	89.0443	1812.93	7.50325
UCHL3	-15.8855	-1.24838	7.98599e-57	7.98555e-56	0.07572	0.183594	1007	0.0911047	0.0871907	92.428	1211.6	7.10052
PEAR1	15.8847	1.98272	8.09427e-57	8.08932e-56	0.144221	0.0374053	1918	0.184055	0.168945	85.5779	2447.75	7.80333
NDUFA3	-15.882	-0.492878	8.45068e-57	8.44083e-56	0.39988	0.492839	5318	0.569005	0.450442	60.012	7567.2	8.93171
SPRY4	15.8811	1.56075	8.56696e-57	8.55222e-56	0.174148	0.0699574	2316	0.224201	0.202289	82.5852	2981.65	8.00057
RUNX1T1	15.8691	0.862303	1.03688e-56	1.03452e-55	0.286864	0.189808	3815	0.393	0.33146	71.3136	5226.51	8.56169
RPS6	15.8677	0.108803	1.06049e-56	1.05749e-55	0.899391	0.918265	11961	2.52251	1.25917	10.0609	33546.8	10.4207
ERLEC1	-15.865	-0.561973	1.10704e-56	1.1033e-55	0.249643	0.360144	3320	0.330763	0.285752	75.0357	4398.81	8.38932
SEMA4C	15.8598	2.25858	1.20365e-56	1.19892e-55	0.140762	0.0355705	1872	0.184116	0.168997	85.9238	2448.56	7.80367
AHR	15.8557	1.92529	1.28359e-56	1.27783e-55	0.152192	0.0474077	2024	0.196394	0.179312	84.7808	2611.84	7.86819
CBFA2T3	15.8351	1.42912	1.78071e-56	1.77175e-55	0.17287	0.066643	2299	0.213807	0.193762	82.713	2843.42	7.95312
CYB5D1	15.8236	2.11145	2.1401e-56	2.12815e-55	0.143996	0.0390625	1915	0.181937	0.167155	85.6004	2419.58	7.79176
TGFB2	-15.8156	-3.01651	2.42779e-56	2.4129e-55	0.0160914	0.121863	214	0.0174863	0.0173352	98.3909	232.551	5.4534
MRPL14	-15.7983	-0.680568	3.19531e-56	3.17396e-55	0.217986	0.321141	2899	0.280879	0.247546	78.2014	3735.41	8.22588
HSD17B11	15.7954	0.805749	3.34488e-56	3.3207e-55	0.314911	0.223603	4188	0.432533	0.359444	68.5089	5752.26	8.65752
LAMB1	-15.784	-0.824477	4.00839e-56	3.97721e-55	0.195052	0.291963	2594	0.262091	0.23277	80.4948	3485.55	8.15667
COPRS	-15.7838	-0.701914	4.0212e-56	3.98773e-55	0.159486	0.270182	2121	0.201487	0.18356	84.0514	2679.57	7.89379
COX7A2	-15.7769	-0.377638	4.48672e-56	4.44692e-55	0.620047	0.735144	8246	1.04259	0.714221	37.9953	13865.5	9.53723
BCAP31	15.7699	0.708182	5.0155e-56	4.96827e-55	0.360027	0.27764	4788	0.503586	0.407853	63.9973	6697.19	8.80959
SLC1A5	-15.7694	-1.50876	5.05196e-56	5.00163e-55	0.0551169	0.16134	733	0.0703365	0.0679731	94.4883	935.405	6.84205
HLA-DMB	15.7655	2.65847	5.37702e-56	5.32052e-55	0.126626	0.0208333	1684	0.17013	0.157115	87.3374	2262.56	7.7247
GNG2	-15.7638	-2.30569	5.52473e-56	5.46368e-55	0.0339123	0.138494	451	0.0356092	0.0349899	96.6088	473.567	6.1624
TRIP6	-15.7618	-0.853472	5.69527e-56	5.62924e-55	0.152042	0.256451	2022	0.182991	0.168046	84.7958	2433.6	7.79754
DPM3	-15.7325	-0.604094	9.05242e-56	8.94256e-55	0.21934	0.328776	2917	0.281774	0.248245	78.066	3747.31	8.22906
HAX1	-15.7098	-0.597345	1.29643e-55	1.28e-54	0.227085	0.336884	3020	0.291675	0.25594	77.2915	3878.99	8.26359
LRMDA	15.7082	1.54775	1.32987e-55	1.31229e-54	0.179412	0.0778883	2386	0.230756	0.207629	82.0588	3068.83	8.02938
SGCB	-15.6954	-0.622353	1.62581e-55	1.60344e-54	0.2137	0.320668	2842	0.275703	0.243498	78.63	3666.58	8.20729
SYNJ2BP	15.6542	1.42021	3.11084e-55	3.06636e-54	0.187909	0.0867069	2499	0.239105	0.214389	81.2091	3179.85	8.0649
MCL1	15.651	0.475849	3.27008e-55	3.22155e-54	0.490413	0.413175	6522	0.762157	0.566539	50.9587	10135.9	9.22394
BASP1	-15.6493	-5.60866	3.3588e-55	3.30714e-54	0.00278216	0.107481	37	0.00352846	0.00352225	99.7218	46.925	3.86964
RHOQ	-15.6413	-0.711399	3.81107e-55	3.7504e-54	0.195428	0.300722	2599	0.24416	0.21846	80.4572	3247.08	8.08582
CDS2	15.6387	1.41228	3.9701e-55	3.90476e-54	0.185352	0.0835109	2465	0.238711	0.214071	81.4648	3174.62	8.06326
CAPG	-15.6359	-3.87497	4.1455e-55	4.07505e-54	0.00691781	0.111742	92	0.00910342	0.00906224	99.3082	121.066	4.80457
CAMLG	-15.6353	-0.458366	4.18507e-55	4.1117e-54	0.321302	0.432647	4273	0.438582	0.363658	67.8698	5832.7	8.67141
MRPL24	-15.6352	-1.10359	4.19412e-55	4.11834e-54	0.0898564	0.1962	1195	0.108637	0.103131	91.0144	1444.76	7.27639
GPM6B	-15.6326	-2.42575	4.36696e-55	4.28572e-54	0.0245883	0.129202	327	0.031305	0.030825	97.5412	416.325	6.03386
DOCK1	15.6179	1.50639	5.50048e-55	5.39521e-54	0.178284	0.0765862	2371	0.229246	0.206401	82.1716	3048.74	8.02281
FAM43A	15.6167	1.50341	5.60405e-55	5.4938e-54	0.179262	0.0777107	2384	0.236501	0.212286	82.0738	3145.23	8.05396
NLRP1	15.6007	1.92332	7.19779e-55	7.05235e-54	0.151214	0.0482363	2011	0.199616	0.182001	84.8786	2654.69	7.88446
TATDN1	-15.5995	-1.05676	7.34158e-55	7.18931e-54	0.0960223	0.202356	1277	0.117161	0.110791	90.3978	1558.13	7.35188
TNNT3	15.5976	0.210222	7.55267e-55	7.392e-54	0.36905	0.265152	4908	0.645566	0.498084	63.095	8585.38	9.05793
LSR	15.5913	2.73482	8.33982e-55	8.15797e-54	0.128205	0.0246804	1705	0.167802	0.155124	87.1795	2231.6	7.71092
SIRPA	-15.5885	-3.37786	8.71531e-55	8.52064e-54	0.00992556	0.114465	132	0.013235	0.0131482	99.0074	176.012	5.17622
RPS24	-15.5775	-0.227238	1.03483e-54	1.01117e-53	0.93413	0.959872	12423	2.80391	1.33603	6.58696	37289.2	10.5265
LITAF	15.5696	0.67176	1.17076e-54	1.14336e-53	0.321528	0.227983	4276	0.45423	0.374476	67.8472	6040.8	8.70646
C20orf27	15.5641	0.740025	1.27629e-54	1.24575e-53	0.243853	0.135002	3243	0.316664	0.275101	75.6147	4211.31	8.34577
HEBP2	-15.5636	-0.53784	1.28601e-54	1.25456e-53	0.314234	0.412287	4179	0.424657	0.353931	68.5766	5647.51	8.63915
TRAK2	15.5532	1.72892	1.51455e-54	1.47671e-53	0.160463	0.0582386	2134	0.201844	0.183857	83.9537	2684.33	7.89556
GBE1	15.5352	1.22849	2.00565e-54	1.95448e-53	0.217911	0.121982	2898	0.292234	0.256373	78.2089	3886.42	8.2655
PMM1	-15.528	-1.85579	2.24372e-54	2.18528e-53	0.0424092	0.146129	564	0.0476096	0.046511	95.7591	633.16	6.4523
SEMA3F	15.5224	4.02962	2.44579e-54	2.3808e-53	0.111136	0.00727983	1478	0.143096	0.133741	88.8864	1903.04	7.55173
QPRT	-15.5221	-1.89054	2.45786e-54	2.39126e-53	0.0501541	0.151989	667	0.0533684	0.0519931	94.9846	709.747	6.56632
EMID1	-15.5217	-4.65003	2.47401e-54	2.40567e-53	0.0035341	0.10754	47	0.00491759	0.00490554	99.6466	65.3991	4.19568
CYB5R1	-15.5086	-0.842113	3.03231e-54	2.94696e-53	0.150086	0.254261	1996	0.187629	0.171959	84.9914	2495.28	7.82256
MTX2	-15.4982	-1.08199	3.56801e-54	3.46571e-53	0.101361	0.205788	1348	0.12074	0.113989	89.8639	1605.72	7.38195
FXR1	-15.498	-0.525569	3.58114e-54	3.47659e-53	0.377472	0.465021	5020	0.535797	0.429049	62.2528	7125.56	8.87158
WDR45	-15.4935	-0.868208	3.83566e-54	3.72166e-53	0.131514	0.237098	1749	0.159689	0.148152	86.8486	2123.7	7.66139
PFDN5	15.4882	0.181632	4.16512e-54	4.03915e-53	0.783442	0.812086	10419	1.68839	0.988942	21.6558	22453.9	10.0193
TRPS1	-15.4881	-2.83812	4.1715e-54	4.04316e-53	0.0185728	0.121982	247	0.0199972	0.0197999	98.1427	265.943	5.58704
RRAGA	-15.4837	-0.509641	4.47337e-54	4.33341e-53	0.262275	0.373639	3488	0.346984	0.297868	73.7725	4614.55	8.43719
FAM173A	-15.4737	-1.14575	5.22155e-54	5.05546e-53	0.0909843	0.195431	1210	0.107456	0.102065	90.9016	1429.05	7.26547
PLD3	-15.4699	-0.573089	5.54254e-54	5.36336e-53	0.231371	0.337299	3077	0.303437	0.265005	76.8629	4035.41	8.30311
CCDC107	-15.4641	-0.536044	6.06383e-54	5.86464e-53	0.294308	0.39607	3914	0.387418	0.327445	70.5692	5152.27	8.54739
SCAF11	15.4618	0.567997	6.27924e-54	6.06971e-53	0.436198	0.368608	5801	0.650712	0.501207	56.3802	8653.82	9.06587
PIK3C2B	15.4592	2.51292	6.53646e-54	6.31495e-53	0.131589	0.0292377	1750	0.17064	0.157551	86.8411	2269.34	7.72769
SRGAP1	-15.4532	-1.59015	7.17348e-54	6.92667e-53	0.0518836	0.155777	690	0.063986	0.0620222	94.8116	850.949	6.74753
VBP1	-15.4524	-0.664433	7.27193e-54	7.01795e-53	0.177457	0.285807	2360	0.223013	0.201318	82.2543	2965.85	7.99526
STARD8	15.4522	3.4359	7.2868e-54	7.02854e-53	0.115121	0.0117779	1531	0.146237	0.136484	88.4879	1944.8	7.57343
MYO1E	15.4504	2.2991	7.49363e-54	7.22417e-53	0.136326	0.0339134	1813	0.175042	0.161304	86.3674	2327.89	7.75315
EGR1	15.4295	0.43581	1.03595e-53	9.98163e-53	0.605835	0.522609	8057	1.22782	0.801024	39.4165	16328.8	9.70075
NACA	15.4045	0.336263	1.52672e-53	1.47025e-52	0.879164	0.830196	11692	2.26663	1.18376	12.0836	30143.9	10.3138
REEP5	-15.4012	-0.426138	1.60773e-53	1.54743e-52	0.431687	0.514737	5741	0.623682	0.484697	56.8313	8294.35	9.02345
GSTP1	-15.3663	-0.279564	2.75655e-53	2.65174e-52	0.756673	0.81179	10063	1.52089	0.924613	24.3327	20226.3	9.91479
CCDC68	15.3598	4.35362	3.0468e-53	2.92939e-52	0.108655	0.00591856	1445	0.142122	0.132888	89.1345	1890.09	7.54491
ITPA	-15.352	-1.09153	3.43268e-53	3.29864e-52	0.0922626	0.196437	1227	0.109756	0.10414	90.7737	1459.64	7.28663
MYF5	-15.3458	-4.16402	3.77741e-53	3.62797e-52	0.00842169	0.110795	112	0.0125054	0.0124279	99.1578	166.31	5.11985
P4HTM	-15.332	-1.61306	4.67594e-53	4.48855e-52	0.0464697	0.149976	618	0.0571793	0.0556044	95.353	760.428	6.6352
CPE	15.3303	0.544128	4.79524e-53	4.60062e-52	0.410933	0.309482	5465	0.829026	0.603784	58.9067	11025.2	9.30803
NDUFS6	-15.33	-0.38218	4.8196e-53	4.62153e-52	0.546808	0.642401	7272	0.848875	0.614577	45.3192	11289.2	9.33169
MEST	-15.3201	-2.97419	5.61065e-53	5.3772e-52	0.0178961	0.119969	238	0.0205039	0.0202965	98.2104	272.681	5.61196
LAMTOR4	-15.312	-0.392936	6.35652e-53	6.08879e-52	0.448906	0.554451	5970	0.644502	0.497438	55.1094	8571.23	9.05628
NR2F6	-15.3036	-1.05262	7.23597e-53	6.92751e-52	0.108805	0.21076	1447	0.124713	0.117528	89.1195	1658.56	7.41431
MRPL3	-15.3032	-0.848913	7.27474e-53	6.96092e-52	0.13219	0.237334	1758	0.158335	0.146984	86.781	2105.7	7.65288
NETO2	15.3031	3.37665	7.29507e-53	6.97666e-52	0.115497	0.0133759	1536	0.149621	0.139432	88.4503	1989.81	7.59629
SREBF1	-15.3006	-1.2665	7.57483e-53	7.24036e-52	0.0810587	0.183298	1078	0.0976839	0.0932024	91.8941	1299.1	7.17019
ZFPM1	-15.2988	-1.54237	7.78446e-53	7.43679e-52	0.0554177	0.158085	737	0.0635102	0.0615749	94.4582	844.622	6.74007
GRB10	15.2768	2.31582	1.09236e-52	1.04302e-51	0.1358	0.0349195	1806	0.177195	0.163134	86.42	2356.51	7.76536
ITGA11	-15.2704	-4.09466	1.20469e-52	1.14966e-51	0.00541394	0.107777	72	0.00739061	0.00736343	99.4586	98.2877	4.59802
ACTA1	-15.2625	-1.29087	1.35839e-52	1.29566e-51	0.829912	0.847124	11037	1.90476	1.06635	17.0088	25331.4	10.1398
ZFAS1	-15.261	-0.434911	1.39085e-52	1.32591e-51	0.455598	0.532138	6059	0.695107	0.527746	54.4402	9244.23	9.13186
SRRM2	15.2554	0.414409	1.51657e-52	1.445e-51	0.563125	0.51598	7489	0.902548	0.643194	43.6875	12003	9.39299
BGN	-15.2484	-1.73767	1.68714e-52	1.60667e-51	0.063689	0.162642	847	0.0773392	0.0744943	93.6311	1028.53	6.93686
PLSCR4	-15.2464	-1.21165	1.73921e-52	1.65537e-51	0.0813595	0.183179	1082	0.0984409	0.0938918	91.864	1309.17	7.17791
MT1M	15.2453	0.912703	1.76984e-52	1.68364e-51	0.250244	0.150272	3328	0.356632	0.305005	74.9756	4742.85	8.4646
UBAC1	-15.2416	-0.772131	1.87164e-52	1.77914e-51	0.200165	0.295455	2662	0.257009	0.228735	79.9835	3417.96	8.13709
RNF145	15.2416	0.955503	1.87221e-52	1.77914e-51	0.259493	0.16791	3451	0.348124	0.298714	74.0507	4629.7	8.44046
CLMP	-15.2363	-5.14593	2.02912e-52	1.92724e-51	0.0024062	0.104463	32	0.00337909	0.00337339	99.7594	44.9385	3.8273
ZBTB16	15.2287	0.741074	2.28053e-52	2.16488e-51	0.328295	0.244614	4366	0.452869	0.37354	67.1705	6022.71	8.70346
CPNE8	15.2161	1.51421	2.76734e-52	2.62561e-51	0.175427	0.0770005	2333	0.228367	0.205686	82.4573	3037.05	8.01897
BAG3	-15.2102	-1.11902	3.02506e-52	2.86863e-51	0.0880517	0.191288	1171	0.105743	0.100518	91.1948	1406.28	7.24941
ACAP2	15.2027	0.864743	3.39585e-52	3.21854e-51	0.272652	0.179983	3626	0.367776	0.313186	72.7348	4891.05	8.49537
MIR4458HG	-15.2009	-1.2699	3.49018e-52	3.3062e-51	0.0733138	0.175959	975	0.0923751	0.0883543	92.6686	1228.5	7.11436
PRADC1	-15.1915	-1.08439	4.02699e-52	3.81271e-51	0.0988796	0.201113	1315	0.120784	0.114029	90.112	1606.31	7.38232
PKD1L1	15.1889	4.46124	4.1864e-52	3.96155e-51	0.107001	0.00538589	1423	0.144683	0.135128	89.2999	1924.14	7.56275
GALNT18	15.1875	2.77772	4.27717e-52	4.04532e-51	0.123468	0.0224905	1642	0.161947	0.150097	87.6532	2153.74	7.67543
GHITM	-15.1786	-0.454079	4.89938e-52	4.63137e-51	0.362659	0.462772	4823	0.498097	0.404195	63.7341	6624.19	8.79863
SKAP2	15.1709	0.869052	5.51109e-52	5.20688e-51	0.264606	0.170159	3519	0.362406	0.309253	73.5394	4819.64	8.48066
TMED10	-15.1643	-0.550451	6.09856e-52	5.75889e-51	0.252124	0.35393	3353	0.329491	0.284796	74.7876	4381.9	8.38547
HSD17B12	15.1533	0.668849	7.20694e-52	6.80198e-51	0.366343	0.285985	4872	0.520991	0.419362	63.3657	6928.66	8.84357
C1QTNF3	-15.1432	-3.84436	8.39756e-52	7.92154e-51	0.00714339	0.108606	95	0.0103371	0.0102841	99.2857	137.473	4.93068
CEACAM1	15.1371	4.25408	9.2188e-52	8.69167e-51	0.107602	0.00639205	1431	0.140799	0.131729	89.2398	1872.49	7.53556
SPART	-15.137	-0.597014	9.23727e-52	8.70452e-51	0.225806	0.328184	3003	0.28974	0.254441	77.4194	3853.25	8.25693
STK10	15.1336	2.14511	9.72131e-52	9.15585e-51	0.131739	0.0301847	1752	0.167823	0.155141	86.8261	2231.88	7.71105
TAOK1	15.1317	0.950232	1.00133e-51	9.42588e-51	0.254831	0.163767	3389	0.341795	0.294008	74.5169	4545.54	8.42212
RPSA	-15.1198	-0.308124	1.1984e-51	1.12751e-50	0.799083	0.858428	10627	1.72027	1.00073	20.0917	22877.8	10.038
SERPINE1	-15.0985	-2.7816	1.65578e-51	1.55702e-50	0.0175953	0.118786	234	0.0226183	0.0223663	98.2405	300.801	5.70977
FBP2	-15.0975	-4.15113	1.68193e-51	1.58079e-50	0.00631626	0.107363	84	0.00948223	0.00943756	99.3684	126.104	4.84501
NAAA	-15.0868	-1.49048	1.97754e-51	1.85765e-50	0.0595533	0.160215	792	0.0692162	0.0669259	94.0447	920.506	6.82601
MRPL55	-15.085	-0.710784	2.03392e-51	1.90961e-50	0.157982	0.263672	2101	0.19803	0.180679	84.2018	2633.6	7.87649
PABPC1	15.0685	0.372911	2.60813e-51	2.44745e-50	0.584555	0.503374	7774	0.976384	0.681269	41.5445	12984.9	9.47162
PTPRG	15.0679	0.953955	2.63419e-51	2.47062e-50	0.25438	0.16282	3383	0.344665	0.296145	74.562	4583.7	8.43048
ETFA	-15.0671	-0.778023	2.66606e-51	2.49921e-50	0.149936	0.252308	1994	0.188699	0.17286	85.0064	2509.51	7.82824
GSN	-15.0587	-0.491613	3.02652e-51	2.83563e-50	0.874276	0.731416	11627	2.11898	1.13751	12.5724	28180.3	10.2464
SNRPE	-15.0539	-0.444332	3.25275e-51	3.04601e-50	0.320776	0.426965	4266	0.431467	0.3587	67.9224	5738.08	8.65505
TRIOBP	15.0513	0.692041	3.38676e-51	3.16985e-50	0.341078	0.25438	4536	0.477791	0.390549	65.8922	6354.15	8.75702
TNNC1	-15.0493	-1.1991	3.48915e-51	3.26397e-50	0.586736	0.632043	7803	1.1234	0.753021	41.3264	14940.2	9.61187
SNTB2	-15.0435	-0.913617	3.80864e-51	3.561e-50	0.11452	0.216679	1523	0.145859	0.136154	88.548	1939.77	7.57084
MRPL17	15.0382	0.922897	4.12312e-51	3.85302e-50	0.28942	0.207919	3849	0.407459	0.341786	71.058	5418.8	8.59781
KREMEN1	-15.0365	-4.04502	4.23589e-51	3.95636e-50	0.00616588	0.106889	82	0.00753038	0.00750216	99.3834	100.146	4.61657
ECH1	-15.0344	-0.559132	4.36833e-51	4.07794e-50	0.316415	0.405125	4208	0.43135	0.358618	68.3585	5736.52	8.65478
DGKE	15.0321	2.7422	4.52634e-51	4.22325e-50	0.121363	0.0210701	1614	0.158943	0.147508	87.8637	2113.78	7.65671
SERPINB6	-15.0254	-0.430747	5.00378e-51	4.66631e-50	0.331529	0.441229	4409	0.453037	0.373656	66.8471	6024.94	8.70383
RPN1	15.0216	0.976816	5.30506e-51	4.94437e-50	0.251974	0.161577	3351	0.337742	0.290983	74.8026	4491.63	8.41019
UBE2E3	-15.0215	-0.5663	5.30745e-51	4.94437e-50	0.223927	0.329605	2978	0.292087	0.256259	77.6073	3884.47	8.265
DCAF6	-15.0133	-1.14818	6.00496e-51	5.59127e-50	0.0907587	0.191643	1207	0.110532	0.104839	90.9241	1469.96	7.29367
RASSF1	14.99	0.965603	8.53786e-51	7.94556e-50	0.25423	0.162997	3381	0.342857	0.2948	74.577	4559.66	8.42522
TRIP12	14.9876	1.02341	8.84851e-51	8.23039e-50	0.236484	0.144058	3145	0.315854	0.274486	76.3516	4200.54	8.34321
PSMB6	-14.9728	-0.365552	1.10618e-50	1.02838e-49	0.489435	0.595821	6509	0.729136	0.547622	51.0565	9696.78	9.17965
PGM5	14.9713	1.364	1.13026e-50	1.05022e-49	0.153094	0.0502486	2036	0.182483	0.167617	84.6906	2426.85	7.79476
CACNB1	-14.9498	-3.3195	1.56259e-50	1.45118e-49	0.011279	0.111387	150	0.0152377	0.0151228	98.8721	202.646	5.31639
FH	-14.944	-0.977425	1.70517e-50	1.58278e-49	0.105196	0.207268	1399	0.126079	0.118742	89.4804	1676.72	7.42519
AGRN	14.9428	2.69475	1.73648e-50	1.61101e-49	0.119182	0.019117	1585	0.150406	0.140115	88.0818	2000.24	7.60152
PLCB4	14.942	1.36936	1.75524e-50	1.62758e-49	0.169938	0.0701349	2260	0.215472	0.195132	83.0062	2865.56	7.96087
SLIRP	-14.938	-0.386829	1.8656e-50	1.72902e-49	0.452741	0.551018	6021	0.653738	0.503038	54.7259	8694.06	9.07051
PRKRA	-14.9304	-0.801602	2.09136e-50	1.93725e-49	0.140462	0.242779	1868	0.171772	0.158517	85.9538	2284.39	7.73429
FIS1	-14.9258	-0.359612	2.23818e-50	2.07219e-49	0.564704	0.664062	7510	0.900704	0.642225	43.5296	11978.5	9.39095
SET	14.9247	0.462143	2.27634e-50	2.10643e-49	0.508986	0.458452	6769	0.792051	0.583361	49.1014	10533.5	9.26241
DOC2B	14.9177	3.9292	2.52982e-50	2.33979e-49	0.107527	0.00775331	1430	0.135489	0.127064	89.2473	1801.87	7.49714
RAB3IL1	-14.9061	-2.34543	3.0078e-50	2.78044e-49	0.028724	0.127959	382	0.0304824	0.0300271	97.1276	405.386	6.0073
NHP2	-14.9031	-0.550164	3.14404e-50	2.90488e-49	0.221445	0.327474	2945	0.286832	0.252183	77.8555	3814.58	8.24685
DIO2	-14.8996	-5.00242	3.31553e-50	3.06176e-49	0.00278216	0.102569	37	0.00411613	0.00410769	99.7218	54.7405	4.02071
PHGDH	-14.8982	-3.32703	3.38372e-50	3.12313e-49	0.0118054	0.111387	157	0.0132033	0.0131169	98.8195	175.59	5.17383
EPHX1	14.885	0.484734	4.12492e-50	3.8053e-49	0.469058	0.391039	6238	0.705327	0.533757	53.0942	9380.14	9.14646
FAM129B	14.8799	1.84974	4.45225e-50	4.10515e-49	0.147004	0.0488281	1955	0.186545	0.171045	85.2996	2480.86	7.81676
VEGFD	-14.8615	-5.07685	5.85966e-50	5.40007e-49	0.00278216	0.102273	37	0.003927	0.00391931	99.7218	52.2252	3.97453
BANF1	-14.8305	-0.449742	9.29927e-50	8.56552e-49	0.326641	0.432232	4344	0.4422	0.36617	67.3359	5880.81	8.67962
RTL8C	-14.8275	-0.597238	9.73258e-50	8.96005e-49	0.212798	0.315104	2830	0.271899	0.240511	78.7202	3615.98	8.19339
FEZ2	14.8252	0.67695	1.00715e-49	9.26737e-49	0.358222	0.284032	4764	0.50001	0.405472	64.1778	6649.63	8.80247
PLEKHJ1	-14.8247	-0.828133	1.01387e-49	9.32438e-49	0.133318	0.234908	1773	0.162947	0.150957	86.6682	2167.03	7.68157
HID1	14.8237	4.33269	1.0301e-49	9.46881e-49	0.10497	0.00580019	1396	0.137307	0.128663	89.503	1826.05	7.51046
NME1	-14.7946	-1.06373	1.58747e-49	1.45848e-48	0.0852696	0.185902	1134	0.103761	0.0987236	91.473	1379.92	7.23051
FKBP7	-14.7881	-1.79077	1.74943e-49	1.60646e-48	0.0406046	0.139678	540	0.0473478	0.046261	95.9395	629.678	6.4468
LRCH1	14.7836	2.42792	1.86885e-49	1.71524e-48	0.126551	0.0283499	1683	0.159565	0.148045	87.3449	2122.05	7.66061
EVA1A	14.781	4.07918	1.94209e-49	1.78155e-48	0.106098	0.00727983	1411	0.139055	0.130199	89.3902	1849.29	7.5231
THOC7	-14.7772	-0.507651	2.05495e-49	1.88412e-48	0.263854	0.368075	3509	0.343056	0.294948	73.6146	4562.3	8.4258
YTHDC1	14.7721	0.707173	2.21544e-49	2.03024e-48	0.321528	0.235736	4276	0.441195	0.365473	67.8472	5867.45	8.67735
SGCD	-14.7688	-5.1729	2.32823e-49	2.13251e-48	0.00210542	0.10103	28	0.00315819	0.00315322	99.7895	42.0008	3.76122
ATP5PF	14.7492	0.18008	3.1143e-49	2.85105e-48	0.807279	0.8154	10736	1.70964	0.996817	19.2721	22736.5	10.0318
TOB1	-14.745	-0.751173	3.31209e-49	3.03058e-48	0.15911	0.260357	2116	0.200283	0.182557	84.089	2663.57	7.8878
COPS4	-14.7425	-0.844868	3.43721e-49	3.14346e-48	0.118656	0.22023	1578	0.145871	0.136165	88.1344	1939.93	7.57092
JAG1	14.7328	0.974068	3.96756e-49	3.62665e-48	0.222348	0.125059	2957	0.294483	0.258112	77.7652	3916.34	8.27317
GMPR	-14.7311	-2.90058	4.07123e-49	3.71952e-48	0.017069	0.11553	227	0.0225209	0.0222711	98.2931	299.506	5.70547
ARPC1B	14.7158	0.685077	5.10474e-49	4.66138e-48	0.338071	0.252841	4496	0.482036	0.393417	66.1929	6410.6	8.76586
GPR4	14.7066	3.70267	5.84969e-49	5.33892e-48	0.106925	0.00840436	1422	0.135428	0.127009	89.3075	1801.05	7.49668
UBA52	-14.7011	-0.264998	6.34145e-49	5.7848e-48	0.864802	0.917199	11501	2.11299	1.13559	13.5198	28100.7	10.2436
MYH10	14.7	1.46383	6.44313e-49	5.87458e-48	0.172645	0.0773556	2296	0.225397	0.203265	82.7355	2997.56	8.00589
EIF5A	-14.6934	-0.387633	7.10281e-49	6.47277e-48	0.419054	0.52474	5573	0.599743	0.469843	58.0946	7975.98	8.98431
LSM6	14.6922	0.798665	7.23438e-49	6.58933e-48	0.303406	0.222005	4035	0.412514	0.345371	69.6594	5486.02	8.61014
P2RY8	14.6914	3.54664	7.31699e-49	6.6612e-48	0.107226	0.00870028	1426	0.139017	0.130165	89.2774	1848.78	7.52282
HMGN1	14.6894	0.590084	7.53302e-49	6.8544e-48	0.391909	0.314453	5212	0.560844	0.445227	60.8091	7458.66	8.91726
COMMD1	-14.6729	-0.63218	9.61e-49	8.73985e-48	0.17084	0.274976	2272	0.214441	0.194284	82.916	2851.86	7.95608
RPL37A	-14.6468	-0.227332	1.41119e-48	1.28277e-47	0.939845	0.967862	12499	2.90262	1.36165	6.01549	38601.9	10.5611
FSTL3	-14.6398	-2.54359	1.56537e-48	1.4222e-47	0.0242123	0.121686	322	0.0269773	0.0266199	97.5788	358.772	5.88547
AP2S1	-14.6209	-0.41949	2.06506e-48	1.87524e-47	0.321603	0.429865	4277	0.43197	0.359051	67.8397	5744.77	8.65622
ARMCX1	-14.6118	-0.937304	2.36162e-48	2.14345e-47	0.107978	0.20715	1436	0.130511	0.12267	89.2022	1735.67	7.45972
IFIT1	14.6098	1.06849	2.43365e-48	2.20771e-47	0.249868	0.166903	3323	0.364345	0.310675	75.0132	4845.43	8.486
COX17	14.5972	0.397212	2.92557e-48	2.65263e-47	0.569065	0.5145	7568	0.928717	0.656855	43.0935	12351	9.42157
IRF2BP2	14.5915	0.803482	3.18278e-48	2.88439e-47	0.290999	0.207209	3870	0.39747	0.334663	70.9001	5285.95	8.573
ANKS1A	14.5896	1.74867	3.27094e-48	2.96278e-47	0.15144	0.0558712	2014	0.195321	0.178415	84.856	2597.57	7.86272
DDX46	14.5763	0.610792	3.9724e-48	3.59635e-47	0.374239	0.295455	4977	0.533386	0.427478	62.5761	7093.5	8.86707
HADH	-14.5575	-1.42133	5.2303e-48	4.73279e-47	0.0606813	0.15844	807	0.0731417	0.0705905	93.9319	972.712	6.88111
HIC1	-14.5567	-0.807782	5.29854e-48	4.79213e-47	0.179938	0.270064	2393	0.222996	0.201303	82.0062	2965.62	7.99518
TIPARP	-14.5462	-1.29398	6.17321e-48	5.5804e-47	0.0727122	0.170159	967	0.0865565	0.0830135	92.7288	1151.11	7.04935
ERI3	-14.5425	-0.939295	6.51905e-48	5.89006e-47	0.098654	0.198627	1312	0.121822	0.114954	90.1346	1620.11	7.39087
MMP28	14.5353	3.9723	7.2366e-48	6.5351e-47	0.10467	0.00745739	1392	0.134883	0.126529	89.533	1793.81	7.49265
THBS3	-14.5351	-3.86472	7.25898e-48	6.55202e-47	0.00691781	0.104285	92	0.00819653	0.00816312	99.3082	109.006	4.70053
LPAR1	-14.5345	-5.59185	7.32995e-48	6.61276e-47	0.00187984	0.0991951	25	0.00234012	0.00233739	99.812	31.1213	3.46952
SRGAP2	14.5251	1.86401	8.40221e-48	7.57631e-47	0.144447	0.0490057	1921	0.186304	0.170842	85.5553	2477.65	7.81547
TRPT1	-14.5244	-1.5143	8.48241e-48	7.64379e-47	0.0569216	0.154238	757	0.0674035	0.065229	94.3078	896.399	6.7995
CAT	14.5244	0.854601	8.48554e-48	7.64379e-47	0.28551	0.204605	3797	0.392757	0.331286	71.449	5223.28	8.56107
HSPB8	-14.514	-2.00167	9.87485e-48	8.89083e-47	0.0375968	0.134529	500	0.0414402	0.0406045	96.2403	551.113	6.31375
C8orf33	14.5128	0.902539	1.00486e-47	9.04275e-47	0.265809	0.180753	3535	0.36115	0.30833	73.4191	4802.93	8.47719
[truncated: 15,990 more rows]

## Sheet: Lymphocyte Cells
Gene_name	scores	logfoldchanges	pvals	pvals_adj	pct.1	pct.2	n_cells_by_counts	mean_counts	log1p_mean_counts	pct_dropout_by_counts	total_counts	log1p_total_counts
SRGN	41.1452	3.74008	0	0	0.939122	0.418525	941	2.99367	1.38471	6.08782	2999.66	8.00659
PTPRC	37.93	7.24499	0	0	0.714571	0.0170246	716	1.7161	0.999196	28.5429	1719.53	7.45039
SPARCL1	-33.7787	-3.06311	4.05865e-250	2.4337e-246	0.43014	0.867263	431	1.13883	0.76026	56.986	1141.11	7.04063
B2M	29.7203	1.5853	4.20225e-194	1.88986e-190	0.999002	0.95701	1001	4.74426	1.7482	0.0998004	4753.75	8.4669
GSN	-29.5338	-2.90728	1.05968e-191	3.21157e-188	0.384232	0.808413	385	0.811544	0.594179	61.5768	813.167	6.70217
IGFBP7	-29.5335	-2.56004	1.07118e-191	3.21157e-188	0.555888	0.866852	557	1.4581	0.89939	44.4112	1461.02	7.28757
LGALS1	-29.3306	-2.07724	4.22952e-189	1.08693e-185	0.654691	0.94091	656	1.80295	1.03067	34.5309	1806.56	7.49973
CST3	-28.6243	-2.7705	3.35044e-180	7.53389e-177	0.387226	0.809886	388	0.876217	0.629258	61.2774	877.97	6.77875
YBX3	-28.4586	-2.48445	3.81346e-178	7.62227e-175	0.340319	0.821259	341	0.677473	0.517288	65.9681	678.828	6.52184
SELENOP	-28.3175	-2.91865	2.10461e-176	3.78599e-173	0.169661	0.674682	170	0.285385	0.251058	83.0339	285.956	5.65933
BTG1	28.223	1.69533	3.05445e-175	4.99513e-172	0.855289	0.686295	857	2.3721	1.21554	14.4711	2376.85	7.77395
CD63	-27.771	-1.93214	9.71455e-170	1.45629e-166	0.583832	0.879834	585	1.33689	0.848819	41.6168	1339.56	7.20084
HCST	27.6109	6.59726	8.23022e-168	1.13887e-164	0.522954	0.0148323	524	1.26147	0.816016	47.7046	1264	7.14282
GNAS	-27.4306	-1.70421	1.1839e-165	1.52123e-162	0.651697	0.933237	653	1.512	0.921081	34.8303	1515.03	7.32385
TCF4	-27.3851	-2.60723	4.12321e-165	4.94482e-162	0.235529	0.717672	236	0.463332	0.380716	76.4471	464.259	6.14259
COX7A1	-27.32	-2.51391	2.45639e-164	2.76175e-161	0.290419	0.785497	291	0.580387	0.45767	70.9581	581.548	6.36741
LCP1	27.1951	6.54763	7.41229e-163	7.84351e-160	0.51497	0.0139417	516	1.11511	0.749108	48.503	1117.34	7.0196
LGALS3	-26.9993	-2.33029	1.50626e-160	1.50534e-157	0.428144	0.836742	429	1.04406	0.714936	57.1856	1046.14	6.95382
CYBA	26.5444	2.5394	2.97663e-155	2.81824e-152	0.691617	0.397938	693	1.75944	1.01503	30.8383	1762.96	7.47532
GNG11	-26.4575	-2.38078	2.99462e-154	2.69351e-151	0.319361	0.770664	320	0.679013	0.518206	68.0639	680.371	6.52411
CD59	-26.4185	-2.41885	8.41088e-154	7.20492e-151	0.265469	0.732676	266	0.524506	0.42167	73.4531	525.555	6.26636
IFITM3	-26.1565	-2.16198	8.31991e-151	6.80304e-148	0.424152	0.843867	425	0.989108	0.687686	57.5848	991.086	6.89981
PTMS	-26.0011	-2.31595	4.81577e-149	3.76656e-146	0.263473	0.710855	264	0.480247	0.392209	73.6527	481.207	6.17837
CXCR4	25.9113	5.86287	4.96476e-148	3.72129e-145	0.5	0.034289	501	1.25956	0.815169	50	1262.08	7.14131
CALD1	-25.8427	-2.526	2.93632e-147	2.11286e-144	0.238523	0.711061	239	0.523438	0.420969	76.1477	524.484	6.26432
CD151	-25.6668	-2.6539	2.74342e-145	1.89813e-142	0.168663	0.633371	169	0.27884	0.245953	83.1337	279.397	5.63621
CLEC14A	-25.5964	-2.78745	1.6736e-144	1.11505e-141	0.195609	0.641387	196	0.389359	0.328842	80.4391	390.137	5.96906
CORO1A	25.3625	6.79528	6.54666e-142	4.20599e-139	0.478044	0.010482	479	0.986969	0.686611	52.1956	988.943	6.89765
ADIRF	-25.191	-2.45553	5.02237e-140	3.11543e-137	0.257485	0.698524	258	0.553518	0.440522	74.2515	554.625	6.32009
DUSP2	25.1579	5.81912	1.15938e-139	6.95201e-137	0.484032	0.026616	485	1.15244	0.766602	51.5968	1154.74	7.0525
TPM1	-25.1518	-2.32907	1.34897e-139	7.82796e-137	0.309381	0.776967	310	0.71117	0.537177	69.0619	712.592	6.57031
CD81	-25.1031	-1.70133	4.59527e-139	2.58326e-136	0.527944	0.806426	529	1.07335	0.729164	47.2056	1075.49	6.98146
TIMP3	-25.0321	-2.32052	2.7332e-138	1.48992e-135	0.337325	0.786901	338	0.829145	0.603849	66.2675	830.803	6.7236
SPARC	-25.0134	-2.32269	4.36975e-138	2.31199e-135	0.248503	0.700921	249	0.507508	0.410458	75.1497	508.523	6.23348
CAV1	-24.8739	-2.39395	1.42439e-136	7.32094e-134	0.323353	0.741239	324	0.792872	0.583819	67.6647	794.458	6.67892
HSPG2	-24.792	-2.52242	1.09254e-135	5.45938e-133	0.213573	0.643031	214	0.385857	0.326319	78.6427	386.629	5.96005
FTH1	24.745	1.39598	3.51214e-135	1.70757e-132	0.982036	0.967492	984	4.1265	1.63442	1.79641	4134.76	8.32743
SH3BGRL3	24.489	1.87018	1.93517e-132	9.16097e-130	0.734531	0.5316	736	1.82146	1.03725	26.5469	1825.1	7.50994
ARL4C	24.4442	5.80313	5.79527e-132	2.67311e-129	0.47006	0.0282602	471	1.03691	0.711436	52.994	1038.99	6.94696
TMSB4X	24.2809	1.38526	3.11923e-130	1.4028e-127	0.98503	0.923783	987	4.14187	1.63742	1.49701	4150.15	8.33114
CAVIN1	-24.2031	-2.32028	2.06314e-129	9.05214e-127	0.220559	0.663515	221	0.418373	0.349511	77.9441	419.21	6.04076
SELENOW	-24.0137	-1.81568	2.00132e-127	8.57185e-125	0.437126	0.820025	438	0.861311	0.621281	56.2874	863.034	6.76161
VAMP5	-23.7757	-2.15625	5.95495e-125	2.49124e-122	0.227545	0.674237	228	0.401285	0.33739	77.2455	402.087	5.99915
IFITM2	23.7491	1.85321	1.12201e-124	4.58724e-122	0.803393	0.639263	805	2.24418	1.17686	19.6607	2248.67	7.71854
ANXA2	-23.5434	-1.98094	1.46562e-122	5.85889e-120	0.377246	0.721577	378	0.700136	0.530708	62.2754	701.536	6.5547
CCL5	23.5403	8.5616	1.5787e-122	6.17375e-120	0.44012	0.00561779	441	1.38125	0.867626	55.988	1384.01	7.23347
CD52	23.383	5.92451	6.36713e-121	2.43699e-118	0.4501	0.0253143	451	1.16209	0.771075	54.99	1164.41	7.06083
SERPING1	-23.2665	-3.04222	9.6841e-120	3.62932e-117	0.105788	0.530059	106	0.179628	0.1652	89.4212	179.988	5.19843
LAPTM4A	-23.2419	-2.07279	1.71596e-119	6.29966e-117	0.284431	0.677217	285	0.501907	0.406735	71.5569	502.91	6.2224
GSTP1	-23.2031	-1.71436	4.23502e-119	1.52367e-116	0.423154	0.800021	424	0.814365	0.595736	57.6846	815.994	6.70563
RPL28	23.1057	0.620561	4.05439e-118	1.43009e-115	0.856287	0.940979	858	3.08635	1.40765	14.3713	3092.53	8.03707
LAPTM5	23.0534	4.73187	1.361e-117	4.70826e-115	0.458084	0.0388449	459	0.940302	0.662844	54.1916	942.182	6.84926
APP	-23.0523	-2.27167	1.39395e-117	4.73127e-115	0.192615	0.6171	193	0.335866	0.28958	80.7385	336.538	5.82168
GMFG	22.9788	3.01302	7.59237e-117	2.52924e-114	0.537924	0.16086	539	1.12449	0.75353	46.2076	1126.74	7.02797
PLAC9	-22.9758	-2.98741	8.13531e-117	2.66084e-114	0.174651	0.565444	175	0.312371	0.271836	82.5349	312.996	5.74938
H3F3B	22.8747	1.03753	8.30337e-116	2.66731e-113	0.977046	0.916042	979	3.32588	1.46462	2.29541	3332.53	8.11179
EMP2	-22.5426	-2.37696	1.58722e-112	5.00922e-110	0.149701	0.579146	150	0.26508	0.235135	85.0299	265.61	5.58579
CAVIN3	-22.5156	-2.91429	2.91984e-112	9.05603e-110	0.101796	0.515603	102	0.161613	0.149809	89.8204	161.936	5.09336
JUN	-22.4537	-1.77545	1.17773e-111	3.59088e-109	0.623752	0.868427	625	1.63447	0.968683	37.6248	1637.74	7.40168
S100A13	-22.4248	-2.62006	2.25675e-111	6.76613e-109	0.138723	0.547666	139	0.22934	0.206478	86.1277	229.799	5.44155
MFGE8	-22.3681	-2.4998	8.05429e-111	2.37522e-108	0.176647	0.576234	177	0.324292	0.280878	82.3353	324.941	5.78672
CST7	22.2796	10.0052	5.83388e-110	1.69267e-107	0.414172	0.00133594	415	1.02396	0.705054	58.5828	1026	6.9344
MGST3	-22.0514	-1.72441	9.25413e-108	2.64242e-105	0.365269	0.759223	366	0.680459	0.519067	63.4731	681.819	6.52623
RRAS	-22.011	-2.39415	2.25726e-107	6.34467e-105	0.154691	0.560956	155	0.253545	0.225976	84.5309	254.052	5.54147
NKG7	21.9522	9.43396	8.2433e-107	2.28137e-104	0.409182	0.00315144	410	1.37563	0.865264	59.0818	1378.38	7.22939
MGLL	-21.8861	-2.08291	3.52425e-106	9.60573e-104	0.277445	0.676669	278	0.618492	0.481495	72.2555	619.729	6.43089
FXYD1	-21.7824	-2.87496	3.40484e-105	9.14173e-103	0.107784	0.503956	108	0.175858	0.161998	89.2216	176.209	5.17733
NUPR1	-21.7707	-2.98605	4.40096e-105	1.16425e-102	0.0928144	0.491556	93	0.141009	0.131913	90.7186	141.291	4.95787
COL4A1	-21.6479	-2.38002	6.35495e-104	1.6568e-101	0.165669	0.563526	166	0.292166	0.25632	83.4331	292.751	5.68273
TNFAIP3	21.6153	4.76113	1.28837e-103	3.31093e-101	0.431138	0.0422704	432	0.964686	0.675332	56.8862	966.615	6.87483
CD48	21.5909	6.84477	2.18852e-103	5.54498e-101	0.406188	0.00688521	407	0.794771	0.584878	59.3812	796.361	6.68131
GZMA	21.5221	9.71059	9.6685e-103	2.41565e-100	0.4002	0.00137019	401	0.997548	0.69192	59.98	999.543	6.9083
ATP5PF	-21.4409	-1.5867	5.55727e-102	1.36945e-99	0.461078	0.823862	462	0.896797	0.640167	53.8922	898.591	6.80194
MYL9	-21.3517	-2.1934	3.75993e-101	9.14019e-99	0.219561	0.618504	220	0.461136	0.379214	78.0439	462.059	6.13785
IGFBP4	-21.2674	-2.48037	2.27476e-100	5.4561e-98	0.148703	0.537766	149	0.266545	0.236293	85.1297	267.079	5.59128
RGS2	21.2619	4.75063	2.55772e-100	6.05405e-98	0.436128	0.0649471	437	1.15673	0.768591	56.3872	1159.04	7.05621
SPTBN1	-21.2139	-1.93062	7.11012e-100	1.66109e-97	0.281437	0.670126	282	0.564578	0.447616	71.8563	565.707	6.33984
COL6A2	-21.2127	-2.70967	7.29839e-100	1.68321e-97	0.181637	0.54561	182	0.329117	0.284515	81.8363	329.775	5.80144
FHL1	-21.1997	-2.36157	9.60179e-100	2.18641e-97	0.189621	0.575378	190	0.346956	0.297847	81.0379	347.65	5.85407
S100A9	21.1507	6.60351	2.71638e-99	6.10812e-97	0.406188	0.0188401	407	1.63996	0.970762	59.3812	1643.24	7.40503
CDKN1C	-21.1372	-1.95103	3.62293e-99	8.04604e-97	0.304391	0.683177	305	0.64588	0.498275	69.5609	647.172	6.47416
ANXA5	-21.1003	-1.72739	7.90236e-99	1.73361e-96	0.341317	0.703799	342	0.637654	0.493264	65.8683	638.929	6.46136
COL15A1	-21.0984	-2.6987	8.22058e-99	1.78169e-96	0.136727	0.512383	137	0.220896	0.199585	86.3273	221.338	5.4042
CXCL12	-21.0237	-2.25085	3.98355e-98	8.53096e-96	0.176647	0.569212	177	0.344142	0.295756	82.3353	344.83	5.84595
EID1	-20.9838	-1.60566	9.22569e-98	1.95248e-95	0.397206	0.763471	398	0.755968	0.56302	60.2794	757.48	6.63132
GZMM	20.9628	8.96924	1.4346e-97	3.00083e-95	0.39022	0.00188401	391	0.789717	0.582058	60.978	791.297	6.67494
NDRG2	-20.9503	-2.46044	1.86478e-97	3.85582e-95	0.12475	0.517282	125	0.200109	0.182413	87.525	200.51	5.30584
RAMP2	-20.9075	-2.3448	4.57498e-97	9.35219e-95	0.179641	0.558079	180	0.337004	0.290431	82.0359	337.678	5.82505
GAS6	-20.848	-2.71637	1.58925e-96	3.21225e-94	0.102794	0.489604	103	0.16278	0.150814	89.7206	163.106	5.10051
PDLIM1	-20.8377	-2.18155	1.96989e-96	3.93738e-94	0.178643	0.570513	179	0.321641	0.278874	82.1357	322.284	5.77853
FILIP1L	-20.7502	-2.07068	1.22089e-95	2.41347e-93	0.181637	0.59021	182	0.383751	0.324798	81.8363	384.518	5.95459
GNLY	20.7046	8.26956	3.14927e-95	6.15784e-93	0.39022	0.00983112	391	1.64579	0.972968	60.978	1649.08	7.40858
HES1	-20.6616	-2.42405	7.6831e-95	1.48614e-92	0.141717	0.526325	142	0.266056	0.235907	85.8283	266.588	5.58945
S100A8	20.6295	6.90706	1.49124e-94	2.85383e-92	0.393214	0.0141815	394	1.61895	0.962772	60.6786	1622.18	7.39214
FERMT2	-20.5515	-2.17771	7.46835e-94	1.41419e-91	0.155689	0.552358	156	0.282255	0.248621	84.4311	282.82	5.64834
PEBP1	-20.4732	-1.68078	3.73478e-93	6.99843e-91	0.329341	0.687939	330	0.579031	0.456811	67.0659	580.189	6.36508
CD3D	20.4302	9.13051	9.00415e-93	1.66985e-90	0.38024	0.00171274	381	0.835594	0.607368	61.976	837.266	6.73134
PMP22	-20.4108	-3.01852	1.34031e-92	2.46028e-90	0.0888224	0.461892	89	0.147646	0.137713	91.1178	147.941	5.00355
LITAF	20.327	2.61103	7.41306e-92	1.34701e-89	0.536926	0.259994	538	1.25107	0.811408	46.3074	1253.58	7.13455
HSPB1	-20.3174	-2.10538	9.03049e-92	1.6245e-89	0.167665	0.556058	168	0.2842	0.250136	83.2335	284.768	5.65518
FMO2	-20.2212	-2.82251	6.37287e-91	1.13506e-88	0.102794	0.47186	103	0.173363	0.159874	89.7206	173.71	5.16313
ZBTB20	-20.1864	-2.00123	1.28934e-90	2.27391e-88	0.206587	0.580721	207	0.354454	0.303398	79.3413	355.163	5.87539
TSC22D1	-20.1791	-2.23259	1.49443e-90	2.61003e-88	0.165669	0.538862	166	0.27863	0.245789	83.4331	279.188	5.63546
CYR61	-20.0767	-2.14558	1.18059e-89	2.04209e-87	0.179641	0.557497	180	0.34236	0.294429	82.0359	343.045	5.84077
RPS29	20.032	0.505441	2.89604e-89	4.96161e-87	0.821357	0.935841	823	2.95188	1.37419	17.8643	2957.79	7.99253
APOD	-20.0103	-2.5515	4.47857e-89	7.60047e-87	0.224551	0.558148	225	0.42732	0.355799	77.5449	428.175	6.06186
CREM	19.9937	3.58163	6.24269e-89	1.04953e-86	0.447106	0.121022	448	1.04043	0.713159	55.2894	1042.51	6.95034
RIPOR2	19.9922	5.79328	6.44014e-89	1.0727e-86	0.38523	0.0199705	386	0.838225	0.6088	61.477	839.901	6.73447
NAMPT	19.9678	3.52879	1.05014e-88	1.73312e-86	0.500998	0.222519	502	1.57106	0.944317	49.9002	1574.2	7.36214
PPIC	-19.962	-2.61992	1.17814e-88	1.92669e-86	0.105788	0.474463	106	0.163354	0.151307	89.4212	163.68	5.10401
TYROBP	19.9309	5.08312	2.19517e-88	3.55756e-86	0.389222	0.0202788	390	0.94406	0.664778	61.0778	945.948	6.85324
NDUFC1	-19.9177	-1.81653	2.85874e-88	4.5916e-86	0.231537	0.615216	232	0.392588	0.331164	76.8463	393.373	5.9773
NFIA	-19.8734	-2.41072	6.9127e-88	1.10047e-85	0.122754	0.492687	123	0.189405	0.173453	87.7246	189.784	5.25114
PRDX1	-19.82	-1.50341	2.00088e-87	3.15735e-85	0.391218	0.741102	392	0.693167	0.526601	60.8782	694.553	6.54471
ITGB2	19.7267	5.8524	1.27304e-86	1.99136e-84	0.376248	0.012229	377	0.74369	0.556004	62.3752	745.178	6.61496
TSPAN4	-19.7221	-2.37627	1.39371e-86	2.16133e-84	0.126747	0.492755	127	0.203288	0.185058	87.3253	203.695	5.32152
ID3	-19.615	-1.81637	1.15025e-85	1.76854e-83	0.322355	0.678793	323	0.735973	0.551568	67.7645	737.445	6.60455
COL4A2	-19.5585	-2.21836	3.49121e-85	5.32232e-83	0.141717	0.511904	142	0.254081	0.226403	85.8283	254.59	5.54357
DPYSL2	-19.5516	-2.02863	3.99448e-85	6.03838e-83	0.179641	0.546604	180	0.300689	0.262894	82.0359	301.29	5.71139
MARCKS	-19.5453	-1.92255	4.52232e-85	6.77933e-83	0.208583	0.582023	209	0.442863	0.366629	79.1417	443.749	6.09751
FAU	19.4863	0.330183	1.43614e-84	2.13511e-82	0.874251	0.942795	876	2.91288	1.36427	12.5749	2918.71	7.97924
ARHGAP29	-19.3837	-1.95557	1.05996e-83	1.56293e-81	0.202595	0.579557	203	0.415035	0.347154	79.7405	415.865	6.03276
GPX4	-19.3147	-1.51421	4.04052e-83	5.90935e-81	0.366267	0.70719	367	0.649563	0.50051	63.3733	650.862	6.47983
RPS27	19.3017	0.40626	5.19908e-83	7.54243e-81	0.878244	0.978831	880	3.68299	1.54394	12.1756	3690.36	8.21375
MTUS1	-19.2722	-2.17296	9.19357e-83	1.32307e-80	0.140719	0.506971	141	0.234817	0.210923	85.9281	235.287	5.46505
RAC2	19.2599	6.9329	1.16564e-82	1.66419e-80	0.362275	0.00657692	363	0.69414	0.527175	63.7725	695.528	6.54611
NFIB	-19.2474	-2.3286	1.48396e-82	2.10196e-80	0.121756	0.484431	122	0.192561	0.176103	87.8244	192.946	5.26758
IFI27	-19.1907	-1.89096	4.42779e-82	6.22277e-80	0.373253	0.693831	374	0.98681	0.68653	62.6747	988.784	6.89749
RTN4	-19.189	-1.48632	4.57252e-82	6.37636e-80	0.382236	0.723324	383	0.707832	0.535225	61.7764	709.248	6.56561
COX5B	-19.1034	-1.46834	2.36779e-81	3.27648e-79	0.426148	0.765937	427	0.794289	0.584609	57.3852	795.878	6.6807
ARPC2	19.0845	1.22362	3.39699e-81	4.66476e-79	0.727545	0.642688	729	1.66645	0.98075	27.2455	1669.79	7.42105
LHFPL6	-19.0486	-2.13154	6.74787e-81	9.19602e-79	0.158683	0.513959	159	0.266165	0.235993	84.1317	266.698	5.58986
TMEM14C	-19.0467	-2.13079	7.00194e-81	9.47052e-79	0.133733	0.497893	134	0.210385	0.190939	86.6267	210.806	5.35567
CD37	19.0285	5.47862	9.90398e-81	1.32957e-78	0.366267	0.016408	367	0.722742	0.543917	63.3733	724.188	6.58643
FYB1	19.0198	6.25567	1.16929e-80	1.5581e-78	0.361277	0.0107217	362	0.750023	0.559629	63.8723	751.523	6.62343
ACVRL1	-18.8351	-2.55126	3.89271e-79	5.14896e-77	0.0988024	0.449628	99	0.167672	0.155012	90.1198	168.007	5.12994
CTSZ	-18.8082	-2.18778	6.47288e-79	8.49932e-77	0.130739	0.486075	131	0.205595	0.186973	86.9261	206.006	5.33275
RPL41	18.8024	0.323452	7.21198e-79	9.40118e-77	0.918164	0.979207	920	3.77469	1.56333	8.18363	3782.24	8.23834
TAGLN	-18.7664	-2.07421	1.42077e-78	1.83873e-76	0.220559	0.566437	221	0.504113	0.408203	77.9441	505.121	6.22678
SPRY1	-18.7538	-2.28018	1.80277e-78	2.31644e-76	0.141717	0.488233	142	0.250856	0.223829	85.8283	251.358	5.53085
EPB41L2	-18.7441	-1.98543	2.16171e-78	2.75794e-76	0.173653	0.529579	174	0.305438	0.266539	82.6347	306.049	5.72701
MALAT1	18.7273	1.15337	2.96589e-78	3.75729e-76	1	0.988148	1002	6.20997	1.97546	0	6222.39	8.73607
RHOC	-18.691	-1.70086	5.86206e-78	7.37431e-76	0.265469	0.62056	266	0.493278	0.400974	73.4531	494.264	6.20509
FTL	18.6413	0.959979	1.48695e-77	1.85756e-75	0.98503	0.947487	987	3.55829	1.51695	1.49701	3565.41	8.17931
TUBB	-18.5808	-1.73606	4.59753e-77	5.7038e-75	0.231537	0.58216	232	0.389569	0.328994	76.8463	390.348	5.9696
CD3E	18.577	9.67626	4.93639e-77	6.08225e-75	0.345309	0.000959134	346	0.645458	0.498019	65.4691	646.749	6.4735
FCGRT	-18.5667	-1.72142	5.97646e-77	7.31364e-75	0.190619	0.556572	191	0.3513	0.301067	80.9381	352.003	5.86648
DSTN	-18.5616	-1.45586	6.57415e-77	7.99071e-75	0.422156	0.728394	423	0.823647	0.600838	57.7844	825.294	6.71695
COL6A1	-18.5335	-2.85672	1.10853e-76	1.33835e-74	0.115768	0.444285	116	0.192363	0.175937	88.4232	192.748	5.26656
ESD	-18.4864	-2.14609	2.65923e-76	3.18913e-74	0.125749	0.48104	126	0.196121	0.179084	87.4251	196.513	5.2858
NUCKS1	-18.4462	-1.49716	5.59134e-76	6.6611e-74	0.325349	0.676943	326	0.566437	0.448803	67.4651	567.569	6.34312
RPL39	18.3761	0.35941	2.03978e-75	2.41405e-73	0.853293	0.940191	855	3.00501	1.38755	14.6707	3011.02	8.01037
CXCL8	18.352	5.02955	3.1836e-75	3.74313e-73	0.377246	0.0513137	378	1.44469	0.893917	62.2754	1447.58	7.27834
YWHAE	-18.3473	-1.68544	3.4685e-75	4.05161e-73	0.228543	0.586236	229	0.371657	0.31602	77.1457	372.401	5.92265
ITM2A	-18.3408	-1.62499	3.90833e-75	4.53593e-73	0.346307	0.631007	347	0.643728	0.496967	65.3693	645.016	6.47082
FCGR3B	18.2973	7.64692	8.70315e-75	1.0036e-72	0.343313	0.00496694	344	1.02592	0.706025	65.6687	1027.97	6.93632
CD53	18.2797	6.08483	1.20044e-74	1.37546e-72	0.347305	0.0101394	348	0.665568	0.510166	65.2695	666.899	6.50414
EPHX1	-18.2674	-2.51694	1.50429e-74	1.7127e-72	0.0958084	0.436714	96	0.143886	0.134432	90.4192	144.174	4.97793
ARL2	-18.2462	-1.98866	2.21733e-74	2.50865e-72	0.150699	0.504265	151	0.23433	0.210529	84.9301	234.799	5.46298
RPS27A	18.2273	0.274022	3.13556e-74	3.52535e-72	0.841317	0.95677	843	3.1716	1.4283	15.8683	3177.94	8.0643
NDUFB7	-18.2087	-1.48388	4.40375e-74	4.92044e-72	0.343313	0.681122	344	0.581632	0.458457	65.6687	582.796	6.36955
PABPC1	18.1866	1.37717	6.59169e-74	7.31962e-72	0.669661	0.534649	671	1.52517	0.926308	33.0339	1528.22	7.33251
SAT1	18.1482	1.7741	1.32708e-73	1.46459e-71	0.696607	0.527318	698	1.87833	1.05721	30.3393	1882.09	7.54067
RNH1	-18.0557	-1.70161	7.11313e-73	7.80232e-71	0.223553	0.565684	224	0.363645	0.310161	77.6447	364.372	5.90092
RPS3	18.0279	0.448985	1.17715e-72	1.28338e-70	0.801397	0.925188	803	2.86397	1.35169	19.8603	2869.7	7.96231
SLC9A3R2	-18.0008	-1.80614	1.91885e-72	2.07941e-70	0.334331	0.617477	335	0.76181	0.566342	66.5669	763.334	6.639
COL3A1	-17.9419	-2.69231	5.55393e-72	5.98261e-70	0.133733	0.447402	134	0.216571	0.196036	86.6267	217.004	5.38451
RHOB	-17.8187	-1.66004	5.05603e-71	5.41387e-69	0.241517	0.582708	242	0.448449	0.370493	75.8483	449.346	6.11002
CCL4	17.8171	5.89805	5.20886e-71	5.5445e-69	0.342315	0.0136677	343	1.02368	0.70492	65.7685	1025.73	6.93414
CD34	-17.8115	-2.4604	5.75319e-71	6.08789e-69	0.10479	0.436269	105	0.170836	0.157718	89.521	171.178	5.14853
CD2	17.802	8.97852	6.81904e-71	7.17355e-69	0.331337	0.0014387	332	0.64883	0.500066	66.8663	650.128	6.47871
ATP5F1B	-17.7757	-1.49452	1.09024e-70	1.14025e-68	0.315369	0.648477	316	0.534552	0.428238	68.4631	535.621	6.28529
PRDX5	-17.7745	-1.45316	1.11447e-70	1.15886e-68	0.300399	0.645531	301	0.517205	0.41687	69.9601	518.239	6.25237
MGP	-17.7331	-2.76646	2.33e-70	2.40887e-68	0.144711	0.4498	145	0.264318	0.234533	85.5289	264.847	5.58292
CD36	-17.72	-1.92042	2.93858e-70	3.0207e-68	0.243513	0.550235	244	0.544789	0.434887	75.6487	545.879	6.30423
LEPROT	-17.7165	-1.82243	3.12504e-70	3.19411e-68	0.175649	0.516083	176	0.28695	0.252275	82.4351	287.524	5.66478
RPL30	17.713	0.212446	3.32927e-70	3.38363e-68	0.877246	0.964889	879	3.20816	1.43702	12.2754	3214.57	8.07576
TCF15	-17.6779	-1.97593	6.20359e-70	6.26946e-68	0.226547	0.528449	227	0.43795	0.363219	77.3453	438.826	6.08638
ENG	-17.6378	-2.02327	1.26282e-69	1.2691e-67	0.186627	0.510122	187	0.35769	0.305785	81.3373	358.406	5.88445
KLF4	-17.6275	-1.82407	1.51392e-69	1.513e-67	0.198603	0.535128	199	0.386424	0.326727	80.1397	387.196	5.96151
SELENOM	-17.6043	-1.83041	2.28383e-69	2.26983e-67	0.205589	0.526256	206	0.347047	0.297915	79.4411	347.741	5.85433
H3F3A	17.5689	0.919691	4.26181e-69	4.2124e-67	0.9501	0.899085	952	2.89116	1.35871	4.99002	2896.94	7.97176
PARK7	-17.5637	-1.31972	4.66891e-69	4.58956e-67	0.411178	0.739903	412	0.747641	0.558267	58.8822	749.137	6.62026
HLA-C	17.5192	1.29207	1.02284e-68	9.99997e-67	0.932136	0.816634	934	3.09461	1.40967	6.78643	3100.8	8.03974
SERPINF1	-17.4948	-3.34387	1.56839e-68	1.52507e-66	0.0708583	0.385914	71	0.124318	0.117177	92.9142	124.567	4.83284
A2M	-17.474	-1.93772	2.2621e-68	2.18779e-66	0.281437	0.559723	282	0.644019	0.497144	71.8563	645.307	6.47127
JUND	17.4729	0.867777	2.30578e-68	2.21811e-66	0.881238	0.8327	883	2.72926	1.31621	11.8762	2734.72	7.91415
ATP5MC1	-17.4568	-1.91607	3.05607e-68	2.92424e-66	0.177645	0.507896	178	0.279363	0.246362	82.2355	279.922	5.63808
EMP1	-17.4557	-2.28611	3.11321e-68	2.96315e-66	0.10978	0.439078	110	0.187454	0.171811	89.022	187.829	5.24084
TMEM204	-17.416	-2.59608	6.23433e-68	5.9026e-66	0.0908184	0.414038	91	0.139805	0.130857	90.9182	140.084	4.94936
PLS3	-17.4048	-2.19657	7.58483e-68	7.14364e-66	0.120758	0.451512	121	0.206572	0.187783	87.9242	206.985	5.33747
LGALS3BP	-17.3616	-2.72541	1.61118e-67	1.50956e-65	0.0818363	0.401466	82	0.117463	0.111061	91.8164	117.698	4.77659
S100A4	17.3287	1.8367	2.858e-67	2.66386e-65	0.822355	0.486658	824	2.57906	1.2751	17.7645	2584.21	7.85756
DDAH2	-17.2881	-2.09633	5.77909e-67	5.35876e-65	0.136727	0.459391	137	0.220788	0.199497	86.3273	221.23	5.40371
MXRA7	-17.2487	-1.77536	1.1447e-66	1.056e-64	0.187625	0.513068	188	0.303824	0.265301	81.2375	304.431	5.72172
FKBP1A	-17.247	-1.46542	1.17829e-66	1.08144e-64	0.292415	0.626486	293	0.53618	0.429299	70.7585	537.252	6.28833
HLA-B	17.2082	1.33899	2.30323e-66	2.10319e-64	0.924152	0.765526	926	2.87192	1.35375	7.58483	2877.67	7.96508
CRIP2	-17.2006	-1.99545	2.62989e-66	2.38935e-64	0.169661	0.485596	170	0.285933	0.251484	83.0339	286.505	5.66124
PRDX2	-17.1859	-1.50437	3.38787e-66	3.06254e-64	0.286427	0.615387	287	0.476146	0.389435	71.3573	477.098	6.16982
OSBPL1A	-17.1502	-2.26128	6.26834e-66	5.63805e-64	0.100798	0.426883	101	0.163619	0.151535	89.9202	163.946	5.10562
ATP5MC3	-17.1166	-1.47091	1.11701e-65	9.997e-64	0.309381	0.639982	310	0.533316	0.427433	69.0619	534.382	6.28298
RNASE1	-17.0456	-2.02998	3.76556e-65	3.3534e-63	0.238523	0.514096	239	0.514417	0.41503	76.1477	515.445	6.24697
PFN1	16.9965	1.10306	8.71977e-65	7.72709e-63	0.697605	0.652622	699	1.6762	0.984399	30.2395	1679.55	7.42688
TPM2	-16.9527	-1.74554	1.83926e-64	1.62188e-62	0.432136	0.735176	433	0.903407	0.643646	56.7864	905.214	6.80928
PSAP	-16.9403	-1.41992	2.26921e-64	1.99126e-62	0.275449	0.607029	276	0.515226	0.415565	72.4551	516.256	6.24854
THBS4	-16.9111	-2.67477	3.72799e-64	3.25547e-62	0.0988024	0.406022	99	0.161713	0.149896	90.1198	162.037	5.09398
DST	-16.8565	-2.42408	9.40256e-64	8.17114e-62	0.0918164	0.409036	92	0.140325	0.131313	90.8184	140.605	4.95304
PRDX6	-16.8326	-1.51654	1.40812e-63	1.21782e-61	0.253493	0.581749	254	0.415301	0.347342	74.6507	416.132	6.0334
PPP1R14A	-16.8236	-1.95967	1.63836e-63	1.41016e-61	0.181637	0.492789	182	0.369833	0.314689	81.8363	370.572	5.91774
TM4SF1	-16.8206	-1.86888	1.72439e-63	1.47714e-61	0.214571	0.523413	215	0.465989	0.38253	78.5429	466.921	6.1483
RPS12	16.8132	0.253197	1.95441e-63	1.66625e-61	0.848303	0.962662	850	3.29437	1.45731	15.1697	3300.96	8.10227
RABAC1	-16.7523	-1.34511	5.44606e-63	4.62119e-61	0.351297	0.668756	352	0.628384	0.487588	64.8703	629.64	6.44674
ID1	-16.7451	-1.72496	6.15185e-63	5.19557e-61	0.335329	0.602199	336	0.713725	0.538669	66.4671	715.153	6.57389
PGRMC1	-16.7393	-2.18265	6.77897e-63	5.69846e-61	0.112774	0.427226	113	0.16911	0.156243	88.7226	169.448	5.13843
RCN1	-16.7145	-2.28097	1.02863e-62	8.60653e-61	0.0988024	0.414038	99	0.152547	0.141974	90.1198	152.852	5.03599
COL1A2	-16.7026	-3.00023	1.25409e-62	1.04443e-60	0.105788	0.398109	106	0.181412	0.166711	89.4212	181.775	5.20826
MAGED2	-16.6459	-2.06129	3.24203e-62	2.6876e-60	0.125749	0.442743	126	0.191522	0.175232	87.4251	191.905	5.2622
CD3G	16.6422	9.58346	3.44569e-62	2.84332e-60	0.309381	0.00085637	310	0.592123	0.465068	69.0619	593.307	6.3874
BST2	-16.6112	-1.57027	5.78516e-62	4.75202e-60	0.368263	0.609153	369	0.752161	0.56085	63.1737	753.665	6.62627
CLTB	-16.5865	-1.52143	8.73122e-62	7.13936e-60	0.222555	0.557257	223	0.384766	0.325532	77.7445	385.536	5.95722
MNDA	16.583	5.11599	9.24273e-62	7.52342e-60	0.334331	0.0368239	335	1.05576	0.720648	66.5669	1057.88	6.96496
TIMP2	-16.5654	-2.07208	1.23895e-61	1.00394e-59	0.115768	0.43	116	0.206675	0.187868	88.4232	207.088	5.33796
STOM	-16.5245	-1.65727	2.44375e-61	1.97133e-59	0.273453	0.562669	274	0.533149	0.427324	72.6547	534.215	6.28267
GPR65	16.5217	5.7175	2.55917e-61	2.05522e-59	0.317365	0.0138047	318	0.659793	0.506693	68.2635	661.113	6.49544
RPS19	16.5185	0.367498	2.6981e-61	2.15716e-59	0.798403	0.934402	800	2.84011	1.3455	20.1597	2845.79	7.95395
NFIC	-16.4786	-2.0565	5.23072e-61	4.16352e-59	0.112774	0.427089	113	0.186205	0.170759	88.7226	186.577	5.23419
CLDN5	-16.3821	-2.19315	2.56742e-60	2.0346e-58	0.172655	0.452951	173	0.32036	0.277904	82.7345	321	5.77455
CYB5R3	-16.3288	-1.75456	6.1627e-60	4.86231e-58	0.162675	0.476929	163	0.262388	0.233005	83.7325	262.913	5.57562
CAVIN2	-16.3056	-1.82916	9.00494e-60	7.0738e-58	0.211577	0.508512	212	0.43367	0.360238	78.8423	434.538	6.07658
NDUFB10	-16.2773	-1.40072	1.4296e-59	1.11813e-57	0.361277	0.670298	362	0.626107	0.486189	63.8723	627.359	6.44311
PSMB1	-16.2666	-1.28018	1.7024e-59	1.32573e-57	0.353293	0.680437	354	0.617198	0.480695	64.6707	618.433	6.4288
TCEAL4	-16.2648	-2.09949	1.75372e-59	1.35981e-57	0.10479	0.417771	105	0.167255	0.154655	89.521	167.589	5.12747
SSPN	-16.2642	-2.83833	1.77191e-59	1.36802e-57	0.0718563	0.369986	72	0.111989	0.10615	92.8144	112.213	4.72927
CLTA	-16.2633	-1.43602	1.79903e-59	1.38303e-57	0.257485	0.582845	258	0.430628	0.358113	74.2515	431.489	6.06956
PLPP3	-16.1936	-2.15953	5.59525e-59	4.2831e-57	0.105788	0.413592	106	0.171273	0.158091	89.4212	171.616	5.15107
EGFL7	-16.1652	-1.8729	8.8729e-59	6.76333e-57	0.235529	0.503306	236	0.451092	0.372316	76.4471	451.994	6.11588
MRFAP1	-16.157	-1.40006	1.0137e-58	7.6943e-57	0.262475	0.587812	263	0.432694	0.359557	73.7525	433.56	6.07433
PHPT1	-16.1416	-1.54526	1.301e-58	9.83345e-57	0.229541	0.543692	230	0.380638	0.322546	77.0459	381.399	5.94647
FABP4	-16.1331	-1.64228	1.49389e-58	1.12442e-56	0.418164	0.664543	419	1.14583	0.763527	58.1836	1148.12	7.04675
TXNIP	-16.1321	-1.18759	1.51825e-58	1.13799e-56	0.660679	0.882164	662	1.71335	0.998185	33.9321	1716.78	7.44879
STK17B	16.1315	3.45302	1.53369e-58	1.14479e-56	0.353293	0.0733395	354	0.685182	0.521874	64.6707	686.552	6.53314
BRI3	-16.0905	-1.19382	2.97332e-58	2.21021e-56	0.307385	0.663138	308	0.619945	0.482392	69.2615	621.185	6.43324
FIS1	-16.0476	-1.318	5.93708e-58	4.39515e-56	0.308383	0.631007	309	0.526485	0.422968	69.1617	527.538	6.27011
RPS15A	16.0453	0.150865	6.16849e-58	4.54774e-56	0.817365	0.947864	819	2.8753	1.35462	18.2635	2881.05	7.96626
CRYAB	-16.0047	-2.05562	1.18495e-57	8.70045e-56	0.182635	0.47943	183	0.356795	0.305126	81.7365	357.509	5.88195
NDUFB4	-15.9788	-1.30186	1.79585e-57	1.31323e-55	0.345309	0.662899	346	0.600147	0.470096	65.4691	601.347	6.40083
FXYD6	-15.9698	-2.3888	2.07557e-57	1.51164e-55	0.0888224	0.387456	89	0.133129	0.124983	91.1178	133.396	4.90079
REL	15.9619	2.95019	2.35626e-57	1.70914e-55	0.377246	0.109684	378	0.75833	0.564365	62.2754	759.847	6.63443
CTGF	-15.9475	-2.05844	2.96447e-57	2.14168e-55	0.128743	0.430446	129	0.239165	0.214438	87.1257	239.643	5.48331
NRP1	-15.9208	-2.03872	4.54589e-57	3.27104e-55	0.153693	0.444113	154	0.280272	0.247073	84.6307	280.833	5.64131
IGFBP5	-15.8999	-1.85477	6.34343e-57	4.5463e-55	0.170659	0.47275	171	0.369673	0.314572	82.9341	370.413	5.91731
DAB2	-15.8878	-2.49684	7.70173e-57	5.49787e-55	0.0838323	0.379303	84	0.124056	0.116943	91.6168	124.304	4.83074
CTSS	15.886	3.2751	7.92867e-57	5.63751e-55	0.368263	0.0963245	369	0.860686	0.620945	63.1737	862.407	6.76089
CAMK2N1	-15.867	-2.25778	1.07162e-56	7.58949e-55	0.10978	0.402699	110	0.164941	0.15267	89.022	165.271	5.11362
AAMDC	-15.853	-2.27123	1.33927e-56	9.44792e-55	0.0948104	0.393245	95	0.144773	0.135207	90.519	145.063	4.98404
CAV2	-15.7968	-1.92046	3.27076e-56	2.29835e-54	0.161677	0.451992	162	0.287733	0.252883	83.8323	288.308	5.66749
LIMA1	-15.7914	-2.09728	3.56795e-56	2.49743e-54	0.11976	0.415305	120	0.196992	0.179812	88.024	197.386	5.29021
IL6ST	-15.7905	-1.95354	3.61676e-56	2.52178e-54	0.130739	0.430994	131	0.198332	0.18093	86.9261	198.728	5.29696
ALOX5AP	15.7516	5.50867	6.6946e-56	4.64977e-54	0.303393	0.0134279	304	0.614448	0.478993	69.6607	615.677	6.42435
SNX3	-15.7463	-1.28852	7.28366e-56	5.03945e-54	0.303393	0.624944	304	0.514629	0.41517	69.6607	515.658	6.24738
MEF2C	-15.7228	-1.78779	1.05551e-55	7.27491e-54	0.166667	0.464461	167	0.303674	0.265186	83.3333	304.281	5.72123
S100A16	-15.6971	-2.24807	1.58301e-55	1.0869e-53	0.0898204	0.386291	90	0.145808	0.13611	91.018	146.1	4.99111
PKM	-15.6728	-1.68246	2.32188e-55	1.58815e-53	0.187625	0.48909	188	0.302876	0.264574	81.2375	303.482	5.71861
IL32	15.6427	1.26292	3.72729e-55	2.53978e-53	0.648703	0.596239	650	1.7673	1.01787	35.1297	1770.83	7.47977
TMEM88	-15.6262	-2.27252	4.82759e-55	3.27711e-53	0.140719	0.414517	141	0.254069	0.226393	85.9281	254.577	5.54352
FABP5	-15.6083	-1.52742	6.38919e-55	4.32087e-53	0.429142	0.661117	430	1.13038	0.756301	57.0858	1132.64	7.03319
LRP1	-15.5941	-2.90216	7.9887e-55	5.38235e-53	0.0688623	0.35279	69	0.0942611	0.0900794	93.1138	94.4496	4.5586
ITIH5	-15.591	-3.04163	8.38669e-55	5.62941e-53	0.0688623	0.351865	69	0.10426	0.0991755	93.1138	104.469	4.65841
ITGB1	-15.5877	-1.16494	8.82247e-55	5.89991e-53	0.521956	0.772103	523	1.14363	0.762498	47.8044	1145.91	7.04483
EHD2	-15.5785	-2.3187	1.0187e-54	6.78715e-53	0.0868263	0.381598	87	0.141256	0.13213	91.3174	141.539	4.95961
CYGB	-15.55	-2.42056	1.59198e-54	1.05675e-52	0.0958084	0.380536	96	0.139575	0.130656	90.4192	139.854	4.94773
KDELR1	-15.5402	-1.79899	1.85438e-54	1.22642e-52	0.145709	0.447265	146	0.222714	0.201073	85.4291	223.16	5.41236
NDUFV2	-15.5189	-1.5144	2.5848e-54	1.70322e-52	0.244511	0.542356	245	0.393855	0.332074	75.5489	394.643	5.98051
LAMB2	-15.5138	-2.06107	2.80022e-54	1.83844e-52	0.107784	0.403487	108	0.173196	0.159732	89.2216	173.543	5.16217
CD247	15.457	9.44679	6.7667e-54	4.4264e-52	0.287425	0.00085637	288	0.575547	0.454602	71.2575	576.698	6.35905
DYNC1I2	-15.42	-1.54981	1.20056e-53	7.82494e-52	0.188623	0.494434	189	0.30986	0.26992	81.1377	310.48	5.74134
SMAP2	15.4143	3.81508	1.31102e-53	8.51406e-52	0.329341	0.0568972	330	0.688165	0.523642	67.0659	689.541	6.53748
YWHAH	-15.4105	-1.65933	1.39223e-53	9.0089e-52	0.174651	0.471483	175	0.28845	0.25344	82.5349	289.027	5.66997
STK4	15.4041	3.00331	1.53636e-53	9.90595e-52	0.355289	0.092899	356	0.653691	0.50301	64.4711	654.998	6.48616
CHD9	-15.398	-1.82737	1.68774e-53	1.08431e-51	0.137725	0.434351	138	0.217707	0.19697	86.2275	218.142	5.38972
ATP5F1C	-15.3969	-1.37976	1.71694e-53	1.09915e-51	0.260479	0.571473	261	0.436546	0.362242	73.9521	437.419	6.08318
SELENBP1	-15.3775	-2.26118	2.31835e-53	1.47889e-51	0.0878244	0.378413	88	0.138781	0.129958	91.2176	139.058	4.94206
PSMB5	-15.3521	-1.86189	3.42998e-53	2.18028e-51	0.127745	0.425136	128	0.191964	0.175602	87.2255	192.348	5.26449
NEAT1	15.3469	1.32819	3.71584e-53	2.35367e-51	0.850299	0.749255	852	2.75337	1.32265	14.9701	2758.88	7.92294
RUNX3	15.3462	8.18967	3.75734e-53	2.37161e-51	0.286427	0.00226082	287	0.563649	0.447022	71.3573	564.777	6.3382
GZMH	15.3433	9.41194	3.92475e-53	2.46861e-51	0.285429	0.00102764	286	0.714046	0.538856	71.4571	715.474	6.57434
CTSL	-15.3354	-2.39834	4.4352e-53	2.77996e-51	0.0758483	0.365636	76	0.112444	0.10656	92.4152	112.669	4.73329
PPP2R5C	15.3299	2.63904	4.82492e-53	3.01373e-51	0.382236	0.137088	383	0.73344	0.550108	61.7764	734.907	6.6011
TIMP1	-15.3217	-1.76921	5.47465e-53	3.40773e-51	0.202595	0.473709	203	0.346037	0.297164	79.7405	346.729	5.85142
VWA1	-15.2737	-2.61485	1.14447e-52	7.09924e-51	0.0658683	0.35255	66	0.100079	0.0953823	93.4132	100.279	4.61788
NDUFB9	-15.2422	-1.50385	1.8548e-52	1.1466e-50	0.209581	0.509334	210	0.333055	0.287473	79.0419	333.721	5.8133
NDUFS6	-15.2099	-1.30386	3.04072e-52	1.87327e-50	0.305389	0.61042	306	0.498327	0.404349	69.4611	499.324	6.21526
IGFBP2	-15.2082	-2.15527	3.11927e-52	1.9151e-50	0.138723	0.412256	139	0.270625	0.239509	86.1277	271.166	5.60641
CYC1	-15.2057	-1.77918	3.24052e-52	1.98278e-50	0.159681	0.450039	160	0.251888	0.224653	84.0319	252.392	5.53494
GPSM3	15.1813	4.52997	4.70669e-52	2.87013e-50	0.303393	0.0269928	304	0.58664	0.461619	69.6607	587.813	6.37811
MTCH1	-15.1801	-1.53181	4.79062e-52	2.91143e-50	0.174651	0.476244	175	0.293594	0.257425	82.5349	294.181	5.68759
TINAGL1	-15.1738	-1.92043	5.27413e-52	3.19449e-50	0.168663	0.438735	169	0.311709	0.271331	83.1337	312.332	5.74726
PRDX4	-15.1647	-1.9141	6.05897e-52	3.65754e-50	0.137725	0.42034	138	0.208583	0.189449	86.2275	209	5.34711
CYSTM1	-15.1481	-1.68929	7.80157e-52	4.69373e-50	0.139721	0.435344	140	0.244028	0.218355	86.0279	244.516	5.50336
COMT	-15.1075	-1.73008	1.44622e-51	8.67202e-50	0.143713	0.440311	144	0.226321	0.204019	85.6287	226.774	5.42835
PALMD	-15.09	-1.73526	1.8853e-51	1.12673e-49	0.173653	0.463776	174	0.355608	0.30425	82.6347	356.319	5.87863
LTBP4	-15.0704	-2.33271	2.53577e-51	1.51046e-49	0.115768	0.386668	116	0.192176	0.17578	88.4232	192.56	5.26559
RPS27L	-15.0219	-1.33051	5.27922e-51	3.13425e-49	0.258483	0.564211	259	0.42915	0.35708	74.1517	430.008	6.06613
CD69	15.0016	7.02318	7.16269e-51	4.23847e-49	0.281437	0.00345973	282	0.568064	0.449842	71.8563	569.2	6.34599
NR4A2	15.0003	3.45546	7.30368e-51	4.30773e-49	0.328343	0.0640222	329	0.653704	0.503018	67.1657	655.011	6.48618
FGFR1	-14.9998	-2.49855	7.36784e-51	4.33137e-49	0.0748503	0.354708	75	0.110107	0.104457	92.515	110.328	4.71248
NDUFC2	-14.9951	-1.2453	7.90481e-51	4.63191e-49	0.314371	0.623403	315	0.52904	0.42464	68.5629	530.098	6.27495
TRBC2	14.9731	4.66697	1.10089e-50	6.42984e-49	0.297405	0.0251773	298	0.573471	0.453284	70.2595	574.618	6.35544
CALU	-14.9576	-2.32604	1.3896e-50	8.08979e-49	0.0828343	0.362895	83	0.120552	0.113822	91.7166	120.793	4.80233
NPDC1	-14.9302	-2.13568	2.09502e-50	1.21572e-48	0.102794	0.384304	103	0.156373	0.145288	89.7206	156.685	5.0606
PKIG	-14.9266	-2.20462	2.21333e-50	1.28024e-48	0.0868263	0.370431	87	0.138696	0.129883	91.3174	138.973	4.94145
EFHD2	14.9243	3.02302	2.29054e-50	1.32066e-48	0.351297	0.100641	352	0.723798	0.54453	64.8703	725.246	6.58789
GZMB	14.9091	9.31949	2.87696e-50	1.65347e-48	0.277445	0.00109615	278	0.723601	0.544416	72.2555	725.048	6.58762
NFKBIA	14.9073	1.24562	2.95468e-50	1.69273e-48	0.660679	0.560203	662	1.57597	0.946224	33.9321	1579.12	7.36525
TJP1	-14.9035	-2.06988	3.12646e-50	1.78202e-48	0.11976	0.398041	120	0.19713	0.179927	88.024	197.525	5.29091
UACA	-14.9034	-1.92369	3.13034e-50	1.78202e-48	0.128743	0.411845	129	0.217384	0.196704	87.1257	217.819	5.38824
ATP5PO	-14.8754	-1.31053	4.76311e-50	2.70292e-48	0.297405	0.586956	298	0.488441	0.397729	70.2595	489.418	6.19526
SEM1	-14.8752	-1.21439	4.77808e-50	2.70292e-48	0.301397	0.619806	302	0.521045	0.419397	69.8603	522.087	6.25975
FKBP2	-14.8576	-1.48416	6.21334e-50	3.50382e-48	0.198603	0.49183	199	0.320435	0.277961	80.1397	321.076	5.77479
PLEK	14.8556	5.40347	6.40225e-50	3.59906e-48	0.286427	0.012229	287	0.623687	0.484699	71.3573	624.934	6.43924
LPL	-14.788	-1.72358	1.75049e-49	9.80983e-48	0.215569	0.480458	216	0.449085	0.370932	78.4431	449.983	6.11143
TCEAL9	-14.7738	-2.30288	2.16242e-49	1.20807e-47	0.0808383	0.359744	81	0.122343	0.115419	91.9162	122.588	4.81695
PRRX1	-14.7688	-2.65488	2.32653e-49	1.29573e-47	0.0568862	0.334669	57	0.0920935	0.0880965	94.3114	92.2777	4.53558
ICAM3	14.7604	3.33265	2.63774e-49	1.46452e-47	0.327345	0.0691262	328	0.610479	0.476532	67.2655	611.7	6.41788
ISG20	14.7513	3.63139	3.01621e-49	1.6695e-47	0.316367	0.0550474	317	0.614058	0.478751	68.3633	615.286	6.42371
DCN	-14.7383	-2.30536	3.65859e-49	2.01885e-47	0.326347	0.549961	327	0.660886	0.507351	67.3653	662.208	6.49709
VWF	-14.7246	-1.76436	4.4836e-49	2.46653e-47	0.274451	0.501353	275	0.591034	0.464384	72.5549	592.216	6.38556
SMCHD1	14.709	2.59569	5.64468e-49	3.0958e-47	0.404192	0.18525	405	0.944841	0.66518	59.5808	946.73	6.85407
SAMSN1	14.698	5.90448	6.63915e-49	3.63014e-47	0.279441	0.00726201	280	0.56391	0.447189	72.0559	565.038	6.33866
BEX3	-14.6875	-2.23442	7.7476e-49	4.22338e-47	0.0868263	0.362929	87	0.128995	0.121328	91.3174	129.253	4.86948
PSMB6	-14.6688	-1.30427	1.02098e-48	5.54878e-47	0.251497	0.559175	252	0.415324	0.347358	74.8503	416.155	6.03346
VDAC2	-14.6457	-1.30589	1.43525e-48	7.7767e-47	0.274451	0.563388	275	0.449106	0.370947	72.5549	450.004	6.11148
RPS7	14.6361	0.0905723	1.65179e-48	8.92315e-47	0.826347	0.944028	828	2.7101	1.31106	17.3653	2715.52	7.90711
MAP1B	-14.5921	-2.21599	3.15292e-48	1.69814e-46	0.102794	0.372041	103	0.14919	0.139058	89.7206	149.489	5.01389
RAC1	-14.5868	-1.07585	3.40718e-48	1.8296e-46	0.47505	0.786593	476	0.995793	0.691042	52.495	997.785	6.90654
EFEMP2	-14.5848	-2.95034	3.51181e-48	1.88018e-46	0.0479042	0.319426	48	0.0658749	0.063796	95.2096	66.0067	4.20479
RPLP2	14.5827	0.168274	3.621e-48	1.93288e-46	0.802395	0.928133	804	2.60821	1.28321	19.7605	2613.43	7.8688
SUMO2	-14.5817	-1.02295	3.67131e-48	1.95394e-46	0.50998	0.772377	511	0.972488	0.679296	49.002	974.433	6.88288
COX6C	-14.579	-1.05357	3.81807e-48	2.02606e-46	0.537924	0.804679	539	1.06201	0.723683	46.2076	1064.14	6.97086
IGFBP6	-14.5778	-2.39977	3.88891e-48	2.05757e-46	0.146707	0.400781	147	0.283244	0.249392	85.3293	283.811	5.65183
CD9	-14.5747	-1.65714	4.06874e-48	2.14641e-46	0.170659	0.448566	171	0.3035	0.265053	82.9341	304.107	5.72066
CHMP2A	-14.5461	-1.19054	6.1873e-48	3.25448e-46	0.238523	0.541191	239	0.417262	0.348727	76.1477	418.096	6.0381
HSBP1	-14.5386	-1.44556	6.90001e-48	3.61878e-46	0.164671	0.457781	165	0.274054	0.242204	83.5329	274.602	5.61896
TFPI	-14.5327	-2.87349	7.51495e-48	3.92984e-46	0.0608782	0.32727	61	0.09063	0.0867555	93.9122	90.8113	4.51973
GINM1	-14.5261	-1.69461	8.27851e-48	4.31658e-46	0.126747	0.412017	127	0.206263	0.187527	87.3253	206.675	5.33597
NENF	-14.4609	-1.57091	2.14034e-47	1.11279e-45	0.162675	0.449012	163	0.253495	0.225935	83.7325	254.002	5.54127
POLR2L	-14.4589	-1.10373	2.20349e-47	1.14232e-45	0.427146	0.714623	428	0.784941	0.579385	57.2854	786.51	6.66888
IL2RG	14.4509	6.31922	2.47465e-47	1.27921e-45	0.273453	0.0064399	274	0.498428	0.404417	72.6547	499.425	6.21546
ATP5F1D	-14.4346	-1.19339	3.13656e-47	1.61672e-45	0.412176	0.685541	413	0.738211	0.552856	58.7824	739.688	6.60758
TUBA1B	-14.423	-1.00604	3.71066e-47	1.90717e-45	0.547904	0.761895	549	1.11175	0.747518	45.2096	1113.97	7.01659
CNN3	-14.3962	-2.28864	5.46507e-47	2.80089e-45	0.0848303	0.353372	85	0.123952	0.116851	91.517	124.2	4.82991
TPI1	-14.3904	-1.12101	5.94561e-47	3.03851e-45	0.408184	0.692049	409	0.741735	0.554882	59.1816	743.218	6.61233
PHACTR2	-14.3527	-1.78104	1.02436e-46	5.22016e-45	0.166667	0.430411	167	0.279061	0.246126	83.3333	279.619	5.637
EVA1B	-14.3398	-2.10965	1.23362e-46	6.2688e-45	0.0948104	0.365601	95	0.143362	0.133973	90.519	143.649	4.97431
ATP5MD	-14.3368	-1.10587	1.28811e-46	6.52729e-45	0.422156	0.717775	423	0.793253	0.584031	57.7844	794.84	6.6794
SLIRP	-14.3152	-1.33382	1.75978e-46	8.88768e-45	0.223553	0.517487	224	0.362972	0.309668	77.6447	363.698	5.89907
AQP1	-14.315	-1.66228	1.7638e-46	8.88768e-45	0.275449	0.51252	276	0.671965	0.514	72.4551	673.309	6.51369
TRBC1	14.313	7.90027	1.8145e-46	9.11759e-45	0.267465	0.00239784	268	0.549581	0.437985	73.2535	550.68	6.31297
DYNLRB1	-14.2986	-1.29127	2.23354e-46	1.1192e-44	0.238523	0.532662	239	0.391958	0.330711	76.1477	392.741	5.97569
EIF1	14.2911	0.323003	2.48763e-46	1.24305e-44	0.953094	0.964923	955	3.26414	1.45024	4.69062	3270.67	8.09306
BCAM	-14.2749	-2.10671	3.13786e-46	1.56363e-44	0.122754	0.380571	123	0.199552	0.181948	87.7246	199.951	5.30306
HSPA1A	-14.2712	-1.24465	3.30986e-46	1.64478e-44	0.281437	0.572432	282	0.540932	0.432387	71.8563	542.014	6.29713
LAMC1	-14.2624	-2.85618	3.75293e-46	1.85982e-44	0.0518962	0.316686	52	0.0757885	0.0730539	94.8104	75.9401	4.34303
RDX	-14.2538	-1.7609	4.24758e-46	2.09917e-44	0.129741	0.406022	130	0.206269	0.187532	87.0259	206.682	5.33601
ESAM	-14.2394	-1.87113	5.21595e-46	2.57068e-44	0.156687	0.413181	157	0.282666	0.248941	84.3313	283.231	5.64979
RPS21	14.1877	0.269649	1.09216e-45	5.36802e-44	0.765469	0.890111	767	2.38092	1.21815	23.4531	2385.68	7.77766
TNXB	-14.1839	-2.91899	1.15251e-45	5.64917e-44	0.0718563	0.327442	72	0.119044	0.112475	92.8144	119.282	4.78984
HLA-DRA	-14.1663	-1.67966	1.48056e-45	7.23742e-44	0.239521	0.478813	240	0.503504	0.407798	76.0479	504.511	6.22557
BIN2	14.1405	6.6886	2.13671e-45	1.04166e-43	0.266467	0.00503545	267	0.493403	0.401058	73.3533	494.39	6.20535
FBLN2	-14.1337	-3.10167	2.35592e-45	1.14542e-43	0.0718563	0.322851	72	0.127218	0.119753	92.8144	127.472	4.85571
LAMA4	-14.1265	-2.25037	2.6073e-45	1.26422e-43	0.0808383	0.346316	81	0.125277	0.118029	91.9162	125.527	4.84046
MXRA8	-14.115	-3.1552	3.06932e-45	1.48425e-43	0.0419162	0.302915	42	0.0603336	0.0585835	95.8084	60.4542	4.11829
H1FX	-14.0968	-1.35672	3.9725e-45	1.91585e-43	0.224551	0.505258	225	0.38094	0.322764	77.5449	381.702	5.94726
DLC1	-14.0932	-1.84463	4.1828e-45	2.01188e-43	0.127745	0.396122	128	0.220956	0.199634	87.2255	221.398	5.40447
CNBP	-14.0652	-1.07458	6.219e-45	2.9833e-43	0.379242	0.67434	380	0.682503	0.520283	62.0758	683.868	6.52923
LTB	14.0229	6.91942	1.12847e-44	5.39895e-43	0.264471	0.005378	265	0.618572	0.481544	73.5529	619.809	6.43102
ZFP36L2	14.0146	0.988371	1.26949e-44	6.05754e-43	0.672655	0.617237	674	1.64108	0.971187	32.7345	1644.36	7.40571
NBL1	-14.0135	-2.10272	1.28882e-44	6.13348e-43	0.0888224	0.353818	89	0.141465	0.132313	91.1178	141.748	4.96108
PRF1	14.0061	9.42176	1.43094e-44	6.79185e-43	0.260479	0.000822115	261	0.539363	0.431368	73.9521	540.441	6.29423
CDC37	-14.0032	-1.24214	1.49038e-44	7.05536e-43	0.300399	0.575069	301	0.514068	0.4148	69.9601	515.096	6.24629
CYTIP	13.9905	6.08735	1.7808e-44	8.40807e-43	0.265469	0.00688521	266	0.500224	0.405614	73.4531	501.224	6.21905
EMCN	-13.9882	-1.98991	1.83894e-44	8.65989e-43	0.148703	0.395163	149	0.264465	0.234649	85.1297	264.994	5.58347
TACC1	-13.9841	-1.21111	1.94907e-44	9.15451e-43	0.297405	0.57918	298	0.563363	0.446839	70.2595	564.49	6.33769
SOCS3	-13.9819	-1.54953	2.01065e-44	9.41916e-43	0.210579	0.464358	211	0.351124	0.300937	78.9421	351.826	5.86597
EFHD1	-13.9564	-2.74975	2.87574e-44	1.34368e-42	0.0528942	0.313363	53	0.0789092	0.0759505	94.7106	79.067	4.38286
RPS14	13.9333	0.0352615	3.97733e-44	1.85358e-42	0.836327	0.964786	838	3.1248	1.41702	16.3673	3131.04	8.04944
PPFIBP1	-13.9258	-1.68466	4.41317e-44	2.05138e-42	0.148703	0.416367	149	0.257241	0.22892	85.1297	257.756	5.55588
YWHAZ	13.9161	1.17417	5.05582e-44	2.34405e-42	0.581836	0.486589	583	1.21356	0.794603	41.8164	1215.99	7.10413
FN1	-13.9145	-2.71425	5.16889e-44	2.39031e-42	0.0728543	0.326654	73	0.126364	0.118995	92.7146	126.617	4.84903
RAB34	-13.9137	-2.68714	5.23053e-44	2.41262e-42	0.0568862	0.316446	57	0.0773053	0.0744628	94.3114	77.4599	4.36259
VKORC1	-13.8957	-1.80501	6.72494e-44	3.09399e-42	0.123752	0.387079	124	0.185134	0.169856	87.6248	185.505	5.22846
ETFB	-13.8637	-1.61623	1.05086e-43	4.82242e-42	0.159681	0.427226	160	0.240179	0.215255	84.0319	240.659	5.48753
CHMP5	-13.8606	-1.42693	1.09699e-43	5.0213e-42	0.164671	0.442675	165	0.272233	0.240774	83.5329	272.778	5.61232
P4HA2	-13.8495	-3.39159	1.2811e-43	5.84915e-42	0.0339321	0.289898	34	0.047883	0.0467719	96.6068	47.9788	3.89139
ROMO1	-13.8463	-1.29599	1.33992e-43	6.10223e-42	0.215569	0.501593	216	0.356618	0.304995	78.4431	357.331	5.88146
FSTL1	-13.8357	-2.81114	1.55185e-43	7.04956e-42	0.0548902	0.312198	55	0.097575	0.0931032	94.511	97.7701	4.5928
APLP2	-13.8071	-1.28283	2.30879e-43	1.04617e-41	0.204591	0.489056	205	0.37712	0.319994	79.5409	377.874	5.9372
UQCRQ	-13.8045	-1.20079	2.39295e-43	1.08158e-41	0.315369	0.587812	316	0.53826	0.430652	68.4631	539.336	6.29219
CSRP1	-13.7649	-1.67251	4.14214e-43	1.86749e-41	0.147705	0.412633	148	0.245449	0.219496	85.2295	245.94	5.50914
MCL1	13.7629	1.34293	4.26214e-43	1.91679e-41	0.561876	0.443257	563	1.20508	0.790762	43.8124	1207.49	7.09712
SPATS2L	-13.7475	-1.81073	5.26953e-43	2.36393e-41	0.10978	0.377693	110	0.185491	0.170157	89.022	185.862	5.23037
ARHGDIB	13.7375	1.22467	6.04923e-43	2.70696e-41	0.575848	0.405988	577	1.19054	0.784147	42.4152	1192.92	7.085
SDHD	-13.7364	-1.59711	6.14372e-43	2.74241e-41	0.131737	0.401363	132	0.209609	0.190297	86.8263	210.028	5.35199
TMEM59	-13.7154	-1.02981	8.21161e-43	3.6564e-41	0.419162	0.693043	420	0.778556	0.575802	58.0838	780.113	6.66072
VEGFB	-13.7048	-2.11916	9.49689e-43	4.21826e-41	0.0848303	0.346008	85	0.129898	0.122127	91.517	130.158	4.8764
HCFC1R1	-13.6939	-2.33259	1.10372e-42	4.89033e-41	0.0698603	0.328983	70	0.113489	0.107498	93.014	113.716	4.74246
MTRNR2L8	-13.6898	-1.10273	1.16854e-42	5.16484e-41	0.39022	0.687665	391	0.847507	0.613837	60.978	849.202	6.74547
C19orf70	-13.6812	-1.39065	1.31453e-42	5.79586e-41	0.201597	0.476553	202	0.31622	0.274764	79.8403	316.853	5.76159
CHCHD10	-13.6584	-1.67257	1.79784e-42	7.90743e-41	0.215569	0.461172	216	0.358201	0.306161	78.4431	358.918	5.88588
RAD23A	-13.6369	-1.45165	2.41523e-42	1.0597e-40	0.204591	0.471414	205	0.336102	0.289756	79.5409	336.774	5.82238
FAM213A	-13.6326	-1.9582	2.56302e-42	1.12181e-40	0.108782	0.365088	109	0.178275	0.164051	89.1218	178.631	5.19091
CCDC80	-13.6312	-2.82706	2.61296e-42	1.14089e-40	0.0758483	0.320899	76	0.127337	0.119858	92.4152	127.592	4.85664
MT1E	-13.629	-1.89492	2.69267e-42	1.17285e-40	0.107784	0.367074	108	0.174502	0.160844	89.2216	174.851	5.16964
SYPL1	-13.6268	-1.46419	2.77544e-42	1.20597e-40	0.180639	0.447881	181	0.282453	0.248775	81.9361	283.018	5.64904
NDN	-13.6246	-2.55621	2.86073e-42	1.24004e-40	0.0638723	0.31648	64	0.0849522	0.0815359	93.6128	85.1221	4.45577
RAB2A	-13.6231	-1.11037	2.921e-42	1.26312e-40	0.269461	0.559826	270	0.4675	0.38356	73.0539	468.435	6.15153
COL6A3	-13.6194	-3.13196	3.07246e-42	1.32543e-40	0.0588822	0.305416	59	0.103217	0.0982305	94.1118	103.424	4.64845
PTMA	13.619	0.39576	3.08597e-42	1.32808e-40	0.838323	0.901689	840	2.93502	1.36992	16.1677	2940.89	7.98681
ATP5PD	-13.6171	-1.14657	3.16691e-42	1.35965e-40	0.313373	0.589902	314	0.532715	0.42704	68.6627	533.78	6.28186
BCL2A1	13.6096	5.40984	3.51203e-42	1.50423e-40	0.262475	0.0108245	263	0.676429	0.516666	73.7525	677.782	6.5203
NDUFA11	-13.6087	-1.15784	3.55488e-42	1.51897e-40	0.287425	0.571062	288	0.476396	0.389604	71.2575	477.349	6.17034
ECHS1	-13.6004	-1.49835	3.98458e-42	1.69854e-40	0.163673	0.433837	164	0.252427	0.225083	83.6327	252.932	5.53707
NDUFS4	-13.5702	-1.6923	6.01198e-42	2.55673e-40	0.127745	0.391738	128	0.194125	0.177414	87.2255	194.513	5.27563
CTSW	13.5656	8.93542	6.40758e-42	2.71854e-40	0.252495	0.0010619	253	0.46051	0.378786	74.7505	461.431	6.1365
GRN	-13.5628	-1.6397	6.65425e-42	2.81655e-40	0.113772	0.378413	114	0.198723	0.181257	88.6228	199.121	5.29892
C1R	-13.554	-3.51407	7.50478e-42	3.16909e-40	0.0289421	0.280718	29	0.0518046	0.0505073	97.1058	51.9082	3.96856
LAMP1	-13.5516	-1.38853	7.74953e-42	3.26479e-40	0.176647	0.447368	177	0.297108	0.260137	82.3353	297.702	5.69945
ILK	-13.5419	-1.41045	8.8482e-42	3.71893e-40	0.178643	0.45093	179	0.292473	0.256557	82.1357	293.058	5.68378
RTRAF	-13.5023	-1.22785	1.51523e-41	6.35372e-40	0.240519	0.52403	241	0.385116	0.325784	75.9481	385.886	5.95813
ADGRE5	13.4982	3.077	1.60264e-41	6.69542e-40	0.316367	0.0874525	317	0.630683	0.488999	68.3633	631.945	6.45038
FBLN1	-13.4981	-2.99602	1.60416e-41	6.69542e-40	0.0439122	0.294625	44	0.0753072	0.0726064	95.6088	75.4578	4.33674
NDUFA12	-13.4822	-1.13131	1.99127e-41	8.2919e-40	0.317365	0.592437	318	0.527265	0.423478	68.2635	528.319	6.27159
KLRB1	13.4817	10.1165	2.0047e-41	8.32853e-40	0.250499	0.000513822	251	0.5582	0.443531	74.9501	559.316	6.3285
TNFSF10	-13.4712	-1.27993	2.31049e-41	9.5768e-40	0.233533	0.508923	234	0.497008	0.403468	76.6467	498.002	6.21261
SLC25A3	-13.4408	-0.992346	3.48806e-41	1.44245e-39	0.505988	0.758024	507	0.968243	0.677141	49.4012	970.18	6.87851
ADGRF5	-13.4277	-1.70882	4.15868e-41	1.71584e-39	0.173653	0.422156	174	0.366826	0.312491	82.6347	367.559	5.9096
EVI2B	13.4158	5.70346	4.88681e-41	2.01164e-39	0.257485	0.0101394	258	0.559025	0.444061	74.2515	560.143	6.32998
ATP5F1A	-13.4069	-1.40755	5.50979e-41	2.26291e-39	0.187625	0.45439	188	0.305089	0.266271	81.2375	305.699	5.72587
NDUFA4	-13.4	-1.04152	6.04689e-41	2.47785e-39	0.528942	0.768643	530	1.04463	0.715217	47.1058	1046.72	6.95437
CCDC50	-13.3958	-2.18037	6.39843e-41	2.61594e-39	0.0788423	0.33186	79	0.113872	0.107842	92.1158	114.1	4.7458
INMT	-13.3783	-2.52598	8.09306e-41	3.30127e-39	0.0668663	0.315521	67	0.104656	0.0995338	93.3134	104.865	4.66217
MINOS1	-13.3588	-1.23178	1.05235e-40	4.28297e-39	0.238523	0.515089	239	0.384253	0.325161	76.1477	385.022	5.95589
GSTO1	-13.3471	-1.31611	1.23113e-40	4.99929e-39	0.197605	0.469667	198	0.313525	0.272714	80.2395	314.152	5.75305
RGS5	-13.3469	-1.54396	1.23495e-40	5.00348e-39	0.288423	0.502004	289	0.702677	0.532202	71.1577	704.083	6.55832
MEG3	-13.3258	-2.07175	1.63758e-40	6.61989e-39	0.118762	0.362313	119	0.232757	0.209253	88.1238	233.223	5.45627
GABARAPL2	-13.321	-1.01463	1.74642e-40	7.04402e-39	0.334331	0.625253	335	0.601735	0.471087	66.5669	602.938	6.40347
CTSF	-13.3172	-3.13345	1.83811e-40	7.39725e-39	0.0389222	0.285685	39	0.0503034	0.0490791	96.1078	50.404	3.93972
ATP5F1E	13.3137	0.399322	1.92734e-40	7.73903e-39	0.862275	0.887884	864	2.328	1.20237	13.7725	2332.65	7.75519
PLXDC1	-13.3056	-2.91046	2.14749e-40	8.60383e-39	0.0499002	0.295448	50	0.0753498	0.072646	95.01	75.5005	4.3373
SRP14	-13.2999	-0.875686	2.31725e-40	9.26332e-39	0.694611	0.88922	696	1.58733	0.950626	30.5389	1590.5	7.37243
HTRA1	-13.2622	-3.13312	3.83462e-40	1.52951e-38	0.0359281	0.283047	36	0.0557046	0.0542084	96.4072	55.816	4.03982
SRI	-13.2118	-1.26754	7.50012e-40	2.98495e-38	0.221557	0.488542	222	0.358737	0.306555	77.8443	359.454	5.88736
MT2A	-13.2	-1.09722	8.76813e-40	3.4819e-38	0.432136	0.681054	433	0.926759	0.65584	56.7864	928.613	6.83477
RPL34	13.1887	0.0598195	1.01864e-39	4.0362e-38	0.862275	0.965266	864	3.20445	1.43614	13.7725	3210.86	8.0746
NDUFA8	-13.1707	-1.90992	1.29331e-39	5.11326e-38	0.0958084	0.347892	96	0.146886	0.13705	90.4192	147.18	4.99843
CFL2	-13.1677	-2.40682	1.34577e-39	5.309e-38	0.0768463	0.321687	77	0.117517	0.111109	92.3154	117.752	4.77704
C1orf21	-13.1581	-1.43864	1.52862e-39	6.01715e-38	0.159681	0.426472	160	0.264666	0.234808	84.0319	265.196	5.58423
FLT1	-13.1573	-1.74317	1.54436e-39	6.06582e-38	0.179641	0.412359	180	0.349835	0.299983	82.0359	350.535	5.86231
CD55	13.1536	2.00895	1.62261e-39	6.35927e-38	0.404192	0.202788	405	0.867694	0.624704	59.5808	869.429	6.76899
UQCRC2	-13.1439	-1.36827	1.84462e-39	7.21367e-38	0.193613	0.455109	194	0.307396	0.268037	80.6387	308.01	5.73338
LUM	-13.1398	-3.20029	1.94712e-39	7.59798e-38	0.0568862	0.294317	57	0.114675	0.108563	94.3114	114.904	4.75277
BCAP29	-13.1249	-1.60058	2.3724e-39	9.23746e-38	0.138723	0.394375	139	0.216183	0.195717	86.1277	216.615	5.38273
P4HB	-13.1055	-1.28313	3.06225e-39	1.18978e-37	0.216567	0.479087	217	0.348058	0.298665	78.3433	348.754	5.85723
BLVRB	-13.1031	-1.85155	3.16072e-39	1.22539e-37	0.0968064	0.349776	97	0.151556	0.141114	90.3194	151.859	5.02952
MORF4L2	-13.0955	-1.47198	3.49368e-39	1.35157e-37	0.127745	0.389854	128	0.21721	0.196561	87.2255	217.644	5.38744
COTL1	13.0899	2.88145	3.76246e-39	1.45242e-37	0.323353	0.105128	324	0.716672	0.540388	67.6647	718.106	6.57801
ITM2C	-13.088	-2.01113	3.85551e-39	1.48516e-37	0.0998004	0.345323	100	0.154725	0.143862	90.02	155.035	5.05008
KCTD12	-13.0754	-1.65833	4.55404e-39	1.75048e-37	0.123752	0.375775	124	0.201812	0.183831	87.6248	202.216	5.31427
GPIHBP1	-13.0685	-2.24774	4.98384e-39	1.9116e-37	0.0968064	0.334053	97	0.158183	0.146852	90.3194	158.499	5.07204
EPAS1	-13.0664	-1.52222	5.12325e-39	1.9609e-37	0.205589	0.445312	206	0.409627	0.343325	79.4411	410.446	6.01968
HLA-A	13.0604	0.763071	5.54138e-39	2.11643e-37	0.89022	0.842702	892	2.76512	1.32578	10.978	2770.65	7.9272
CD7	13.0067	8.32055	1.12015e-38	4.26915e-37	0.242515	0.00147296	243	0.45653	0.376057	75.7485	457.443	6.12784
VDAC3	-13.0037	-1.3964	1.16547e-38	4.43247e-37	0.190619	0.448121	191	0.303494	0.265048	80.9381	304.101	5.72064
ANAPC11	-12.9917	-1.28348	1.36352e-38	5.17477e-37	0.204591	0.470147	205	0.321102	0.278466	79.5409	321.744	5.77686
TCIM	-12.9899	-1.82219	1.39672e-38	5.28961e-37	0.142715	0.381324	143	0.264246	0.234476	85.7285	264.775	5.58265
GOLIM4	-12.9753	-2.27175	1.68831e-38	6.38045e-37	0.0708583	0.315007	71	0.104585	0.0994695	92.9142	104.794	4.66149
FILIP1	-12.9729	-2.50125	1.74235e-38	6.57087e-37	0.0578842	0.301853	58	0.0847085	0.0813113	94.2116	84.8779	4.45293
FAM198B	-12.9636	-2.50248	1.96914e-38	7.41064e-37	0.0588822	0.301442	59	0.0868069	0.083244	94.1118	86.9805	4.47712
TNS2	-12.9461	-2.06006	2.47093e-38	9.27965e-37	0.0858283	0.329565	86	0.127763	0.120236	91.4172	128.019	4.85996
NUDC	-12.9435	-1.28199	2.55547e-38	9.57717e-37	0.186627	0.453328	187	0.297431	0.260386	81.3373	298.026	5.70053
NUCB1	-12.9272	-1.45188	3.16276e-38	1.18284e-36	0.156687	0.415305	157	0.249585	0.222811	84.3313	250.084	5.52579
QKI	-12.926	-1.12483	3.2091e-38	1.19769e-36	0.228543	0.498167	229	0.399014	0.335768	77.1457	399.812	5.99349
NRN1	-12.9255	-2.12511	3.23117e-38	1.20343e-36	0.0898204	0.331141	90	0.143334	0.133948	91.018	143.62	4.97411
PCOLCE	-12.9223	-3.14174	3.36702e-38	1.25143e-36	0.0399202	0.278971	40	0.0700136	0.0676713	96.008	70.1536	4.26484
POLR2I	-12.8945	-1.46374	4.83686e-38	1.79403e-36	0.158683	0.412256	159	0.250085	0.223211	84.1317	250.585	5.52778
RRBP1	-12.892	-1.46777	4.99346e-38	1.8483e-36	0.170659	0.420717	171	0.2677	0.237204	82.9341	268.235	5.59559
KDELR2	-12.8817	-1.58373	5.70897e-38	2.1088e-36	0.137725	0.388758	138	0.20924	0.189992	86.2275	209.659	5.35024
MRPL20	-12.8752	-1.19361	6.20639e-38	2.28784e-36	0.232535	0.501285	233	0.379794	0.321934	76.7465	380.553	5.94425
ANGPTL1	-12.8737	-3.28561	6.32694e-38	2.32751e-36	0.0409182	0.277943	41	0.070863	0.0684648	95.9082	71.0047	4.27673
PDE4B	12.8723	3.10243	6.44367e-38	2.36562e-36	0.299401	0.0763197	300	0.615756	0.479803	70.0599	616.988	6.42647
SCARB2	-12.8576	-2.07854	7.79403e-38	2.85553e-36	0.0748503	0.319289	75	0.114882	0.108749	92.515	115.112	4.75456
NDUFAF3	-12.8544	-1.39942	8.12832e-38	2.97196e-36	0.168663	0.426917	169	0.256671	0.228466	83.1337	257.184	5.55367
MDH2	-12.8289	-1.45473	1.12972e-37	4.1222e-36	0.176647	0.426712	177	0.281766	0.248239	82.3353	282.329	5.64661
SERPINB6	-12.8163	-1.44184	1.3292e-37	4.84027e-36	0.145709	0.401398	146	0.228849	0.206078	85.4291	229.307	5.43941
LAP3	-12.8083	-1.51153	1.47326e-37	5.35405e-36	0.181637	0.421916	182	0.296758	0.259868	81.8363	297.352	5.69827
ACADVL	-12.8033	-1.72987	1.57035e-37	5.69538e-36	0.107784	0.35601	108	0.174088	0.160491	89.2216	174.436	5.16727
GADD45GIP1	-12.7697	-1.17915	2.42224e-37	8.76734e-36	0.242515	0.510259	243	0.38544	0.326017	75.7485	386.21	5.95897
FDPS	-12.7465	-1.38201	3.25994e-37	1.17757e-35	0.179641	0.432981	180	0.285064	0.250808	82.0359	285.634	5.65821
SERPINH1	-12.7278	-2.141	4.14446e-37	1.49408e-35	0.0768463	0.317028	77	0.114743	0.108624	92.3154	114.973	4.75336
LMCD1	-12.7132	-2.25996	4.99358e-37	1.79659e-35	0.0748503	0.312301	75	0.117655	0.111232	92.515	117.89	4.7782
DDX3X	12.6983	1.17891	6.0452e-37	2.1706e-35	0.567864	0.471449	569	1.22075	0.797844	43.2136	1223.19	7.11003
CLIC4	-12.695	-2.16777	6.30674e-37	2.26e-35	0.0718563	0.310965	72	0.110933	0.1052	92.8144	111.155	4.71988
CCDC85B	-12.6909	-1.03537	6.63877e-37	2.37425e-35	0.388224	0.640256	389	0.696731	0.528703	61.1776	698.124	6.54983
TGFB1	12.6753	2.17157	8.10057e-37	2.89129e-35	0.346307	0.141541	347	0.635856	0.492166	65.3693	637.127	6.45854
ITGA1	-12.6751	-1.67034	8.12785e-37	2.89528e-35	0.157685	0.392594	158	0.299768	0.262186	84.2315	300.368	5.70833
CPE	-12.6685	-1.90808	8.84384e-37	3.14411e-35	0.129741	0.361868	130	0.254455	0.226701	87.0259	254.964	5.54504
TRAC	12.6566	5.54531	1.02854e-36	3.64938e-35	0.243513	0.0105505	244	0.474967	0.388635	75.6487	475.916	6.16734
ERH	-12.6496	-1.13997	1.12495e-36	3.98362e-35	0.260479	0.52266	261	0.407773	0.342009	73.9521	408.589	6.01515
C11orf96	-12.641	-1.58349	1.2552e-36	4.4361e-35	0.156687	0.39739	157	0.287603	0.252782	84.3313	288.178	5.66704
TCEAL8	-12.6384	-1.7689	1.29667e-36	4.5737e-35	0.110778	0.353304	111	0.161469	0.149686	88.9222	161.792	5.09247
ATRAID	-12.6346	-1.23307	1.36026e-36	4.78859e-35	0.209581	0.467201	210	0.332338	0.286935	79.0419	333.002	5.81115
SBDS	-12.596	-1.12948	2.22214e-36	7.80745e-35	0.269461	0.535163	270	0.458645	0.377508	73.0539	459.562	6.13245
PDGFRL	-12.5941	-3.49278	2.27482e-36	7.97693e-35	0.0419162	0.269619	42	0.0705193	0.0681439	95.8084	70.6603	4.27194
ACTB	12.593	0.747155	2.30724e-36	8.07489e-35	0.973054	0.892611	975	3.29626	1.45774	2.69461	3302.85	8.10284
PLXDC2	-12.5923	-1.68883	2.32878e-36	8.13446e-35	0.100798	0.344672	101	0.177054	0.163014	89.9202	177.408	5.18407
PLPP1	-12.5866	-2.28213	2.50194e-36	8.72236e-35	0.0698603	0.30593	70	0.0957331	0.0914236	93.014	95.9246	4.57393
RPL3	12.5772	0.263203	2.81948e-36	9.81036e-35	0.813373	0.913233	815	2.85921	1.35046	18.6627	2864.93	7.96065
IL7R	12.5703	8.18639	3.07482e-36	1.06782e-34	0.234531	0.00157572	235	0.544843	0.434922	76.5469	545.932	6.30433
AP2M1	-12.566	-1.14244	3.24589e-36	1.12505e-34	0.223553	0.489158	224	0.368685	0.313851	77.6447	369.423	5.91464
ANGPTL2	-12.5653	-3.03806	3.2746e-36	1.13282e-34	0.0399202	0.272839	40	0.0673825	0.0652094	96.008	67.5173	4.22709
ALDH1A1	-12.5629	-2.34697	3.37822e-36	1.16643e-34	0.0698603	0.304114	70	0.115496	0.109299	93.014	115.727	4.75983
EGFR	-12.5538	-2.47502	3.78897e-36	1.30574e-34	0.0608782	0.294557	61	0.0925839	0.0885454	93.9122	92.7691	4.54083
KTN1	-12.5474	-1.00769	4.10635e-36	1.41241e-34	0.362275	0.630459	363	0.663644	0.50901	63.7725	664.971	6.50125
LCK	12.5206	6.01941	5.75742e-36	1.97653e-34	0.237525	0.00609735	238	0.402819	0.338484	76.2475	403.624	6.00296
ITGA6	-12.5076	-1.69007	6.78797e-36	2.32588e-34	0.179641	0.39876	180	0.340167	0.292794	82.0359	340.847	5.83436
MRPL51	-12.4997	-1.11463	7.49189e-36	2.5622e-34	0.238523	0.504025	239	0.398777	0.335598	76.1477	399.575	5.9929
MBP	12.4977	2.26569	7.68627e-36	2.62369e-34	0.349301	0.156407	350	0.687135	0.523032	65.0699	688.51	6.53598
SMOC2	-12.4828	-3.26565	9.26878e-36	3.15788e-34	0.0528942	0.277772	53	0.089066	0.0853205	94.7106	89.2441	4.50252
ATOX1	-12.4701	-1.30229	1.08693e-35	3.69618e-34	0.171657	0.424246	172	0.275518	0.243352	82.8343	276.069	5.62427
WISP2	-12.4511	-3.39906	1.37988e-35	4.68351e-34	0.0459082	0.271743	46	0.092245	0.0882352	95.4092	92.4294	4.53721
SEC62	-12.4459	-0.943592	1.47267e-35	4.98906e-34	0.471058	0.738259	472	0.980811	0.683506	52.8942	982.773	6.8914
FAM49B	12.444	3.35138	1.50702e-35	5.09584e-34	0.279441	0.0621039	280	0.560236	0.444837	72.0559	561.356	6.33214
MFAP4	-12.4386	-3.36159	1.61344e-35	5.44544e-34	0.0379242	0.266262	38	0.0652725	0.0632306	96.2076	65.403	4.19574
SOX4	-12.431	-1.43638	1.77358e-35	5.97453e-34	0.162675	0.405063	163	0.308309	0.268736	83.7325	308.926	5.73633
PDIA6	-12.4309	-1.12384	1.77685e-35	5.97453e-34	0.246507	0.505635	247	0.414521	0.346791	75.3493	415.35	6.03153
TPPP3	-12.4301	-3.2466	1.79356e-35	6.01947e-34	0.0299401	0.261467	30	0.0458286	0.0448094	97.006	45.9202	3.84845
SOD1	-12.4254	-0.946425	1.90179e-35	6.37082e-34	0.429142	0.690645	430	0.777522	0.57522	57.0858	779.077	6.65939
PTPRB	-12.4228	-1.69227	1.96491e-35	6.57004e-34	0.156687	0.383791	157	0.300042	0.262397	84.3313	300.642	5.70924
DCTN2	-12.4209	-1.52499	2.01247e-35	6.71657e-34	0.120758	0.367622	121	0.191178	0.174943	87.9242	191.561	5.26041
TIMP4	-12.4206	-1.75348	2.02055e-35	6.73106e-34	0.112774	0.352071	113	0.215999	0.195566	88.7226	216.431	5.38188
LMO4	-12.4192	-1.30035	2.05723e-35	6.84059e-34	0.193613	0.439044	194	0.304076	0.265494	80.6387	304.684	5.72255
EDF1	-12.4052	-0.95862	2.44957e-35	8.13013e-34	0.444112	0.718289	445	0.816142	0.596714	55.5888	817.774	6.70781
CPQ	-12.3956	-1.56838	2.7597e-35	9.14258e-34	0.131737	0.368684	132	0.232365	0.208935	86.8263	232.829	5.45459
ASPH	-12.3911	-2.31269	2.91958e-35	9.65447e-34	0.0578842	0.2912	58	0.0894818	0.0857022	94.2116	89.6608	4.50712
PCYOX1	-12.3882	-1.97332	3.02934e-35	9.99906e-34	0.0878244	0.322817	88	0.135266	0.126867	91.2176	135.536	4.91659
COX17	-12.3788	-1.07255	3.40465e-35	1.12173e-33	0.284431	0.547254	285	0.494583	0.401847	71.5569	495.572	6.20773
ATF3	-12.3274	-1.41032	6.44795e-35	2.12052e-33	0.187625	0.424896	188	0.365442	0.311478	81.2375	366.173	5.90583
FHL3	-12.3265	-2.20418	6.52209e-35	2.14098e-33	0.0738523	0.306067	74	0.128523	0.12091	92.6148	128.78	4.86584
SORL1	12.313	5.35711	7.71283e-35	2.52725e-33	0.240519	0.0149008	241	0.531884	0.426499	75.9481	532.948	6.2803
EMP3	12.3104	1.11177	7.96542e-35	2.60527e-33	0.557884	0.428014	559	1.18882	0.783361	44.2116	1191.19	7.08355
MGAT1	-12.3084	-1.3863	8.16447e-35	2.66553e-33	0.162675	0.407118	163	0.265244	0.235265	83.7325	265.774	5.5864
ECI1	-12.3041	-2.06138	8.60989e-35	2.80586e-33	0.0758483	0.309012	76	0.113805	0.107782	92.4152	114.032	4.74521
YPEL5	12.2994	1.71676	9.12118e-35	2.96711e-33	0.427146	0.278046	428	0.864755	0.62313	57.2854	866.485	6.7656
COL1A1	-12.2881	-3.38735	1.04966e-34	3.40837e-33	0.0329341	0.25972	33	0.0519978	0.0506911	96.7066	52.1018	3.97221
SOX18	-12.2785	-1.98987	1.18178e-34	3.83046e-33	0.112774	0.337512	113	0.199335	0.181767	88.7226	199.733	5.30198
HMCN2	-12.2743	-2.77526	1.24437e-34	4.02606e-33	0.0499002	0.276984	50	0.0802548	0.077197	95.01	80.4154	4.39956
ABCA8	-12.2666	-3.59576	1.36907e-34	4.42159e-33	0.0289421	0.25513	29	0.0417335	0.0408861	97.1058	41.8169	3.75693
F8	-12.2658	-1.79156	1.38219e-34	4.45595e-33	0.139721	0.363923	140	0.261071	0.231961	86.0279	261.593	5.57061
FADS3	-12.2536	-1.7192	1.60655e-34	5.16998e-33	0.11477	0.347994	115	0.178912	0.164592	88.523	179.27	5.19445
SRP9	-12.2531	-1.14854	1.61669e-34	5.19334e-33	0.233533	0.48772	234	0.368726	0.313881	76.6467	369.464	5.91476
YBX1	-12.2465	-0.894912	1.75479e-34	5.62691e-33	0.629741	0.837632	631	1.34634	0.852859	37.0259	1349.04	7.20789
NDUFS8	-12.2447	-1.40685	1.79417e-34	5.74295e-33	0.173653	0.414757	174	0.271421	0.240135	82.6347	271.964	5.60934
CTNNA1	-12.2084	-1.68126	2.80313e-34	8.95658e-33	0.111776	0.34635	112	0.175777	0.161929	88.8224	176.129	5.17688
FGFBP2	12.2081	8.52627	2.81471e-34	8.97762e-33	0.227545	0.00126743	228	0.515131	0.415502	77.2455	516.162	6.24836
CYB5A	-12.2066	-1.59328	2.86617e-34	9.12558e-33	0.115768	0.35738	116	0.180547	0.165978	88.4232	180.909	5.2035
NDUFA5	-12.2061	-1.22741	2.88342e-34	9.16428e-33	0.209581	0.456342	210	0.32897	0.284404	79.0419	329.628	5.80099
OS9	-12.2046	-1.58156	2.93905e-34	9.32463e-33	0.112774	0.353133	113	0.181937	0.167155	88.7226	182.301	5.21113
HCLS1	12.1987	3.44309	3.15884e-34	1.00043e-32	0.267465	0.0500462	268	0.532925	0.427178	73.2535	533.991	6.28225
ADI1	-12.1955	-1.76372	3.28346e-34	1.03807e-32	0.103792	0.338266	104	0.160471	0.148826	89.6208	160.792	5.08631
ELOB	-12.1935	-0.892022	3.36681e-34	1.06255e-32	0.517964	0.779707	519	1.04084	0.713361	48.2036	1042.92	6.95074
UQCR10	-12.1883	-1.06822	3.58991e-34	1.13098e-32	0.359281	0.610831	360	0.643597	0.496887	64.0719	644.884	6.47062
SDC2	-12.1831	-3.02061	3.82536e-34	1.20305e-32	0.0429142	0.267187	43	0.0656556	0.0635902	95.7086	65.7869	4.20151
CEBPD	-12.1813	-0.995892	3.91077e-34	1.22776e-32	0.276447	0.547666	277	0.604061	0.472539	72.3553	605.269	6.40732
C1S	-12.1675	-3.19938	4.62941e-34	1.45084e-32	0.0369261	0.261501	37	0.063296	0.0613735	96.3074	63.4226	4.16546
MFAP5	-12.1656	-2.68864	4.73713e-34	1.48202e-32	0.0968064	0.309081	97	0.180831	0.166218	90.3194	181.192	5.20506
FOXN3	-12.1654	-1.24513	4.74965e-34	1.48336e-32	0.201597	0.445621	202	0.344386	0.295937	79.8403	345.074	5.84665
C12orf57	-12.1563	-0.918408	5.31156e-34	1.65597e-32	0.4501	0.697736	451	0.842216	0.610969	54.99	843.901	6.73922
PLD3	-12.1391	-2.19706	6.5572e-34	2.04079e-32	0.0698603	0.298222	70	0.0960754	0.091736	93.014	96.2675	4.57747
SELENOS	-12.123	-1.20723	7.97908e-34	2.47903e-32	0.227545	0.467544	228	0.355319	0.304037	77.2455	356.029	5.87782
TGFB1I1	-12.1214	-2.07725	8.13162e-34	2.52206e-32	0.0778443	0.307574	78	0.11733	0.110942	92.2156	117.564	4.77546
RRAGA	-12.0995	-1.72785	1.06269e-33	3.29032e-32	0.0968064	0.332408	97	0.146975	0.137128	90.3194	147.269	4.99903
MT1X	-12.093	-1.29162	1.14971e-33	3.55364e-32	0.207585	0.447368	208	0.416157	0.347947	79.2415	416.989	6.03545
COPZ2	-12.0755	-2.9102	1.42321e-33	4.39145e-32	0.0369261	0.262597	37	0.0502591	0.0490369	96.3074	50.3596	3.93885
DPT	-12.0743	-3.19255	1.44383e-33	4.44744e-32	0.0568862	0.273079	57	0.104526	0.0994162	94.3114	104.735	4.66094
FBN1	-12.0646	-2.84921	1.62363e-33	4.99274e-32	0.0598802	0.279485	60	0.0971532	0.0927188	94.012	97.3475	4.58851
AKAP12	-12.0629	-2.36113	1.65901e-33	5.09283e-32	0.0608782	0.28637	61	0.0974012	0.0929448	93.9122	97.596	4.59103
CD74	-12.0474	-1.25914	2.00283e-33	6.13779e-32	0.392216	0.535334	393	0.8102	0.593437	60.7784	811.82	6.70051
SLC25A4	-12.0467	-1.60484	2.01756e-33	6.17244e-32	0.227545	0.454527	228	0.416151	0.347943	77.2455	416.984	6.03544
PLAU	-12.0441	-2.248	2.0822e-33	6.35938e-32	0.0608782	0.287672	61	0.0959423	0.0916145	93.9122	96.1341	4.57609
AHNAK	-12.0228	-0.935928	2.69773e-33	8.22533e-32	0.438124	0.676429	439	0.850943	0.615695	56.1876	852.645	6.74952
ADH5	-12.0104	-1.50086	3.13304e-33	9.53641e-32	0.142715	0.377933	143	0.208082	0.189034	85.7285	208.498	5.34472
TIMM8B	-12.0088	-1.34454	3.19352e-33	9.70408e-32	0.155689	0.398657	156	0.244559	0.218781	84.4311	245.048	5.50553
HLA-DRB1	-12.0051	-1.37227	3.34216e-33	1.01386e-31	0.295409	0.476381	296	0.613712	0.478537	70.4591	614.939	6.42315
H2AFJ	-11.9942	-1.28734	3.81001e-33	1.15384e-31	0.178643	0.419724	179	0.290499	0.255029	82.1357	291.08	5.67703
PSMC3	-11.9886	-1.31434	4.07502e-33	1.23203e-31	0.159681	0.402973	160	0.248499	0.221942	84.0319	248.996	5.52145
FNDC5	-11.9821	-4.38162	4.41097e-33	1.33136e-31	0.0129741	0.235467	13	0.01898	0.0188022	98.7026	19.018	2.99663
RNASEH2C	-11.9759	-1.44536	4.74997e-33	1.43128e-31	0.145709	0.382146	146	0.215664	0.19529	85.4291	216.095	5.38033
DDX5	11.9745	0.548732	4.83162e-33	1.45344e-31	0.843313	0.815641	845	2.28425	1.18914	15.6687	2288.82	7.73623
RPL10	11.9621	-0.175355	5.61291e-33	1.68565e-31	0.884232	0.990032	886	3.69982	1.54752	11.5768	3707.22	8.21831
C5AR1	11.9537	5.32084	6.2132e-33	1.86282e-31	0.233533	0.0140445	234	0.634851	0.491552	76.6467	636.12	6.45696
ARPC1A	-11.9525	-1.71813	6.30245e-33	1.88643e-31	0.0928144	0.325352	93	0.148446	0.13841	90.7186	148.743	5.00892
COX8A	-11.9435	-0.998406	7.02184e-33	2.09827e-31	0.342315	0.591477	343	0.590691	0.464168	65.7685	591.872	6.38498
CAMTA1	-11.9433	-1.52299	7.03445e-33	2.09855e-31	0.125749	0.361422	126	0.19066	0.174508	87.4251	191.041	5.25771
IGF1	-11.9235	-3.8689	8.92836e-33	2.65914e-31	0.0299401	0.247525	30	0.0436776	0.0427506	97.006	43.765	3.80143
PNRC1	11.9221	0.790422	9.07896e-33	2.69953e-31	0.668663	0.652074	670	1.49246	0.91327	33.1337	1495.44	7.31085
SASH1	-11.911	-1.73712	1.03697e-32	3.07823e-31	0.0948104	0.324907	95	0.157688	0.146425	90.519	158.004	5.06893
SEPT2	-11.9046	-1.19429	1.11979e-32	3.31859e-31	0.192615	0.437879	193	0.308245	0.268686	80.7385	308.861	5.73612
C1orf54	-11.9007	-1.69761	1.17386e-32	3.47312e-31	0.103792	0.333128	104	0.177913	0.163744	89.6208	178.269	5.18889
BRK1	-11.8983	-1.02741	1.20797e-32	3.56816e-31	0.257485	0.518138	258	0.425371	0.354432	74.2515	426.222	6.0573
CXCL14	-11.8958	-2.28701	1.24421e-32	3.6692e-31	0.12475	0.331038	125	0.271625	0.240295	87.525	272.168	5.61009
RPL23A	11.89	0.0437107	1.33447e-32	3.92893e-31	0.775449	0.922516	777	2.53959	1.26401	22.4551	2544.67	7.84215
LST1	11.8846	4.93841	1.4237e-32	4.18479e-31	0.233533	0.0146953	234	0.594117	0.46632	76.6467	595.305	6.39075
PPP1R14B	-11.8766	-1.33109	1.56518e-32	4.59315e-31	0.181637	0.416367	182	0.311098	0.270865	81.8363	311.72	5.74531
TMEM109	-11.8731	-1.43773	1.63347e-32	4.78293e-31	0.142715	0.376734	143	0.223201	0.201471	85.7285	223.648	5.41453
KLRD1	11.873	8.26043	1.63517e-32	4.78293e-31	0.221557	0.00157572	222	0.453858	0.374221	77.8443	454.766	6.12198
FAM96B	-11.8698	-1.10508	1.69839e-32	4.95981e-31	0.234531	0.486966	235	0.376027	0.3192	76.5469	376.779	5.93431
GRHPR	-11.8628	-1.64679	1.84802e-32	5.38802e-31	0.100798	0.332648	101	0.153514	0.142813	89.9202	153.821	5.04227
TNS1	-11.8522	-1.94586	2.0967e-32	6.10316e-31	0.0858283	0.309766	86	0.132001	0.123987	91.4172	132.265	4.89234
ATP5MPL	-11.8361	-0.947726	2.54142e-32	7.38573e-31	0.376248	0.635563	377	0.683104	0.520639	62.3752	684.47	6.5301
MYO1C	-11.8249	-1.63037	2.90298e-32	8.42285e-31	0.111776	0.341623	112	0.1849	0.169658	88.8224	185.269	5.22719
COX7B	-11.8216	-0.981619	3.01728e-32	8.74041e-31	0.422156	0.66766	423	0.773528	0.572971	57.7844	775.075	6.65425
NDUFS7	-11.8196	-1.24078	3.09024e-32	8.93735e-31	0.209581	0.443634	210	0.336578	0.290113	79.0419	337.251	5.82379
FKBP3	-11.8166	-1.92602	3.20539e-32	9.2555e-31	0.0848303	0.310109	85	0.134999	0.126631	91.517	135.269	4.91463
NDUFAB1	-11.8134	-1.10519	3.32889e-32	9.59669e-31	0.265469	0.50978	266	0.428112	0.356353	73.4531	428.968	6.06371
ICAM2	-11.8106	-1.52582	3.44078e-32	9.90339e-31	0.193613	0.399137	194	0.329716	0.284965	80.6387	330.375	5.80325
DUT	-11.8028	-1.18227	3.77422e-32	1.08457e-30	0.199601	0.440893	200	0.317017	0.275369	80.0399	317.651	5.7641
EIF4A2	-11.7562	-0.905741	6.56068e-32	1.8823e-30	0.399202	0.665673	400	0.737734	0.552582	60.0798	739.21	6.60693
TMEM14B	-11.756	-1.26345	6.58089e-32	1.88509e-30	0.170659	0.409105	171	0.263824	0.234142	82.9341	264.351	5.58105
RPL19	11.7532	-0.0273076	6.80279e-32	1.94556e-30	0.822355	0.953825	824	2.87126	1.35358	17.7645	2877	7.96485
MORF4L1	-11.752	-0.862161	6.89437e-32	1.96862e-30	0.44511	0.699072	446	0.82185	0.599853	55.489	823.494	6.71477
REXO2	-11.7491	-1.52286	7.13532e-32	2.03419e-30	0.126747	0.356832	127	0.188397	0.172605	87.3253	188.773	5.24583
FCGR3A	11.7422	6.48512	7.74689e-32	2.20504e-30	0.221557	0.00411057	222	0.471046	0.385974	77.8443	471.988	6.15907
TMEM176B	-11.7392	-3.76638	8.02719e-32	2.28122e-30	0.0239521	0.240537	24	0.038304	0.0375886	97.6048	38.3806	3.67327
NR2F2	-11.7327	-1.67156	8.66163e-32	2.45763e-30	0.123752	0.346384	124	0.222456	0.200862	87.6248	222.901	5.4112
LMAN1	-11.7284	-1.43118	9.11299e-32	2.58163e-30	0.146707	0.37783	147	0.220512	0.19927	85.3293	220.953	5.40246
SMIM37	-11.7238	-1.57531	9.62951e-32	2.72367e-30	0.151697	0.373685	152	0.242159	0.216851	84.8303	242.643	5.49571
MRPL41	-11.7227	-1.35978	9.74715e-32	2.75261e-30	0.174651	0.40359	175	0.274466	0.242527	82.5349	275.015	5.62046
ISOC2	-11.7213	-2.62972	9.91355e-32	2.79522e-30	0.0419162	0.26222	42	0.0598763	0.0581522	95.8084	59.996	4.11081
MMP2	-11.721	-3.35582	9.94509e-32	2.79972e-30	0.0289421	0.246121	29	0.0471309	0.046054	97.1058	47.2252	3.87588
ADAMTS1	-11.7174	-1.57532	1.03846e-31	2.91888e-30	0.127745	0.354332	128	0.224553	0.202576	87.2255	225.002	5.42054
MAP3K20	-11.7109	-1.97459	1.12148e-31	3.14731e-30	0.0808383	0.303223	81	0.116616	0.110302	91.9162	116.849	4.7694
KANK3	-11.7091	-1.9912	1.14458e-31	3.20713e-30	0.0988024	0.314322	99	0.155216	0.144287	90.1198	155.526	5.05322
NDUFA4L2	-11.7029	-1.64638	1.23204e-31	3.44684e-30	0.198603	0.397972	199	0.424742	0.353991	80.1397	425.591	6.05583
SGCE	-11.6897	-2.67894	1.4385e-31	4.0182e-30	0.0459082	0.263419	46	0.0648663	0.0628492	95.4092	64.996	4.18959
SUCLG1	-11.6882	-1.49645	1.46487e-31	4.0855e-30	0.130739	0.358545	131	0.19514	0.178264	86.9261	195.531	5.28082
NDUFV3	-11.6861	-2.00931	1.50044e-31	4.17823e-30	0.0858283	0.304696	86	0.129915	0.122143	91.4172	130.175	4.87653
RBX1	-11.6825	-0.962729	1.56567e-31	4.35313e-30	0.294411	0.563868	295	0.511536	0.413126	70.5589	512.559	6.24137
CA4	-11.6782	-1.6837	1.64662e-31	4.57114e-30	0.174651	0.376631	175	0.342056	0.294203	82.5349	342.74	5.83989
EZR	11.6748	1.96891	1.71447e-31	4.75216e-30	0.348303	0.16939	349	0.672283	0.51419	65.1697	673.628	6.51416
RHOBTB3	-11.6735	-2.46149	1.74128e-31	4.81905e-30	0.0598802	0.275854	60	0.0818176	0.0786426	94.012	81.9812	4.41861
MMRN2	-11.6679	-2.00944	1.85917e-31	5.13742e-30	0.0948104	0.310691	95	0.159678	0.148142	90.519	159.997	5.08139
CANX	-11.6659	-1.21805	1.90321e-31	5.25105e-30	0.199601	0.432775	200	0.323701	0.280432	80.0399	324.349	5.7849
F10	-11.6478	-2.9188	2.35483e-31	6.48714e-30	0.0439122	0.258761	44	0.0697688	0.0674425	95.6088	69.9083	4.26139
KLF9	-11.6333	-1.48286	2.79215e-31	7.68011e-30	0.128743	0.356353	129	0.200619	0.182837	87.1257	201.02	5.30837
WASF2	-11.6186	-1.01475	3.31363e-31	9.1006e-30	0.271457	0.521632	272	0.474877	0.388575	72.8543	475.827	6.16715
FUNDC2	-11.603	-1.32183	3.98034e-31	1.0915e-29	0.166667	0.397835	167	0.254239	0.226529	83.3333	254.747	5.54419
LIFR	-11.5813	-1.93547	5.12695e-31	1.40378e-29	0.0918164	0.309149	92	0.137105	0.128486	90.8184	137.38	4.93
CFH	-11.579	-2.34994	5.26625e-31	1.43974e-29	0.0718563	0.284623	72	0.110156	0.1045	92.8144	110.376	4.71291
FAM3C	-11.5785	-2.23405	5.29588e-31	1.44564e-29	0.0618762	0.280855	62	0.087782	0.0841408	93.8124	87.9576	4.48816
HSP90B1	-11.5768	-0.951042	5.40513e-31	1.47323e-29	0.361277	0.589902	362	0.642002	0.495916	63.8723	643.286	6.46814
NIPSNAP2	-11.561	-2.01191	6.49594e-31	1.76786e-29	0.0868263	0.303634	87	0.130528	0.122685	91.3174	130.789	4.88121
CSF3R	11.5589	5.8811	6.65654e-31	1.80839e-29	0.222555	0.00983112	223	0.607535	0.474702	77.7445	608.75	6.41305
LIMD2	11.5588	4.27851	6.66498e-31	1.80839e-29	0.233533	0.0226424	234	0.436504	0.362212	76.6467	437.377	6.08308
NDUFB5	-11.548	-1.25941	7.55198e-31	2.04597e-29	0.168663	0.402528	169	0.265897	0.235781	83.1337	266.428	5.58885
AURKAIP1	-11.5393	-1.01918	8.36306e-31	2.2623e-29	0.264471	0.510328	265	0.435372	0.361424	73.5529	436.243	6.08049
PINK1	-11.5305	-1.99721	9.25955e-31	2.50105e-29	0.0688623	0.287466	69	0.110287	0.104619	93.1138	110.508	4.71409
RPL21	11.5237	-0.0790994	1.00177e-30	2.70176e-29	0.828343	0.958004	830	2.91716	1.36537	17.1657	2923	7.98071
PFDN2	-11.52	-1.08179	1.04656e-30	2.81835e-29	0.206587	0.453465	207	0.331963	0.286654	79.3413	332.627	5.81002
GYPC	-11.5182	-0.986853	1.06804e-30	2.8719e-29	0.326347	0.568081	327	0.556303	0.442313	67.3653	557.415	6.3251
TMEM219	-11.5171	-1.21103	1.08179e-30	2.90452e-29	0.162675	0.399034	163	0.265011	0.235081	83.7325	265.541	5.58553
MAF1	-11.5036	-1.285	1.26486e-30	3.391e-29	0.155689	0.388004	156	0.248137	0.221652	84.4311	248.633	5.51999
MGST2	-11.4954	-1.70727	1.3918e-30	3.72574e-29	0.101796	0.321892	102	0.163946	0.151816	89.8204	164.274	5.10761
HYAL2	-11.4827	-1.78576	1.61174e-30	4.30811e-29	0.103792	0.320556	104	0.174249	0.160628	89.6208	174.597	5.16819
PTGDS	-11.4811	-1.96519	1.64097e-30	4.37973e-29	0.199601	0.389271	200	0.456592	0.3761	80.0399	457.506	6.12797
RAB13	-11.4788	-1.78215	1.68671e-30	4.49516e-29	0.0988024	0.315966	99	0.148826	0.138741	90.1198	149.124	5.01146
COPS6	-11.4628	-1.2196	2.02952e-30	5.40075e-29	0.163673	0.398863	164	0.258301	0.229762	83.6327	258.817	5.55998
MYL12B	-11.4555	-0.782527	2.20568e-30	5.86086e-29	0.641717	0.837187	643	1.41565	0.881969	35.8283	1418.48	7.25805
ATP5ME	-11.4487	-0.86977	2.38755e-30	6.33475e-29	0.482036	0.725825	483	0.915695	0.65008	51.7964	917.526	6.82277
CDH5	-11.4458	-1.65523	2.46872e-30	6.54048e-29	0.141717	0.352722	142	0.255171	0.227272	85.8283	255.681	5.54783
JDP2	-11.4365	-2.00442	2.74755e-30	7.26847e-29	0.0618762	0.278389	62	0.102477	0.097559	93.8124	102.681	4.64132
NDUFB8	-11.422	-0.942758	3.24609e-30	8.57474e-29	0.335329	0.594869	336	0.571845	0.45225	66.4671	572.988	6.35261
OCIAD1	-11.4	-1.03186	4.17978e-30	1.10249e-28	0.230539	0.473744	231	0.374026	0.317745	76.9461	374.775	5.92899
YIPF3	-11.3924	-1.55742	4.56143e-30	1.2014e-28	0.0968064	0.319597	97	0.159672	0.148137	90.3194	159.992	5.08135
SCN7A	-11.3382	-3.01236	8.48682e-30	2.23201e-28	0.0399202	0.248827	40	0.0617321	0.0599016	96.008	61.8556	4.14084
TMEM230	-11.3288	-1.23537	9.44631e-30	2.48072e-28	0.168663	0.401192	169	0.259307	0.230561	83.1337	259.825	5.56385
RPS24	11.3073	-0.0171092	1.20792e-29	3.16752e-28	0.838323	0.952317	840	2.87626	1.35487	16.1677	2882.02	7.96659
COX6B1	-11.3061	-0.85756	1.22413e-29	3.20537e-28	0.481038	0.726544	482	0.911375	0.647823	51.8962	913.198	6.81805
ECH1	-11.3015	-1.39796	1.29042e-29	3.37403e-28	0.152695	0.373377	153	0.233693	0.210012	84.7305	234.161	5.46027
RAB7A	-11.2805	-1.10606	1.63796e-29	4.27652e-28	0.156687	0.390368	157	0.26773	0.237228	84.3313	268.266	5.5957
NAA38	-11.2801	-1.07378	1.64587e-29	4.29095e-28	0.194611	0.435584	195	0.327874	0.283579	80.5389	328.53	5.79767
MDH1	-11.277	-1.4006	1.70514e-29	4.43904e-28	0.164671	0.382112	165	0.254609	0.226824	83.5329	255.118	5.54564
MYO1F	11.2644	5.76363	1.9661e-29	5.111e-28	0.216567	0.00914603	217	0.46267	0.380264	78.3433	463.596	6.14117
UBXN4	-11.2535	-1.09538	2.22673e-29	5.78017e-28	0.205589	0.439215	206	0.331325	0.286175	79.4411	331.988	5.80811
PRMT1	-11.2424	-1.07985	2.52514e-29	6.54534e-28	0.214571	0.453122	215	0.34426	0.295844	78.5429	344.948	5.84629
PNKD	-11.2407	-1.40233	2.57449e-29	6.66366e-28	0.128743	0.352242	129	0.194001	0.17731	87.1257	194.389	5.27499
SEC11A	-11.2325	-0.931102	2.82386e-29	7.29861e-28	0.291417	0.549515	292	0.501141	0.406226	70.8583	502.144	6.22088
MRC2	-11.2258	-2.91629	3.0455e-29	7.86019e-28	0.0399202	0.247491	40	0.0645573	0.062559	96.008	64.6864	4.18489
PIH1D1	-11.2117	-1.67849	3.57255e-29	9.20725e-28	0.105788	0.319905	106	0.162158	0.150278	89.4212	162.482	5.0967
PSMD7	-11.2107	-1.27113	3.61498e-29	9.30328e-28	0.146707	0.376015	147	0.233585	0.209925	85.3293	234.052	5.45981
SGCB	-11.2094	-1.99908	3.66844e-29	9.42736e-28	0.0668663	0.280649	67	0.10048	0.095746	93.3134	100.68	4.62184
FKBP9	-11.2085	-2.02584	3.70605e-29	9.51044e-28	0.0658683	0.278663	66	0.10332	0.0983241	93.4132	103.527	4.64945
ACKR3	-11.2056	-3.08457	3.8267e-29	9.80606e-28	0.0349301	0.242524	35	0.0562171	0.0546937	96.507	56.3295	4.04882
PPP2CB	-11.2001	-1.97343	4.0732e-29	1.04172e-27	0.0738523	0.28685	74	0.105116	0.09995	92.6148	105.326	4.66651
ECI2	-11.2	-1.78601	4.07676e-29	1.04172e-27	0.0878244	0.303737	88	0.128335	0.120744	91.2176	128.592	4.86439
NPC2	-11.1981	-1.55309	4.16747e-29	1.06338e-27	0.107784	0.325729	108	0.170144	0.157127	89.2216	170.485	5.14449
TBCA	-11.1927	-0.945284	4.42818e-29	1.12831e-27	0.290419	0.533416	291	0.480154	0.392146	70.9581	481.114	6.17818
PDGFRB	-11.1721	-1.86702	5.58394e-29	1.42078e-27	0.0768463	0.290241	77	0.134059	0.125803	92.3154	134.327	4.9077
EPN2	-11.1649	-1.61656	6.05337e-29	1.53805e-27	0.105788	0.320762	106	0.158744	0.147337	89.4212	159.061	5.07556
EIF2S2	-11.1592	-0.961373	6.45402e-29	1.63754e-27	0.269461	0.513308	270	0.457242	0.376546	73.0539	458.157	6.12939
LRRN4CL	-11.14	-3.78572	8.00756e-29	2.02885e-27	0.0199601	0.22615	20	0.0296156	0.0291855	98.004	29.6748	3.42344
PSMC5	-11.122	-1.01414	9.803e-29	2.48026e-27	0.230539	0.473435	231	0.375667	0.318939	76.9461	376.418	5.93335
HRCT1	-11.119	-1.97913	1.01425e-28	2.56254e-27	0.0768463	0.287706	77	0.12182	0.114952	92.3154	122.063	4.8127
NFIX	-11.1141	-2.37563	1.07145e-28	2.70328e-27	0.0449102	0.254958	45	0.0712292	0.0688068	95.509	71.3716	4.28181
STK17A	11.0954	2.93812	1.32006e-28	3.32585e-27	0.257485	0.0633714	258	0.448126	0.370271	74.2515	449.023	6.1093
POMP	-11.0883	-0.85067	1.43019e-28	3.59829e-27	0.42016	0.692358	421	0.812391	0.594647	57.984	814.016	6.70321
PDLIM5	-11.0787	-1.77724	1.591e-28	3.99728e-27	0.11477	0.32155	115	0.189704	0.173705	88.523	190.084	5.25271
CRLF1	-11.0779	-3.26832	1.60647e-28	4.02621e-27	0.0349301	0.238619	35	0.0590387	0.0573616	96.507	59.1567	4.09695
STXBP6	-11.0778	-2.21934	1.60699e-28	4.02621e-27	0.0588822	0.267804	59	0.0919594	0.0879737	94.1118	92.1434	4.53414
TMBIM4	-11.0707	-0.899124	1.7406e-28	4.35489e-27	0.267465	0.51228	268	0.472386	0.386884	73.2535	473.331	6.16191
FAM107B	11.0699	2.16555	1.7553e-28	4.38558e-27	0.307385	0.127291	308	0.555958	0.442091	69.2615	557.07	6.32448
PHB2	-11.0506	-1.23492	2.17765e-28	5.43325e-27	0.165669	0.391943	166	0.251785	0.224571	83.4331	252.289	5.53453
VPS28	-11.0439	-0.892488	2.34613e-28	5.84551e-27	0.314371	0.568492	315	0.536553	0.429542	68.5629	537.626	6.28902
FEZ2	-11.0364	-1.5214	2.55023e-28	6.34525e-27	0.107784	0.323879	108	0.166693	0.154173	89.2216	167.026	5.12412
ACAP1	11.0353	4.71666	2.58138e-28	6.41386e-27	0.218563	0.0165451	219	0.378865	0.321261	78.1437	379.622	5.94181
AFDN	-11.0344	-1.56148	2.60845e-28	6.4722e-27	0.128743	0.337547	129	0.219121	0.19813	87.1257	219.559	5.39616
ABLIM1	-11.023	-1.41588	2.9604e-28	7.33534e-27	0.144711	0.358134	145	0.219677	0.198586	85.5289	220.116	5.39869
NTN4	-11.0225	-2.68454	2.97565e-28	7.363e-27	0.0449102	0.249649	45	0.0594169	0.0577187	95.509	59.5358	4.10323
NDUFB1	-11.0176	-0.881553	3.14233e-28	7.76475e-27	0.359281	0.611859	360	0.656502	0.504708	64.0719	657.815	6.49044
HSD17B12	-11.0131	-1.55252	3.30255e-28	8.14947e-27	0.115768	0.328435	116	0.171948	0.158667	88.4232	172.292	5.15498
NCF1	11.0087	5.21095	3.46818e-28	8.54645e-27	0.216567	0.0148323	217	0.561481	0.445634	78.3433	562.604	6.33435
LAMB1	-11.0066	-2.47617	3.55297e-28	8.73343e-27	0.0508982	0.256089	51	0.0757533	0.0730211	94.9102	75.9048	4.34257
ELOC	-11.0065	-1.1228	3.55377e-28	8.73343e-27	0.191617	0.421711	192	0.298669	0.26134	80.8383	299.266	5.70467
SSR3	-11.0007	-1.24142	3.79341e-28	9.30963e-27	0.164671	0.38338	165	0.254912	0.227066	83.5329	255.422	5.54682
RNF149	10.9982	3.0891	3.89801e-28	9.5533e-27	0.272455	0.087521	273	0.642322	0.496111	72.7545	643.607	6.46864
NDUFB3	-10.9668	-1.23168	5.52179e-28	1.35145e-26	0.189621	0.404446	190	0.299202	0.26175	81.0379	299.8	5.70645
MRPL33	-10.9635	-0.924607	5.72174e-28	1.39848e-26	0.288423	0.526291	289	0.494454	0.401761	71.1577	495.443	6.20747
RTL8C	-10.9419	-1.90818	7.26354e-28	1.77291e-26	0.0678643	0.276984	68	0.103923	0.0988701	93.2136	104.131	4.6552
MYDGF	-10.9291	-1.16694	8.36526e-28	2.03906e-26	0.200599	0.41897	201	0.306934	0.267684	79.9401	307.548	5.73188
MAFB	-10.9167	-1.79253	9.58651e-28	2.33358e-26	0.0868263	0.293598	87	0.134161	0.125893	91.3174	134.429	4.90845
ISLR	-10.9077	-4.40817	1.0595e-27	2.57559e-26	0.0129741	0.214983	13	0.0196473	0.0194568	98.7026	19.6866	3.02949
TUBB6	-10.8934	-2.04638	1.23916e-27	3.00826e-26	0.0618762	0.268455	62	0.0952908	0.0910199	93.8124	95.4813	4.56935
REEP2	-10.8921	-2.58432	1.25674e-27	3.04683e-26	0.0518962	0.253143	52	0.0805961	0.0775128	94.8104	80.7573	4.40375
YIF1A	-10.8888	-1.66114	1.30281e-27	3.15427e-26	0.0958084	0.30569	96	0.137203	0.128572	90.4192	137.478	4.93071
MAP1LC3A	-10.8703	-1.27341	1.59587e-27	3.85493e-26	0.128743	0.345597	129	0.21414	0.194036	87.1257	214.568	5.37328
SLA	10.8703	5.89357	1.59649e-27	3.85493e-26	0.207585	0.00688521	208	0.411882	0.344924	79.2415	412.706	6.02516
LTBP3	-10.8668	-1.90924	1.66008e-27	4.00311e-26	0.0748503	0.281437	75	0.11147	0.105683	92.515	111.692	4.72466
PSMC1	-10.8572	-1.10286	1.84343e-27	4.43928e-26	0.175649	0.401398	176	0.280831	0.247509	82.4351	281.392	5.6433
RBP1	-10.8466	-1.59899	2.07024e-27	4.97881e-26	0.122754	0.327921	123	0.206325	0.187579	87.7246	206.738	5.33628
NNMT	-10.8413	-2.03489	2.19359e-27	5.26843e-26	0.0638723	0.270373	64	0.135023	0.126653	93.6128	135.293	4.9148
SIVA1	-10.8312	-0.983206	2.44899e-27	5.87398e-26	0.239521	0.474497	240	0.380009	0.32209	76.0479	380.769	5.94482
PLOD1	-10.8159	-2.24985	2.89379e-27	6.93161e-26	0.0528942	0.256226	53	0.0808084	0.0777093	94.7106	80.97	4.40635
TXN2	-10.8119	-1.29237	3.02217e-27	7.22951e-26	0.129741	0.346179	130	0.20728	0.18837	87.0259	207.695	5.34087
VDAC1	-10.8101	-1.16137	3.08208e-27	7.36303e-26	0.230539	0.445415	231	0.377905	0.320564	76.9461	378.661	5.93928
ATP6AP2	-10.806	-0.98995	3.2247e-27	7.69353e-26	0.225549	0.453122	226	0.383506	0.324621	77.4451	384.273	5.95395
JAM2	-10.8005	-2.40258	3.42504e-27	8.16067e-26	0.0578842	0.258418	58	0.086552	0.0830093	94.2116	86.7251	4.47421
NCKAP1	-10.7973	-1.90746	3.54342e-27	8.43155e-26	0.0738523	0.279485	74	0.11045	0.104765	92.6148	110.671	4.71555
RPL37	10.7935	0.00474883	3.69257e-27	8.77484e-26	0.862275	0.958243	864	3.0035	1.38717	13.7725	3009.5	8.00986
PEA15	-10.7854	-1.79587	4.03616e-27	9.57869e-26	0.0818363	0.28661	82	0.122299	0.115379	91.8164	122.543	4.81659
CALR	-10.783	-0.874748	4.14354e-27	9.82057e-26	0.368263	0.595656	369	0.668543	0.511951	63.1737	669.88	6.50859
IVNS1ABP	10.7825	2.34909	4.16285e-27	9.85335e-26	0.306387	0.13558	307	0.653082	0.502642	69.3613	654.388	6.48523
RPL18	10.7724	-0.0201515	4.64619e-27	1.09829e-25	0.796407	0.932998	798	2.59494	1.27953	20.3593	2600.13	7.8637
NDUFS3	-10.771	-1.58003	4.71657e-27	1.11347e-25	0.106786	0.315863	107	0.161656	0.149847	89.3214	161.98	5.09363
ALDH2	-10.77	-2.41491	4.76964e-27	1.12452e-25	0.0399202	0.242627	40	0.0624191	0.0605485	96.008	62.5439	4.15173
SDF4	-10.7683	-1.42466	4.8614e-27	1.14466e-25	0.12475	0.335286	125	0.187546	0.171889	87.525	187.921	5.24133
NOTCH3	-10.7667	-1.60461	4.94391e-27	1.16256e-25	0.12475	0.326619	125	0.205905	0.18723	87.525	206.317	5.33425
HADHB	-10.7531	-1.51869	5.73234e-27	1.3462e-25	0.100798	0.31117	101	0.160906	0.1492	89.9202	161.227	5.089
GSTM3	-10.7361	-1.83559	6.89234e-27	1.61651e-25	0.0778443	0.283321	78	0.115074	0.108921	92.2156	115.305	4.75621
PER3	-10.7271	-2.33949	7.59227e-27	1.77835e-25	0.0568862	0.257322	57	0.0734278	0.0708571	94.3114	73.5747	4.3118
MRPS18C	-10.7253	-1.32378	7.74408e-27	1.81155e-25	0.136727	0.350426	137	0.20617	0.18745	86.3273	206.582	5.33553
LTBP1	-10.7201	-2.67314	8.1944e-27	1.9144e-25	0.0439122	0.242592	44	0.0582116	0.0565803	95.6088	58.328	4.08308
CCT7	-10.7158	-1.18906	8.57775e-27	2.00136e-25	0.168663	0.388312	169	0.252688	0.225291	83.1337	253.193	5.53809
MPG	-10.7108	-1.41091	9.0622e-27	2.11166e-25	0.11477	0.327202	115	0.174657	0.160976	88.523	175.006	5.17052
HIGD1B	-10.7061	-1.56084	9.53023e-27	2.21784e-25	0.155689	0.350392	156	0.317989	0.276107	84.4311	318.625	5.76715
ARL1	-10.6956	-1.70174	1.06695e-26	2.47976e-25	0.0908184	0.29692	91	0.128638	0.121012	90.9182	128.896	4.86673
CFD	-10.6918	-1.75995	1.11196e-26	2.58105e-25	0.510978	0.653718	512	1.12126	0.752009	48.9022	1123.5	7.02509
CPNE3	-10.6904	-1.43637	1.12823e-26	2.61544e-25	0.110778	0.321173	111	0.172396	0.159049	88.9222	172.741	5.15756
FLOT1	-10.6883	-1.03885	1.15447e-26	2.67282e-25	0.161677	0.384613	162	0.292275	0.256404	83.8323	292.86	5.6831
ADGRL4	-10.6875	-1.70868	1.16509e-26	2.69394e-25	0.11976	0.31648	120	0.204769	0.186288	88.024	205.179	5.32874
C1QTNF9	-10.6865	-1.94674	1.17715e-26	2.71831e-25	0.0938124	0.289658	94	0.150477	0.140177	90.6188	150.778	5.02242
TMED9	-10.6795	-1.16899	1.27001e-26	2.92901e-25	0.179641	0.396979	180	0.279101	0.246157	82.0359	279.659	5.63714
HTRA3	-10.6784	-2.6343	1.28495e-26	2.95966e-25	0.0439122	0.242729	44	0.0762307	0.0734648	95.6088	76.3831	4.34877
LAMTOR5	-10.6782	-0.919085	1.28796e-26	2.96281e-25	0.265469	0.507245	266	0.440318	0.364864	73.4531	441.199	6.09176
GPX3	-10.6766	-2.24205	1.31047e-26	3.01074e-25	0.0479042	0.248998	48	0.0839542	0.0806157	95.2096	84.1221	4.44409
TSPAN3	-10.6759	-1.81074	1.32003e-26	3.02882e-25	0.0758483	0.280512	76	0.111762	0.105946	92.4152	111.985	4.72726
LMNA	-10.669	-0.814816	1.42127e-26	3.25697e-25	0.352295	0.592848	353	0.752842	0.561238	64.7705	754.348	6.62718
AKR1B1	-10.6607	-1.73004	1.55435e-26	3.55423e-25	0.0838323	0.288597	84	0.125021	0.117802	91.6168	125.271	4.83843
GLO1	-10.6607	-1.7068	1.55494e-26	3.55423e-25	0.0888224	0.294386	89	0.126304	0.118941	91.1178	126.556	4.84856
NDUFA6	-10.6524	-1.07567	1.70012e-26	3.88114e-25	0.217565	0.433494	218	0.344899	0.296319	78.2435	345.589	5.84814
LPAR6	-10.6502	-1.96431	1.73934e-26	3.96565e-25	0.0898204	0.287569	90	0.139736	0.130797	91.018	140.016	4.94887
BASP1	10.6498	3.6563	1.74679e-26	3.97761e-25	0.241517	0.0551845	242	0.657316	0.5052	75.8483	658.631	6.49168
WARS	-10.6331	-1.36995	2.09099e-26	4.75536e-25	0.160679	0.362142	161	0.299083	0.261658	83.9321	299.681	5.70605
TNFSF12	-10.6273	-1.37872	2.22468e-26	5.05299e-25	0.121756	0.332922	122	0.190932	0.174736	87.8244	191.314	5.25913
NEXN	-10.6262	-2.11572	2.25182e-26	5.1082e-25	0.0648703	0.264447	65	0.102197	0.0973058	93.513	102.402	4.63862
KLF10	-10.6188	-1.18321	2.43662e-26	5.52044e-25	0.142715	0.356079	143	0.244464	0.218705	85.7285	244.953	5.50514
EGR1	-10.6117	-0.90002	2.62963e-26	5.95024e-25	0.336327	0.566917	337	0.749939	0.559581	66.3673	751.439	6.62332
ATP2B4	-10.6115	-1.31418	2.63529e-26	5.95556e-25	0.173653	0.376837	174	0.284857	0.250648	82.6347	285.427	5.65748
RPL14	10.6042	-0.0284705	2.84951e-26	6.43159e-25	0.789421	0.92368	791	2.42479	1.23104	21.0579	2429.64	7.79591
NECTIN2	-10.6027	-2.20396	2.89543e-26	6.52705e-25	0.0608782	0.259617	61	0.0865897	0.0830441	93.9122	86.7628	4.47464
FAM89A	-10.6008	-1.48483	2.95516e-26	6.65335e-25	0.137725	0.339054	138	0.255461	0.227503	86.2275	255.972	5.54897
NDUFA13	-10.5898	-0.961905	3.32216e-26	7.47028e-25	0.257485	0.485733	258	0.414496	0.346773	74.2515	415.325	6.03147
BANF1	-10.5832	-1.13566	3.56755e-26	8.01208e-25	0.175649	0.392937	176	0.269886	0.238927	82.4351	270.426	5.60369
CTSB	-10.5469	-1.86849	5.2508e-26	1.17776e-24	0.0708583	0.272086	71	0.109166	0.103609	92.9142	109.385	4.70397
APBB1IP	10.5434	3.93449	5.44934e-26	1.22077e-24	0.219561	0.0285685	220	0.405526	0.340412	78.0439	406.337	6.00964
MEOX2	-10.542	-2.15912	5.52852e-26	1.23697e-24	0.0568862	0.255849	57	0.0874976	0.0838793	94.3114	87.6726	4.48495
CALCRL	-10.5381	-2.36946	5.76824e-26	1.289e-24	0.0469062	0.244887	47	0.073614	0.0710305	95.3094	73.7612	4.3143
C1orf123	-10.5318	-1.49723	6.16329e-26	1.37558e-24	0.101796	0.3073	102	0.152624	0.142041	89.8204	152.929	5.03649
RARRES2	-10.5223	-2.17077	6.82121e-26	1.52053e-24	0.0638723	0.260713	64	0.0951624	0.0909027	93.6128	95.3527	4.56802
MATK	10.52	9.65346	6.98487e-26	1.55508e-24	0.195609	0.000548077	196	0.356155	0.304654	80.4391	356.867	5.88016
FAM162B	-10.5161	-2.37001	7.28411e-26	1.6197e-24	0.0528942	0.249615	53	0.0743746	0.0717387	94.7106	74.5234	4.32444
PTGES3	-10.5064	-0.818178	8.06961e-26	1.79215e-24	0.372255	0.619977	373	0.655765	0.504263	62.7745	657.076	6.48932
SLC44A1	-10.4906	-2.33193	9.53797e-26	2.11564e-24	0.0518962	0.249306	52	0.0724791	0.0699729	94.8104	72.6241	4.29897
PDGFRA	-10.4838	-4.29298	1.02542e-25	2.2717e-24	0.0159681	0.209023	16	0.0190811	0.0189014	98.4032	19.1193	3.00168
TSC22D3	10.472	0.837151	1.16139e-25	2.56977e-24	0.633733	0.587059	635	1.44601	0.894458	36.6267	1448.9	7.27925
TAX1BP3	-10.471	-2.63521	1.17359e-25	2.59359e-24	0.0419162	0.236906	42	0.0536081	0.0522205	95.8084	53.7153	4.00214
C9orf3	-10.4703	-2.18147	1.18243e-25	2.60989e-24	0.0668663	0.260919	67	0.0961538	0.0918075	93.3134	96.3461	4.57827
TMEM179B	-10.4686	-1.54822	1.20365e-25	2.65349e-24	0.100798	0.304868	101	0.152384	0.141833	89.9202	152.689	5.03493
ISCU	-10.4657	-0.891711	1.24115e-25	2.7328e-24	0.262475	0.49159	263	0.441747	0.365856	73.7525	442.631	6.09499
DYNC1LI2	-10.4653	-1.35651	1.24679e-25	2.74186e-24	0.129741	0.33371	130	0.204281	0.185883	87.0259	204.69	5.32637
ACSL3	-10.4643	-1.69634	1.26067e-25	2.76901e-24	0.0878244	0.289521	88	0.132957	0.124831	91.2176	133.223	4.8995
NDUFS5	-10.4559	-0.800491	1.37687e-25	3.02054e-24	0.489022	0.721235	490	0.916748	0.65063	51.0978	918.581	6.82392
CWC15	-10.4555	-1.25825	1.38258e-25	3.02938e-24	0.143713	0.353372	144	0.221474	0.200058	85.6287	221.917	5.4068
RPS2	10.447	-0.0104491	1.51196e-25	3.30884e-24	0.794411	0.943411	796	2.79106	1.33265	20.5589	2796.65	7.93653
SLC39A1	-10.443	-1.64802	1.578e-25	3.44917e-24	0.0828343	0.286884	83	0.129793	0.122035	91.7166	130.053	4.8756
ECSCR	-10.437	-2.04272	1.68031e-25	3.66835e-24	0.0808383	0.273319	81	0.124076	0.116962	91.9162	124.324	4.83091
CILP	-10.4337	-3.18901	1.7394e-25	3.79274e-24	0.0309381	0.223375	31	0.0499029	0.0486977	96.9062	50.0027	3.93188
ROCK2	-10.4282	-1.67271	1.8443e-25	4.01661e-24	0.0908184	0.290412	91	0.136414	0.127878	90.9182	136.687	4.92498
RWDD1	-10.4156	-0.860723	2.10509e-25	4.57901e-24	0.307385	0.540575	308	0.525444	0.422285	69.2615	526.495	6.26814
SOD3	-10.4092	-2.64635	2.25104e-25	4.89057e-24	0.0389222	0.23307	39	0.0590212	0.0573451	96.1078	59.1393	4.09666
CARHSP1	-10.4076	-1.25276	2.2894e-25	4.96791e-24	0.148703	0.352653	149	0.238467	0.213874	85.1297	238.944	5.48041
ZBTB16	-10.4064	-1.67527	2.31874e-25	5.02552e-24	0.0878244	0.288117	88	0.132121	0.124093	91.2176	132.385	4.89324
PDLIM3	-10.4001	-1.99585	2.47697e-25	5.36199e-24	0.108782	0.296783	109	0.184538	0.169353	89.1218	184.907	5.22525
TRIOBP	-10.3884	-1.48246	2.80127e-25	6.0525e-24	0.0968064	0.299284	97	0.1613	0.14954	90.3194	161.622	5.09143
NME3	-10.3883	-1.08039	2.80267e-25	6.0525e-24	0.184631	0.400575	185	0.294685	0.258267	81.5369	295.274	5.69129
DAD1	-10.3851	-0.803451	2.8992e-25	6.25345e-24	0.39022	0.627205	391	0.697851	0.529364	60.978	699.247	6.55143
SLC14A1	-10.3844	-1.54419	2.91971e-25	6.29014e-24	0.133733	0.327442	134	0.242256	0.216929	86.6267	242.74	5.4961
ITGB5	-10.3805	-2.35881	3.043e-25	6.54791e-24	0.0489022	0.243483	49	0.0686915	0.066435	95.1098	68.8288	4.24605
CD300LG	-10.3794	-1.92241	3.07667e-25	6.61245e-24	0.0948104	0.285308	95	0.156261	0.145191	90.519	156.573	5.05989
NDFIP1	-10.3527	-1.02462	4.06787e-25	8.73232e-24	0.202595	0.4176	203	0.332316	0.286919	79.7405	332.981	5.81108
LAMTOR1	-10.3456	-0.897655	4.38245e-25	9.39641e-24	0.220559	0.447093	221	0.366428	0.3122	77.9441	367.16	5.90852
RHEB	-10.3429	-1.03603	4.5079e-25	9.65388e-24	0.200599	0.418662	201	0.312431	0.271881	79.9401	313.056	5.74957
TAGAP	10.3398	6.17776	4.65272e-25	9.95216e-24	0.196607	0.00551502	197	0.419333	0.350187	80.3393	420.172	6.04304
HMGB1	-10.3138	-0.73818	6.10294e-25	1.30387e-23	0.708583	0.885109	710	1.68154	0.986391	29.1417	1684.9	7.43006
CD93	-10.31	-1.28861	6.3478e-25	1.35457e-23	0.174651	0.372795	175	0.358841	0.306632	82.5349	359.559	5.88765
SPCS2	-10.2965	-0.828845	7.30725e-25	1.55747e-23	0.336327	0.56654	337	0.570393	0.451326	66.3673	571.534	6.35007
SAT2	-10.2922	-1.22665	7.6405e-25	1.62657e-23	0.134731	0.343404	135	0.208775	0.189608	86.5269	209.193	5.34803
SLC25A11	-10.2903	-1.55225	7.79144e-25	1.65674e-23	0.108782	0.306032	109	0.165054	0.152767	89.1218	165.384	5.1143
C1orf43	-10.2891	-1.27419	7.89456e-25	1.67669e-23	0.133733	0.337889	134	0.20626	0.187525	86.6267	206.673	5.33596
MTIF3	-10.2797	-1.21517	8.70159e-25	1.84591e-23	0.148703	0.356181	149	0.235123	0.21117	85.1297	235.593	5.46634
RPS28	10.277	-0.122477	8.94875e-25	1.8961e-23	0.849301	0.96989	851	3.08266	1.40675	15.0699	3088.82	8.03587
ANXA7	-10.2763	-1.18853	9.0083e-25	1.90648e-23	0.143713	0.352002	144	0.221446	0.200035	85.6287	221.889	5.40667
HLA-DPA1	-10.2649	-1.15253	1.0142e-24	2.14389e-23	0.245509	0.430925	246	0.442405	0.366312	75.4491	443.289	6.09648
VIM	-10.2646	-0.616046	1.01733e-24	2.14797e-23	0.803393	0.850615	805	2.28148	1.18829	19.6607	2286.04	7.73501
RPS3A	10.2605	-0.00106166	1.06202e-24	2.23969e-23	0.830339	0.945843	832	2.83621	1.34449	16.9661	2841.89	7.95258
PLAC8	10.2498	6.3704	1.18606e-24	2.49837e-23	0.193613	0.00397356	194	0.349479	0.299718	80.6387	350.177	5.86129
COL18A1	-10.2424	-1.67285	1.28083e-24	2.69483e-23	0.0778443	0.273353	78	0.130088	0.122295	92.2156	130.348	4.87785
RAB32	-10.2418	-1.68536	1.28782e-24	2.70639e-23	0.0698603	0.266262	70	0.121762	0.1149	93.014	122.005	4.81223
WDR83OS	-10.2398	-0.818599	1.31489e-24	2.76005e-23	0.308383	0.544994	309	0.522002	0.420027	69.1617	523.046	6.26158
VCP	-10.2375	-1.05783	1.34724e-24	2.82465e-23	0.174651	0.388415	175	0.280648	0.247366	82.5349	281.209	5.64265
ZNF706	-10.2306	-0.941283	1.4462e-24	3.02859e-23	0.241517	0.464118	242	0.384033	0.325002	75.8483	384.801	5.95532
PSMD4	-10.2276	-1.02685	1.49221e-24	3.12132e-23	0.166667	0.382044	167	0.273621	0.241864	83.3333	274.168	5.61738
UGP2	-10.2212	-1.26477	1.59405e-24	3.33046e-23	0.135729	0.340356	136	0.220389	0.19917	86.4271	220.83	5.40191
LRPAP1	-10.2178	-1.05734	1.64966e-24	3.44267e-23	0.187625	0.400164	188	0.295182	0.258651	81.2375	295.772	5.69296
RARRES3	10.2164	2.0037	1.67465e-24	3.49077e-23	0.296407	0.133628	297	0.524962	0.42197	70.3593	526.012	6.26722
VCAN	-10.2153	-3.36115	1.6928e-24	3.5245e-23	0.0259481	0.214606	26	0.0411433	0.0403194	97.4052	41.2256	3.74303
COA3	-10.2149	-1.74969	1.70118e-24	3.53786e-23	0.0798403	0.275546	80	0.112296	0.106426	92.016	112.52	4.73198
MPC1	-10.2141	-1.34344	1.71432e-24	3.56108e-23	0.128743	0.331415	129	0.201859	0.18387	87.1257	202.263	5.3145
PACSIN3	-10.2117	-2.47309	1.75776e-24	3.64709e-23	0.0429142	0.234885	43	0.0641231	0.0621511	95.7086	64.2513	4.17825
IER3IP1	-10.1991	-1.36788	2.00215e-24	4.14938e-23	0.123752	0.326619	124	0.181355	0.166662	87.6248	181.718	5.20794
SEPT10	-10.1989	-2.12272	2.00485e-24	4.1502e-23	0.0588822	0.250848	59	0.0831301	0.0798551	94.1118	83.2964	4.43434
PTPN7	10.1881	7.56947	2.24206e-24	4.63591e-23	0.190619	0.00188401	191	0.344891	0.296313	80.9381	345.581	5.84812
OAF	-10.187	-2.86324	2.2662e-24	4.68044e-23	0.0319361	0.221663	32	0.0458907	0.0448689	96.8064	45.9825	3.84978
AC245595.1	-10.1824	-2.6229	2.37662e-24	4.90288e-23	0.0399202	0.229576	40	0.0562729	0.0547465	96.008	56.3854	4.04979
ATP5MF	-10.1663	-0.83334	2.80382e-24	5.77755e-23	0.334331	0.563388	335	0.569825	0.450964	66.5669	570.965	6.34908
OLFML3	-10.1576	-2.6446	3.0653e-24	6.30911e-23	0.0359281	0.225431	36	0.0551817	0.0537129	96.4072	55.292	4.03055
NDUFV1	-10.1529	-1.33093	3.21757e-24	6.61495e-23	0.117764	0.318638	118	0.192711	0.176229	88.2236	193.097	5.26836
ARHGAP21	-10.1505	-1.87338	3.29593e-24	6.76832e-23	0.0708583	0.263111	71	0.103937	0.0988833	92.9142	104.145	4.65534
TMEM205	-10.144	-1.73556	3.5234e-24	7.22718e-23	0.0838323	0.27808	84	0.118366	0.111868	91.6168	118.602	4.78417
ACTR10	-10.1319	-1.43961	3.98877e-24	8.17243e-23	0.103792	0.303086	104	0.154732	0.143868	89.6208	155.042	5.05012
NOVA1	-10.1296	-3.16319	4.08317e-24	8.35633e-23	0.0269461	0.214949	27	0.044424	0.0434656	97.3054	44.5129	3.818
NES	-10.129	-1.63888	4.10818e-24	8.39475e-23	0.112774	0.301237	113	0.188465	0.172662	88.7226	188.842	5.24619
CSDE1	-10.1289	-0.816644	4.11128e-24	8.39475e-23	0.311377	0.541602	312	0.544526	0.434717	68.8623	545.615	6.30374
APOBEC3G	10.1266	3.24235	4.20966e-24	8.5859e-23	0.226547	0.0463125	227	0.416164	0.347952	77.3453	416.996	6.03547
SGCA	-10.1257	-2.0166	4.25135e-24	8.6611e-23	0.0668663	0.256911	67	0.102572	0.0976455	93.3134	102.777	4.64224
TMED2	-10.12	-1.08002	4.50246e-24	9.16231e-23	0.170659	0.381804	171	0.267132	0.236756	82.9341	267.666	5.59347
TIMM13	-10.109	-1.3376	5.03992e-24	1.02444e-22	0.138723	0.338095	139	0.196384	0.179303	86.1277	196.776	5.28714
DCTN3	-10.1067	-1.03078	5.15854e-24	1.04737e-22	0.187625	0.403624	188	0.291943	0.256147	81.2375	292.527	5.68197
EIF3E	-10.1036	-0.821653	5.32449e-24	1.07985e-22	0.355289	0.594184	356	0.628147	0.487443	64.4711	629.403	6.44636
CTDSPL	-10.101	-2.47381	5.47068e-24	1.10824e-22	0.0379242	0.226356	38	0.0571896	0.0556141	96.2076	57.304	4.06567
GNG5	-10.0946	-0.771056	5.83661e-24	1.18104e-22	0.348303	0.592231	349	0.627215	0.48687	65.1697	628.469	6.44488
NOL7	-10.0852	-0.998154	6.42466e-24	1.29857e-22	0.204591	0.422567	205	0.321712	0.278928	79.5409	322.355	5.77875
ANXA3	-10.0831	-1.15247	6.56455e-24	1.32536e-22	0.191617	0.390505	192	0.40251	0.338264	80.8383	403.315	6.00219
INTS6	-10.0782	-0.966826	6.89574e-24	1.39067e-22	0.249501	0.454869	250	0.453238	0.373794	75.0499	454.144	6.12061
SPAG7	-10.0772	-1.66718	6.9654e-24	1.40314e-22	0.0778443	0.272394	78	0.120821	0.114062	92.2156	121.063	4.80454
BSG	-10.0692	-0.954896	7.56109e-24	1.52144e-22	0.213573	0.427842	214	0.353612	0.302777	78.6427	354.319	5.87302
LPP	-10.0654	-1.21353	7.85446e-24	1.5787e-22	0.141717	0.342856	142	0.226923	0.204509	85.8283	227.376	5.43099
CHCHD2	-10.0649	-0.764453	7.89354e-24	1.58479e-22	0.593812	0.814134	595	1.225	0.799757	40.6188	1227.45	7.11351
GAS1	-10.0644	-3.09132	7.9398e-24	1.5923e-22	0.0289421	0.215463	29	0.0401805	0.0393942	97.1058	40.2608	3.71991
PODXL	-10.0499	-1.48423	9.19609e-24	1.84219e-22	0.128743	0.317782	129	0.233595	0.209933	87.1257	234.062	5.45985
LIMCH1	-10.0474	-2.29232	9.43454e-24	1.88785e-22	0.0489022	0.237077	49	0.069244	0.0669519	95.1098	69.3825	4.25394
STEAP4	-10.0446	-1.30722	9.70012e-24	1.93884e-22	0.107784	0.306512	108	0.21494	0.194695	89.2216	215.37	5.37699
RPSA	10.0333	0.270968	1.08791e-23	2.17207e-22	0.711577	0.836433	713	1.97441	1.09005	28.8423	1978.36	7.59053
PDLIM7	-10.0197	-1.93404	1.24924e-23	2.49142e-22	0.0628743	0.252663	63	0.114943	0.108803	93.7126	115.173	4.75508
RAB14	-10.0164	-0.993345	1.29055e-23	2.57095e-22	0.189621	0.402425	190	0.310044	0.270061	81.0379	310.665	5.74193
NARS	-9.99286	-1.49332	1.63786e-23	3.25923e-22	0.0968064	0.29072	97	0.144513	0.134979	90.3194	144.802	4.98225
TPD52L1	-9.97041	-2.19982	2.05387e-23	4.08255e-22	0.0598802	0.245264	60	0.0845025	0.0811214	94.012	84.6715	4.45052
CCNI	-9.96521	-0.71474	2.16418e-23	4.29707e-22	0.46507	0.694824	466	0.88911	0.636106	53.493	890.888	6.79334
RPL11	9.94688	-0.125118	2.60206e-23	5.16081e-22	0.836327	0.96256	838	2.95516	1.37502	16.3673	2961.07	7.99364
LAMA2	-9.92606	-2.65026	3.20662e-23	6.35284e-22	0.0379242	0.222553	38	0.0611722	0.0593742	96.2076	61.2946	4.13187
MRPL17	-9.90826	-1.93398	3.83269e-23	7.58485e-22	0.0608782	0.250094	61	0.0936644	0.0895339	93.9122	93.8517	4.55231
PCAT19	-9.90605	-1.60964	3.91823e-23	7.7446e-22	0.112774	0.297503	113	0.188118	0.172371	88.7226	188.495	5.24436
HDLBP	-9.90586	-1.27968	3.92561e-23	7.7446e-22	0.10479	0.300894	105	0.172724	0.159329	89.521	173.069	5.15945
SCPEP1	-9.90585	-1.95919	3.92633e-23	7.7446e-22	0.0548902	0.244613	55	0.0895216	0.0857387	94.511	89.7006	4.50756
ATP5PB	-9.90435	-1.02189	3.98563e-23	7.85295e-22	0.193613	0.400301	194	0.303218	0.264837	80.6387	303.825	5.71974
BTNL9	-9.90372	-1.45809	4.01069e-23	7.89368e-22	0.139721	0.324838	140	0.262535	0.233122	86.0279	263.061	5.57618
SFRP4	-9.8872	-2.7265	4.73062e-23	9.30045e-22	0.0399202	0.223101	40	0.0747063	0.0720475	96.008	74.8558	4.32883
SMIM26	-9.88214	-0.972641	4.97569e-23	9.77158e-22	0.201597	0.409139	202	0.32008	0.277692	79.8403	320.72	5.77368
HEBP1	-9.87674	-1.9867	5.25144e-23	1.02978e-21	0.0548902	0.243689	55	0.0826542	0.0794156	94.511	82.8195	4.42867
CDC42SE1	9.87667	2.17302	5.25511e-23	1.02978e-21	0.279441	0.118213	280	0.523038	0.420707	72.0559	524.084	6.26356
PLA2G16	-9.8737	-1.16998	5.41316e-23	1.0596e-21	0.151697	0.352893	152	0.234505	0.21067	84.8303	234.974	5.46372
FBLN5	-9.87093	-3.5044	5.56435e-23	1.08801e-21	0.0209581	0.203884	21	0.0302476	0.0297992	97.9042	30.3081	3.44388
PSMB7	-9.86476	-0.973024	5.91741e-23	1.15579e-21	0.203593	0.418559	204	0.3176	0.275812	79.6407	318.235	5.76593
SCP2	-9.85773	-0.939521	6.34714e-23	1.23838e-21	0.219561	0.432467	220	0.347547	0.298286	78.0439	348.243	5.85577
KIF5B	-9.85728	-0.828714	6.37562e-23	1.24259e-21	0.243513	0.470695	244	0.430376	0.357937	75.6487	431.237	6.06897
PHYH	-9.85371	-1.85757	6.60566e-23	1.28603e-21	0.0728543	0.26061	73	0.114998	0.108852	92.7146	115.228	4.75555
GLRX5	-9.85049	-1.06226	6.82123e-23	1.32656e-21	0.198603	0.399479	199	0.306526	0.267372	80.1397	307.139	5.73055
WIPF1	9.84823	2.24851	6.97605e-23	1.35521e-21	0.281437	0.121913	282	0.55765	0.443178	71.8563	558.765	6.32752
PLTP	-9.84447	-3.23918	7.24211e-23	1.40537e-21	0.0259481	0.208646	26	0.039515	0.0387543	97.4052	39.594	3.70362
UQCRFS1	-9.83602	-1.24118	7.87665e-23	1.52687e-21	0.166667	0.35875	167	0.268968	0.238204	83.3333	269.506	5.60029
PLSCR1	-9.83375	-1.44945	8.05634e-23	1.56002e-21	0.0928144	0.283595	93	0.15608	0.145035	90.7186	156.392	5.05874
UBE2S	9.82856	1.31093	8.48244e-23	1.64076e-21	0.401198	0.277258	402	0.770938	0.571509	59.8802	772.48	6.6509
MRPL40	-9.82578	-1.50234	8.71988e-23	1.68487e-21	0.0908184	0.282705	91	0.138584	0.129786	90.9182	138.861	4.94065
MLEC	-9.82455	-1.17931	8.82643e-23	1.70363e-21	0.159681	0.35577	160	0.257953	0.229486	84.0319	258.469	5.55864
VPS29	-9.81392	-0.863785	9.80847e-23	1.89115e-21	0.216567	0.439181	217	0.366663	0.312372	78.3433	367.397	5.90916
SNRPE	-9.8026	-1.03011	1.09726e-22	2.11334e-21	0.180639	0.387045	181	0.279281	0.246298	81.9361	279.839	5.63778
ADAM15	-9.7979	-1.76526	1.14956e-22	2.2117e-21	0.0908184	0.273661	91	0.139176	0.130305	90.9182	139.454	4.94488
PDLIM2	-9.79527	-1.11025	1.17979e-22	2.26743e-21	0.162675	0.362381	163	0.257607	0.229211	83.7325	258.122	5.5573
PSMA1	-9.78932	-0.911467	1.25139e-22	2.40248e-21	0.208583	0.42106	209	0.338122	0.291267	79.1417	338.798	5.82835
DOK2	9.7874	5.1501	1.27536e-22	2.44589e-21	0.188623	0.00767307	189	0.322637	0.279628	81.1377	323.282	5.78161
SCOC	-9.78266	-1.58514	1.33654e-22	2.56049e-21	0.0838323	0.274621	84	0.126501	0.119117	91.6168	126.754	4.85011
PPA1	-9.7741	-0.933989	1.45448e-22	2.78347e-21	0.222555	0.435789	223	0.362721	0.309483	77.7445	363.446	5.89838
EPS8	-9.76965	-1.36717	1.51976e-22	2.9053e-21	0.125749	0.315624	126	0.22363	0.201822	87.4251	224.077	5.41644
CMTM2	9.76412	7.12973	1.60503e-22	3.06506e-21	0.183633	0.0028774	184	0.475378	0.388914	81.6367	476.329	6.16821
MRPL27	-9.76165	-1.37558	1.6446e-22	3.1373e-21	0.103792	0.295311	104	0.15588	0.144862	89.6208	156.192	5.05747
ARHGAP10	-9.75572	-1.88169	1.74366e-22	3.32275e-21	0.0608782	0.248176	61	0.0976055	0.093131	93.9122	97.8007	4.5931
PDIA3	-9.75119	-0.800223	1.82313e-22	3.4705e-21	0.361277	0.564005	362	0.624621	0.485274	63.8723	625.87	6.44074
PRDX3	-9.73728	-1.30943	2.09066e-22	3.97296e-21	0.113772	0.306854	114	0.174567	0.160899	88.6228	174.916	5.17001
SERINC3	-9.73724	-0.996487	2.0915e-22	3.97296e-21	0.173653	0.374199	174	0.294015	0.25775	82.6347	294.603	5.68902
TMEM176A	-9.73693	-4.10949	2.09799e-22	3.98109e-21	0.0139721	0.194225	14	0.0193384	0.0191538	98.6028	19.3771	3.01441
CTNND1	-9.73376	-2.14661	2.1644e-22	4.10277e-21	0.0618762	0.243243	62	0.0872105	0.0836153	93.8124	87.3849	4.4817
GHITM	-9.72968	-0.895454	2.25291e-22	4.26607e-21	0.213573	0.425718	214	0.353461	0.302665	78.6427	354.168	5.87259
ACTA2	-9.7254	-1.2685	2.34973e-22	4.44472e-21	0.207585	0.388895	208	0.482058	0.393432	79.2415	483.022	6.18213
CYP4B1	-9.71623	-2.19639	2.57133e-22	4.85879e-21	0.0469062	0.229918	47	0.079296	0.076309	95.3094	79.4546	4.38769
SELL	9.68971	6.14033	3.33466e-22	6.29456e-21	0.184631	0.00561779	185	0.402857	0.338511	81.5369	403.662	6.00305
KLRF1	9.68655	7.40102	3.43957e-22	6.48579e-21	0.181637	0.00229507	182	0.373889	0.317646	81.8363	374.637	5.92862
MRPL14	-9.68001	-1.47159	3.66662e-22	6.90669e-21	0.0938124	0.281951	94	0.147486	0.137573	90.6188	147.781	5.00247
DMAC1	-9.67853	-1.69139	3.72022e-22	7.00031e-21	0.0768463	0.262563	77	0.11385	0.107822	92.3154	114.077	4.7456
CXCL2	-9.6737	-1.35953	3.90006e-22	7.33105e-21	0.166667	0.345905	167	0.340452	0.293007	83.3333	341.133	5.8352
MYCT1	-9.66549	-2.01175	4.22605e-22	7.93554e-21	0.0708583	0.250471	71	0.11222	0.106358	92.9142	112.444	4.73131
TSPAN7	-9.66031	-1.92468	4.44508e-22	8.33812e-21	0.0778443	0.257151	78	0.117033	0.110676	92.2156	117.267	4.77294
FXR1	-9.65935	-0.93004	4.48686e-22	8.39927e-21	0.228543	0.433255	229	0.384206	0.325127	77.1457	384.974	5.95577
DNAJC19	-9.65935	-1.14738	4.48702e-22	8.39927e-21	0.164671	0.358545	165	0.241866	0.216615	83.5329	242.35	5.4945
NEDD8	-9.65915	-0.744751	4.49583e-22	8.40701e-21	0.378244	0.608125	379	0.647667	0.49936	62.1756	648.962	6.47691
KCNQ1OT1	-9.65498	-1.03797	4.68241e-22	8.74681e-21	0.214571	0.409242	215	0.414747	0.346951	78.5429	415.577	6.03207
SIRT2	-9.65471	-1.448	4.69505e-22	8.76134e-21	0.106786	0.293598	107	0.163999	0.151862	89.3214	164.327	5.10793
PCBD1	-9.64954	-2.15601	4.93785e-22	9.20487e-21	0.0479042	0.231083	48	0.0692662	0.0669726	95.2096	69.4047	4.25426
SMTN	-9.64855	-1.747	4.98546e-22	9.284e-21	0.0768463	0.259994	77	0.118004	0.111545	92.3154	118.24	4.78114
BAG1	-9.64701	-0.948145	5.06119e-22	9.41527e-21	0.203593	0.406673	204	0.331311	0.286165	79.6407	331.974	5.80806
VAMP3	-9.64605	-1.41751	5.10878e-22	9.49399e-21	0.0938124	0.282259	94	0.148081	0.138092	90.6188	148.377	5.00647
PGF	-9.64277	-3.03963	5.27437e-22	9.79161e-21	0.0239521	0.204159	24	0.044487	0.0435258	97.6048	44.5759	3.81938
RPN2	-9.63615	-1.00919	5.6261e-22	1.04338e-20	0.165669	0.368342	166	0.273021	0.241393	83.4331	273.567	5.6152
SDHB	-9.63359	-1.39346	5.76757e-22	1.06851e-20	0.103792	0.291268	104	0.158732	0.147326	89.6208	159.049	5.07548
HNRNPD	-9.62944	-0.908515	6.00554e-22	1.11146e-20	0.211577	0.420512	212	0.345253	0.296582	78.8423	345.943	5.84916
TRIP10	-9.62764	-2.21519	6.11179e-22	1.12996e-20	0.0469062	0.228479	47	0.0668056	0.0646687	95.3094	66.9392	4.21861
TMEM258	-9.62688	-0.745623	6.15689e-22	1.13713e-20	0.361277	0.589388	362	0.619482	0.482106	63.8723	620.721	6.43249
CTSC	9.62265	2.6013	6.41534e-22	1.18365e-20	0.235529	0.0667968	236	0.421348	0.351605	76.4471	422.19	6.04782
PSMA4	-9.61128	-0.915623	7.16549e-22	1.3207e-20	0.207585	0.41599	208	0.333924	0.288125	79.2415	334.592	5.8159
COX5A	-9.60723	-1.10469	7.45245e-22	1.37218e-20	0.238523	0.424485	239	0.381088	0.322872	76.1477	381.85	5.94764
SWAP70	-9.6035	-1.73458	7.72766e-22	1.4214e-20	0.0738523	0.257973	74	0.113948	0.107911	92.6148	114.176	4.74646
C4orf3	-9.60204	-0.698608	7.83748e-22	1.44013e-20	0.341317	0.577125	342	0.616683	0.480377	65.8683	617.917	6.42797
ENY2	-9.59336	-0.769984	8.52625e-22	1.56509e-20	0.266467	0.490563	267	0.459561	0.378135	73.3533	460.48	6.13444
UQCRH	-9.58654	-0.770252	9.10895e-22	1.67035e-20	0.446108	0.65711	447	0.813098	0.595037	55.3892	814.724	6.70408
TRAM1	-9.58114	-0.983433	9.5984e-22	1.7583e-20	0.198603	0.398554	199	0.314417	0.273393	80.1397	315.046	5.75589
GCSH	-9.57639	-1.75474	1.00495e-21	1.83906e-20	0.0708583	0.254445	71	0.106151	0.100886	92.9142	106.363	4.67622
ZNF22	-9.56851	-1.42734	1.08452e-21	1.98267e-20	0.103792	0.290823	104	0.154048	0.143276	89.6208	154.356	5.04572
JUP	-9.56735	-2.18664	1.09681e-21	2.00309e-20	0.0548902	0.234234	55	0.0756567	0.0729313	94.511	75.808	4.34131
BOD1	-9.56649	-1.75207	1.10591e-21	2.01768e-20	0.0678643	0.252115	68	0.0999129	0.095231	93.2136	100.113	4.61624
HIC1	-9.54634	-2.02885	1.34361e-21	2.44885e-20	0.0548902	0.236392	55	0.0848935	0.0814819	94.511	85.0633	4.45508
MRPL36	-9.54567	-1.63045	1.35231e-21	2.46222e-20	0.0748503	0.259412	75	0.114	0.107957	92.515	114.228	4.74691
CALCOCO2	-9.54519	-0.955591	1.35865e-21	2.47126e-20	0.193613	0.393485	194	0.317878	0.276023	80.6387	318.513	5.7668
NDUFS2	-9.54371	-1.27973	1.37814e-21	2.50417e-20	0.11976	0.309115	120	0.184721	0.169507	88.024	185.09	5.22623
SPART	-9.54332	-1.3464	1.38336e-21	2.51113e-20	0.101796	0.289316	102	0.159482	0.147974	89.8204	159.801	5.08017
SARAF	9.54081	0.968774	1.41721e-21	2.56998e-20	0.493014	0.459117	494	0.999535	0.692915	50.6986	1001.53	6.91029
RUNX1T1	-9.54012	-2.04823	1.42669e-21	2.58456e-20	0.0598802	0.238482	60	0.0848544	0.0814458	94.012	85.0241	4.45463
C15orf61	-9.53935	-1.58152	1.4373e-21	2.60117e-20	0.0888224	0.273319	89	0.13205	0.12403	91.1178	132.314	4.89271
ARPC3	9.53924	0.712099	1.43886e-21	2.60137e-20	0.59481	0.593498	596	1.24673	0.809474	40.519	1249.22	7.13107
TMBIM6	-9.53905	-0.694506	1.4415e-21	2.60352e-20	0.469062	0.678861	470	0.89564	0.639557	53.0938	897.432	6.80065
CAPNS1	-9.53695	-0.984733	1.47089e-21	2.65394e-20	0.177645	0.377796	178	0.285267	0.250966	82.2355	285.837	5.65891
C1orf122	-9.52626	-1.24261	1.63055e-21	2.93908e-20	0.117764	0.308704	118	0.181871	0.167099	88.2236	182.235	5.21077
A4GALT	-9.52379	-3.29734	1.66978e-21	3.00678e-20	0.0199601	0.19741	20	0.0281599	0.0277707	98.004	28.2162	3.37473
SOD2	9.52297	1.75495	1.68305e-21	3.02763e-20	0.412176	0.328058	413	1.08288	0.733751	58.7824	1085.05	6.9903
RPL13	9.52221	-0.235415	1.69539e-21	3.0468e-20	0.833333	0.977734	835	3.2941	1.45724	16.6667	3300.69	8.10219
TUFM	-9.5213	-0.862893	1.71025e-21	3.07043e-20	0.221557	0.433974	222	0.360924	0.308164	77.8443	361.646	5.89343
CDC42BPA	-9.51909	-2.09357	1.74695e-21	3.13318e-20	0.0548902	0.234406	55	0.0830518	0.0797828	94.511	83.2179	4.43341
HEG1	-9.51716	-1.7913	1.77981e-21	3.18894e-20	0.0798403	0.259651	80	0.121293	0.114482	92.016	121.535	4.8084
CYYR1	-9.50132	-1.67798	2.07241e-21	3.7095e-20	0.0938124	0.271332	94	0.155988	0.144955	90.6188	156.3	5.05815
CALM2	-9.49424	-0.678111	2.21819e-21	3.9665e-20	0.58982	0.772514	591	1.22074	0.797838	41.018	1223.18	7.11002
MAP4	-9.49358	-1.16016	2.23232e-21	3.9878e-20	0.143713	0.334258	144	0.224147	0.202245	85.6287	224.596	5.41874
NORAD	-9.49141	-1.10957	2.27939e-21	4.06785e-20	0.150699	0.342514	151	0.232249	0.208841	84.9301	232.714	5.4541
AP2S1	-9.48692	-0.974801	2.37965e-21	4.24257e-20	0.186627	0.388895	187	0.286319	0.251785	81.3373	286.892	5.66258
FAM162A	-9.47788	-1.19777	2.59509e-21	4.62209e-20	0.128743	0.319803	129	0.197576	0.180299	87.1257	197.971	5.29316
CDC42SE2	9.47487	2.36161	2.6709e-21	4.75241e-20	0.246507	0.0846093	247	0.431995	0.359069	75.3493	432.859	6.07272
CAT	-9.47222	-1.73018	2.73956e-21	4.86976e-20	0.0648703	0.246258	65	0.104635	0.0995152	93.513	104.844	4.66197
C11orf58	-9.46569	-0.768845	2.91631e-21	5.17882e-20	0.324351	0.554037	325	0.55064	0.438668	67.5649	551.741	6.31489
MYL6B	-9.46432	-1.94315	2.95487e-21	5.24213e-20	0.0758483	0.253862	76	0.1247	0.117516	92.4152	124.95	4.83588
LTBP2	-9.45819	-3.23355	3.13323e-21	5.55308e-20	0.0239521	0.199603	24	0.0396911	0.0389236	97.6048	39.7705	3.70796
OAZ1	9.44474	0.459932	3.56285e-21	6.30828e-20	0.782435	0.798993	784	1.85525	1.04916	21.7565	1858.96	7.52831
MLF2	-9.43229	-1.04651	4.01219e-21	7.09687e-20	0.139721	0.332545	140	0.226458	0.20413	86.0279	226.911	5.42896
IFI27L2	-9.42755	-1.09103	4.19795e-21	7.41817e-20	0.166667	0.358682	167	0.259447	0.230673	83.3333	259.966	5.56439
METTL7A	-9.42729	-2.4545	4.20821e-21	7.429e-20	0.0349301	0.212106	35	0.0538335	0.0524345	96.507	53.9412	4.00626
PHB	-9.42715	-0.938776	4.21369e-21	7.43137e-20	0.182635	0.38403	183	0.29029	0.254867	81.7365	290.871	5.67631
DEGS1	-9.42614	-1.38943	4.25452e-21	7.49603e-20	0.0988024	0.285274	99	0.156879	0.145726	90.1198	157.193	5.06381
TM9SF3	-9.42114	-0.996927	4.46209e-21	7.85407e-20	0.160679	0.358202	161	0.26953	0.238647	83.9321	270.069	5.60237
APCDD1	-9.41488	-3.37496	4.73626e-21	8.32849e-20	0.0209581	0.195937	21	0.0350812	0.0344799	97.9042	35.1514	3.58772
PSMA7	-9.41163	-0.73217	4.88517e-21	8.58197e-20	0.5499	0.784332	551	1.11055	0.74695	45.01	1112.78	7.01551
PDCD5	-9.41127	-0.866743	4.90199e-21	8.60312e-20	0.235529	0.445758	236	0.378614	0.321079	76.4471	379.372	5.94115
RCN2	-9.40786	-1.0728	5.06351e-21	8.87792e-20	0.149701	0.345768	150	0.234096	0.210339	85.0299	234.564	5.46198
PTPRM	-9.40618	-2.1049	5.1452e-21	9.01236e-20	0.0648703	0.239578	65	0.095069	0.0908174	93.513	95.2591	4.56704
CUEDC2	-9.40535	-1.51253	5.18584e-21	9.07472e-20	0.0828343	0.266742	83	0.126707	0.119299	91.7166	126.96	4.85172
RGS3	-9.40133	-1.62527	5.38776e-21	9.41889e-20	0.0918164	0.270544	92	0.144534	0.134997	90.8184	144.823	4.98239
NDRG1	-9.39641	-1.18355	5.64588e-21	9.86055e-20	0.128743	0.317919	129	0.214907	0.194667	87.1257	215.337	5.37684
FMC1	-9.39497	-2.31667	5.72341e-21	9.98626e-20	0.0469062	0.222725	47	0.0621993	0.0603416	95.3094	62.3237	4.14826
COX14	-9.39352	-1.04649	5.8027e-21	1.01148e-19	0.178643	0.373069	179	0.276361	0.244013	82.1357	276.914	5.62731
CLEC3B	-9.39118	-2.3728	5.93333e-21	1.03325e-19	0.0419162	0.217552	42	0.0650055	0.0629799	95.8084	65.1355	4.19171
SPRY2	-9.3906	-1.95919	5.96581e-21	1.0379e-19	0.0638723	0.24016	64	0.0905098	0.0866453	93.6128	90.6908	4.51842
ARL6IP4	-9.38836	-0.725301	6.09442e-21	1.05925e-19	0.402196	0.638475	403	0.722381	0.543708	59.7804	723.826	6.58593
DBP	-9.37893	-2.20268	6.66462e-21	1.15724e-19	0.0429142	0.220053	43	0.0674974	0.0653171	95.7086	67.6324	4.22877
IQGAP2	9.37675	4.16014	6.80383e-21	1.18027e-19	0.188623	0.015997	189	0.332501	0.287058	81.1377	333.166	5.81164
KIF25	-9.37631	-1.76929	6.83242e-21	1.18409e-19	0.0968064	0.2689	97	0.163596	0.151515	90.3194	163.923	5.10548
SMIM14	-9.37011	-1.80769	7.24553e-21	1.25447e-19	0.0678643	0.246497	68	0.101252	0.0964479	93.2136	101.455	4.62942
TECR	-9.36401	-1.11704	7.67662e-21	1.32783e-19	0.140719	0.331278	141	0.220287	0.199086	85.9281	220.728	5.40145
TFG	-9.36033	-1.30565	7.94852e-21	1.37354e-19	0.100798	0.287192	101	0.157176	0.145983	89.9202	157.491	5.0657
EBF1	-9.35715	-2.55496	8.19128e-21	1.41414e-19	0.0329341	0.20844	33	0.0497775	0.0485782	96.7066	49.877	3.92941
TMTC1	-9.3567	-1.94852	8.22692e-21	1.41893e-19	0.0628743	0.239338	63	0.0944673	0.0902678	93.7126	94.6563	4.56076
CFDP1	-9.35512	-1.27724	8.35077e-21	1.43891e-19	0.112774	0.299079	113	0.178867	0.164553	88.7226	179.224	5.1942
CBR1	-9.35394	-1.69706	8.44461e-21	1.45369e-19	0.0778443	0.25674	78	0.1084	0.102918	92.2156	108.617	4.69699
TIMMDC1	-9.35338	-1.56703	8.48874e-21	1.45988e-19	0.0848303	0.266262	85	0.123889	0.116795	91.517	124.137	4.82941
DNAJC15	-9.34165	-0.965064	9.4846e-21	1.62959e-19	0.175649	0.37622	176	0.278613	0.245776	82.4351	279.171	5.6354
ZEB1	-9.33973	-1.1459	9.65804e-21	1.65681e-19	0.125749	0.313808	126	0.210083	0.190689	87.4251	210.503	5.35424
VIT	-9.33969	-3.03641	9.66141e-21	1.65681e-19	0.0249501	0.199055	25	0.0380498	0.0373437	97.505	38.1259	3.66678
SMDT1	-9.32439	-0.810999	1.11627e-20	1.91243e-19	0.288423	0.50745	289	0.486244	0.396252	71.1577	487.217	6.19076
CYFIP1	-9.31733	-2.14239	1.19304e-20	2.04202e-19	0.0538922	0.228548	54	0.0765166	0.0737305	94.6108	76.6696	4.35246
EMC4	-9.30007	-1.22883	1.40347e-20	2.3999e-19	0.115768	0.300449	116	0.176362	0.162426	88.4232	176.714	5.18018
PMEPA1	-9.28738	-2.09139	1.5814e-20	2.70159e-19	0.0588822	0.232796	59	0.0832513	0.079967	94.1118	83.4178	4.43578
MPC2	-9.28517	-0.86283	1.61453e-20	2.75558e-19	0.221557	0.423149	222	0.366468	0.312229	77.8443	367.201	5.90863
ZNF331	9.28378	2.51452	1.63565e-20	2.78898e-19	0.242515	0.0856027	243	0.466049	0.382571	75.7485	466.981	6.14843
RPS18	9.28263	-0.246733	1.65338e-20	2.81654e-19	0.821357	0.973281	823	3.18495	1.4315	17.8643	3191.32	8.0685
SYTL3	9.27893	6.07299	1.71185e-20	2.91338e-19	0.176647	0.00527524	177	0.308326	0.268748	82.3353	308.942	5.73639
HMGN2	-9.27137	-0.72618	1.83775e-20	3.12469e-19	0.329341	0.546878	330	0.587815	0.462359	67.0659	588.991	6.38011
TBC1D10C	9.27072	7.35054	1.84886e-20	3.14062e-19	0.173653	0.00191827	174	0.302653	0.264403	82.6347	303.258	5.71788
PTPRE	9.25949	2.85779	2.05412e-20	3.48599e-19	0.225549	0.0637139	226	0.470192	0.385393	77.4451	471.132	6.15726
ZCRB1	-9.25928	-1.21244	2.05813e-20	3.48951e-19	0.120758	0.304457	121	0.188315	0.172536	87.9242	188.692	5.2454
ROBO4	-9.25885	-1.71516	2.06642e-20	3.50027e-19	0.0948104	0.266057	95	0.148748	0.138673	90.519	149.046	5.01094
FNTA	-9.2381	-1.17509	2.50925e-20	4.24637e-19	0.113772	0.301545	114	0.185222	0.16993	88.6228	185.592	5.22892
TNNT3	-9.23687	-1.44376	2.53802e-20	4.29102e-19	0.138723	0.316823	139	0.274263	0.242368	86.1277	274.812	5.61972
CYBRD1	-9.23441	-2.10898	2.59711e-20	4.38681e-19	0.0429142	0.217312	43	0.0724194	0.0699172	95.7086	72.5642	4.29816
MCRIP1	-9.23373	-0.956206	2.61366e-20	4.41062e-19	0.164671	0.35923	165	0.26715	0.23677	83.5329	267.684	5.59354
MRPS21	-9.23361	-0.945169	2.6165e-20	4.41126e-19	0.191617	0.388552	192	0.296489	0.25966	80.8383	297.082	5.69737
FAM114A1	-9.22778	-2.51944	2.7629e-20	4.65372e-19	0.0359281	0.208372	36	0.0497371	0.0485397	96.4072	49.8365	3.92862
AHCYL1	-9.22602	-1.43823	2.8088e-20	4.72661e-19	0.0868263	0.265577	87	0.135854	0.127385	91.3174	136.126	4.9209
NAV1	-9.21982	-1.89854	2.97609e-20	5.00345e-19	0.0678643	0.241222	68	0.0923531	0.0883342	93.2136	92.5378	4.53837
PSMD8	-9.21342	-0.773073	3.15892e-20	5.30586e-19	0.327345	0.549378	328	0.541459	0.432729	67.2655	542.542	6.29811
UBAC1	-9.20126	-1.56149	3.53771e-20	5.93656e-19	0.0818363	0.259377	82	0.131678	0.123701	91.8164	131.941	4.88991
LSM3	-9.20086	-0.812218	3.55109e-20	5.95345e-19	0.218563	0.425684	219	0.359642	0.307222	78.1437	360.362	5.88988
ENAH	-9.19285	-1.68699	3.82573e-20	6.40792e-19	0.0808383	0.254924	81	0.129513	0.121786	91.9162	129.772	4.87345
FLYWCH2	-9.19244	-1.80747	3.84045e-20	6.42658e-19	0.0668663	0.243072	67	0.0939104	0.0897588	93.3134	94.0982	4.55491
ECM2	-9.18985	-2.95015	3.93402e-20	6.57706e-19	0.0299401	0.200185	30	0.0367878	0.0361273	97.006	36.8614	3.63393
COPRS	-9.18588	-1.98016	4.08174e-20	6.81769e-19	0.0538922	0.227178	54	0.0751661	0.0724751	94.6108	75.3164	4.33489
SEC61G	-9.17958	-0.72463	4.32764e-20	7.22169e-19	0.350299	0.57757	351	0.606737	0.474206	64.9701	607.951	6.41174
SQSTM1	-9.17937	-0.671968	4.33616e-20	7.22921e-19	0.353293	0.582057	354	0.657308	0.505195	64.6707	658.623	6.49167
RPL26	9.17859	-0.155458	4.36759e-20	7.27486e-19	0.802395	0.945912	804	2.70697	1.31021	19.7605	2712.38	7.90595
STOML2	-9.17763	-1.17662	4.40677e-20	7.33334e-19	0.11477	0.299216	115	0.1821	0.167292	88.523	182.464	5.21202
PPP1CC	-9.17289	-1.07064	4.60491e-20	7.65597e-19	0.130739	0.318707	131	0.213512	0.193519	86.9261	213.939	5.37036
MT-CO2	9.17075	0.211545	4.69724e-20	7.80227e-19	0.98004	0.990922	982	4.34074	1.67536	1.99601	4349.42	8.37803
CCT4	-9.16308	-1.1971	5.04344e-20	8.3696e-19	0.126747	0.310485	127	0.189789	0.173776	87.3253	190.169	5.25316
DBN1	-9.15761	-2.40556	5.30586e-20	8.79698e-19	0.0409182	0.212106	41	0.0593336	0.05764	95.9082	59.4522	4.10185
C3	-9.15602	-3.78151	5.38471e-20	8.91948e-19	0.0139721	0.184051	14	0.0242603	0.0239706	98.6028	24.3088	3.23115
RAB10	-9.15239	-1.21557	5.56855e-20	9.21552e-19	0.111776	0.294865	112	0.174535	0.160872	88.8224	174.884	5.16982
RANBP1	-9.15077	-0.990463	5.65308e-20	9.34681e-19	0.182635	0.37485	183	0.271072	0.23986	81.7365	271.614	5.60806
AP1S2	-9.14995	-1.26283	5.69597e-20	9.40907e-19	0.118762	0.299284	119	0.192532	0.176079	88.1238	192.917	5.26743
ADM	-9.14314	-1.31247	6.06665e-20	1.00122e-18	0.0888224	0.268558	89	0.175271	0.161499	91.1178	175.622	5.17401
DRD4	-9.13557	-1.76559	6.50621e-20	1.07278e-18	0.0908184	0.259446	91	0.151163	0.140773	90.9182	151.465	5.02694
RBMS3	-9.12326	-1.89932	7.2901e-20	1.20093e-18	0.0638723	0.235433	64	0.0894443	0.0856678	93.6128	89.6232	4.50671
GNG2	9.11763	2.40163	7.67885e-20	1.26381e-18	0.240519	0.0873497	241	0.430148	0.357778	75.9481	431.009	6.06845
BMP4	-9.11582	-2.07912	7.80811e-20	1.28391e-18	0.0528942	0.223718	53	0.0797334	0.0767142	94.7106	79.8929	4.39313
EMC2	-9.11255	-1.85876	8.04669e-20	1.32194e-18	0.0598802	0.233344	60	0.0859887	0.0824908	94.012	86.1607	4.46775
ARF4	-9.11207	-0.847206	8.08245e-20	1.3266e-18	0.230539	0.428836	231	0.382655	0.324006	76.9461	383.42	5.95174
PCMTD1	-9.11177	-1.11414	8.10459e-20	1.32902e-18	0.132735	0.316069	133	0.207255	0.188349	86.7265	207.669	5.34075
LRRFIP1	9.11166	1.09137	8.11341e-20	1.32925e-18	0.45509	0.378824	456	0.918947	0.651777	54.491	920.785	6.82631
LARP6	-9.11064	-3.19959	8.18972e-20	1.34053e-18	0.0199601	0.189532	20	0.0297105	0.0292777	98.004	29.7699	3.42654
HSPB6	-9.10527	-2.50403	8.60492e-20	1.40722e-18	0.0399202	0.209023	40	0.0601003	0.0583635	96.008	60.2205	4.11448
CSRP2	-9.0946	-1.55998	9.49326e-20	1.55108e-18	0.106786	0.27582	107	0.17433	0.160698	89.3214	174.679	5.16866
MTDH	-9.09192	-0.743123	9.73072e-20	1.58844e-18	0.327345	0.537629	328	0.559036	0.444068	67.2655	560.154	6.33
WDR13	-9.09136	-1.74693	9.78084e-20	1.59517e-18	0.0688623	0.242147	69	0.097366	0.0929128	93.1138	97.5607	4.59067
PSMB3	-9.08808	-0.737393	1.00804e-19	1.64254e-18	0.238523	0.455109	239	0.413836	0.346306	76.1477	414.663	6.02988
ZNF106	-9.07556	-0.952412	1.13093e-19	1.84111e-18	0.166667	0.354023	167	0.284236	0.250164	83.3333	284.805	5.65531
SMIM7	-9.07144	-1.34564	1.17457e-19	1.91043e-18	0.10479	0.282396	105	0.15305	0.142411	89.521	153.357	5.03927
STUB1	-9.06681	-0.783144	1.22555e-19	1.99155e-18	0.253493	0.462474	254	0.419786	0.350506	74.6507	420.626	6.04412
REEP5	-9.06401	-0.754309	1.25741e-19	2.04147e-18	0.277445	0.485048	278	0.481227	0.392871	72.2555	482.189	6.18041
GPNMB	-9.0615	-4.45992	1.28669e-19	2.08713e-18	0.00998004	0.177851	10	0.0127122	0.0126321	99.002	12.7376	2.62014
ITM2B	-9.0612	-0.391865	1.29026e-19	2.09103e-18	0.822355	0.864762	824	2.12878	1.14064	17.7645	2133.03	7.66577
SCARA5	-9.05802	-3.54261	1.32837e-19	2.15086e-18	0.0139721	0.182715	14	0.025903	0.0255732	98.6028	25.9548	3.29416
GTF2H5	-9.05176	-1.19593	1.40685e-19	2.27588e-18	0.11477	0.295893	115	0.176586	0.162617	88.523	176.939	5.18144
EI24	-9.04968	-1.80155	1.43384e-19	2.31746e-18	0.0558882	0.228925	56	0.0873965	0.0837863	94.4112	87.5713	4.48381
TNFRSF1B	9.04729	2.09205	1.46557e-19	2.36661e-18	0.263473	0.113418	264	0.523625	0.421092	73.6527	524.672	6.26468
RTF2	-9.04447	-0.802882	1.50396e-19	2.42644e-18	0.173653	0.368924	174	0.299913	0.262298	82.6347	300.513	5.70881
ACAT1	-9.03788	-1.59346	1.59738e-19	2.57485e-18	0.0718563	0.247388	72	0.113908	0.107874	92.8144	114.136	4.74611
AXL	-9.03747	-2.52683	1.60337e-19	2.58219e-18	0.0319361	0.201555	32	0.0511009	0.0498381	96.8064	51.2031	3.95514
EMB	9.03672	3.09426	1.61438e-19	2.59759e-18	0.202595	0.0406604	203	0.34418	0.295784	79.7405	344.868	5.84606
XRCC6	-9.03339	-0.881071	1.66432e-19	2.67556e-18	0.187625	0.381633	188	0.298181	0.260964	81.2375	298.777	5.70304
RPL6	9.03057	-0.0680225	1.70786e-19	2.7431e-18	0.789421	0.924057	791	2.47674	1.2461	21.0579	2481.7	7.8171
REEP3	-9.02763	-1.41717	1.75423e-19	2.81507e-18	0.0938124	0.269619	94	0.145362	0.135721	90.6188	145.653	4.98807
RPS10	9.02393	0.365611	1.81454e-19	2.90925e-18	0.682635	0.751105	684	1.62254	0.964145	31.7365	1625.79	7.39436
TCF7L2	-9.02077	-2.18607	1.86767e-19	2.99177e-18	0.0439122	0.213579	44	0.0657497	0.0636785	95.6088	65.8812	4.20292
SLC1A7	-9.01866	-4.18425	1.90409e-19	3.04739e-18	0.011976	0.179118	12	0.0210201	0.0208022	98.8024	21.0621	3.09386
TRIP6	-9.01765	-2.15901	1.92172e-19	3.07288e-18	0.0459082	0.216113	46	0.0644538	0.0624618	95.4092	64.5827	4.18331
BAD	-9.01611	-1.55978	1.94883e-19	3.11346e-18	0.0728543	0.248381	73	0.110594	0.104895	92.7146	110.815	4.71685
GAPDH	-9.00971	-0.940322	2.06606e-19	3.29782e-18	0.735529	0.902648	737	1.84163	1.04438	26.4471	1845.31	7.52094
TSTD1	9.00838	2.91982	2.09132e-19	3.33517e-18	0.210579	0.0506971	211	0.371784	0.316112	78.9421	372.528	5.92299
MARCH2	-9.00751	-1.42571	2.1079e-19	3.35863e-18	0.0898204	0.264927	90	0.13343	0.125248	91.018	133.696	4.90302
PROCR	-9.00504	-2.9762	2.15577e-19	3.43188e-18	0.0289421	0.195663	29	0.0382412	0.0375282	97.1058	38.3177	3.67168
TCEA3	-9.00484	-2.54082	2.1598e-19	3.43524e-18	0.0389222	0.206454	39	0.0639829	0.0620193	96.1078	64.1108	4.17609
FGL2	-9.00297	-1.14653	2.19689e-19	3.49115e-18	0.125749	0.303258	126	0.253726	0.22612	87.4251	254.234	5.54218
SKAP1	8.99841	8.32404	2.29005e-19	3.63599e-18	0.167665	0.000822115	168	0.27696	0.244482	83.2335	277.514	5.62947
ATP5IF1	-8.99712	-0.696701	2.31723e-19	3.6759e-18	0.372255	0.588429	373	0.660899	0.507359	62.7745	662.221	6.49711
PTPN12	-8.99432	-0.837356	2.37701e-19	3.7674e-18	0.195609	0.388621	196	0.339815	0.292532	80.4391	340.495	5.83333
CTNNBIP1	-8.9917	-1.42852	2.43443e-19	3.85501e-18	0.105788	0.277704	106	0.17299	0.159556	89.4212	173.336	5.16099
SNF8	-8.99097	-1.05697	2.45057e-19	3.87716e-18	0.142715	0.330696	143	0.21969	0.198597	85.7285	220.129	5.39875
MSRB2	-8.98715	-1.31407	2.53724e-19	4.01076e-18	0.0898204	0.26479	90	0.154999	0.144099	91.018	155.309	5.05183
SMAD5	-8.98603	-1.64102	2.56319e-19	4.04822e-18	0.0798403	0.252012	80	0.113523	0.107529	92.016	113.75	4.74276
PSMB2	-8.9823	-0.971442	2.65166e-19	4.18427e-18	0.155689	0.345597	156	0.245899	0.219857	84.4311	246.391	5.51097
RBP7	-8.98199	-1.28725	2.65914e-19	4.19239e-18	0.127745	0.30014	128	0.242752	0.217329	87.2255	243.238	5.49814
SSB	-8.98027	-0.788672	2.70098e-19	4.25463e-18	0.261477	0.470113	262	0.426781	0.355421	73.8523	427.635	6.06061
PPIB	-8.97747	-0.706147	2.77062e-19	4.36051e-18	0.432136	0.612955	433	0.788716	0.581498	56.7864	790.294	6.67367
FPR1	8.97682	6.36285	2.78705e-19	4.38253e-18	0.170659	0.00472716	171	0.433455	0.360087	82.9341	434.322	6.07609
WSB1	-8.97511	-0.700404	2.83069e-19	4.44727e-18	0.341317	0.54698	342	0.623551	0.484616	65.8683	624.798	6.43903
PLAUR	8.97428	2.98952	2.85204e-19	4.47691e-18	0.229541	0.0772103	230	0.594211	0.466379	77.0459	595.399	6.39091
ERLEC1	-8.97193	-1.12113	2.91361e-19	4.56957e-18	0.133733	0.317576	134	0.208226	0.189153	86.6267	208.642	5.3454
ABLIM3	-8.96296	-1.60824	3.16089e-19	4.95307e-18	0.0908184	0.259035	91	0.149011	0.138901	90.9182	149.309	5.01269
NDUFA2	-8.9528	-0.774094	3.46574e-19	5.42603e-18	0.254491	0.458089	255	0.416782	0.348388	74.5509	417.615	6.03695
PTK2	-8.95237	-1.90844	3.47925e-19	5.44245e-18	0.0568862	0.226082	57	0.0900286	0.0862039	94.3114	90.2086	4.51315
HNMT	-8.94868	-2.57469	3.59769e-19	5.62284e-18	0.0309381	0.198575	31	0.0444764	0.0435157	96.9062	44.5654	3.81915
EIF1B	-8.94266	-0.74315	3.79928e-19	5.93274e-18	0.282435	0.495872	283	0.471977	0.386606	71.7565	472.921	6.16104
RPS4X	8.94224	-0.10734	3.81356e-19	5.94989e-18	0.791417	0.932792	793	2.55902	1.26949	20.8583	2564.14	7.84977
OPTN	-8.92829	-0.940143	4.32651e-19	6.74434e-18	0.209581	0.395197	210	0.349113	0.299447	79.0419	349.811	5.86025
S100A10	-8.92042	-0.63354	4.64536e-19	7.2351e-18	0.679641	0.782619	681	1.70849	0.996392	32.0359	1711.91	7.44595
HOPX	8.9144	2.92441	4.90474e-19	7.63247e-18	0.208583	0.050149	209	0.383461	0.324588	79.1417	384.228	5.95384
VAT1	-8.91394	-1.97508	4.92501e-19	7.65739e-18	0.0568862	0.225945	57	0.0807111	0.0776193	94.3114	80.8726	4.40516
PFDN1	-8.91295	-1.06174	4.96919e-19	7.7194e-18	0.154691	0.336142	155	0.23196	0.208606	84.5309	232.424	5.45286
PALLD	-8.91067	-1.64248	5.07253e-19	7.87314e-18	0.0738523	0.245162	74	0.111336	0.105563	92.6148	111.559	4.72348
SH3BGRL	-8.90601	-0.756193	5.29027e-19	8.20403e-18	0.300399	0.497517	301	0.508367	0.411028	69.9601	509.384	6.23516
CMBL	-8.90526	-3.3923	5.32635e-19	8.25285e-18	0.0169661	0.182612	17	0.0245001	0.0242048	98.3034	24.5491	3.2406
SNHG7	-8.89063	-0.908775	6.07607e-19	9.4064e-18	0.203593	0.391841	204	0.334213	0.288342	79.6407	334.882	5.81676
ANXA4	-8.88944	-1.68934	6.14152e-19	9.49956e-18	0.0668663	0.237283	67	0.104745	0.0996143	93.3134	104.954	4.66301
HMGN3	-8.88863	-0.816206	6.18691e-19	9.56154e-18	0.228543	0.42935	229	0.369324	0.314317	77.1457	370.063	5.91637
CTSA	-8.87648	-1.38542	6.90123e-19	1.06563e-17	0.0878244	0.261741	88	0.139058	0.130202	91.2176	139.337	4.94404
COL5A2	-8.87523	-3.09407	6.97915e-19	1.07674e-17	0.0239521	0.188573	24	0.0328453	0.0323174	97.6048	32.911	3.52374
C1QTNF2	-8.87205	-3.12183	7.18123e-19	1.10697e-17	0.0259481	0.190114	26	0.0313856	0.0309031	97.4052	31.4484	3.47965
DAAM1	-8.86928	-1.68759	7.36223e-19	1.1339e-17	0.0768463	0.244339	77	0.110746	0.105032	92.3154	110.967	4.7182
RNF187	-8.868	-1.38284	7.44727e-19	1.14601e-17	0.0878244	0.262597	88	0.134296	0.126012	91.2176	134.565	4.90945
CD99	-8.86575	-0.664661	7.59923e-19	1.1684e-17	0.530938	0.697462	532	1.0764	0.730634	46.9062	1078.55	6.9843
MRPL34	-8.86317	-1.07248	7.77738e-19	1.19477e-17	0.151697	0.331826	152	0.23204	0.208672	84.8303	232.505	5.4532
MRPS26	-8.86005	-1.49144	7.99764e-19	1.22756e-17	0.0798403	0.252458	80	0.118391	0.111891	92.016	118.628	4.78439
CD82	-8.85457	-1.2795	8.40082e-19	1.28834e-17	0.129741	0.298222	130	0.215237	0.194939	87.0259	215.668	5.37837
TM4SF18	-8.85332	-1.7509	8.4953e-19	1.30172e-17	0.0818363	0.24708	82	0.135264	0.126866	91.8164	135.535	4.91658
SNRPD1	-8.85189	-0.934193	8.60461e-19	1.31735e-17	0.165669	0.354606	166	0.259183	0.230463	83.4331	259.702	5.56338
POLR2J	-8.83645	-0.835445	9.88094e-19	1.51146e-17	0.193613	0.384921	194	0.319271	0.277079	80.6387	319.909	5.77116
RNF7	-8.83029	-0.806574	1.04402e-18	1.59565e-17	0.247505	0.445381	248	0.391352	0.330276	75.2495	392.135	5.97415
MACROD1	-8.81496	-2.49504	1.19728e-18	1.82834e-17	0.0399202	0.203508	40	0.0611668	0.059369	96.008	61.2891	4.13179
TUBA1A	-8.81196	-0.636983	1.22977e-18	1.87636e-17	0.570858	0.714452	572	1.30861	0.836647	42.9142	1311.23	7.17948
RND3	-8.81063	-2.34772	1.24446e-18	1.89716e-17	0.0419162	0.206419	42	0.0594269	0.0577281	95.8084	59.5458	4.1034
SAMD3	8.80167	9.29359	1.34795e-18	2.05319e-17	0.163673	0.000445312	164	0.278919	0.246015	83.6327	279.477	5.63649
MAPK3	-8.80002	-1.49827	1.36797e-18	2.08194e-17	0.0778443	0.246086	78	0.125101	0.117873	92.2156	125.351	4.83906
MRPL43	-8.79248	-1.10895	1.46292e-18	2.22456e-17	0.121756	0.302093	122	0.190523	0.174393	87.8244	190.904	5.257
RAB11A	-8.79045	-1.03179	1.48961e-18	2.26323e-17	0.139721	0.318775	140	0.23436	0.210552	86.0279	234.828	5.4631
CAPZA2	-8.78741	-0.717777	1.53053e-18	2.32343e-17	0.218563	0.420752	219	0.381102	0.322881	78.1437	381.864	5.94768
PTTG1IP	-8.78565	-0.969104	1.55463e-18	2.35804e-17	0.156687	0.339328	157	0.261366	0.232196	84.3313	261.889	5.57173
DPM3	-8.77224	-1.20677	1.75149e-18	2.65438e-17	0.110778	0.286404	111	0.169531	0.156603	88.9222	169.87	5.1409
SNCG	-8.77163	-1.61507	1.76092e-18	2.66643e-17	0.0928144	0.256911	93	0.153152	0.142499	90.7186	153.458	5.03993
PDAP1	-8.76517	-0.79884	1.86497e-18	2.82161e-17	0.228543	0.426609	229	0.369391	0.314366	77.1457	370.13	5.91655
NDUFA3	-8.75715	-0.799665	2.00252e-18	3.02717e-17	0.268463	0.458192	269	0.435469	0.361492	73.1537	436.34	6.08071
ASAH1	-8.75335	-0.599862	2.07111e-18	3.12823e-17	0.235529	0.436372	236	0.458188	0.377194	76.4471	459.104	6.13145
PIN4	-8.75012	-1.27979	2.1312e-18	3.21629e-17	0.107784	0.281403	108	0.156151	0.145096	89.2216	156.463	5.05919
C8orf59	-8.7422	-0.753968	2.28606e-18	3.4471e-17	0.264471	0.470627	265	0.432549	0.359455	73.5529	433.414	6.074
PTGS2	8.74124	4.0945	2.30565e-18	3.47373e-17	0.186627	0.028637	187	0.512382	0.413686	81.3373	513.407	6.24301
POLR2E	-8.73219	-1.09674	2.49781e-18	3.7601e-17	0.12475	0.303258	125	0.194101	0.177394	87.525	194.489	5.27551
LAMTOR2	-8.7316	-1.07806	2.51087e-18	3.7766e-17	0.131737	0.310657	132	0.202322	0.184255	86.8263	202.727	5.31678
PREX2	-8.72136	-2.30619	2.74879e-18	4.131e-17	0.0449102	0.207516	45	0.0647763	0.0627647	95.509	64.9058	4.18823
RPL36AL	8.72049	0.301693	2.7699e-18	4.15925e-17	0.673653	0.752954	675	1.54487	0.934079	32.6347	1547.96	7.34534
SRSF3	-8.71375	-0.642155	2.93973e-18	4.41057e-17	0.537924	0.726441	539	1.07725	0.731044	46.2076	1079.4	6.98509
LIMS2	-8.70804	-1.46082	3.09176e-18	4.6348e-17	0.0918164	0.259	92	0.14969	0.139493	90.8184	149.99	5.01721
OTUD6B-AS1	-8.70533	-0.993403	3.16651e-18	4.74291e-17	0.158683	0.33806	159	0.246185	0.220087	84.1317	246.678	5.51213
EVL	8.7015	2.23266	3.27534e-18	4.90184e-17	0.236527	0.0907409	237	0.403828	0.339203	76.3473	404.636	6.00546
POLR2F	-8.70116	-0.982219	3.28515e-18	4.91243e-17	0.146707	0.329189	147	0.23024	0.207209	85.3293	230.7	5.44544
CLIC5	-8.69409	-1.9298	3.49608e-18	5.22351e-17	0.0608782	0.223752	61	0.0930323	0.0889558	93.9122	93.2184	4.54562
APPL1	-8.6873	-1.13879	3.71164e-18	5.54098e-17	0.115768	0.29233	116	0.184443	0.169273	88.4232	184.812	5.22473
SKP1	-8.68548	-0.647584	3.77159e-18	5.62579e-17	0.557884	0.763231	559	1.08895	0.736664	44.2116	1091.13	6.99589
RPS15	8.68486	-0.210254	3.79213e-18	5.65175e-17	0.816367	0.957387	818	2.74916	1.32153	18.3633	2754.65	7.92141
CD44	8.68199	1.31933	3.88918e-18	5.7916e-17	0.359281	0.251807	360	0.685499	0.522062	64.0719	686.87	6.5336
NDUFA1	-8.67603	-0.668944	4.09807e-18	6.09761e-17	0.48503	0.693522	486	0.90304	0.643453	51.497	904.846	6.80887
FZD4	-8.66954	-1.90455	4.33868e-18	6.45029e-17	0.0578842	0.221286	58	0.0904485	0.0865891	94.2116	90.6294	4.51775
MPZL1	-8.66385	-2.3049	4.56089e-18	6.77505e-17	0.0329341	0.196177	33	0.0539327	0.0525286	96.7066	54.0406	4.00807
PDLIM4	-8.66099	-2.15266	4.67688e-18	6.94162e-17	0.0439122	0.207276	44	0.0709769	0.0685713	95.6088	71.1189	4.27832
PSMA3	-8.66073	-0.818066	4.68756e-18	6.95173e-17	0.222555	0.415956	223	0.350015	0.300115	77.7445	350.715	5.86282
AKNA	8.65446	4.00361	4.95253e-18	7.33864e-17	0.177645	0.0194225	178	0.314711	0.273617	82.2355	315.34	5.75682
FAP	-8.65203	-4.54514	5.05895e-18	7.49016e-17	0.00798403	0.168328	8	0.0111607	0.0110988	99.2016	11.183	2.50004
PLN	-8.65094	-2.67682	5.1078e-18	7.55627e-17	0.0419162	0.201041	42	0.0726405	0.0701234	95.8084	72.7858	4.30117
TRDC	8.64577	9.93495	5.34428e-18	7.89961e-17	0.160679	0.000342548	161	0.310795	0.270634	83.9321	311.416	5.74434
ADRM1	-8.63258	-1.08719	5.99824e-18	8.85897e-17	0.135729	0.312335	136	0.206538	0.187755	86.4271	206.951	5.3373
HSPA1B	-8.6256	-1.27537	6.3757e-18	9.40874e-17	0.0988024	0.267838	99	0.15641	0.145321	90.1198	156.723	5.06084
NDUFB6	-8.61917	-0.819964	6.74418e-18	9.94435e-17	0.169661	0.35416	170	0.282326	0.248676	83.0339	282.891	5.64859
TGFBR2	-8.61673	-0.96959	6.8894e-18	1.01502e-16	0.154691	0.329942	155	0.259141	0.23043	84.5309	259.659	5.56321
DYNLT1	-8.61597	-0.965051	6.93522e-18	1.02093e-16	0.156687	0.336416	157	0.242105	0.216807	84.3313	242.589	5.49548
ALKBH7	-8.60543	-0.874694	7.60326e-18	1.11836e-16	0.188623	0.370534	189	0.304903	0.266129	81.1377	305.513	5.72526
TNFRSF1A	-8.59947	-1.13	8.00814e-18	1.17695e-16	0.0878244	0.258521	88	0.159856	0.148296	91.2176	160.176	5.0825
PECAM1	-8.59018	-0.987516	8.68323e-18	1.27512e-16	0.201597	0.369095	202	0.412299	0.345219	79.8403	413.124	6.02617
TMEM256	-8.58752	-1.00987	8.88695e-18	1.30379e-16	0.148703	0.326619	149	0.223951	0.202084	85.1297	224.398	5.41787
LYN	8.58744	3.51085	8.89294e-18	1.30379e-16	0.192615	0.0387764	193	0.447405	0.369772	80.7385	448.299	6.10769
INAFM1	-8.58522	-1.72409	9.06598e-18	1.32808e-16	0.0698603	0.232042	70	0.104866	0.0997243	93.014	105.076	4.66416
TMEM147	-8.58454	-1.30352	9.11977e-18	1.33487e-16	0.0998004	0.269756	100	0.146101	0.136366	90.02	146.393	4.9931
GAMT	-8.58292	-1.93029	9.24976e-18	1.3528e-16	0.0938124	0.249272	94	0.155791	0.144785	90.6188	156.103	5.0569
ZNHIT1	-8.57106	-0.716829	1.02539e-17	1.49844e-16	0.253493	0.452917	254	0.418865	0.349857	74.6507	419.703	6.04193
RNF181	-8.56796	-1.06537	1.05334e-17	1.53802e-16	0.125749	0.300209	126	0.195231	0.178339	87.4251	195.621	5.28128
NDUFB2	-8.56476	-0.688846	1.08296e-17	1.58e-16	0.487026	0.696708	488	0.930262	0.657656	51.2974	932.122	6.83854
AGTR1	-8.55721	-2.90096	1.15636e-17	1.68572e-16	0.0289421	0.187613	29	0.03529	0.0346816	97.1058	35.3606	3.59349
PTP4A3	-8.55655	-1.44841	1.16296e-17	1.69397e-16	0.0768463	0.242079	77	0.144932	0.135345	92.3154	145.222	4.98513
PTPRG	-8.54527	-2.13228	1.28242e-17	1.86646e-16	0.0489022	0.20844	49	0.0672533	0.0650883	95.1098	67.3878	4.22519
TMEM50A	-8.53909	-0.661817	1.35284e-17	1.96736e-16	0.353293	0.552221	354	0.624384	0.485128	64.6707	625.632	6.44036
POLR2K	-8.53506	-0.956921	1.40087e-17	2.03555e-16	0.168663	0.346727	169	0.250534	0.223571	83.1337	251.035	5.52957
PSMC2	-8.53459	-1.34886	1.40655e-17	2.04216e-16	0.0858283	0.252903	86	0.131158	0.123242	91.4172	131.42	4.88598
EMC7	-8.53188	-0.975445	1.43993e-17	2.08895e-16	0.151697	0.330524	152	0.236867	0.212582	84.8303	237.341	5.4737
NUCB2	-8.52136	-0.870009	1.57685e-17	2.28574e-16	0.203593	0.384853	204	0.326728	0.282716	79.6407	327.381	5.79418
MRPS36	-8.51942	-1.00518	1.60353e-17	2.32253e-16	0.156687	0.332991	157	0.239521	0.214725	84.3313	240.001	5.4848
PYURF	-8.51775	-0.793319	1.62686e-17	2.35443e-16	0.227545	0.419827	228	0.358797	0.3066	77.2455	359.515	5.88753
MGMT	-8.51645	-1.0283	1.64523e-17	2.37911e-16	0.136727	0.312472	137	0.209481	0.190191	86.3273	209.9	5.35138
C12orf75	8.51226	3.11865	1.70576e-17	2.46465e-16	0.189621	0.0355907	190	0.328563	0.284098	81.0379	329.22	5.79976
PAM	-8.51167	-2.18822	1.71443e-17	2.4752e-16	0.0389222	0.199911	39	0.0593976	0.0577004	96.1078	59.5164	4.10291
MEF2A	-8.50267	-1.03837	1.85272e-17	2.6727e-16	0.148703	0.319768	149	0.239447	0.214665	85.1297	239.926	5.48449
PROK2	8.50012	7.23127	1.89392e-17	2.72994e-16	0.159681	0.00222656	160	0.407646	0.341919	84.0319	408.461	6.01484
ARHGAP18	-8.49819	-1.58942	1.92578e-17	2.77365e-16	0.0728543	0.23629	73	0.112059	0.106214	92.7146	112.284	4.72989
PDHB	-8.49808	-1.31061	1.92752e-17	2.77394e-16	0.100798	0.268386	101	0.148928	0.138829	89.9202	149.225	5.01214
MRPS18B	-8.49337	-1.55151	2.00737e-17	2.88654e-16	0.0748503	0.238276	75	0.110146	0.104491	92.515	110.366	4.71282
CXXC5	-8.4815	-1.74696	2.22315e-17	3.19426e-16	0.0638723	0.225465	64	0.0946968	0.0904775	93.6128	94.8862	4.56316
MRPL2	-8.48086	-1.84571	2.2354e-17	3.20931e-16	0.0508982	0.212585	51	0.0772678	0.074428	94.9102	77.4223	4.36211
RAB1A	-8.47205	-1.01105	2.41104e-17	3.4587e-16	0.120758	0.29418	121	0.199602	0.18199	87.9242	200.001	5.30331
CHID1	-8.47148	-2.11444	2.42289e-17	3.47294e-16	0.0429142	0.203131	43	0.061156	0.0593588	95.7086	61.2783	4.13161
GGT5	-8.46358	-2.09462	2.59292e-17	3.7137e-16	0.0479042	0.206659	48	0.074558	0.0719094	95.2096	74.7071	4.32687
CAPN2	-8.45645	-0.810823	2.75632e-17	3.94459e-16	0.202595	0.385572	203	0.333335	0.287684	79.7405	334.002	5.81414
MALSU1	-8.45552	-1.84831	2.77844e-17	3.97309e-16	0.0538922	0.21512	54	0.077887	0.0750027	94.6108	78.0428	4.36999
TXNDC15	-8.45024	-1.48267	2.90716e-17	4.15385e-16	0.0728543	0.237694	73	0.115236	0.109066	92.7146	115.467	4.7576
TM2D1	-8.44658	-1.33977	2.99959e-17	4.28251e-16	0.0988024	0.264207	99	0.142093	0.132862	90.1198	142.377	4.96548
CFL1	8.44636	0.321829	3.00522e-17	4.28715e-16	0.725549	0.772137	727	1.76359	1.01653	27.4451	1767.12	7.47767
UQCR11	-8.44587	-0.676983	3.01786e-17	4.30177e-16	0.469062	0.671599	470	0.88228	0.632484	53.0938	884.044	6.78564
SMIM19	-8.44174	-1.15265	3.12635e-17	4.45289e-16	0.102794	0.274004	103	0.165578	0.153217	89.7206	165.909	5.11745
C1QTNF1	-8.44092	-2.28816	3.14852e-17	4.48091e-16	0.0439122	0.201487	44	0.0589768	0.0573031	95.6088	59.0947	4.09592
EIF3I	-8.44052	-0.829873	3.15941e-17	4.49286e-16	0.189621	0.376734	190	0.302671	0.264417	81.0379	303.276	5.71794
CNIH4	-8.43276	-1.1912	3.37605e-17	4.79714e-16	0.0998004	0.266811	100	0.15627	0.145199	90.02	156.583	5.05995
SUCLA2	-8.42657	-1.97636	3.55939e-17	5.05366e-16	0.0499002	0.209913	50	0.0713155	0.0688874	95.01	71.4582	4.28301
DES	-8.4251	-1.35357	3.60433e-17	5.11343e-16	0.281437	0.43233	282	0.563058	0.446644	71.8563	564.184	6.33715
ZNF428	-8.42474	-1.04819	3.61552e-17	5.12527e-16	0.127745	0.301682	128	0.196459	0.179366	87.2255	196.852	5.28752
TBX3	-8.42115	-1.72018	3.72819e-17	5.28082e-16	0.0808383	0.237625	81	0.125975	0.118649	91.9162	126.227	4.84597
CHURC1	-8.41881	-0.749404	3.80342e-17	5.38314e-16	0.221557	0.407495	222	0.359202	0.306898	77.8443	359.92	5.88866
DKK3	-8.41823	-2.24923	3.82207e-17	5.40528e-16	0.0449102	0.201829	45	0.0619677	0.0601235	95.509	62.0916	4.14459
CXCR2	8.40352	7.35211	4.33297e-17	6.123e-16	0.157685	0.00202103	158	0.413617	0.346152	84.2315	414.444	6.02935
MRPL18	-8.40182	-1.15171	4.396e-17	6.2072e-16	0.10978	0.278217	110	0.1658	0.153407	89.022	166.132	5.11878
AK3	-8.39644	-1.5796	4.6022e-17	6.49325e-16	0.0688623	0.230329	69	0.104501	0.0993934	93.1138	104.71	4.6607
RASIP1	-8.39527	-2.04103	4.64827e-17	6.5484e-16	0.0518962	0.208988	52	0.0822533	0.0790453	94.8104	82.4178	4.42386
CLU	-8.39526	-1.56329	4.64856e-17	6.5484e-16	0.0908184	0.24982	91	0.152788	0.142183	90.9182	153.093	5.03756
TUBB2A	-8.39487	-0.804726	4.6639e-17	6.56486e-16	0.225549	0.405714	226	0.381215	0.322964	77.4451	381.977	5.94798
RPS23	8.39423	-0.168124	4.68965e-17	6.59594e-16	0.842315	0.961772	844	2.98724	1.3831	15.7685	2993.22	8.00444
PLK2	-8.39312	-1.19931	4.73413e-17	6.65331e-16	0.118762	0.283493	119	0.191856	0.175512	88.1238	192.24	5.26393
NAA20	-8.39191	-1.13232	4.78323e-17	6.71706e-16	0.118762	0.288836	119	0.178523	0.164262	88.1238	178.88	5.19229
ACTG1	-8.38119	-0.423499	5.23956e-17	7.35214e-16	0.814371	0.874559	816	2.21227	1.16698	18.5629	2216.7	7.70423
MTRNR2L12	-8.38006	-0.507003	5.28993e-17	7.41703e-16	0.778443	0.870722	780	1.96816	1.08794	22.1557	1972.09	7.58736
PEF1	-8.37296	-1.47764	5.61893e-17	7.87219e-16	0.0828343	0.24386	83	0.125797	0.118491	91.7166	126.049	4.84457
LAMP2	-8.36797	-0.730522	5.86176e-17	8.206e-16	0.162675	0.341006	163	0.296405	0.259595	83.7325	296.997	5.69708
CBR3	-8.36781	-2.78011	5.86983e-17	8.21091e-16	0.0269461	0.183229	27	0.0394748	0.0387155	97.3054	39.5537	3.70263
PON2	-8.36668	-1.50428	5.92663e-17	8.28393e-16	0.0888224	0.248073	89	0.132389	0.124329	91.1178	132.653	4.89525
PSMB4	-8.3636	-0.77695	6.08328e-17	8.49629e-16	0.183633	0.366012	184	0.303151	0.264786	81.6367	303.758	5.71952
GTF2A2	-8.35892	-0.827308	6.32965e-17	8.83352e-16	0.197605	0.381119	198	0.304375	0.265724	80.2395	304.984	5.72353
HADHA	-8.35531	-0.88748	6.52628e-17	9.10087e-16	0.165669	0.341966	166	0.259934	0.231059	83.4331	260.453	5.56626
FKBP8	-8.35098	-0.625837	6.76991e-17	9.4333e-16	0.237525	0.434796	238	0.416288	0.348039	76.2475	417.12	6.03577
GDI2	-8.34829	-0.797027	6.92611e-17	9.64348e-16	0.183633	0.364163	184	0.299718	0.262148	81.6367	300.318	5.70817
TCAP	-8.34817	-1.23548	6.93292e-17	9.6455e-16	0.312375	0.472922	313	0.651815	0.501875	68.7625	653.118	6.48329
RHOA	-8.34404	-0.608119	7.17941e-17	9.98071e-16	0.512974	0.729627	514	1.05327	0.719435	48.7026	1055.38	6.9626
HINT2	-8.34228	-1.20256	7.28722e-17	1.01228e-15	0.103792	0.272223	104	0.15886	0.147437	89.6208	159.178	5.07628
PIN1	-8.33217	-0.924703	7.9371e-17	1.1017e-15	0.156687	0.332203	157	0.239104	0.214389	84.3313	239.582	5.48306
PMVK	-8.32083	-1.45371	8.73461e-17	1.21146e-15	0.0758483	0.238756	76	0.111386	0.105608	92.4152	111.609	4.72392
CHMP3	-8.31874	-0.855206	8.89067e-17	1.23216e-15	0.160679	0.331312	161	0.262569	0.233148	83.9321	263.094	5.5763
PGAM1	-8.31716	-0.777795	9.00963e-17	1.24768e-15	0.189621	0.37324	190	0.317138	0.275461	81.0379	317.772	5.76448
APLNR	-8.31095	-1.87278	9.49397e-17	1.31375e-15	0.0618762	0.217929	62	0.0950695	0.0908178	93.8124	95.2596	4.56705
DNAJA1	8.30972	0.549031	9.59298e-17	1.32643e-15	0.648703	0.642243	650	1.49879	0.915808	35.1297	1501.79	7.31508
WBP4	-8.3037	-1.31014	1.00916e-16	1.3943e-15	0.0888224	0.251875	89	0.140885	0.131804	91.1178	141.167	4.957
PRELP	-8.30282	-3.44431	1.01666e-16	1.40358e-15	0.0149701	0.169424	15	0.0231252	0.0228619	98.503	23.1714	3.18517
SNU13	-8.30193	-0.680423	1.02435e-16	1.41312e-15	0.331337	0.539855	332	0.560837	0.445222	66.8663	561.959	6.33321
TMA7	8.29732	0.313156	1.06489e-16	1.46792e-15	0.701597	0.764293	703	1.5792	0.94748	29.8403	1582.36	7.36731
SMIM3	-8.29666	-1.79807	1.07082e-16	1.47496e-15	0.0588822	0.215805	59	0.0871335	0.0835444	94.1118	87.3078	4.48083
ZFYVE21	-8.28749	-1.67297	1.15669e-16	1.59201e-15	0.0628743	0.220841	63	0.0906681	0.0867905	93.7126	90.8494	4.52015
PAXX	8.28713	1.92877	1.16017e-16	1.59558e-15	0.249501	0.114822	250	0.43058	0.35808	75.0499	431.441	6.06945
PIGP	-8.2768	-1.5211	1.26524e-16	1.73877e-15	0.0708583	0.231357	71	0.104059	0.0989932	92.9142	104.267	4.6565
NPTN	-8.27175	-1.39087	1.32007e-16	1.81273e-15	0.0718563	0.232624	72	0.121125	0.114332	92.8144	121.367	4.80702
RAMP3	-8.25635	-1.49135	1.5019e-16	2.06085e-15	0.0938124	0.249923	94	0.170162	0.157143	90.6188	170.503	5.1446
FHL2	-8.24464	-1.93613	1.65653e-16	2.27129e-15	0.0568862	0.211934	57	0.0752799	0.072581	94.3114	75.4305	4.33638
TSG101	-8.23505	-1.3447	1.79478e-16	2.45898e-15	0.0788423	0.240503	79	0.124118	0.116999	92.1158	124.367	4.83124
AKR1A1	-8.23234	-1.27122	1.83591e-16	2.51341e-15	0.0978044	0.260268	98	0.145209	0.135587	90.2196	145.499	4.98702
BMPR2	-8.23015	-1.48144	1.86978e-16	2.55783e-15	0.0808383	0.238482	81	0.126426	0.119049	91.9162	126.678	4.84951
ITGBL1	-8.22623	-3.36154	1.93191e-16	2.64081e-15	0.0209581	0.172678	21	0.0250991	0.0247893	97.9042	25.1493	3.26382
PHLDA3	-8.22076	-2.28705	2.02216e-16	2.76209e-15	0.0339321	0.188162	34	0.0519683	0.050663	96.6068	52.0722	3.97165
RBBP7	-8.21873	-1.038	2.05673e-16	2.80717e-15	0.123752	0.291405	124	0.189886	0.173858	87.6248	190.266	5.25366
LIMS1	-8.21303	-0.903791	2.1567e-16	2.94138e-15	0.162675	0.333128	163	0.248857	0.222228	83.7325	249.354	5.52288
NDUFS1	-8.21169	-1.53848	2.18104e-16	2.97233e-15	0.0698603	0.227349	70	0.104814	0.0996769	93.014	105.023	4.66366
COX6A2	-8.20603	-1.49802	2.28615e-16	3.11321e-15	0.219561	0.364848	220	0.435805	0.361726	78.0439	436.676	6.08148
NR2F6	-8.20549	-3.15413	2.29649e-16	3.12492e-15	0.0179641	0.170931	18	0.0241429	0.0238561	98.2036	24.1912	3.2265
CHCHD1	-8.19707	-1.20648	2.46318e-16	3.34921e-15	0.0928144	0.256637	93	0.146626	0.136823	90.7186	146.919	4.99666
ECM1	-8.19569	-3.01946	2.4915e-16	3.38516e-15	0.0179641	0.171	18	0.0293791	0.0289558	98.2036	29.4378	3.41569
MAGEH1	-8.1925	-1.68339	2.55857e-16	3.47367e-15	0.0568862	0.214743	57	0.0890363	0.0852932	94.3114	89.2144	4.50219
CNPY2	-8.19214	-1.09914	2.56622e-16	3.48143e-15	0.126747	0.291474	127	0.186372	0.1709	87.3253	186.745	5.23508
SERINC1	-8.18304	-0.733784	2.76768e-16	3.75191e-15	0.205589	0.383174	206	0.356646	0.305016	79.4411	357.36	5.88154
GNG12	-8.18093	-2.38055	2.81663e-16	3.81539e-15	0.0349301	0.187819	35	0.0474261	0.0463358	96.507	47.521	3.882
NR3C1	-8.17618	-0.623856	2.92984e-16	3.96576e-15	0.268463	0.46566	269	0.477451	0.390318	73.1537	478.406	6.17255
PSMD3	-8.17598	-1.60851	2.93464e-16	3.96927e-15	0.0578842	0.214846	58	0.0901499	0.0863152	94.2116	90.3302	4.51448
MSRB3	-8.17309	-1.7539	3.00578e-16	4.06243e-15	0.0558882	0.211318	56	0.08485	0.0814417	94.4112	85.0197	4.45458
ETFRF1	-8.16294	-1.59021	3.26976e-16	4.4159e-15	0.0678643	0.223581	68	0.0981463	0.0936235	93.2136	98.3425	4.59857
KLHDC3	-8.15832	-2.19621	3.39706e-16	4.58438e-15	0.0399202	0.193505	40	0.0570276	0.0554609	96.008	57.1417	4.06288
RAB11FIP1	8.15814	4.40946	3.40209e-16	4.58773e-15	0.165669	0.0163738	166	0.350232	0.300276	83.4331	350.932	5.86344
NR1D2	-8.15347	-1.20833	3.53641e-16	4.76528e-15	0.106786	0.266879	107	0.160384	0.148751	89.3214	160.705	5.08577
MINDY2	-8.14655	-1.42714	3.74457e-16	5.042e-15	0.0878244	0.244374	88	0.131913	0.123909	91.2176	132.176	4.89167
CDC42EP2	-8.14118	-2.07405	3.91448e-16	5.26684e-15	0.0339321	0.187922	34	0.0627591	0.0608684	96.6068	62.8846	4.15708
TTC3	-8.14038	-1.06665	3.94031e-16	5.29763e-15	0.134731	0.297366	135	0.200225	0.182509	86.5269	200.625	5.30641
MME	-8.13451	-1.12719	4.13592e-16	5.55647e-15	0.11477	0.274792	115	0.256841	0.228601	88.523	257.355	5.55433
SUN1	-8.13442	-1.23527	4.13913e-16	5.55663e-15	0.105788	0.265098	106	0.164777	0.152529	89.4212	165.106	5.11263
RAB5C	-8.12339	-0.773954	4.53351e-16	6.08153e-15	0.185629	0.359333	186	0.307066	0.267785	81.4371	307.68	5.73231
MYL1	-8.1128	-1.78418	4.94668e-16	6.63084e-15	0.147705	0.290583	148	0.284417	0.250305	85.2295	284.986	5.65594
RCN3	-8.11255	-2.7467	4.9569e-16	6.63959e-15	0.0259481	0.176823	26	0.0372021	0.0365268	97.4052	37.2765	3.64484
IKZF1	8.11226	5.62077	4.96872e-16	6.65047e-15	0.154691	0.00459014	155	0.246781	0.220565	84.5309	247.275	5.51454
EEF2	-8.0979	-0.626638	5.59148e-16	7.47845e-15	0.457086	0.66879	458	0.860514	0.620853	54.2914	862.235	6.76069
MRPL15	-8.09627	-2.04794	5.66718e-16	7.57406e-15	0.0439122	0.197308	44	0.0646048	0.0626036	95.6088	64.734	4.18562
NACA	8.09422	0.142779	5.76331e-16	7.69683e-15	0.784431	0.854075	786	2.23622	1.17441	21.5569	2240.69	7.71499
SNX17	-8.09311	-1.05723	5.8159e-16	7.76129e-15	0.115768	0.278526	116	0.1791	0.164752	88.4232	179.458	5.1955
PAIP1	-8.09128	-1.36603	5.90405e-16	7.87309e-15	0.0758483	0.234097	76	0.119885	0.113226	92.4152	120.125	4.79682
COMMD3	-8.09084	-1.54993	5.92526e-16	7.89552e-15	0.0678643	0.224643	68	0.099428	0.09479	93.2136	99.6268	4.61142
CA3	-8.08802	-1.48474	6.0643e-16	8.07481e-15	0.176647	0.321139	177	0.341873	0.294066	82.3353	342.556	5.83935
MRPS34	-8.08691	-0.870277	6.11996e-16	8.14289e-15	0.174651	0.347172	175	0.266417	0.236192	82.5349	266.95	5.5908
TMEM106B	-8.08517	-2.07736	6.20777e-16	8.25363e-15	0.0409182	0.194088	41	0.0601272	0.0583889	95.9082	60.2475	4.11492
COL12A1	-8.07935	-3.44123	6.51141e-16	8.65094e-15	0.0129741	0.163567	13	0.0226021	0.0223505	98.7026	22.6473	3.16325
UBA52	8.07863	0.0121692	6.55009e-16	8.69591e-15	0.790419	0.897681	792	2.21157	1.16676	20.9581	2216	7.70391
IFIT1	-8.07637	-1.78538	6.67254e-16	8.85195e-15	0.0558882	0.208509	56	0.0871932	0.0835993	94.4112	87.3675	4.4815
EGFLAM	-8.07567	-1.92982	6.71065e-16	8.89594e-15	0.0508982	0.203576	51	0.0765308	0.0737437	94.9102	76.6839	4.35265
RPL7A	8.07212	-0.23344	6.9088e-16	9.15188e-15	0.794411	0.944473	796	2.62616	1.28817	20.5589	2631.41	7.87566
UQCRC1	-8.06062	-1.25259	7.59074e-16	1.00478e-14	0.0958084	0.252698	96	0.151053	0.140677	90.4192	151.355	5.02621
COL5A1	-8.05703	-3.10701	7.81695e-16	1.03367e-14	0.0179641	0.167917	18	0.02667	0.0263206	98.2036	26.7234	3.32228
RPL36	8.05698	-0.121568	7.82048e-16	1.03367e-14	0.785429	0.933957	787	2.47425	1.24538	21.4571	2479.2	7.81609
GNAI1	-8.05321	-1.92565	8.06508e-16	1.06522e-14	0.0528942	0.204707	53	0.0797282	0.0767093	94.7106	79.8876	4.39306
IFI6	-8.05287	-1.0176	8.08722e-16	1.06736e-14	0.144711	0.305313	145	0.237791	0.213328	85.5289	238.266	5.47758
FMNL1	8.05256	2.83649	8.10832e-16	1.06936e-14	0.195609	0.0541226	196	0.374369	0.317995	80.4391	375.118	5.9299
RNASET2	8.04552	1.77906	8.5877e-16	1.13175e-14	0.264471	0.139794	265	0.488078	0.397486	73.5529	489.055	6.19452
RNF13	-8.04451	-0.678648	8.65947e-16	1.14037e-14	0.156687	0.33025	157	0.289864	0.254537	84.3313	290.443	5.67485
AIDA	-8.0432	-1.51223	8.75234e-16	1.15146e-14	0.0748503	0.230055	75	0.109392	0.103812	92.515	109.611	4.70602
RPS6	8.04314	-0.0251112	8.75643e-16	1.15146e-14	0.783433	0.914295	785	2.4684	1.24369	21.6567	2473.34	7.81373
RPL12	8.04258	-0.0708475	8.79643e-16	1.15587e-14	0.801397	0.919056	803	2.49333	1.25086	19.8603	2498.32	7.82377
SDHC	-8.03774	-1.37868	9.15122e-16	1.20162e-14	0.0818363	0.238927	82	0.119756	0.113111	91.8164	119.996	4.79575
TMEM47	-8.03562	-2.1904	9.31067e-16	1.22166e-14	0.0399202	0.191005	40	0.0577422	0.0561366	96.008	57.8577	4.07512
PURA	-8.03366	-0.86583	9.46062e-16	1.24043e-14	0.177645	0.347241	178	0.281381	0.247939	82.2355	281.944	5.64525
WAS	8.02386	4.74722	1.02477e-15	1.34266e-14	0.158683	0.01103	159	0.298302	0.261058	84.1317	298.899	5.70345
EEA1	-8.0188	-1.39175	1.06785e-15	1.39808e-14	0.0818363	0.237899	82	0.123229	0.116208	91.8164	123.476	4.82411
DOCK8	8.01805	3.97636	1.07439e-15	1.40562e-14	0.166667	0.0203816	167	0.311107	0.270872	83.3333	311.729	5.74534
ARL3	-8.01543	-1.32643	1.0975e-15	1.43481e-14	0.0788423	0.234748	79	0.122445	0.115509	92.1158	122.69	4.81778
G0S2	8.01267	1.54295	1.12243e-15	1.46633e-14	0.348303	0.247217	349	0.976899	0.681529	65.1697	978.852	6.8874
TNFAIP8	8.01019	2.75441	1.14527e-15	1.49508e-14	0.187625	0.0438119	188	0.315888	0.274512	81.2375	316.52	5.76054
PKDCC	-8.00871	-3.17721	1.15917e-15	1.51213e-14	0.0159681	0.165279	16	0.0244807	0.0241858	98.4032	24.5296	3.23984
COX4I2	-8.00243	-1.75768	1.21989e-15	1.59019e-14	0.0758483	0.224232	76	0.125131	0.117899	92.4152	125.381	4.8393
KIAA0355	-8.00219	-1.30511	1.22228e-15	1.59215e-14	0.115768	0.267975	116	0.178854	0.164543	88.4232	179.212	5.19413
RHOQ	-7.9994	-1.03693	1.25024e-15	1.6274e-14	0.0998004	0.259651	100	0.169623	0.156682	90.02	169.963	5.14144
SLC38A1	7.9962	2.96527	1.28322e-15	1.66912e-14	0.183633	0.0407289	184	0.302634	0.264388	81.6367	303.239	5.71781
GUCY1A1	-7.99207	-2.06353	1.32686e-15	1.72463e-14	0.0479042	0.197239	48	0.0712815	0.0688556	95.2096	71.4241	4.28254
METTL5	-7.98935	-1.05771	1.35657e-15	1.76197e-14	0.116766	0.279211	117	0.179686	0.165249	88.3234	180.046	5.19875
SELENOH	-7.98433	-0.904268	1.41286e-15	1.83377e-14	0.154691	0.323742	155	0.243609	0.218018	84.5309	244.096	5.50165
EIF3L	-7.96745	-0.74888	1.6198e-15	2.10084e-14	0.213573	0.393827	214	0.34595	0.2971	78.6427	346.642	5.85117
CTSD	-7.96478	-0.580579	1.65524e-15	2.14525e-14	0.253493	0.445895	254	0.463047	0.380521	74.6507	463.973	6.14198
CLTC	-7.96447	-1.10236	1.65939e-15	2.14908e-14	0.105788	0.265064	106	0.170363	0.157314	89.4212	170.703	5.14577
LDB2	-7.96424	-1.79267	1.66241e-15	2.15144e-14	0.0608782	0.211215	61	0.0985941	0.0940313	93.9122	98.7913	4.60308
CCT8	-7.961	-0.877094	1.70655e-15	2.20699e-14	0.168663	0.336485	169	0.252401	0.225063	83.1337	252.906	5.53696
NDUFAF2	-7.96037	-1.27217	1.71519e-15	2.21657e-14	0.0968064	0.252492	97	0.141237	0.132113	90.3194	141.52	4.95948
PTGR1	-7.95788	-2.70872	1.75008e-15	2.26003e-14	0.0259481	0.174665	26	0.0343759	0.0337982	97.4052	34.4446	3.56797
CEMIP2	7.94956	2.06221	1.87172e-15	2.41538e-14	0.229541	0.0967698	230	0.403646	0.339073	77.0459	404.453	6.005
MGST1	-7.94714	-4.08116	1.9086e-15	2.46121e-14	0.00998004	0.157469	10	0.0149338	0.0148234	99.002	14.9636	2.77031
MRPS15	-7.94253	-1.02355	1.98097e-15	2.55269e-14	0.149701	0.308053	150	0.226867	0.204464	85.0299	227.321	5.43075
DEXI	-7.94129	-1.61954	2.00097e-15	2.57662e-14	0.0638723	0.216285	64	0.0947605	0.0905356	93.6128	94.95	4.56383
UFSP2	-7.93979	-1.75778	2.02526e-15	2.60603e-14	0.0518962	0.204296	52	0.0782664	0.0753545	94.8104	78.4229	4.37479
CSNK2B	-7.93577	-0.819213	2.09194e-15	2.68992e-14	0.156687	0.32477	157	0.252107	0.224827	84.3313	252.611	5.5358
HNRNPH3	-7.9332	-0.648867	2.13576e-15	2.7443e-14	0.256487	0.442092	257	0.430583	0.358082	74.3513	431.444	6.06945
FRG1	-7.93054	-0.887748	2.1819e-15	2.80159e-14	0.157685	0.324359	158	0.251951	0.224703	84.2315	252.455	5.53519
DBI	-7.9286	-0.622388	2.21633e-15	2.84376e-14	0.412176	0.601172	413	0.756134	0.563115	58.7824	757.646	6.63154
HOOK3	-7.92577	-1.1315	2.26738e-15	2.90719e-14	0.106786	0.264002	107	0.167207	0.154614	89.3214	167.542	5.12718
GPR183	7.92395	4.57658	2.30078e-15	2.94791e-14	0.155689	0.00918028	156	0.297071	0.260108	84.4311	297.665	5.69932
TRIP11	-7.91306	-1.33383	2.51144e-15	3.21554e-14	0.0878244	0.242421	88	0.134447	0.126145	91.2176	134.716	4.91056
VCL	-7.90787	-1.00412	2.61824e-15	3.3499e-14	0.139721	0.298976	140	0.229829	0.206875	86.0279	230.288	5.44367
GUSB	-7.90693	-1.67536	2.63812e-15	3.37293e-14	0.0598802	0.211318	60	0.0880552	0.0843919	94.012	88.2313	4.49123
HEBP2	-7.90555	-0.703892	2.66764e-15	3.40825e-14	0.201597	0.37485	202	0.343568	0.295329	79.8403	344.255	5.84428
PSMD13	-7.90131	-0.804172	2.75983e-15	3.52354e-14	0.175649	0.349707	176	0.276152	0.24385	82.4351	276.705	5.62656
IDS	7.88971	1.56577	3.02893e-15	3.86435e-14	0.305389	0.199808	306	0.59352	0.465945	69.4611	594.707	6.38975
CDC42EP1	-7.88085	-1.75874	3.25162e-15	4.14553e-14	0.0588822	0.207858	59	0.0882299	0.0845525	94.1118	88.4064	4.49319
BIN1	-7.87703	-1.41094	3.35252e-15	4.27114e-14	0.125749	0.271915	126	0.212372	0.192579	87.4251	212.797	5.36502
PRCP	-7.87587	-1.40943	3.3837e-15	4.30781e-14	0.0748503	0.226698	75	0.122678	0.115717	92.515	122.923	4.81966
ATP1B1	-7.87565	-1.49734	3.38969e-15	4.31239e-14	0.0728543	0.225088	73	0.114172	0.108111	92.7146	114.4	4.7484
KLF2	-7.87352	-0.564851	3.44804e-15	4.38352e-14	0.625749	0.730004	627	1.43376	0.889439	37.4251	1436.63	7.27075
ELK3	-7.86154	-1.16368	3.79447e-15	4.82053e-14	0.131737	0.282876	132	0.208102	0.189051	86.8263	208.519	5.34481
DDX1	-7.86142	-1.25376	3.79816e-15	4.82181e-14	0.0948104	0.249478	95	0.138453	0.12967	90.519	138.73	4.93971
SF3B6	-7.85571	-0.609726	3.97502e-15	5.04278e-14	0.285429	0.482581	286	0.482004	0.393395	71.4571	482.968	6.18202
NOTCH4	-7.84822	-1.46596	4.21995e-15	5.34973e-14	0.0908184	0.238927	91	0.147116	0.137251	90.9182	147.41	4.99998
CYB5R1	-7.84249	-1.54473	4.4171e-15	5.59572e-14	0.0618762	0.213407	62	0.0986543	0.0940861	93.8124	98.8516	4.60369
STK25	-7.84072	-1.28448	4.47979e-15	5.67114e-14	0.0988024	0.251567	99	0.142714	0.133406	90.1198	142.999	4.96981
MRPL21	-7.8322	-1.18636	4.79387e-15	6.06448e-14	0.0968064	0.252149	97	0.146008	0.136285	90.3194	146.3	4.99247
RPS19BP1	-7.82895	-0.651621	4.91952e-15	6.21907e-14	0.253493	0.442812	254	0.413836	0.346307	74.6507	414.664	6.02988
ZNF385D	-7.82268	-2.36707	5.17102e-15	6.5324e-14	0.0339321	0.180077	34	0.0484998	0.0473604	96.6068	48.5968	3.90393
IL3RA	-7.82216	-2.00775	5.19257e-15	6.55502e-14	0.0508982	0.197136	51	0.0811774	0.0780506	94.9102	81.3397	4.41085
AKAP13	7.82122	1.30955	5.23149e-15	6.59761e-14	0.334331	0.238208	335	0.618364	0.481416	66.5669	619.601	6.43069
BOLA3	-7.82117	-1.22064	5.23364e-15	6.59761e-14	0.10479	0.259549	105	0.15984	0.148282	89.521	160.159	5.08239
HEXB	-7.81736	-1.43727	5.39434e-15	6.79543e-14	0.0638723	0.215463	64	0.105826	0.100593	93.6128	106.038	4.67318
WASL	-7.8167	-1.37126	5.4226e-15	6.82625e-14	0.0788423	0.230432	79	0.116184	0.109916	92.1158	116.417	4.76573
GNB1	-7.81417	-0.680187	5.5328e-15	6.96011e-14	0.217565	0.39506	218	0.383164	0.324374	78.2435	383.931	5.95306
MRPL52	-7.81342	-0.818552	5.56552e-15	6.99637e-14	0.173653	0.344055	174	0.271597	0.240273	82.6347	272.14	5.60998
CDH13	-7.81285	-1.69668	5.59073e-15	7.02316e-14	0.0668663	0.213853	67	0.107874	0.102443	93.3134	108.089	4.69217
NQO2	-7.81221	-1.23364	5.61959e-15	7.05449e-14	0.0788423	0.23211	79	0.125442	0.118176	92.1158	125.693	4.84177
SSU72	-7.80779	-0.779261	5.82013e-15	7.30114e-14	0.183633	0.351214	184	0.293267	0.257172	81.6367	293.854	5.68648
CD248	-7.79617	-2.43866	6.38126e-15	7.99948e-14	0.0339321	0.179324	34	0.056003	0.054491	96.6068	56.115	4.04507
EIF2AK2	-7.79398	-1.10492	6.49306e-15	8.13396e-14	0.113772	0.267701	114	0.180262	0.165736	88.6228	180.623	5.20193
HLA-DMA	-7.78879	-1.55118	6.76526e-15	8.46905e-14	0.0838323	0.2305	84	0.136679	0.128111	91.6168	136.952	4.92691
KAZALD1	-7.77184	-2.72103	7.73512e-15	9.67643e-14	0.0229541	0.167848	23	0.0359899	0.0353574	97.7046	36.0619	3.61259
RPS25	7.76942	-0.178243	7.88443e-15	9.85636e-14	0.788423	0.93704	790	2.47112	1.24448	21.1577	2476.06	7.81483
U2SURP	-7.76433	-0.74796	8.20748e-15	1.02531e-13	0.205589	0.378344	206	0.335242	0.289113	79.4411	335.913	5.81982
SRM	-7.75158	-1.13405	9.07536e-15	1.13294e-13	0.103792	0.257699	104	0.153702	0.142976	89.6208	154.01	5.04349
CRTAP	-7.74844	-1.48176	9.3026e-15	1.1605e-13	0.0648703	0.213955	65	0.100446	0.0957159	93.513	100.647	4.62151
PLXNA2	-7.74234	-1.93103	9.76055e-15	1.21679e-13	0.0528942	0.197993	53	0.0766364	0.0738418	94.7106	76.7897	4.35401
PPDPFL	-7.7395	-2.63665	9.98062e-15	1.24336e-13	0.0299401	0.174049	30	0.0562752	0.0547487	97.006	56.3877	4.04983
FBXW5	-7.73208	-0.957676	1.05807e-14	1.3172e-13	0.132735	0.291405	133	0.214927	0.194684	86.7265	215.357	5.37693
CTTN	-7.728	-1.69113	1.09252e-14	1.35915e-13	0.0598802	0.207139	60	0.0868842	0.0833151	94.012	87.0579	4.47799
FRMD3	-7.72655	-1.61522	1.10498e-14	1.37371e-13	0.0658683	0.212106	66	0.103862	0.0988149	93.4132	104.07	4.65462
CTSK	-7.72252	-3.31247	1.1405e-14	1.41688e-13	0.0169661	0.160449	17	0.0234301	0.0231598	98.3034	23.4769	3.19773
CMTM8	-7.72185	-2.53538	1.14652e-14	1.42338e-13	0.0289421	0.173466	29	0.0427801	0.0418903	97.1058	42.8656	3.78113
ABCC9	-7.71445	-1.72877	1.21502e-14	1.50737e-13	0.0748503	0.218409	75	0.122995	0.115999	92.515	123.241	4.82222
S1PR4	7.71198	4.15963	1.23885e-14	1.53589e-13	0.155689	0.0138047	156	0.273998	0.24216	84.4311	274.546	5.61875
LCP2	7.71076	3.57358	1.25067e-14	1.54947e-13	0.167665	0.0276094	168	0.349223	0.299529	83.2335	349.921	5.86056
TUBA4A	7.70653	1.45978	1.2929e-14	1.60068e-13	0.274451	0.146336	275	0.526266	0.422824	72.5549	527.319	6.2697
H1F0	-7.70437	-2.31833	1.31488e-14	1.62677e-13	0.0359281	0.179803	36	0.0492336	0.04806	96.4072	49.3321	3.91864
CHD1	7.70423	1.53867	1.31632e-14	1.62744e-13	0.307385	0.203747	308	0.61135	0.477072	69.2615	612.572	6.4193
METRN	-7.70377	-1.69931	1.32113e-14	1.63227e-13	0.0568862	0.204433	57	0.0825427	0.0793126	94.3114	82.7077	4.42733
IER3	-7.70107	-0.653283	1.34931e-14	1.66594e-13	0.296407	0.464906	297	0.654072	0.50324	70.3593	655.38	6.48674
CIRBP	-7.70027	-0.567797	1.35775e-14	1.67521e-13	0.543912	0.726613	545	1.07077	0.727923	45.6088	1072.92	6.97907
MRPL57	-7.69827	-0.789402	1.37922e-14	1.70053e-13	0.168663	0.334155	169	0.269399	0.238543	83.1337	269.938	5.60189
JPT1	7.69734	1.6369	1.38928e-14	1.71176e-13	0.273453	0.158942	274	0.494037	0.401482	72.6547	495.025	6.20663
AIF1L	-7.68666	-1.81589	1.51021e-14	1.85949e-13	0.0548902	0.199877	55	0.0814593	0.0783113	94.511	81.6222	4.41428
LGMN	-7.67988	-2.25422	1.59242e-14	1.95938e-13	0.0399202	0.183366	40	0.0512427	0.049973	96.008	51.3452	3.95786
ARPC1B	7.67857	1.04496	1.60875e-14	1.97811e-13	0.374251	0.2875	375	0.67742	0.517257	62.5749	678.775	6.52176
NFE2L1	-7.66906	-1.44983	1.73261e-14	2.12896e-13	0.0688623	0.216764	69	0.106302	0.101023	93.1138	106.515	4.67763
COPS9	-7.65481	-0.619175	1.93603e-14	2.37729e-13	0.369261	0.581681	370	0.647866	0.499481	63.0739	649.162	6.47722
GULP1	-7.65329	-3.05363	1.95907e-14	2.40394e-13	0.0189621	0.161614	19	0.026086	0.0257516	98.1038	26.1382	3.30094
NOSTRIN	-7.64742	-1.66431	2.05051e-14	2.51443e-13	0.0698603	0.214092	70	0.111113	0.105362	93.014	111.335	4.72149
ADD1	-7.64451	-0.758293	2.09745e-14	2.56966e-13	0.185629	0.351899	186	0.309034	0.269289	81.4371	309.652	5.73867
TSPAN18	-7.64445	-1.56621	2.09841e-14	2.56966e-13	0.0848303	0.227692	85	0.130363	0.122539	91.517	130.624	4.87995
PARVA	-7.64374	-2.70397	2.11005e-14	2.58215e-13	0.0239521	0.166513	24	0.0329167	0.0323865	97.6048	32.9825	3.52585
N4BP2L2	-7.64183	-0.603947	2.14161e-14	2.61744e-13	0.287425	0.473709	288	0.496652	0.403231	71.2575	497.645	6.21189
EFNA1	-7.64182	-2.2328	2.14179e-14	2.61744e-13	0.0399202	0.182818	40	0.0625567	0.0606779	96.008	62.6818	4.1539
CTNNAL1	-7.6366	-1.67087	2.23029e-14	2.72375e-13	0.0658683	0.210907	66	0.0968917	0.0924805	93.4132	97.0855	4.58584
RBPMS	-7.63477	-1.39727	2.26227e-14	2.76092e-13	0.0808383	0.228274	81	0.128013	0.120458	91.9162	128.269	4.8619
VAMP8	7.63406	1.42475	2.27466e-14	2.77416e-13	0.268463	0.144315	269	0.448772	0.370716	73.1537	449.67	6.11073
CCPG1	-7.63232	-0.626916	2.30565e-14	2.81005e-13	0.169661	0.33741	170	0.313541	0.272727	83.0339	314.168	5.75311
PA2G4	-7.63184	-0.664133	2.3142e-14	2.81856e-13	0.266467	0.44634	267	0.432405	0.359355	73.3533	433.27	6.07367
ATF4	-7.63117	-0.589139	2.32631e-14	2.83e-13	0.317365	0.510122	318	0.55074	0.438732	68.2635	551.841	6.31507
CLEC2D	7.63115	3.38066	2.32674e-14	2.83e-13	0.163673	0.0246292	164	0.275529	0.243361	83.6327	276.08	5.62431
CPED1	-7.62899	-2.81284	2.36592e-14	2.87571e-13	0.0209581	0.163224	21	0.0308941	0.0304265	97.9042	30.9559	3.46436
EIF1AX	-7.62734	-0.637701	2.39651e-14	2.91017e-13	0.285429	0.470661	286	0.469861	0.385168	71.4571	470.801	6.15656
RBM42	-7.62728	-1.44395	2.39751e-14	2.91017e-13	0.0698603	0.21786	70	0.104085	0.0990168	93.014	104.293	4.65675
CHCHD3	-7.62278	-1.74034	2.4827e-14	3.01155e-13	0.0688623	0.211592	69	0.0963756	0.0920098	93.1138	96.5683	4.58055
MRPL55	-7.618	-1.32694	2.5763e-14	3.12298e-13	0.0728543	0.222074	73	0.113535	0.10754	92.7146	113.762	4.74286
ACE	-7.6161	-1.76887	2.61445e-14	3.1671e-13	0.0678643	0.209297	68	0.103228	0.0982408	93.2136	103.435	4.64856
ASPN	-7.61478	-1.75256	2.64149e-14	3.1977e-13	0.0648703	0.20779	65	0.108623	0.103118	93.513	108.84	4.69902
RGMA	-7.61448	-2.25217	2.64753e-14	3.20285e-13	0.0329341	0.175898	33	0.0489146	0.0477559	96.7066	49.0124	3.91227
CREG1	-7.61228	-1.99536	2.69293e-14	3.25559e-13	0.0429142	0.185935	43	0.0605918	0.0588271	95.7086	60.713	4.1225
ZRANB2	-7.60735	-0.881461	2.79783e-14	3.38013e-13	0.166667	0.325352	167	0.253525	0.22596	83.3333	254.032	5.54139
KHDRBS1	-7.60528	-0.731733	2.84293e-14	3.43232e-13	0.187625	0.354811	188	0.304904	0.266129	81.2375	305.513	5.72526
TXNL1	-7.60017	-0.736731	2.9574e-14	3.56812e-13	0.201597	0.370397	202	0.312701	0.272087	79.8403	313.327	5.75043
CDK4	-7.59755	-1.6849	3.01781e-14	3.63856e-13	0.0578842	0.202309	58	0.0799938	0.0769553	94.2116	80.1538	4.39635
GNA11	-7.59317	-2.25746	3.12165e-14	3.76125e-13	0.0369261	0.179118	37	0.0504371	0.0492063	96.3074	50.5379	3.94232
PXDN	-7.58801	-2.09386	3.24853e-14	3.91151e-13	0.0449102	0.186689	45	0.0617341	0.0599035	95.509	61.8575	4.14087
ITGAL	7.58537	6.78207	3.31544e-14	3.9894e-13	0.142715	0.00222656	143	0.246725	0.22052	85.7285	247.219	5.51431
YIPF6	-7.58435	-1.63465	3.34146e-14	4.01802e-13	0.0538922	0.19974	54	0.0834112	0.0801146	94.6108	83.578	4.43767
BDH2	-7.57981	-1.65799	3.46057e-14	4.15846e-13	0.0578842	0.203679	58	0.0838788	0.0805461	94.2116	84.0465	4.4432
SULF2	-7.5771	-1.70105	3.53357e-14	4.24336e-13	0.0508982	0.194944	51	0.0841414	0.0807883	94.9102	84.3097	4.44629
HIKESHI	-7.57541	-1.15511	3.57983e-14	4.29604e-13	0.102794	0.253691	103	0.149446	0.13928	89.7206	149.745	5.01559
MBNL2	-7.56255	-1.14161	3.95247e-14	4.74006e-13	0.108782	0.258418	109	0.163876	0.151755	89.1218	164.203	5.10718
ZNF358	-7.56096	-2.82125	4.00116e-14	4.79526e-13	0.0219561	0.162779	22	0.028897	0.0284873	97.8044	28.9548	3.39969
MCAM	-7.55318	-1.45214	4.24748e-14	5.08707e-13	0.0888224	0.2305	89	0.150239	0.13997	91.1178	150.54	5.02085
DYNLL1	-7.55283	-0.551014	4.25898e-14	5.09745e-13	0.62475	0.776556	626	1.36273	0.859819	37.525	1365.46	7.21998
SELENOF	-7.55171	-0.67809	4.29579e-14	5.13809e-13	0.234531	0.405063	235	0.378763	0.321187	76.5469	379.521	5.94154
KDM6B	7.55073	1.89968	4.32819e-14	5.17341e-13	0.249501	0.13147	250	0.495124	0.402209	75.0499	496.115	6.20882
RBM17	-7.54928	-0.736908	4.37685e-14	5.2281e-13	0.213573	0.378687	214	0.34221	0.294318	78.6427	342.895	5.84034
SORBS3	-7.5425	-1.53854	4.61042e-14	5.50344e-13	0.0678643	0.211215	68	0.0999561	0.0952703	93.2136	100.156	4.61666
RASSF5	7.54224	5.30021	4.61949e-14	5.51061e-13	0.146707	0.00770733	147	0.28343	0.249536	85.3293	283.997	5.65248
ARF1	-7.54125	-0.559563	4.65495e-14	5.54923e-13	0.367265	0.570376	368	0.649586	0.500524	63.2735	650.885	6.47987
PSMD2	-7.54073	-0.910662	4.67334e-14	5.56746e-13	0.137725	0.292878	138	0.20968	0.190356	86.2275	210.099	5.35233
C19orf53	-7.54003	-0.613309	4.69851e-14	5.59374e-13	0.323353	0.512828	324	0.537402	0.430094	67.6647	538.477	6.2906
PTPN22	7.52537	7.58317	5.25708e-14	6.25461e-13	0.140719	0.00123317	141	0.233874	0.210159	85.9281	234.342	5.46104
SH3GLB1	-7.52415	-0.511851	5.30647e-14	6.3092e-13	0.257485	0.449115	258	0.472035	0.386646	74.2515	472.979	6.16116
NID1	-7.52287	-2.43226	5.35851e-14	6.36686e-13	0.0309381	0.171377	31	0.0422097	0.0413431	96.9062	42.2941	3.76802
KLHL41	-7.51641	-2.21673	5.62997e-14	6.68499e-13	0.0638723	0.199055	64	0.10962	0.104017	93.6128	109.839	4.70808
FOSL2	7.5151	2.1904	5.68657e-14	6.74774e-13	0.215569	0.0907067	216	0.403416	0.338909	78.4431	404.222	6.00444
LEPROTL1	7.51459	1.39304	5.7088e-14	6.76966e-13	0.289421	0.181927	290	0.507967	0.410762	71.0579	508.983	6.23438
ACTR3	7.51329	1.02752	5.76602e-14	6.833e-13	0.408184	0.348405	409	0.792392	0.583551	59.1816	793.977	6.67831
STAC3	-7.51024	-2.38644	5.90197e-14	6.9895e-13	0.0449102	0.182304	45	0.0754228	0.0727139	95.509	75.5736	4.33825
UBE2I	-7.50513	-0.649503	6.13694e-14	7.26299e-13	0.241517	0.418559	242	0.390073	0.329356	75.8483	390.853	5.97089
ATP6V1F	-7.49639	-0.685682	6.55972e-14	7.75824e-13	0.219561	0.391429	220	0.344579	0.296081	78.0439	345.268	5.84721
REX1BD	-7.4933	-0.626676	6.71622e-14	7.93811e-13	0.275449	0.456925	276	0.449865	0.37147	72.4551	450.764	6.11316
CCT3	-7.48521	-0.731092	7.14321e-14	8.43724e-13	0.187625	0.351557	188	0.294646	0.258237	81.2375	295.236	5.69115
KITLG	-7.48186	-1.6548	7.32764e-14	8.64941e-13	0.0618762	0.20385	62	0.0988083	0.0942262	93.8124	99.0059	4.60523
ISOC1	-7.48098	-1.65603	7.37714e-14	8.70213e-13	0.0658683	0.207584	66	0.0966606	0.0922698	93.4132	96.8539	4.58348
H2AFZ	7.47552	0.557941	7.68995e-14	9.06518e-13	0.573852	0.609256	575	1.25345	0.812461	42.6148	1255.95	7.13645
PODN	-7.47359	-3.48918	7.80351e-14	9.19301e-13	0.0129741	0.15192	13	0.0197767	0.0195836	98.7026	19.8162	3.03573
COX7A2L	-7.47123	-0.67675	7.94515e-14	9.35375e-13	0.225549	0.398794	226	0.357417	0.305583	77.4451	358.131	5.88369
ERP44	-7.4711	-0.999744	7.95283e-14	9.35667e-13	0.116766	0.267085	117	0.179609	0.165183	88.3234	179.968	5.19832
PLAGL1	-7.47044	-2.13876	7.9927e-14	9.39743e-13	0.0339321	0.174494	34	0.0539578	0.0525524	96.6068	54.0657	4.00853
FRY	-7.46937	-1.2423	8.05789e-14	9.46789e-13	0.0798403	0.224437	80	0.139047	0.130192	92.016	139.325	4.94396
PLXND1	-7.46756	-1.51502	8.16934e-14	9.59258e-13	0.0658683	0.208817	66	0.110507	0.104817	93.4132	110.728	4.71607
MAP1LC3B	7.46736	0.84241	8.18205e-14	9.60123e-13	0.46008	0.431576	461	0.892309	0.637798	53.992	894.094	6.79693
AP3S1	-7.46423	-1.21674	8.3785e-14	9.82534e-13	0.0848303	0.230843	85	0.132947	0.124823	91.517	133.213	4.89943
HES4	-7.45323	-1.36384	9.1083e-14	1.06742e-12	0.100798	0.241393	101	0.153661	0.14294	89.9202	153.968	5.04322
GIMAP1	-7.45311	-1.0977	9.11671e-14	1.06771e-12	0.165669	0.303121	166	0.268495	0.237831	83.4331	269.032	5.59854
ABI3BP	-7.45225	-2.98801	9.17588e-14	1.07394e-12	0.0219561	0.160175	22	0.028805	0.0283979	97.8044	28.8626	3.39661
CTNNB1	-7.43789	-1.03862	1.02306e-13	1.19661e-12	0.120758	0.268695	121	0.188928	0.173052	87.9242	189.306	5.24863
ZFHX3	-7.43423	-2.38126	1.05182e-13	1.22944e-12	0.0319361	0.171103	32	0.0433401	0.0424272	96.8064	43.4268	3.79384
AIF1	7.43251	3.50896	1.06556e-13	1.24469e-12	0.155689	0.0183606	156	0.381857	0.323428	84.4311	382.621	5.94965
GPRC5B	-7.43074	-1.88306	1.07994e-13	1.26067e-12	0.0568862	0.195424	57	0.0849035	0.0814911	94.3114	85.0733	4.4552
MRPL11	-7.42964	-1.08766	1.0889e-13	1.27031e-12	0.108782	0.25763	109	0.158886	0.14746	89.1218	159.204	5.07645
RPL18A	7.42662	-0.199353	1.11409e-13	1.29886e-12	0.788423	0.947898	790	2.62718	1.28845	21.1577	2632.43	7.87604
RBPJ	-7.42623	-0.679863	1.11734e-13	1.3018e-12	0.166667	0.328812	167	0.29001	0.25465	83.3333	290.59	5.67535
ST13	-7.42442	-0.606137	1.13274e-13	1.31889e-12	0.296407	0.481108	297	0.496329	0.403015	70.3593	497.322	6.21125
RPL32	7.42307	-0.25438	1.14435e-13	1.33155e-12	0.828343	0.969376	830	2.98045	1.38139	17.1657	2986.41	8.00216
MESD	-7.42125	-0.88018	1.16022e-13	1.34914e-12	0.154691	0.309595	155	0.241977	0.216705	84.5309	242.461	5.49496
PXDC1	-7.40816	-2.47551	1.28068e-13	1.48825e-12	0.0289421	0.167643	29	0.0395281	0.0387668	97.1058	39.6071	3.70394
SSBP1	-7.40757	-0.596973	1.28638e-13	1.49391e-12	0.302395	0.487891	303	0.490031	0.398797	69.7605	491.011	6.1985
COPS5	-7.40653	-0.838065	1.29645e-13	1.50463e-12	0.145709	0.300654	146	0.228358	0.205678	85.4291	228.814	5.43727
GRINA	-7.40482	-1.96834	1.3133e-13	1.52321e-12	0.0389222	0.178981	39	0.0595807	0.0578733	96.1078	59.6999	4.10594
IGF2-1	-7.40459	-1.65176	1.31555e-13	1.52483e-12	0.0728543	0.210701	73	0.116501	0.1102	92.7146	116.734	4.76843
ANXA11	-7.40354	-0.531473	1.32605e-13	1.53602e-12	0.238523	0.417086	239	0.423836	0.353354	76.1477	424.683	6.0537
ATP5MC2	-7.40232	-0.590807	1.33828e-13	1.54918e-12	0.492016	0.6865	493	0.931254	0.658169	50.7984	933.116	6.8396
ARPP19	-7.40047	-0.83693	1.35704e-13	1.56989e-12	0.166667	0.322235	167	0.26194	0.23265	83.3333	262.464	5.57392
NSRP1	-7.39791	-1.01108	1.38343e-13	1.5994e-12	0.132735	0.279553	133	0.19814	0.180771	86.7265	198.537	5.296
GYG1	-7.39725	-1.61009	1.39034e-13	1.60635e-12	0.0578842	0.199329	58	0.0882582	0.0845784	94.2116	88.4347	4.49351
GUCY1A2	-7.39583	-1.48802	1.40525e-13	1.62254e-12	0.0858283	0.224095	86	0.129085	0.121408	91.4172	129.343	4.87017
RER1	-7.38945	-0.740108	1.47437e-13	1.70125e-12	0.173653	0.335046	174	0.279244	0.246269	82.6347	279.803	5.63765
UBE2E1	-7.3836	-1.39331	1.54067e-13	1.77661e-12	0.0708583	0.213099	71	0.104202	0.0991225	92.9142	104.41	4.65786
MZT2B	-7.37858	-0.576397	1.59986e-13	1.84368e-12	0.40519	0.62032	406	0.73942	0.553552	59.481	740.899	6.60921
NHP2	-7.37455	-0.952813	1.64906e-13	1.89916e-12	0.134731	0.285788	135	0.197957	0.180618	86.5269	198.353	5.29508
CRYBG3	-7.37392	-2.01145	1.65679e-13	1.90684e-12	0.0459082	0.184325	46	0.0659047	0.0638239	95.4092	66.0365	4.20524
COX7C	-7.37153	-0.648553	1.68682e-13	1.94016e-12	0.660679	0.83657	662	1.46091	0.90053	33.9321	1463.83	7.28949
SNX9	-7.36994	-1.83257	1.70709e-13	1.96222e-12	0.0489022	0.187956	49	0.0687077	0.0664502	95.1098	68.8451	4.24628
ELF1	7.36574	1.28132	1.76161e-13	2.0236e-12	0.327345	0.238516	328	0.616074	0.48	67.2655	617.306	6.42698
GJA1	-7.36253	-1.95778	1.80454e-13	2.0716e-12	0.0399202	0.179153	40	0.0686723	0.066417	96.008	68.8096	4.24577
NTAN1	-7.36063	-1.0654	1.83039e-13	2.09993e-12	0.103792	0.252629	104	0.158313	0.146965	89.6208	158.629	5.07286
MRPL19	-7.35666	-1.418	1.88563e-13	2.16193e-12	0.0668663	0.209434	67	0.100662	0.0959117	93.3134	100.863	4.62363
PPIG	-7.35555	-0.593048	1.90139e-13	2.1786e-12	0.245509	0.420615	246	0.4239	0.353399	75.4491	424.748	6.05385
RPL35A	7.35123	-0.18822	1.96387e-13	2.24876e-12	0.825349	0.94944	827	2.73192	1.31692	17.4651	2737.39	7.91512
PCNP	-7.34867	-0.828094	2.00192e-13	2.29088e-12	0.157685	0.31213	158	0.241225	0.216099	84.2315	241.707	5.49186
PIP4K2A	7.34426	2.44188	2.06899e-13	2.36612e-12	0.188623	0.0606995	189	0.32329	0.280121	81.1377	323.937	5.78363
MRPS7	-7.34394	-0.946926	2.07393e-13	2.37026e-12	0.127745	0.278149	128	0.195936	0.178929	87.2255	196.327	5.28486
UBE2K	-7.34247	-1.02396	2.09685e-13	2.39494e-12	0.108782	0.257425	109	0.166825	0.154286	89.1218	167.159	5.12491
RHOJ	-7.34236	-2.73856	2.09867e-13	2.3955e-12	0.0209581	0.158189	21	0.0309264	0.0304578	97.9042	30.9882	3.46537
PGM1	-7.33863	-1.86044	2.15787e-13	2.4615e-12	0.0588822	0.195766	59	0.0975203	0.0930534	94.1118	97.7154	4.59224
STMP1	-7.33645	-0.719133	2.19336e-13	2.5004e-12	0.157685	0.316583	158	0.262354	0.232978	84.2315	262.879	5.57549
CD40	-7.33438	-1.8329	2.22758e-13	2.5378e-12	0.0419162	0.181242	42	0.0695459	0.0672341	95.8084	69.685	4.25823
LSM5	-7.3319	-0.926137	2.26912e-13	2.58349e-12	0.12475	0.276642	125	0.190403	0.174292	87.525	190.784	5.25637
MRPL16	-7.32922	-1.36212	2.31492e-13	2.63397e-12	0.0778443	0.219744	78	0.110723	0.105012	92.2156	110.945	4.71801
TMEM98	-7.32878	-2.92042	2.3225e-13	2.64093e-12	0.0169661	0.153941	17	0.0263493	0.0260081	98.3034	26.402	3.31062
SEC31A	-7.32274	-0.93823	2.42957e-13	2.76093e-12	0.122754	0.270955	123	0.192567	0.176108	87.7246	192.952	5.26761
GPAA1	-7.32132	-1.20471	2.4554e-13	2.78852e-12	0.0798403	0.224746	80	0.126329	0.118964	92.016	126.582	4.84876
UAP1	-7.31722	-1.25057	2.53162e-13	2.87326e-12	0.0918164	0.234406	92	0.144312	0.134803	90.8184	144.6	4.98087
GLT8D1	-7.31174	-1.7468	2.63697e-13	2.99095e-12	0.0568862	0.195115	57	0.0755311	0.0728146	94.3114	75.6821	4.33967
EAPP	-7.3039	-0.762323	2.79551e-13	3.16877e-12	0.157685	0.313705	158	0.252767	0.225355	84.2315	253.273	5.53841
ARMCX1	-7.30237	-2.35781	2.82752e-13	3.20304e-12	0.0309381	0.16802	31	0.0411446	0.0403206	96.9062	41.2269	3.74306
EIF4H	-7.30091	-0.632023	2.85829e-13	3.23586e-12	0.180639	0.344158	181	0.308257	0.268696	81.9361	308.874	5.73617
HLA-DPB1	-7.29553	-0.729107	2.97494e-13	3.3658e-12	0.293413	0.438496	294	0.519873	0.418627	70.6587	520.912	6.2575
EFEMP1	-7.29482	-4.34369	2.99062e-13	3.38141e-12	0.00698603	0.142534	7	0.0111146	0.0110533	99.3014	11.1368	2.49625
RBFOX2	-7.28688	-1.85946	3.17209e-13	3.58434e-12	0.0409182	0.17905	41	0.0619525	0.0601092	95.9082	62.0764	4.14435
TSPAN13	-7.28638	-2.02838	3.18395e-13	3.59549e-12	0.0439122	0.180591	44	0.0702445	0.0678872	95.6088	70.385	4.26809
AKR7A2	-7.28471	-0.928413	3.22359e-13	3.63796e-12	0.125749	0.276573	126	0.189802	0.173787	87.4251	190.181	5.25322
DPYSL3	-7.28267	-2.30236	3.27287e-13	3.69016e-12	0.0289421	0.165656	29	0.0445596	0.0435954	97.1058	44.6487	3.82098
KLHDC8B	-7.28262	-2.32571	3.27394e-13	3.69016e-12	0.0299401	0.166444	30	0.0427919	0.0419016	97.006	42.8775	3.7814
SEC63	-7.27752	-1.16862	3.40016e-13	3.83002e-12	0.0948104	0.237762	95	0.141268	0.13214	90.519	141.55	4.95969
PSMG2	-7.26669	-0.734708	3.68399e-13	4.14714e-12	0.168663	0.327373	169	0.265998	0.235861	83.1337	266.53	5.58923
HYI	-7.26453	-2.19245	3.74349e-13	4.21148e-12	0.0309381	0.168294	31	0.0460771	0.0450471	96.9062	46.1693	3.85374
MYOZ1	-7.26276	-1.8636	3.79259e-13	4.26406e-12	0.0988024	0.227246	99	0.195987	0.178972	90.1198	196.379	5.28513
PRKRA	-7.26208	-1.50795	3.81187e-13	4.28305e-12	0.0628743	0.202343	63	0.0905811	0.0867106	93.7126	90.7622	4.5192
SLN	-7.26099	-1.85884	3.8428e-13	4.31511e-12	0.102794	0.230706	103	0.203142	0.184936	89.7206	203.548	5.3208
NDUFA10	-7.25995	-0.880776	3.87244e-13	4.34569e-12	0.133733	0.285514	134	0.20855	0.189421	86.6267	208.967	5.34695
TCEA2	-7.25729	-1.95691	3.94921e-13	4.42907e-12	0.0419162	0.178844	42	0.0578772	0.0562642	95.8084	57.9929	4.07742
DNAJB4	-7.24207	-1.51293	4.41871e-13	4.95253e-12	0.0608782	0.200082	61	0.0931586	0.0890713	93.9122	93.3449	4.54696
TRMT112	-7.24098	-0.583988	4.45465e-13	4.9897e-12	0.291417	0.476416	292	0.490451	0.399079	70.8583	491.432	6.19936
TRAPPC2L	-7.23287	-1.02153	4.72893e-13	5.29364e-12	0.10978	0.25602	110	0.163863	0.151745	89.022	164.191	5.1071
SPPL2A	-7.22732	-0.975899	4.92616e-13	5.51099e-12	0.115768	0.260645	116	0.177546	0.163433	88.4232	177.901	5.18683
UTP11	-7.21656	-1.2757	5.33207e-13	5.96139e-12	0.0838323	0.224232	84	0.12337	0.116333	91.6168	123.617	4.82524
PARVB	-7.21538	-1.74971	5.37821e-13	6.00923e-12	0.0489022	0.186141	49	0.0744577	0.0718161	95.1098	74.6066	4.32554
SDHA	-7.21416	-1.33136	5.42672e-13	6.05966e-12	0.0678643	0.208749	68	0.106602	0.101294	93.2136	106.815	4.68042
SYAP1	7.21202	1.59099	5.5127e-13	6.15185e-12	0.285429	0.189326	286	0.568644	0.450212	71.4571	569.782	6.34701
KCNMB4	-7.20964	-2.68367	5.6101e-13	6.25667e-12	0.0229541	0.157504	23	0.0324696	0.0319536	97.7046	32.5345	3.51258
RPLP1	7.20766	-0.1206	5.69215e-13	6.34425e-12	0.898204	0.984003	900	3.5281	1.5103	10.1796	3535.16	8.1708
PREX1	7.20597	3.69654	5.76321e-13	6.41946e-12	0.154691	0.0236701	155	0.315304	0.274068	84.5309	315.935	5.7587
YES1	-7.20215	-1.03675	5.9269e-13	6.59711e-12	0.139721	0.279896	140	0.217253	0.196596	86.0279	217.687	5.38764
MYOC	-7.20208	-2.58578	5.93003e-13	6.59711e-12	0.0289421	0.162984	29	0.0551003	0.0536358	97.1058	55.2105	4.0291
IL1B	7.20076	3.53694	5.98762e-13	6.65707e-12	0.152695	0.0201418	153	0.430217	0.357826	84.7305	431.078	6.06861
CDC42EP4	-7.19948	-2.03503	6.04414e-13	6.71575e-12	0.0399202	0.175282	40	0.0602693	0.0585229	96.008	60.3898	4.11724
[truncated: 16,370 more rows]

## Sheet: Mesenchymal Cells
Gene_name	scores	logfoldchanges	pvals	pvals_adj	pct.1	pct.2	n_cells_by_counts	mean_counts	log1p_mean_counts	pct_dropout_by_counts	total_counts	log1p_total_counts
[truncated: 17,989 more rows]

[truncated: 3 more sheets: Monocyte Cells, Myogenic Cells, Pericyte cells]
