# Supplementary material for: Single-cell sequencing deconvolutes cellular responses to exercise in human skeletal muscle
Source: Commun Biol. 2022 Oct 22;5:1121. doi: 10.1038/s42003-022-04088-z (PMC9588010; doi:10.1038/s42003-022-04088-z)
Supplement: Supplementary file 7 — Supplementary Data 4 [file 42003_2022_4088_MOESM7_ESM.xlsx]

## Sheet: FABP4+ NEAT1- Endo. Cells
Gene_name	scores	logfoldchanges	pvals	pvals_adj	pct.1	pct.2	n_cells_by_counts	mean_counts	log1p_mean_counts	pct_dropout_by_counts	total_counts	log1p_total_counts
MALAT1	-51.4147	-2.71919	0	0	0.944924	0.991391	1750	3.69031	1.5455	5.50756	6834.45	8.82988
TMSB4X	48.0341	1.91151	0	0	0.982721	0.922097	1820	4.45196	1.69597	1.72786	8245.02	9.01749
TMSB10	46.8523	1.78559	0	0	0.985961	0.921462	1826	4.36804	1.68046	1.40389	8089.61	8.99846
NEAT1	-46.3324	-3.8796	0	0	0.138769	0.792718	257	0.380069	0.322133	86.1231	703.887	6.55804
IFI27	44.6577	2.603	0	0	0.915767	0.667996	1696	3.50744	1.50573	8.42333	6495.78	8.77906
FABP4	43.6924	2.82474	0	0	0.932505	0.638323	1727	3.71973	1.55175	6.74946	6888.94	8.83782
GNG11	41.5944	1.93902	0	0	0.851512	0.749427	1577	2.88891	1.35813	14.8488	5350.26	8.58509
FABP5	39.041	2.44117	0	0	0.897408	0.637477	1662	3.3816	1.47741	10.2592	6262.72	8.74253
B2M	38.7253	1.53363	0	0	0.988661	0.956427	1831	4.68003	1.73696	1.13391	8667.42	9.06744
SLC9A3R2	36.708	2.23093	5.44697e-295	9.79855e-292	0.833693	0.593339	1544	2.84989	1.34804	16.6307	5277.99	8.57149
ZBTB20	-34.3164	-2.85152	4.46546e-258	7.30265e-255	0.0842333	0.599936	156	0.220399	0.199178	91.5767	408.178	6.01415
SON	-34.159	-2.33276	9.82449e-256	1.47277e-252	0.180346	0.749815	334	0.46422	0.381322	81.9654	859.735	6.75779
LMNA	-32.8068	-2.61128	4.70248e-236	6.50714e-233	0.112311	0.615743	208	0.295045	0.258545	88.7689	546.423	6.30522
FUS	-32.7163	-2.47029	9.16673e-235	1.17786e-231	0.102592	0.608369	190	0.26481	0.234922	89.7408	490.427	6.19731
FXYD1	-32.6668	-3.47797	4.62623e-234	5.54808e-231	0.0485961	0.519705	90	0.123944	0.116844	95.1404	229.544	5.44044
PEBP1	-31.7936	-2.18105	7.9255e-222	8.91074e-219	0.173866	0.708852	322	0.455408	0.375286	82.6134	843.416	6.73865
RTN4	-31.6062	-2.12374	3.03248e-219	3.20889e-216	0.199784	0.745475	370	0.524923	0.421944	80.0216	972.158	6.88055
COL6A2	-31.3915	-2.91378	2.64186e-216	2.64024e-213	0.116091	0.560809	215	0.30204	0.263932	88.3909	559.377	6.32861
COL4A1	-31.3718	-2.57657	4.91461e-216	4.6531e-213	0.102052	0.579614	189	0.267781	0.237268	89.7948	495.931	6.20845
ID1	30.9765	2.01107	1.11861e-210	1.00613e-207	0.7527	0.582931	1394	2.57997	1.27535	24.73	4778.11	8.47201
MYADM	-30.8876	-3.1805	1.75011e-209	1.49918e-206	0.0469762	0.494373	87	0.119688	0.11305	95.3024	221.662	5.40566
MTRNR2L8	-30.5974	-2.09396	1.32435e-205	1.0829e-202	0.194384	0.709382	360	0.532897	0.427159	80.5616	986.925	6.89561
INTS6	-30.5759	-3.56125	2.55709e-205	1.99997e-202	0.037257	0.474897	69	0.0960713	0.0917322	96.2743	177.924	5.18696
TIMP1	-30.1982	-3.2712	2.49791e-200	1.87229e-197	0.0556156	0.491444	103	0.142707	0.1334	94.4384	264.293	5.58084
LGALS3	30.036	1.06239	3.32911e-198	2.3955e-195	0.850972	0.821367	1576	2.92322	1.36691	14.9028	5413.8	8.59689
MTDH	-30.0106	-2.24433	7.12727e-198	4.93125e-195	0.0950324	0.559115	176	0.245404	0.21946	90.4968	454.488	6.12137
CAV1	29.8753	1.63088	4.11793e-196	2.74361e-193	0.850432	0.719331	1575	2.91606	1.36509	14.9568	5400.54	8.59444
PSAP	-29.7067	-2.08658	6.29167e-194	4.04217e-191	0.143629	0.625587	266	0.365667	0.311643	85.6371	677.216	6.51947
SERPING1	-29.6752	-2.57594	1.6059e-193	9.96155e-191	0.0971922	0.543344	180	0.247114	0.220832	90.2808	457.654	6.1283
CST3	-29.4658	-2.14296	7.90199e-191	4.7383e-188	0.414147	0.820802	767	1.17142	0.77538	58.5853	2169.46	7.6827
CALD1	-29.4187	-2.13156	3.17087e-190	1.84002e-187	0.2473	0.724659	458	0.658072	0.505655	75.27	1218.75	7.1064
HSP90B1	-29.3967	-2.08671	6.05805e-190	3.40557e-187	0.137149	0.611403	254	0.35706	0.30532	86.2851	661.275	6.49568
SAT1	-29.2427	-2.38088	5.55661e-188	3.02903e-185	0.112851	0.560385	209	0.300597	0.262823	88.7149	556.705	6.32383
COL4A2	-29.1883	-2.49353	2.72697e-187	1.44281e-184	0.0863931	0.52662	160	0.221147	0.199791	91.3607	409.565	6.01753
SQSTM1	-28.728	-1.93362	1.70464e-181	8.76137e-179	0.133909	0.603253	248	0.34095	0.293379	86.6091	631.44	6.44959
CEBPD	-28.7218	-2.24728	2.03806e-181	1.01841e-178	0.12041	0.565995	223	0.31161	0.271256	87.959	577.102	6.35975
COL15A1	-28.6578	-2.53597	1.2812e-180	6.22904e-178	0.0977322	0.526197	181	0.251401	0.224263	90.2268	465.594	6.14546
FILIP1L	-28.5754	-2.07495	1.36008e-179	6.43853e-177	0.148488	0.604629	275	0.392698	0.331243	85.1512	727.277	6.59068
TAGLN	-28.5616	-2.42835	2.01738e-179	9.30531e-177	0.159287	0.580814	295	0.427759	0.356106	84.0713	792.209	6.67609
MFGE8	-28.5201	-2.28181	6.60202e-179	2.9691e-176	0.145248	0.590269	269	0.378139	0.320734	85.4752	700.312	6.55295
HSPA1A	-28.4677	-2.06233	2.94127e-178	1.2905e-175	0.136609	0.590622	253	0.353502	0.302696	86.3391	654.686	6.48568
ACTA1	28.4637	1.09827	3.30052e-178	1.41364e-175	0.853132	0.838655	1580	3.01746	1.39065	14.6868	5588.34	8.62862
CCNL1	-28.1703	-2.46033	1.35015e-174	5.64835e-172	0.075594	0.497371	140	0.191663	0.17535	92.4406	354.959	5.87482
RSRP1	-28.1445	-2.90433	2.7943e-174	1.14243e-171	0.0469762	0.455809	87	0.119215	0.112628	95.3024	220.786	5.40171
HSPG2	-28.1425	-2.04708	2.95668e-174	1.18195e-171	0.191685	0.65734	355	0.5141	0.414821	80.8315	952.113	6.85973
HSPA5	-28.1002	-2.19274	9.75054e-174	3.8131e-171	0.0901728	0.520305	167	0.235907	0.211805	90.9827	436.9	6.08199
IGFBP5	-27.9728	-2.82616	3.4806e-172	1.33218e-169	0.0826134	0.487563	153	0.213959	0.193887	91.7387	396.252	5.98457
PLAC9	-27.9221	-2.33179	1.43881e-171	5.39223e-169	0.178726	0.576897	331	0.466509	0.382885	82.1274	863.974	6.7627
PDIA3	-27.8235	-1.9386	2.25206e-170	8.26782e-168	0.132829	0.585012	246	0.34509	0.296461	86.7171	639.106	6.46163
KCNQ1OT1	-27.7457	-3.64475	1.96188e-169	7.05847e-167	0.0329374	0.426948	61	0.0857159	0.0822396	96.7063	158.746	5.07358
SPARC	-27.7218	-1.95815	3.81423e-169	1.34538e-166	0.236501	0.715274	438	0.628275	0.487521	76.3499	1163.57	7.0601
COL3A1	-27.6617	-3.09626	2.01714e-168	6.97813e-166	0.0653348	0.461278	121	0.174114	0.160514	93.4665	322.459	5.77907
SELENOM	-27.6224	-2.19877	5.99105e-168	2.03345e-165	0.112311	0.541968	208	0.287182	0.252455	88.7689	531.861	6.27826
BST2	27.5754	1.55435	2.19318e-167	7.30613e-165	0.721922	0.593268	1337	2.28435	1.18917	27.8078	4230.62	8.35034
NR3C1	-27.5702	-2.35067	2.53661e-167	8.29656e-165	0.0718143	0.484423	133	0.177811	0.163657	92.8186	329.306	5.80002
APP	-27.5101	-1.86431	1.32812e-166	4.26634e-164	0.168467	0.631408	312	0.433189	0.359902	83.1533	802.265	6.68868
S100A4	-27.4103	-2.74247	2.06575e-165	6.51945e-163	0.166307	0.519458	308	0.459449	0.378059	83.3693	850.9	6.74747
ZFP36L1	-27.3906	-1.91188	3.54526e-165	1.09958e-162	0.192225	0.658611	356	0.50892	0.411394	80.7775	942.521	6.84962
SPRY1	-27.3597	-2.44091	8.28764e-165	2.50395e-162	0.0912527	0.501923	169	0.234104	0.210345	90.8747	433.56	6.07433
ITGB1	-27.3594	-1.94678	8.35161e-165	2.50395e-162	0.305616	0.793741	566	0.834109	0.606559	69.4384	1544.77	7.34328
ARL6IP5	-27.322	-2.56508	2.32566e-164	6.8584e-162	0.0664147	0.471898	123	0.168547	0.155761	93.3585	312.149	5.74668
IRF1	-27.2543	-2.37373	1.47872e-163	4.29044e-161	0.0912527	0.504569	169	0.240399	0.215433	90.8747	445.22	6.10081
SRRM2	-27.0814	-1.80437	1.62898e-161	4.65139e-159	0.12527	0.563631	232	0.322088	0.279213	87.473	596.508	6.39277
SFPQ	-27.057	-2.05948	3.16193e-161	8.88749e-159	0.0955724	0.514907	177	0.246796	0.220577	90.4428	457.066	6.12701
KTN1	-27.032	-1.67411	6.21217e-161	1.71924e-158	0.180346	0.65039	334	0.479613	0.391781	81.9654	888.243	6.79037
RBM39	-27.0016	-1.70369	1.41392e-160	3.85378e-158	0.157667	0.61666	292	0.410085	0.34365	84.2333	759.478	6.63395
CAST	-26.9951	-1.78249	1.68702e-160	4.52951e-158	0.12689	0.564584	235	0.327684	0.283436	87.311	606.871	6.40996
THBS4	-26.8799	-3.53355	3.77253e-159	9.98002e-157	0.037797	0.419222	70	0.0960895	0.0917489	96.2203	177.958	5.18715
HMGN2	-26.8211	-1.79046	1.8352e-158	4.78455e-156	0.12959	0.566454	240	0.335755	0.289496	87.041	621.818	6.43425
SLC38A2	-26.7692	-2.54507	7.37398e-158	1.89501e-155	0.0577754	0.452352	107	0.151513	0.141077	94.2225	280.602	5.6405
NUPR1	-26.7114	-2.19253	3.47252e-157	8.79819e-155	0.0939525	0.50344	174	0.238082	0.213563	90.6048	440.927	6.09115
MGP	-26.7031	-2.97405	4.33639e-157	1.08344e-154	0.0901728	0.462513	167	0.241138	0.216028	90.9827	446.587	6.10387
CAMK2N1	-26.562	-3.27105	1.86842e-155	4.60425e-153	0.0361771	0.416293	67	0.08843	0.0847363	96.3823	163.772	5.10457
CYBA	-26.4742	-2.87637	1.92051e-154	4.66865e-152	0.0475162	0.431218	88	0.123362	0.116326	95.2484	228.466	5.43576
CALM1	26.3565	0.598669	4.32377e-153	1.03707e-150	0.842333	0.931024	1560	2.88905	1.35816	15.7667	5350.52	8.58514
COL6A1	-26.3086	-2.79792	1.5275e-152	3.61554e-150	0.0788337	0.45655	146	0.206012	0.187319	92.1166	381.533	5.94682
ATP5F1D	-26.1773	-1.62698	4.81671e-151	1.1253e-148	0.232181	0.7055	430	0.607652	0.474775	76.7819	1125.37	7.02676
SEPT7	-26.1644	-1.74416	6.76199e-151	1.55951e-148	0.243521	0.730304	451	0.642259	0.496073	75.6479	1189.46	7.0821
RGCC	26.1387	1.72416	1.32592e-150	3.01924e-148	0.660367	0.541015	1223	2.12269	1.13869	33.9633	3931.22	8.27696
HSP90AA1	-26.137	-1.82666	1.38573e-150	3.11598e-148	0.348812	0.838126	646	0.952242	0.668978	65.1188	1763.55	7.47565
PMP22	-26.0852	-2.43777	5.37329e-150	1.19334e-147	0.0820734	0.473521	152	0.218868	0.197923	91.7927	405.344	6.0072
RRBP1	-26.0844	-2.63062	5.48332e-150	1.20292e-147	0.0539957	0.43584	100	0.133546	0.125351	94.6004	247.327	5.51475
STAT3	-25.9775	-2.34086	8.90477e-149	1.92998e-146	0.0685745	0.456374	127	0.172613	0.159234	93.1425	319.679	5.77044
ANKRD12	-25.9629	-1.85265	1.30013e-148	2.78429e-146	0.113931	0.526726	211	0.298469	0.261186	88.6069	552.765	6.31674
RPS28	25.9262	0.430501	3.37764e-148	7.14827e-146	0.920626	0.968846	1705	3.43072	1.48856	7.93737	6353.69	8.75695
SSPN	-25.8586	-4.14833	1.9461e-147	4.07074e-145	0.0183585	0.382422	34	0.0486114	0.0474668	98.1641	90.0283	4.51117
CTGF	-25.8278	-2.66727	4.32227e-147	8.93717e-145	0.0647948	0.443672	120	0.168849	0.156019	93.5205	312.708	5.74846
NUCKS1	-25.8245	-1.5743	4.71013e-147	9.62847e-145	0.213283	0.69481	395	0.554878	0.441397	78.6717	1027.63	6.93599
DDX3X	-25.7631	-1.9752	2.2971e-146	4.64298e-144	0.099892	0.499136	185	0.257826	0.229385	90.0108	477.494	6.17064
NFIC	-25.7616	-2.41067	2.3912e-146	4.77947e-144	0.0593952	0.440003	110	0.153062	0.142421	94.0605	283.47	5.65063
PPP1R10	-25.7604	-2.80254	2.46225e-146	4.86741e-144	0.0448164	0.418234	83	0.113492	0.107501	95.5184	210.187	5.35274
ZFP36L2	-25.7179	-1.7221	7.37418e-146	1.44189e-143	0.197084	0.64665	365	0.52551	0.422329	80.2916	973.245	6.88166
CHD9	-25.6894	-2.30053	1.53587e-145	2.97084e-143	0.0653348	0.447977	121	0.166459	0.153973	93.4665	308.282	5.73425
APOD	-25.6444	-2.22394	4.88672e-145	9.35183e-143	0.195464	0.570053	362	0.524656	0.421769	80.4536	971.663	6.88004
CXCL12	-25.6269	-1.90151	7.64419e-145	1.44749e-142	0.164147	0.581802	304	0.429545	0.357356	83.5853	795.518	6.68025
TSPO	-25.6187	-2.41646	9.4467e-145	1.77017e-142	0.0637149	0.443319	118	0.16333	0.151287	93.6285	302.488	5.71534
HERPUD1	-25.5552	-1.80887	4.80917e-144	8.91878e-142	0.104212	0.506651	193	0.268904	0.238154	89.5788	498.011	6.21263
DST	-25.5209	-2.61248	1.15437e-143	2.11898e-141	0.0491361	0.421339	91	0.12794	0.120393	95.0864	236.946	5.47204
DBI	-25.3658	-1.63986	6.01278e-142	1.09257e-139	0.178186	0.622129	330	0.458846	0.377646	82.1814	849.783	6.74616
EMP3	-25.3377	-2.36382	1.228e-141	2.20904e-139	0.0772138	0.455527	143	0.203659	0.185366	92.2786	377.177	5.93536
LGALS3BP	-25.2002	-2.73122	3.98348e-140	7.09492e-138	0.0469762	0.41333	87	0.120534	0.113805	95.3024	223.229	5.41267
NFIB	-25.1976	-1.84223	4.26046e-140	7.51386e-138	0.102592	0.49656	190	0.265435	0.235416	89.7408	491.585	6.19967
ATP6AP2	-25.1561	-2.02135	1.21123e-139	2.11542e-137	0.0842333	0.469181	156	0.213447	0.193465	91.5767	395.304	5.98218
LAPTM4A	-25.0475	-1.68938	1.85919e-138	3.21586e-136	0.236501	0.692129	438	0.625693	0.485934	76.3499	1158.78	7.05599
CEBPB	-25.0227	-3.08301	3.46522e-138	5.93675e-136	0.0345572	0.393078	64	0.0892103	0.085453	96.5443	165.218	5.1133
LTBP4	-25.0212	-3.23306	3.59706e-138	6.10449e-136	0.0415767	0.39964	77	0.111761	0.105945	95.8423	206.981	5.33745
RNASE1	25.0073	1.63347	5.08933e-138	8.55625e-136	0.689525	0.492891	1277	2.1517	1.14794	31.0475	3984.95	8.29053
YWHAZ	-24.995	-1.74561	6.92091e-138	1.15278e-135	0.115011	0.514236	213	0.293308	0.257203	88.4989	543.206	6.29933
RPS7	24.9833	0.359468	9.28922e-138	1.53306e-135	0.853132	0.945807	1580	2.87254	1.35391	14.6868	5319.95	8.57941
APLP2	-24.9257	-1.83051	3.92257e-137	6.41482e-135	0.110691	0.503722	205	0.280547	0.247287	88.9309	519.572	6.25493
DDX24	-24.9202	-1.74101	4.49015e-137	7.27687e-135	0.103132	0.494902	191	0.268373	0.237735	89.6868	497.026	6.21065
MBNL1	-24.8326	-2.34127	3.99046e-136	6.40932e-134	0.0588553	0.425361	109	0.145168	0.135551	94.1145	268.851	5.59787
PHPT1	-24.7362	-1.60774	4.36349e-135	6.94645e-133	0.146328	0.558551	271	0.374963	0.318427	85.3672	694.432	6.54453
NFIA	-24.7174	-1.76172	6.95741e-135	1.09787e-132	0.111231	0.504534	206	0.287741	0.25289	88.8769	532.897	6.2802
ATP5F1B	-24.672	-1.46834	2.13978e-134	3.34718e-132	0.208423	0.665455	386	0.551996	0.439542	79.1577	1022.3	6.93078
PKM	-24.6699	-1.79213	2.25273e-134	3.49348e-132	0.112851	0.503017	209	0.290317	0.254888	88.7149	537.667	6.2891
ITIH5	-24.6334	-4.28127	5.54201e-134	8.52095e-132	0.0183585	0.363652	34	0.0473667	0.0462791	98.1641	87.7231	4.48552
NDUFB9	-24.4877	-1.59375	1.99604e-132	3.01971e-130	0.12527	0.523833	232	0.322602	0.279601	87.473	597.459	6.39436
RBM25	-24.4877	-2.35231	1.99759e-132	3.01971e-130	0.0593952	0.420845	110	0.144317	0.134808	94.0605	267.274	5.59201
AKAP9	-24.4279	-2.53156	8.64217e-132	1.29553e-129	0.0453564	0.400346	84	0.120979	0.114202	95.4644	224.053	5.41634
SERPINF1	-24.3537	-3.21171	5.29343e-131	7.86972e-129	0.0523758	0.396571	97	0.140101	0.131117	94.7624	259.467	5.56247
ATP5MC1	-24.323	-1.66568	1.11963e-130	1.65091e-128	0.12959	0.52094	240	0.330669	0.285682	87.041	612.399	6.41902
VAPA	-24.3199	-1.62556	1.20745e-130	1.76592e-128	0.105292	0.490985	195	0.270223	0.239193	89.4708	500.454	6.21751
MXRA7	-24.3174	-1.663	1.28309e-130	1.86141e-128	0.12905	0.526656	239	0.331386	0.28622	87.095	613.726	6.42118
MAP1B	-24.3109	-2.99391	1.5038e-130	2.16415e-128	0.0356371	0.384504	66	0.0929074	0.0888415	96.4363	172.065	5.15366
RPL36	24.2793	0.346794	3.24488e-130	4.63271e-128	0.828834	0.935575	1535	2.75872	1.32408	17.1166	5109.16	8.53899
LDHA	-24.2526	-1.50839	6.20833e-130	8.79383e-128	0.197624	0.633349	366	0.515248	0.415579	80.2376	954.239	6.86196
TRA2B	-24.2438	-1.90987	7.68077e-130	1.07945e-127	0.088013	0.460361	163	0.22398	0.202108	91.1987	414.811	6.03023
N4BP2L2	-24.2172	-1.67548	1.46663e-129	2.04522e-127	0.108531	0.490985	201	0.276507	0.244128	89.1469	512.091	6.24045
DSTN	-24.21	-1.65649	1.7457e-129	2.41564e-127	0.283477	0.746639	525	0.764528	0.567883	71.6523	1415.91	7.25623
UBE2B	-24.1883	-1.47208	2.95491e-129	4.05769e-127	0.150108	0.559644	278	0.389551	0.32898	84.9892	721.448	6.58265
BRD2	-24.1809	-1.86899	3.53487e-129	4.81733e-127	0.0971922	0.472356	180	0.25363	0.226043	90.2808	469.722	6.15427
HNRNPU	-24.1316	-1.76999	1.16451e-128	1.57507e-126	0.103132	0.481212	191	0.262659	0.23322	89.6868	486.444	6.18918
MRPL51	-24.1237	-1.5151	1.41001e-128	1.89288e-126	0.12527	0.519388	232	0.323442	0.280236	87.473	599.014	6.39695
LRP1	-24.1118	-3.65075	1.8783e-128	2.50286e-126	0.0232181	0.364287	43	0.0592798	0.0575893	97.6782	109.786	4.7076
CYB5R3	-24.1093	-1.72111	1.99473e-128	2.63846e-126	0.107991	0.489927	200	0.273584	0.241835	89.2009	506.677	6.22985
EIF5	-24.085	-1.40336	3.59245e-128	4.71712e-126	0.167927	0.588893	311	0.432206	0.359216	83.2073	800.445	6.68642
CYR61	-24.0575	-1.74756	6.96274e-128	9.07628e-126	0.169006	0.569523	313	0.438323	0.363478	83.0994	811.773	6.70045
GLUL	-24.0502	-2.32184	8.3042e-128	1.07471e-125	0.0593952	0.413612	110	0.148762	0.138685	94.0605	275.507	5.62223
ATP5MPL	-24.0475	-1.406	8.87653e-128	1.13624e-125	0.209503	0.654236	388	0.551182	0.439017	79.0497	1020.79	6.92931
PNISR	-24.0473	-2.02517	8.906e-128	1.13624e-125	0.075054	0.437639	139	0.189769	0.173759	92.4946	351.453	5.86492
EGFL7	24.0305	1.5798	1.33501e-127	1.69123e-125	0.62581	0.485834	1159	1.8852	1.05959	37.419	3491.39	8.15834
COL1A2	-24.0155	-2.92257	1.91359e-127	2.40724e-125	0.075594	0.408849	140	0.196842	0.179687	92.4406	364.552	5.90141
HSPE1	-23.998	-1.51567	2.91552e-127	3.64217e-125	0.12689	0.520622	235	0.323219	0.280068	87.311	598.602	6.39627
CNN3	-23.9858	-3.35542	3.91642e-127	4.85351e-125	0.024838	0.365346	46	0.0633985	0.0614699	97.5162	117.414	4.77419
P4HB	-23.9855	-1.66864	3.93914e-127	4.85351e-125	0.111771	0.493808	207	0.28375	0.249785	88.8229	525.505	6.26626
NDUFV2	-23.97	-1.53788	5.71832e-127	6.99775e-125	0.157127	0.556998	291	0.396395	0.333894	84.2873	734.123	6.60004
NCL	-23.964	-1.47042	6.59819e-127	8.01992e-125	0.163067	0.575804	302	0.426494	0.35522	83.6933	789.867	6.67313
PABPC1	-23.9407	-1.5898	1.15366e-126	1.39283e-124	0.158747	0.563984	294	0.407663	0.341931	84.1253	754.991	6.62803
PPIB	-23.9259	-1.56427	1.64821e-126	1.97664e-124	0.201944	0.633419	374	0.524047	0.421369	79.8056	970.535	6.87888
CHCHD10	-23.9239	-2.02901	1.72716e-126	2.0576e-124	0.115551	0.475073	214	0.298371	0.26111	88.4449	552.583	6.31641
PLCG2	-23.9177	-2.11064	2.00534e-126	2.3733e-124	0.0734341	0.431817	136	0.191965	0.175603	92.6566	355.52	5.87639
ASAH1	-23.9171	-1.90717	2.03517e-126	2.39286e-124	0.0863931	0.45214	160	0.21945	0.1984	91.3607	406.422	6.00985
MT-ATP8	-23.8977	-1.42139	3.23778e-126	3.7821e-124	0.169546	0.587623	314	0.438491	0.363595	83.0454	812.086	6.70084
RAB2A	-23.877	-1.37976	5.31014e-126	6.16285e-124	0.159827	0.575698	296	0.410344	0.343834	84.0173	759.957	6.63458
PPP1R15A	-23.8195	-1.85157	2.09652e-125	2.41759e-123	0.110151	0.484882	204	0.284432	0.250316	88.9849	526.767	6.26866
BCLAF1	-23.7875	-2.46705	4.49888e-125	5.1548e-123	0.0480562	0.394912	89	0.121424	0.114599	95.1944	224.877	5.41999
MCL1	-23.7872	-1.8203	4.5307e-125	5.1584e-123	0.099892	0.469887	185	0.251797	0.22458	90.0108	466.328	6.14703
ARF1	-23.7794	-1.3673	5.45803e-125	6.17512e-123	0.170626	0.589317	316	0.432586	0.359481	82.9374	801.149	6.68729
ID3	23.7459	1.26617	1.21224e-124	1.36294e-122	0.692765	0.665279	1283	2.23999	1.17557	30.7235	4148.47	8.33074
COX8A	-23.7423	-1.42823	1.32059e-124	1.47553e-122	0.187365	0.609075	347	0.479744	0.391869	81.2635	888.486	6.79064
EPB41L2	-23.7318	-1.61944	1.69335e-124	1.88035e-122	0.148488	0.541897	275	0.385202	0.325846	85.1512	713.395	6.57144
REEP5	-23.7283	-1.61456	1.84128e-124	2.03208e-122	0.11879	0.501641	220	0.302351	0.264171	88.121	559.953	6.32964
TCF25	-23.6883	-1.64288	4.75536e-124	5.21611e-122	0.101512	0.474156	188	0.261769	0.232515	89.8488	484.797	6.18579
NDUFB11	-23.6156	-1.42711	2.66475e-123	2.90523e-121	0.165227	0.57284	306	0.426928	0.355524	83.4773	790.671	6.67415
NDUFB2	-23.6036	-1.42395	3.53972e-123	3.83591e-121	0.25594	0.718096	474	0.67136	0.513638	74.406	1243.36	7.12638
UQCR10	-23.5933	-1.40944	4.51289e-123	4.86122e-121	0.210043	0.628127	389	0.550191	0.438378	78.9957	1018.95	6.92751
EIF1AX	-23.5844	-1.55266	5.57299e-123	5.96741e-121	0.110691	0.487634	205	0.285101	0.250837	88.9309	528.007	6.271
CYGB	-23.5806	-2.6115	6.10138e-123	6.49454e-121	0.0491361	0.392125	91	0.127039	0.119594	95.0864	235.276	5.465
LIMA1	-23.5577	-2.19965	1.04701e-122	1.10792e-120	0.0739741	0.42716	137	0.189696	0.173698	92.6026	351.318	5.86453
UBXN4	-23.5273	-1.70833	2.14223e-122	2.2536e-120	0.0901728	0.453763	167	0.235178	0.211215	90.9827	435.55	6.0789
CALR	-23.5087	-1.47777	3.32156e-122	3.47393e-120	0.190065	0.61412	352	0.499303	0.405	80.9935	924.709	6.83056
NDUFB10	-23.4965	-1.36524	4.43331e-122	4.60988e-120	0.2446	0.687189	453	0.648186	0.499675	75.54	1200.44	7.09128
NDRG2	-23.4918	-1.52907	4.94671e-122	5.11416e-120	0.138769	0.528137	257	0.356569	0.304958	86.1231	660.365	6.49431
EMP1	-23.4819	-1.99348	6.24385e-122	6.41833e-120	0.0907127	0.450199	168	0.230198	0.207175	90.9287	426.327	6.05755
MGLL	23.4749	1.23365	7.36705e-122	7.52987e-120	0.699244	0.66108	1295	2.16949	1.15357	30.0756	4017.89	8.29876
ARID5B	-23.4351	-3.60332	1.87768e-121	1.90833e-119	0.0210583	0.351974	39	0.0529519	0.0515975	97.8942	98.0669	4.5958
QKI	-23.4227	-1.49757	2.51028e-121	2.53694e-119	0.12905	0.512754	239	0.328841	0.284307	87.095	609.013	6.41348
EGR1	-23.3744	-1.68684	7.77839e-121	7.81706e-119	0.188985	0.58346	350	0.51476	0.415257	81.1015	953.336	6.86102
NAP1L1	-23.3647	-1.60053	9.7698e-121	9.76383e-119	0.106371	0.476555	197	0.27311	0.241463	89.3629	505.8	6.22812
COX7B	-23.3403	-1.37093	1.72765e-120	1.71705e-118	0.243521	0.686695	451	0.651264	0.501541	75.6479	1206.14	7.09601
LAMB2	-23.3041	-2.10151	4.03027e-120	3.98354e-118	0.0669546	0.415023	124	0.173123	0.15967	93.3045	320.624	5.77338
XRCC5	-23.2392	-1.58143	1.82767e-119	1.79661e-117	0.107991	0.476978	200	0.270011	0.239026	89.2009	500.061	6.21673
AHNAK	-23.2068	-1.49833	3.88949e-119	3.80262e-117	0.24514	0.696186	454	0.662951	0.508593	75.486	1227.78	7.11378
PRRX1	-23.2008	-3.68844	4.47063e-119	4.34714e-117	0.0183585	0.345517	34	0.0477699	0.046664	98.1641	88.4699	4.4939
NENF	-23.1869	-1.63728	6.17971e-119	5.97671e-117	0.0982721	0.461807	182	0.248671	0.22208	90.1728	460.539	6.13457
TIMP2	-23.1796	-1.99159	7.31637e-119	7.03819e-117	0.088013	0.441238	163	0.222533	0.200925	91.1987	412.13	6.02376
RSRC2	-23.1644	-1.40377	1.04064e-118	9.95752e-117	0.140389	0.529655	260	0.362738	0.309496	85.9611	671.792	6.51144
RNH1	-23.1616	-1.37322	1.11124e-118	1.05768e-116	0.170626	0.579402	316	0.44496	0.368082	82.9374	824.066	6.71546
FAM133B	-23.1078	-2.16958	3.86505e-118	3.65939e-116	0.0583153	0.399993	108	0.153371	0.142689	94.1685	284.043	5.65264
SPCS2	-23.0634	-1.32429	1.07895e-117	1.01619e-115	0.173866	0.58406	322	0.445668	0.368571	82.6134	825.376	6.71705
IL6ST	-23.0581	-1.79668	1.22091e-117	1.14391e-115	0.0885529	0.442755	164	0.223443	0.201669	91.1447	413.816	6.02783
EEF2	-23.0397	-1.35229	1.86645e-117	1.73966e-115	0.234341	0.689694	434	0.617719	0.481017	76.5659	1144.01	7.04317
CYC1	-23.0192	-1.74213	2.99098e-117	2.77344e-115	0.103672	0.462407	192	0.263289	0.233718	89.6328	487.611	6.19157
MGST3	-23.0186	-1.52433	3.0364e-117	2.80112e-115	0.288877	0.776029	535	0.763371	0.567227	71.1123	1413.76	7.25472
PPP1R14B	-22.986	-1.99226	6.44062e-117	5.91124e-115	0.0820734	0.429912	152	0.214146	0.194041	91.7927	396.599	5.98544
ARGLU1	-22.931	-1.59152	2.27998e-116	2.08195e-114	0.108531	0.471968	201	0.278578	0.245749	89.1469	515.927	6.2479
MYL2	22.8846	1.0528	6.61808e-116	6.01276e-114	0.743521	0.727552	1377	2.47132	1.24454	25.6479	4576.89	8.42899
RPL27A	22.8561	0.290354	1.26947e-115	1.14756e-113	0.803456	0.925167	1488	2.62722	1.28847	19.6544	4865.61	8.49015
SCAF11	-22.8425	-1.91093	1.73565e-115	1.56113e-113	0.074514	0.419539	138	0.189797	0.173783	92.5486	351.505	5.86506
TFPI	-22.8278	-4.02503	2.42716e-115	2.17225e-113	0.0172786	0.338108	32	0.0434448	0.0425275	98.2721	80.4597	4.40011
TPI1	-22.7805	-1.35493	7.16167e-115	6.37779e-113	0.2554	0.710546	473	0.673071	0.514661	74.46	1246.53	7.12892
PPDPF	-22.772	-1.32453	8.68068e-115	7.69245e-113	0.191685	0.60971	355	0.493838	0.401349	80.8315	914.589	6.81957
NDUFA1	-22.7445	-1.3407	1.62817e-114	1.43574e-112	0.25432	0.71485	471	0.669515	0.512533	74.568	1239.94	7.12363
BTG2	-22.7066	-2.22308	3.85233e-114	3.38046e-112	0.0615551	0.397382	114	0.15782	0.146539	93.8445	292.282	5.68113
EIF4A1	-22.6871	-1.57638	6.00763e-114	5.24618e-112	0.113931	0.477543	211	0.288065	0.253141	88.6069	533.496	6.28133
DDAH2	-22.6472	-1.71569	1.48567e-113	1.29109e-111	0.110691	0.470769	205	0.284045	0.250016	88.9309	526.052	6.2673
SRSF5	-22.641	-1.33781	1.71008e-113	1.47898e-111	0.184125	0.591469	341	0.471703	0.38642	81.5875	873.594	6.77376
IQGAP1	-22.6221	-2.14741	2.62714e-113	2.26122e-111	0.062095	0.397664	115	0.156839	0.145691	93.7905	290.466	5.67492
LMO4	-22.6211	-1.67507	2.68662e-113	2.30141e-111	0.0988121	0.452599	183	0.248412	0.221872	90.1188	460.059	6.13353
ATP5PO	-22.5868	-1.31473	5.83791e-113	4.97717e-111	0.192225	0.602512	356	0.495624	0.402543	80.7775	917.895	6.82317
SELENOP	-22.572	-1.44576	8.16888e-113	6.9316e-111	0.24784	0.684719	459	0.653928	0.503153	75.216	1211.08	7.10009
SELENOS	-22.5502	-1.51299	1.33791e-112	1.12993e-110	0.117711	0.481918	218	0.303407	0.264981	88.2289	561.909	6.33312
DNAJB6	-22.5222	-1.40483	2.51403e-112	2.11331e-110	0.12635	0.496031	234	0.316022	0.274614	87.365	585.273	6.37379
PRDX4	-22.5202	-1.87821	2.62921e-112	2.19985e-110	0.0863931	0.43217	160	0.218253	0.197418	91.3607	404.204	6.00439
DEK	-22.4959	-1.31793	4.54766e-112	3.7874e-110	0.146328	0.52902	271	0.375024	0.318471	85.3672	694.544	6.54469
SF3B1	-22.4894	-1.64431	5.27432e-112	4.37234e-110	0.0950324	0.445613	176	0.242011	0.216732	90.4968	448.205	6.10748
HNRNPDL	-22.4786	-1.25222	6.72921e-112	5.55284e-110	0.197084	0.615672	365	0.514833	0.415305	80.2916	953.471	6.86116
GSN	-22.3823	-1.72408	5.84914e-111	4.80457e-109	0.485421	0.814522	899	1.3544	0.856287	51.4579	2508.35	7.82778
PRDX2	-22.3545	-1.30252	1.09228e-110	8.93138e-109	0.210043	0.630244	389	0.53912	0.431211	78.9957	998.45	6.90721
TMBIM6	-22.3379	-1.39101	1.58375e-110	1.28915e-108	0.24946	0.699503	462	0.65565	0.504194	75.054	1214.26	7.10272
NDUFB7	-22.3156	-1.29495	2.61e-110	2.11492e-108	0.2473	0.697527	458	0.650476	0.501063	75.27	1204.68	7.0948
ATF4	-22.2972	-1.30367	3.93588e-110	3.175e-108	0.147408	0.527008	273	0.379955	0.322051	85.2592	703.677	6.55774
ITM2C	-22.2845	-2.84331	5.22898e-110	4.19929e-108	0.037257	0.356772	69	0.0930176	0.0889423	96.2743	172.269	5.15484
ATP5MF	-22.28	-1.29104	5.77526e-110	4.61739e-108	0.178726	0.580426	331	0.454322	0.37454	82.1274	841.404	6.73626
NDN	-22.2757	-3.94731	6.35718e-110	5.06015e-108	0.0145788	0.327277	27	0.0345267	0.033944	98.5421	63.9435	4.17352
ATP5PD	-22.2362	-1.26341	1.53295e-109	1.21481e-107	0.197084	0.605793	365	0.508956	0.411418	80.2916	942.586	6.84969
SRSF7	-22.2269	-1.28093	1.88727e-109	1.48904e-107	0.200864	0.61599	372	0.527303	0.423504	79.9136	976.566	6.88507
AMD1	-22.178	-2.2354	5.60418e-109	4.40234e-107	0.0529158	0.3784	98	0.133278	0.125114	94.7084	246.831	5.51275
TCF15	22.1709	1.41555	6.55947e-109	5.13036e-107	0.602592	0.512931	1116	1.82495	1.03849	39.7408	3379.8	8.12587
WSB1	-22.1463	-1.34428	1.13307e-108	8.82369e-107	0.172246	0.564196	319	0.452317	0.37316	82.7754	837.69	6.73184
ESD	-22.1287	-1.35933	1.67329e-108	1.29745e-106	0.12689	0.491621	235	0.320994	0.278384	87.311	594.48	6.38937
SIVA1	-22.0735	-1.31476	5.67669e-108	4.38275e-106	0.12527	0.48901	232	0.319673	0.277384	87.473	592.034	6.38525
IFRD1	-22.0409	-2.95167	1.16843e-107	8.98241e-106	0.0286177	0.342977	53	0.0731917	0.0706371	97.1382	135.551	4.9167
NDUFC1	-21.9328	-1.24025	1.26506e-106	9.68387e-105	0.208963	0.628197	387	0.545787	0.435533	79.1037	1010.8	6.91948
TMEM88	21.926	1.68408	1.46705e-106	1.11825e-104	0.545896	0.396253	1011	1.60403	0.957059	45.4104	2970.66	7.99688
SPCS1	-21.9018	-1.29247	2.49736e-106	1.89557e-104	0.137149	0.504357	254	0.34535	0.296654	86.2851	639.588	6.46239
LDHB	-21.8878	-1.37179	3.39879e-106	2.56894e-104	0.12419	0.482765	230	0.316386	0.27489	87.581	585.947	6.37494
TMBIM4	-21.8727	-1.28311	4.72618e-106	3.55729e-104	0.151188	0.52722	280	0.388635	0.328321	84.8812	719.753	6.5803
CPQ	-21.8707	-2.30587	4.93814e-106	3.70135e-104	0.0583153	0.380588	108	0.150603	0.140287	94.1685	278.918	5.6345
FLNA	-21.845	-2.85339	8.67985e-106	6.47891e-104	0.0334773	0.345906	62	0.0843217	0.0809546	96.6523	156.164	5.05729
MTRNR2L12	-21.7994	-1.62939	2.34977e-105	1.7467e-103	0.459503	0.89433	851	1.38177	0.867844	54.0497	2559.04	7.84778
MEG3	-21.7922	-2.75506	2.74833e-105	2.03455e-103	0.0610151	0.37339	113	0.156643	0.145522	93.8985	290.102	5.67367
DDX17	-21.7849	-1.4192	3.22873e-105	2.3804e-103	0.12689	0.482306	235	0.325538	0.281818	87.311	602.896	6.4034
RPL11	21.7682	0.298712	4.64968e-105	3.41401e-103	0.897948	0.962319	1663	3.22059	1.43997	10.2052	5964.52	8.69375
CTSD	-21.7576	-1.46105	5.85652e-105	4.28264e-103	0.111771	0.460925	207	0.28618	0.251677	88.8229	530.005	6.27477
GADD45GIP1	-21.7133	-1.23006	1.53494e-104	1.11789e-102	0.150108	0.524327	278	0.380657	0.322559	84.9892	704.976	6.55958
GRN	-21.6721	-1.97295	3.75932e-104	2.72687e-102	0.0658747	0.389479	122	0.165201	0.152894	93.4125	305.953	5.72669
MAGED2	-21.6719	-1.49982	3.78152e-104	2.73196e-102	0.107991	0.45341	200	0.275123	0.243042	89.2009	509.527	6.23544
UQCRQ	-21.6642	-1.25168	4.46185e-104	3.21057e-102	0.205184	0.603182	380	0.532503	0.426902	79.4816	986.196	6.89487
EIF1B	-21.6399	-1.21064	7.55944e-104	5.4178e-102	0.143089	0.511378	265	0.370155	0.314924	85.6911	685.527	6.53165
VDAC1	-21.6296	-1.56024	9.4614e-104	6.75401e-102	0.117171	0.459267	217	0.306283	0.267186	88.2829	567.236	6.34254
NDUFAB1	-21.6262	-1.28314	1.01748e-103	7.23458e-102	0.154428	0.524362	286	0.394269	0.332371	84.5572	730.187	6.59467
NDUFB1	-21.6147	-1.21423	1.30569e-103	9.2473e-102	0.214903	0.628868	398	0.563109	0.446677	78.5097	1042.88	6.9507
MORF4L2	-21.6029	-1.72365	1.68729e-103	1.1903e-101	0.0739741	0.401228	137	0.189973	0.173931	92.6026	351.831	5.86599
RWDD1	-21.598	-1.20114	1.87472e-103	1.31735e-101	0.171166	0.556469	317	0.444479	0.367748	82.8834	823.174	6.71438
HIST1H4C	-21.5924	-1.33058	2.11516e-103	1.48053e-101	0.157127	0.527714	291	0.406864	0.341363	84.2873	753.512	6.62607
BZW1	-21.5706	-1.38833	3.3913e-103	2.36458e-101	0.12257	0.475038	227	0.315709	0.274375	87.743	584.692	6.37279
MDH1	-21.5653	-1.9474	3.80343e-103	2.6417e-101	0.0718143	0.394701	133	0.18638	0.170907	92.8186	345.177	5.84695
CD99	-21.5634	-1.4446	3.96344e-103	2.74224e-101	0.293197	0.71799	543	0.775215	0.573922	70.6803	1435.7	7.2701
NDUFA5	-21.5227	-1.36983	9.53476e-103	6.57168e-101	0.11987	0.469604	222	0.308256	0.268695	88.013	570.889	6.34895
C19orf70	-21.4909	-1.30187	1.89601e-102	1.3018e-100	0.131749	0.489362	244	0.338721	0.291715	86.8251	627.311	6.44304
LMAN1	-21.4868	-1.91307	2.07003e-102	1.41589e-100	0.0680346	0.389902	126	0.167265	0.154663	93.1965	309.775	5.73907
PSMD8	-21.483	-1.11756	2.24425e-102	1.52924e-100	0.175486	0.56596	325	0.457191	0.37651	82.4514	846.717	6.74255
MPHOSPH8	-21.4758	-1.45711	2.61951e-102	1.77821e-100	0.105832	0.44653	196	0.275745	0.243531	89.4168	510.68	6.2377
PCYOX1	-21.453	-3.02726	4.28125e-102	2.89531e-100	0.0280778	0.333768	52	0.0699184	0.0675824	97.1922	129.489	4.87129
EIF4A2	-21.4427	-1.2377	5.34064e-102	3.59823e-100	0.24514	0.683731	454	0.636671	0.492664	75.486	1179.11	7.07337
CYSTM1	-21.4312	-1.5167	6.8394e-102	4.59082e-100	0.106371	0.446389	197	0.276074	0.243788	89.3629	511.288	6.23889
PTMA	21.4089	0.625369	1.10448e-101	7.38604e-100	0.87203	0.901387	1615	3.06941	1.4035	12.797	5684.54	8.64568
SLC25A3	-21.3939	-1.40376	1.52191e-101	1.01399e-99	0.310475	0.778358	575	0.818585	0.598059	68.9525	1516.02	7.3245
JMJD1C	-21.3916	-2.35409	1.60069e-101	1.06254e-99	0.0442765	0.355044	82	0.113456	0.107469	95.5724	210.121	5.35243
TUBB4B	-21.3741	-1.2593	2.32921e-101	1.54045e-99	0.223002	0.636136	413	0.589054	0.463139	77.6998	1090.93	6.9957
ARF4	-21.3457	-1.52325	4.27378e-101	2.81616e-99	0.104752	0.443002	194	0.263263	0.233698	89.5248	487.564	6.19147
ATRAID	-21.3363	-1.30612	5.22599e-101	3.43103e-99	0.12743	0.480295	236	0.324094	0.280728	87.257	600.221	6.39896
UQCR11	-21.3293	-1.23668	6.07248e-101	3.97229e-99	0.261879	0.691211	485	0.688783	0.524008	73.8121	1275.63	7.15198
LEPROT	-21.3122	-1.25132	8.75509e-101	5.70636e-99	0.157127	0.527502	291	0.405563	0.340438	84.2873	751.103	6.62287
PPIG	-21.304	-1.53037	1.04192e-100	6.76645e-99	0.100432	0.435346	186	0.25137	0.224239	89.9568	465.537	6.14534
TLN1	-21.2576	-1.71168	2.80352e-100	1.81412e-98	0.0858531	0.411742	159	0.214773	0.194557	91.4147	397.76	5.98836
LAMP1	-21.2497	-1.41542	3.31989e-100	2.14055e-98	0.116091	0.459443	215	0.297898	0.260746	88.3909	551.707	6.31483
MAP1LC3B	-21.2463	-1.35488	3.56997e-100	2.29358e-98	0.111771	0.453481	207	0.28957	0.254309	88.8229	536.283	6.28653
COMT	-21.2432	-1.41901	3.81084e-100	2.43961e-98	0.110691	0.451364	205	0.278187	0.245442	88.9309	515.202	6.2465
LAMTOR5	-21.2346	-1.137	4.5781e-100	2.92041e-98	0.152808	0.521857	283	0.396141	0.333712	84.7192	733.654	6.5994
ATP5MC3	-21.2261	-1.20972	5.47952e-100	3.48308e-98	0.236501	0.654659	438	0.619674	0.482225	76.3499	1147.64	7.04633
ISCU	-21.2245	-1.23477	5.66674e-100	3.5894e-98	0.144708	0.506157	268	0.370766	0.31537	85.5292	686.658	6.53329
MDH2	-21.2193	-1.57904	6.3382e-100	4.00063e-98	0.105832	0.438839	196	0.266979	0.236635	89.4168	494.444	6.20545
NR2F2	-21.2066	-2.55749	8.30616e-100	5.22446e-98	0.0507559	0.357831	94	0.131018	0.123118	94.9244	242.646	5.49572
CD46	-21.1939	-1.62636	1.08793e-99	6.81905e-98	0.0944924	0.423385	175	0.244965	0.219107	90.5508	453.675	6.11958
PSMB5	-21.1869	-1.44453	1.26137e-99	7.87876e-98	0.100972	0.435804	187	0.252659	0.225268	89.9028	467.924	6.15044
CPE	-21.1804	-2.58198	1.44833e-99	9.01525e-98	0.0669546	0.372932	124	0.172766	0.159365	93.3045	319.963	5.77133
SSR2	-21.1675	-1.17838	1.90353e-99	1.18078e-97	0.165227	0.539922	306	0.424371	0.35373	83.4773	785.935	6.66815
FHL1	-21.1621	-1.42654	2.13528e-99	1.31999e-97	0.220302	0.584942	408	0.589091	0.463162	77.9698	1091	6.99576
FN1	-21.1545	-3.22429	2.51006e-99	1.54635e-97	0.0367171	0.336626	68	0.0935911	0.0894668	96.3283	173.331	5.16095
DRAP1	-21.1407	-1.27516	3.36406e-99	2.06539e-97	0.12149	0.467558	225	0.309084	0.269327	87.851	572.423	6.35162
SSB	-21.1388	-1.22289	3.49938e-99	2.14117e-97	0.131749	0.484846	244	0.339522	0.292313	86.8251	628.794	6.44539
PPP1R12A	-21.1272	-2.13192	4.47088e-99	2.72632e-97	0.0550756	0.366016	102	0.137345	0.128697	94.4924	254.364	5.54269
CAVIN3	-21.0962	-1.36585	8.62808e-99	5.2436e-97	0.159827	0.524221	296	0.416384	0.348107	84.0173	771.143	6.64917
DNAJB1	-21.0876	-1.40177	1.03356e-98	6.26017e-97	0.158207	0.519352	293	0.42112	0.351445	84.1793	779.914	6.66047
EFHD1	-21.0631	-3.14972	1.73443e-98	1.047e-96	0.0242981	0.323043	45	0.0623366	0.0604708	97.5702	115.447	4.75744
ALDH1A1	-21.059	-3.71569	1.88945e-98	1.13677e-96	0.0178186	0.31454	33	0.0481551	0.0470316	98.2181	89.1832	4.50184
NDUFA13	-21.0361	-1.2247	3.06508e-98	1.83793e-96	0.143089	0.500053	265	0.36336	0.309952	85.6911	672.942	6.51314
CALU	-21.0346	-2.00775	3.16353e-98	1.89066e-96	0.0604752	0.372755	112	0.151466	0.141036	93.9525	280.516	5.64019
STUB1	-21.0004	-1.2645	6.49729e-98	3.87019e-96	0.12905	0.476873	239	0.324866	0.281311	87.095	601.652	6.40134
RSL24D1	-20.9988	-1.21622	6.72935e-98	3.99519e-96	0.132289	0.483364	245	0.339527	0.292316	86.7711	628.803	6.44541
CCDC80	-20.9926	-3.37691	7.66436e-98	4.53534e-96	0.0350972	0.330911	65	0.0919753	0.0879882	96.4903	170.338	5.14364
SRSF11	-20.9848	-1.40782	9.03267e-98	5.3275e-96	0.105292	0.439227	195	0.276098	0.243807	89.4708	511.334	6.23898
VEGFB	-20.9687	-2.2523	1.26597e-97	7.44233e-96	0.049676	0.356137	92	0.122321	0.115399	95.0324	226.539	5.42732
LAMP2	-20.9676	-2.19792	1.29638e-97	7.59628e-96	0.0475162	0.353879	88	0.122496	0.115554	95.2484	226.862	5.42874
TOMM20	-20.9393	-1.1296	2.34978e-97	1.37241e-95	0.159287	0.52662	295	0.403948	0.339289	84.0713	748.113	6.61889
SDHD	-20.9227	-1.49595	3.32586e-97	1.93621e-95	0.088013	0.412306	163	0.227401	0.204899	91.1987	421.147	6.04535
RPL10	20.9192	0.333702	3.58087e-97	2.07795e-95	0.982181	0.986805	1819	4.02737	1.6149	1.78186	7458.68	8.91727
VAMP2	-20.9148	-1.16023	3.92303e-97	2.26918e-95	0.154968	0.518999	287	0.39778	0.334885	84.5032	736.688	6.60352
DYNC1H1	-20.9106	-2.08221	4.28913e-97	2.47298e-95	0.0556156	0.363617	103	0.139958	0.130991	94.4384	259.202	5.56146
SBDS	-20.8963	-1.18899	5.78569e-97	3.3252e-95	0.174406	0.549342	323	0.450959	0.372225	82.5594	835.176	6.72884
STEAP4	-20.878	-3.43198	8.48428e-97	4.86063e-95	0.0232181	0.317997	43	0.0560481	0.0545338	97.6782	103.801	4.65206
ATRX	-20.8566	-1.769	1.3288e-96	7.58848e-95	0.0766739	0.392584	142	0.198961	0.181455	92.3326	368.475	5.91208
CSNK1A1	-20.8525	-1.3498	1.44644e-96	8.23418e-95	0.107991	0.441626	200	0.276013	0.24374	89.2009	511.176	6.23867
NDUFB8	-20.8517	-1.09037	1.46992e-96	8.34144e-95	0.206803	0.61105	383	0.537101	0.429898	79.3197	994.711	6.90346
CYCS	-20.8377	-1.24465	1.97273e-96	1.11596e-94	0.178186	0.549095	330	0.465948	0.382502	82.1814	862.936	6.7615
ATF3	-20.804	-1.76833	3.98498e-96	2.24721e-94	0.113931	0.436827	211	0.303592	0.265123	88.6069	562.252	6.33373
EPS8	-20.7985	-3.03912	4.46331e-96	2.50908e-94	0.0313175	0.327488	58	0.0790187	0.076052	96.8683	146.343	4.99276
NDUFS7	-20.7981	-1.40628	4.50058e-96	2.52215e-94	0.12041	0.45648	223	0.31136	0.271065	87.959	576.64	6.35895
SYNE1	-20.7766	-2.27361	7.05225e-96	3.93984e-94	0.0529158	0.356737	98	0.130958	0.123065	94.7084	242.534	5.49526
LPP	-20.7624	-2.18117	9.4698e-96	5.27406e-94	0.0507559	0.354832	94	0.126704	0.119297	94.9244	234.656	5.46237
NFE2L2	-20.7433	-1.85865	1.40773e-95	7.81597e-94	0.0647948	0.374308	120	0.16544	0.153099	93.5205	306.395	5.72813
HIGD2A	-20.7402	-1.34922	1.50281e-95	8.31817e-94	0.11879	0.455598	220	0.302151	0.264018	88.121	559.584	6.32898
IER5L	-20.7369	-2.00985	1.60944e-95	8.88103e-94	0.062095	0.370356	115	0.160052	0.148465	93.7905	296.417	5.69514
ATP5F1A	-20.6807	-1.33845	5.16926e-95	2.84373e-93	0.12689	0.466359	235	0.323313	0.280139	87.311	598.776	6.39656
FGFR1	-20.6747	-2.07009	5.84722e-95	3.20688e-93	0.0583153	0.364182	108	0.148722	0.13865	94.1685	275.432	5.62197
RPL34	20.6625	0.321498	7.53917e-95	4.12226e-93	0.923866	0.96433	1711	3.36715	1.47411	7.61339	6235.96	8.73825
SEC61B	-20.6438	-1.12777	1.10878e-94	6.0442e-93	0.193844	0.582295	359	0.49589	0.402721	80.6156	918.388	6.82371
VPS28	-20.6245	-1.04441	1.65581e-94	8.99892e-93	0.193844	0.583989	359	0.501985	0.406788	80.6156	929.676	6.83591
HP1BP3	-20.623	-1.32842	1.70698e-94	9.24903e-93	0.108531	0.438733	201	0.281708	0.248194	89.1469	521.724	6.25905
NDUFS4	-20.6226	-1.55591	1.7192e-94	9.28731e-93	0.0847732	0.402463	157	0.215468	0.195129	91.5227	399.046	5.99158
SOD2	-20.6223	-2.28516	1.73186e-94	9.32769e-93	0.0491361	0.349257	91	0.125071	0.117846	95.0864	231.631	5.44945
MXRA8	-20.615	-3.4317	2.01239e-94	1.08062e-92	0.0210583	0.312105	39	0.0517183	0.0504253	97.8942	95.7823	4.57246
FXR1	-20.6133	-1.4075	2.0837e-94	1.11559e-92	0.116091	0.446742	215	0.297144	0.260165	88.3909	550.31	6.3123
ATP6V1G1	-20.6123	-1.0423	2.13072e-94	1.13737e-92	0.185205	0.5679	343	0.47818	0.390812	81.4795	885.589	6.78738
MYDGF	-20.6021	-1.46399	2.62952e-94	1.39948e-92	0.104212	0.431817	193	0.262319	0.232951	89.5788	485.815	6.18788
RPL30	20.6016	0.230302	2.65746e-94	1.41018e-92	0.903888	0.965776	1674	3.21531	1.43872	9.61123	5954.76	8.69211
SPTBN1	-20.5927	-1.32813	3.19202e-94	1.68886e-92	0.278078	0.682003	515	0.773712	0.573075	72.1922	1432.92	7.26816
SOD1	-20.5869	-1.20514	3.59722e-94	1.89767e-92	0.262419	0.709382	486	0.697097	0.528919	73.7581	1291.02	7.16396
ZNF706	-20.5831	-1.1668	3.88707e-94	2.04458e-92	0.132829	0.477896	246	0.343078	0.294964	86.7171	635.381	6.4558
PRDX6	-20.5625	-1.11704	5.94349e-94	3.11713e-92	0.203564	0.594856	377	0.523438	0.42097	79.6436	969.407	6.87772
ADH5	-20.5593	-1.67213	6.35246e-94	3.32193e-92	0.0766739	0.389302	142	0.191134	0.174906	92.3326	353.981	5.87206
VDAC3	-20.5425	-1.34896	8.98978e-94	4.68745e-92	0.12527	0.460114	232	0.317631	0.275835	87.473	588.252	6.37885
EPHX1	-20.5208	-1.40024	1.40455e-93	7.30247e-92	0.115011	0.445683	213	0.29206	0.256238	88.4989	540.895	6.29507
CLDN5	20.5166	1.50798	1.52925e-93	7.92786e-92	0.564795	0.435734	1046	1.68571	0.987945	43.5205	3121.93	8.04653
RPN2	-20.5147	-1.75064	1.59108e-93	8.22469e-92	0.0712743	0.380588	132	0.177307	0.163229	92.8726	328.372	5.79719
WASF2	-20.496	-1.14599	2.33839e-93	1.20531e-91	0.170086	0.535758	315	0.448903	0.370807	82.9914	831.369	6.72428
MAP2K2	-20.4905	-1.34426	2.61662e-93	1.34487e-91	0.111771	0.441379	207	0.279502	0.246471	88.8229	517.637	6.2512
KDELR1	-20.4719	-1.28655	3.83402e-93	1.96496e-91	0.12203	0.457856	226	0.308095	0.268572	87.797	570.591	6.34842
KCTD12	-20.4698	-1.75614	4.00652e-93	2.04754e-91	0.0761339	0.386445	141	0.194145	0.17743	92.3866	359.556	5.88765
SEPT2	-20.4557	-1.29252	5.34207e-93	2.72234e-91	0.117711	0.450129	218	0.296004	0.259286	88.2289	548.199	6.30846
CALM2	-20.4326	-1.41557	8.58842e-93	4.36433e-91	0.334233	0.794694	619	0.91219	0.648249	66.5767	1689.38	7.43271
RBPJ	-20.4248	-2.28949	1.00742e-92	5.10494e-91	0.0448164	0.341636	83	0.109159	0.103602	95.5184	202.162	5.314
PIK3R1	-20.423	-2.88104	1.04361e-92	5.27346e-91	0.0280778	0.319091	52	0.0677992	0.0655997	97.1922	125.564	4.84075
LRPAP1	-20.4093	-1.46247	1.38165e-92	6.96204e-91	0.0934125	0.412694	173	0.236096	0.211958	90.6587	437.25	6.08279
SELENBP1	-20.4066	-1.72883	1.46214e-92	7.34706e-91	0.0777538	0.387785	144	0.198451	0.18103	92.2246	367.531	5.90952
MZT2B	-20.4062	-1.08982	1.47421e-92	7.38705e-91	0.225162	0.638535	417	0.581293	0.458243	77.4838	1076.55	6.98245
SPAG9	-20.3972	-2.05787	1.77078e-92	8.84848e-91	0.0556156	0.356137	103	0.139264	0.130382	94.4384	257.917	5.55651
NDUFS6	-20.3954	-1.06208	1.83657e-92	9.15183e-91	0.219762	0.625163	407	0.573642	0.453393	78.0238	1062.39	6.96921
TBCA	-20.3898	-1.05708	2.06056e-92	1.02396e-90	0.176026	0.548178	326	0.458342	0.3773	82.3974	848.849	6.74506
GSTO1	-20.3621	-1.13028	3.62972e-92	1.79876e-90	0.137149	0.481777	254	0.354451	0.303396	86.2851	656.443	6.48836
DYNC1I2	-20.3615	-1.13153	3.67186e-92	1.81464e-90	0.152808	0.505945	283	0.399844	0.336361	84.7192	740.511	6.60869
SLC25A6	-20.3513	-1.17668	4.5227e-92	2.22901e-90	0.239201	0.650108	443	0.62617	0.486227	76.0799	1159.67	7.05675
ZNF106	-20.3331	-1.91009	6.55756e-92	3.22306e-90	0.0637149	0.366369	118	0.161706	0.149889	93.6285	299.479	5.70538
UBE2D3	-20.3293	-1.04947	7.08497e-92	3.47279e-90	0.165767	0.528737	307	0.428316	0.356496	83.4233	793.242	6.67739
KRT10	-20.3134	-1.06533	9.78113e-92	4.78133e-90	0.160907	0.520869	298	0.414999	0.347129	83.9093	768.579	6.64584
HSPB1	-20.3044	-1.12695	1.17671e-91	5.73653e-90	0.190065	0.566242	352	0.501823	0.40668	80.9935	929.376	6.83559
PNRC1	-20.3036	-1.16423	1.19577e-91	5.81372e-90	0.25324	0.678721	469	0.666279	0.510593	74.676	1233.95	7.11879
ZFP36	-20.3032	-1.34409	1.20461e-91	5.8409e-90	0.219762	0.590904	407	0.589757	0.463581	78.0238	1092.23	6.99689
VKORC1	-20.281	-1.59823	1.89358e-91	9.1569e-90	0.0853132	0.397488	158	0.214796	0.194576	91.4687	397.802	5.98847
TRAM1	-20.2765	-1.45468	2.07312e-91	9.9982e-90	0.0939525	0.411389	174	0.242132	0.216829	90.6048	448.428	6.10798
ENY2	-20.2425	-1.07542	4.13563e-91	1.9892e-89	0.152268	0.504745	282	0.393896	0.332103	84.7732	729.496	6.59372
ST13	-20.238	-1.12504	4.5295e-91	2.17283e-89	0.147948	0.496348	274	0.378866	0.321261	85.2052	701.659	6.55487
TPR	-20.2356	-1.61345	4.75913e-91	2.27691e-89	0.0804536	0.389726	149	0.207207	0.188309	91.9546	383.747	5.95259
ATP5F1C	-20.2347	-1.08022	4.84205e-91	2.31044e-89	0.200864	0.584695	372	0.520486	0.41903	79.9136	963.94	6.87207
ATP6V0E1	-20.2328	-1.09062	5.03819e-91	2.39767e-89	0.207343	0.600924	384	0.540291	0.431971	79.2657	1000.62	6.90937
LSP1	-20.2309	-3.42291	5.23421e-91	2.48439e-89	0.0226782	0.308471	42	0.0564038	0.0548705	97.7322	104.46	4.65833
OS9	-20.217	-1.90187	6.94448e-91	3.28748e-89	0.062635	0.363617	116	0.152151	0.14163	93.7365	281.783	5.64468
DHX36	-20.2105	-1.78979	7.9096e-91	3.72912e-89	0.0631749	0.364887	117	0.162926	0.150939	93.6825	301.739	5.71287
SEC61G	-20.2105	-1.03641	7.91886e-91	3.72912e-89	0.203564	0.593974	377	0.523378	0.42093	79.6436	969.297	6.8776
JAK1	-20.2064	-1.499	8.60006e-91	4.03934e-89	0.0961123	0.411601	178	0.240602	0.215597	90.3888	445.594	6.10165
CTSL	-20.192	-1.70444	1.15067e-90	5.39048e-89	0.0701944	0.374696	130	0.178956	0.164629	92.9806	331.426	5.80642
RAD23A	-20.1876	-1.2725	1.25794e-90	5.87768e-89	0.146328	0.483223	271	0.378696	0.321138	85.3672	701.345	6.55443
ACTA2	-20.1772	-2.15392	1.55182e-90	7.23203e-89	0.112311	0.400557	208	0.299653	0.262097	88.7689	554.957	6.32069
MRPL20	-20.1725	-1.05969	1.7065e-90	7.93236e-89	0.158747	0.514166	294	0.415259	0.347313	84.1253	769.06	6.64647
H2AFJ	-20.1682	-1.41542	1.86382e-90	8.64129e-89	0.109611	0.431465	203	0.274269	0.242373	89.0389	507.946	6.23234
PCBP1	-20.1596	-1.01467	2.21619e-90	1.02486e-88	0.186825	0.562255	346	0.484159	0.394848	81.3175	896.662	6.79979
DDX21	-20.1547	-1.74141	2.44517e-90	1.12785e-88	0.0718143	0.376036	133	0.184571	0.169381	92.8186	341.826	5.83722
SSR3	-20.152	-1.54828	2.58329e-90	1.18851e-88	0.0847732	0.395159	157	0.215799	0.195402	91.5227	399.66	5.99311
TUFM	-20.1399	-1.19521	3.29689e-90	1.51296e-88	0.118251	0.447095	219	0.302654	0.264403	88.1749	560.514	6.33064
EIF3L	-20.136	-1.4157	3.56886e-90	1.63359e-88	0.0928726	0.40712	172	0.23772	0.213271	90.7127	440.258	6.08963
PLXDC1	-20.129	-3.4564	4.1097e-90	1.87638e-88	0.0205184	0.304731	38	0.0540145	0.0526062	97.9482	100.035	4.61547
SLIRP	-20.1195	-1.03936	4.98404e-90	2.26982e-88	0.167927	0.529937	311	0.434131	0.360559	83.2073	804.011	6.69086
NDUFA6	-20.103	-1.30642	6.95136e-90	3.15778e-88	0.11933	0.446389	221	0.306921	0.267674	88.067	568.417	6.34461
NDUFS8	-20.0958	-1.42765	8.03162e-90	3.63932e-88	0.107451	0.426313	199	0.273125	0.241475	89.2549	505.828	6.22817
CD164	-20.089	-1.94319	9.21319e-90	4.16422e-88	0.0577754	0.355255	107	0.144375	0.134858	94.2225	267.382	5.59241
U2SURP	-20.0754	-1.55657	1.21059e-89	5.45799e-88	0.0831533	0.391525	154	0.211114	0.191541	91.6847	390.984	5.97122
TUBA1A	-20.0732	-1.42005	1.26458e-89	5.68715e-88	0.348812	0.733267	646	0.968395	0.677218	65.1188	1793.47	7.49246
TGFBR2	-20.0671	-2.20272	1.43075e-89	6.41837e-88	0.0485961	0.34213	90	0.123068	0.116064	95.1404	227.922	5.43338
PDIA6	-20.0634	-1.12164	1.54277e-89	6.90369e-88	0.162527	0.518894	301	0.421259	0.351543	83.7473	780.172	6.6608
SRSF2	-20.0585	-1.07716	1.70048e-89	7.58687e-88	0.163607	0.519705	303	0.427358	0.355825	83.6393	791.466	6.67515
SNRPB2	-20.0584	-1.17693	1.70387e-89	7.58687e-88	0.12149	0.451046	225	0.314368	0.273356	87.851	582.209	6.36855
SYF2	-20.0577	-1.10169	1.72732e-89	7.67227e-88	0.143089	0.485764	265	0.374994	0.318449	85.6911	694.489	6.54461
ATP5IF1	-20.0489	-1.0425	2.06241e-89	9.13811e-88	0.213823	0.605264	396	0.56222	0.446108	78.6177	1041.23	6.94912
BLVRB	-20.0466	-1.86376	2.16221e-89	9.55674e-88	0.0615551	0.359666	114	0.153848	0.143102	93.8445	284.926	5.65573
SSBP1	-20.0437	-1.03378	2.29063e-89	1.00877e-87	0.152808	0.503228	283	0.3911	0.330095	84.7192	724.318	6.58661
TMCO1	-20.0436	-1.41587	2.29354e-89	1.00877e-87	0.0944924	0.408813	175	0.240922	0.215855	90.5508	446.188	6.10298
COL6A3	-20.0349	-3.46087	2.73618e-89	1.20052e-87	0.0334773	0.314469	62	0.0860004	0.0825016	96.6523	159.273	5.07688
NDUFA11	-20.0275	-1.02057	3.17507e-89	1.38969e-87	0.200864	0.585224	372	0.519571	0.418428	79.9136	962.246	6.87031
GOLIM4	-20.0062	-2.55785	4.86773e-89	2.12538e-87	0.0367171	0.32456	68	0.0891184	0.0853686	96.3283	165.047	5.11227
PDCD5	-20.0038	-1.14356	5.10627e-89	2.22413e-87	0.12689	0.459161	235	0.32819	0.283817	87.311	607.808	6.4115
IFITM3	19.9991	0.559339	5.611e-89	2.43807e-87	0.763499	0.83428	1414	2.43419	1.23378	23.6501	4508.12	8.41386
NUCB2	-19.9961	-1.50079	5.95739e-89	2.58235e-87	0.088013	0.397841	163	0.228902	0.206121	91.1987	423.926	6.05192
MAP1LC3A	-19.9927	-1.88128	6.37818e-89	2.7581e-87	0.0599352	0.356596	111	0.149814	0.1396	94.0065	277.456	5.62926
TCEA1	-19.9855	-1.45503	7.36295e-89	3.17631e-87	0.087473	0.3971	162	0.220774	0.199485	91.2527	408.874	6.01585
EGFR	-19.9763	-3.31963	8.84601e-89	3.80696e-87	0.0215983	0.304132	40	0.0544705	0.0530388	97.8402	100.879	4.62379
SSR4	-19.9748	-1.09612	9.11844e-89	3.91484e-87	0.204644	0.588435	379	0.529155	0.424715	79.5356	979.995	6.88857
PRRC2C	-19.9651	-1.20816	1.10695e-88	4.74119e-87	0.136069	0.471122	252	0.34898	0.299349	86.3931	646.31	6.47283
BOD1L1	-19.9404	-1.9765	1.81557e-88	7.7578e-87	0.0561555	0.350386	104	0.144056	0.134579	94.3844	266.791	5.59021
ZFAS1	-19.9288	-1.19664	2.29096e-88	9.76591e-87	0.168467	0.519987	312	0.433999	0.360467	83.1533	803.766	6.69055
NDUFC2	-19.9231	-1.0247	2.5666e-88	1.0915e-86	0.230562	0.638147	427	0.600976	0.470614	76.9438	1113.01	7.01572
SF3B5	-19.9179	-1.11463	2.84874e-88	1.20863e-86	0.12851	0.460784	238	0.326939	0.282875	87.149	605.491	6.40769
MIDN	-19.8937	-1.89549	4.61534e-88	1.95354e-86	0.0658747	0.362629	122	0.163503	0.151436	93.4125	302.808	5.7164
COX7A2	-19.8933	-1.12355	4.65017e-88	1.96366e-86	0.268359	0.71164	497	0.703246	0.532536	73.1641	1302.41	7.17274
ARPC5	-19.8901	-1.14578	4.95645e-88	2.08809e-86	0.165767	0.518188	307	0.423815	0.35334	83.4233	784.906	6.66684
MRPL41	-19.889	-1.46559	5.06768e-88	2.12996e-86	0.102592	0.415164	190	0.262605	0.233177	89.7408	486.345	6.18897
MT-ND5	-19.8886	-1.40399	5.11194e-88	2.14356e-86	0.592873	0.933211	1098	1.80234	1.03045	40.7127	3337.93	8.11341
PTP4A2	-19.8803	-1.33362	6.02611e-88	2.52101e-86	0.100432	0.415023	186	0.257983	0.22951	89.9568	477.785	6.17125
CSTB	-19.8525	-1.06818	1.04856e-87	4.37644e-86	0.167927	0.524115	311	0.432815	0.359641	83.2073	801.574	6.68782
APRT	-19.8425	-1.30589	1.27895e-87	5.32571e-86	0.108531	0.427019	201	0.272964	0.241348	89.1469	505.53	6.22758
COPE	-19.8421	-1.07161	1.28985e-87	5.35868e-86	0.134989	0.469781	250	0.346627	0.297603	86.5011	641.953	6.46607
HLA-B	19.8409	1.03343	1.32136e-87	5.47695e-86	0.782397	0.770031	1449	2.66099	1.29773	21.7603	4928.15	8.50292
GNG5	-19.8404	-0.99897	1.33331e-87	5.51378e-86	0.214903	0.608263	398	0.565676	0.448318	78.5097	1047.63	6.95524
KLF13	-19.8392	-1.69903	1.36689e-87	5.63968e-86	0.0723542	0.372155	134	0.180843	0.166229	92.7646	334.921	5.81688
PLPP3	-19.8365	-1.41115	1.44011e-87	5.92816e-86	0.106911	0.42275	198	0.27621	0.243895	89.3089	511.542	6.23938
RHOBTB3	-19.8358	-4.4234	1.46314e-87	6.00923e-86	0.00863931	0.285679	16	0.0225231	0.0222732	99.1361	41.7128	3.7545
SYNE2	-19.8333	-1.61453	1.53611e-87	6.29454e-86	0.108531	0.417881	201	0.278071	0.245352	89.1469	514.987	6.24608
TNRC6B	-19.8308	-2.23591	1.6146e-87	6.60116e-86	0.0426566	0.330628	79	0.109052	0.103505	95.7343	201.964	5.31303
SPATS2L	-19.8189	-1.62476	2.04672e-87	8.34885e-86	0.0842333	0.387397	156	0.212521	0.192702	91.5767	393.589	5.97785
TAF7	-19.8087	-1.247	2.50325e-87	1.0188e-85	0.109071	0.427548	202	0.283229	0.249379	89.0929	524.539	6.26443
FKBP2	-19.7961	-1.12772	3.21843e-87	1.30691e-85	0.156587	0.503369	290	0.398844	0.335646	84.3413	738.659	6.60619
BSG	-19.795	-1.24684	3.29013e-87	1.33302e-85	0.117711	0.440532	218	0.303594	0.265125	88.2289	562.255	6.33373
REXO2	-19.7878	-1.66013	3.79596e-87	1.53451e-85	0.0691145	0.367498	128	0.17658	0.162612	93.0886	327.027	5.79309
C11orf58	-19.776	-0.967952	4.79591e-87	1.93439e-85	0.193305	0.569488	358	0.502235	0.406954	80.6695	930.138	6.83641
EIF4G2	-19.7525	-1.01742	7.6306e-87	3.07085e-85	0.208423	0.593939	386	0.546371	0.435911	79.1577	1011.88	6.92055
SERINC1	-19.7452	-1.50062	8.81401e-87	3.53918e-85	0.0901728	0.396041	167	0.231237	0.20802	90.9827	428.252	6.06204
NOTCH3	-19.7398	-2.38785	9.81811e-87	3.92559e-85	0.0507559	0.337508	94	0.128959	0.121296	94.9244	238.833	5.47994
FBLN1	-19.7398	-3.34681	9.81998e-87	3.92559e-85	0.0242981	0.303426	45	0.0615196	0.0597015	97.5702	113.934	4.74436
CCPG1	-19.7375	-1.91147	1.02667e-86	4.09507e-85	0.0577754	0.349751	107	0.14625	0.136496	94.2225	270.856	5.60527
FUNDC2	-19.7226	-1.34763	1.37837e-86	5.48574e-85	0.0982721	0.409237	182	0.25483	0.227	90.1728	471.945	6.15898
TM9SF3	-19.719	-1.66689	1.48196e-86	5.88498e-85	0.0718143	0.369933	133	0.182807	0.167891	92.8186	338.559	5.82765
PDGFRB	-19.7186	-3.26467	1.49296e-86	5.91562e-85	0.0215983	0.300251	40	0.0550999	0.0536354	97.8402	102.045	4.63517
RBMX	-19.7163	-1.22698	1.56382e-86	6.18276e-85	0.11987	0.442155	222	0.307383	0.268028	88.013	569.274	6.34612
TMEM14C	-19.7025	-1.03093	2.05056e-86	8.08935e-85	0.158747	0.50718	294	0.407995	0.342167	84.1253	755.608	6.62884
ATP5PB	-19.7019	-1.30838	2.07703e-86	8.17585e-85	0.100432	0.412589	186	0.260334	0.231377	89.9568	482.139	6.18031
TECR	-19.7012	-1.92703	2.10424e-86	8.26488e-85	0.0529158	0.34273	98	0.135699	0.127248	94.7084	251.314	5.53068
HEXIM1	-19.6944	-2.091	2.41015e-86	9.4458e-85	0.0512959	0.339872	95	0.128545	0.120929	94.8704	238.065	5.47673
MRPS21	-19.685	-1.35293	2.90104e-86	1.13449e-84	0.0928726	0.40091	172	0.236576	0.212346	90.7127	438.139	6.08482
ADAMTS1	-19.6838	-1.90415	2.96683e-86	1.15771e-84	0.0707343	0.364852	131	0.187571	0.17191	92.9266	347.382	5.8533
SERPINB6	-19.6782	-1.30342	3.31746e-86	1.29173e-84	0.100432	0.412024	186	0.253232	0.225726	89.9568	468.985	6.1527
YME1L1	-19.6779	-1.98025	3.33407e-86	1.29539e-84	0.0534557	0.342942	99	0.134351	0.126061	94.6544	248.819	5.52073
COPS9	-19.6577	-0.984983	4.96468e-86	1.92478e-84	0.210043	0.598455	389	0.544586	0.434756	78.9957	1008.57	6.91728
DHRS7	-19.6567	-1.31213	5.06488e-86	1.9594e-84	0.105292	0.418834	195	0.26618	0.236005	89.4708	492.965	6.20247
PSMB6	-19.6505	-0.954945	5.72976e-86	2.21186e-84	0.195464	0.572064	362	0.508639	0.411208	80.4536	942	6.84907
HNRNPA0	-19.6496	-1.19131	5.82986e-86	2.24568e-84	0.12041	0.442861	223	0.306269	0.267175	87.959	567.21	6.34249
SEM1	-19.6493	-0.981913	5.85805e-86	2.25172e-84	0.229482	0.634054	425	0.595468	0.467167	77.0518	1102.81	7.00652
VDAC2	-19.6402	-1.02899	7.00823e-86	2.68808e-84	0.202484	0.576756	375	0.528206	0.424094	79.7516	978.237	6.88677
TNXB	-19.6347	-2.6644	7.81633e-86	2.99166e-84	0.0550756	0.336203	102	0.144487	0.134957	94.4924	267.59	5.59319
FGL2	-19.6199	-2.88137	1.04629e-85	3.9897e-84	0.0340173	0.314575	63	0.0869484	0.0833741	96.5983	161.028	5.08777
IFNGR1	-19.6198	-1.65909	1.04683e-85	3.9897e-84	0.0739741	0.371167	137	0.189903	0.173872	92.6026	351.701	5.86562
OCIAD1	-19.6176	-1.03676	1.09356e-85	4.15901e-84	0.147408	0.486469	273	0.378271	0.32083	85.2592	700.558	6.5533
ILK	-19.6142	-1.15535	1.16854e-85	4.43479e-84	0.133369	0.462054	247	0.344686	0.296161	86.6631	638.359	6.46047
HNRNPA3	-19.6083	-1.0529	1.31407e-85	4.97658e-84	0.194924	0.564513	361	0.49922	0.404945	80.5076	924.555	6.83039
ALKBH7	-19.6065	-1.54279	1.35969e-85	5.13855e-84	0.0820734	0.382952	152	0.208118	0.189064	91.7927	385.434	5.95696
AKAP12	-19.602	-3.4455	1.48519e-85	5.60108e-84	0.0194384	0.29584	36	0.0488532	0.0476974	98.0562	90.4762	4.51608
CRIP1	-19.5993	-3.0534	1.56644e-85	5.89513e-84	0.0264579	0.304802	49	0.0648435	0.0628278	97.3542	120.09	4.79654
SMIM37	-19.5695	-1.747	2.8116e-85	1.05591e-83	0.0885529	0.384469	164	0.222928	0.201248	91.1447	412.863	6.02554
EIF5A	-19.5462	-1.0212	4.44327e-85	1.66521e-83	0.155508	0.499277	288	0.398827	0.335634	84.4492	738.627	6.60615
MRPL33	-19.5455	-1.035	4.50369e-85	1.68434e-83	0.181965	0.54038	337	0.472398	0.386892	81.8035	874.881	6.77523
HNRNPC	-19.5411	-1.23884	4.91328e-85	1.83371e-83	0.116091	0.433758	215	0.297267	0.26026	88.3909	550.538	6.31271
MTCH1	-19.5215	-1.10603	7.21599e-85	2.68755e-83	0.149028	0.486963	276	0.381169	0.32293	85.0972	705.924	6.56092
LHFPL6	-19.5113	-1.20298	8.79694e-85	3.26959e-83	0.176566	0.523445	327	0.460755	0.378953	82.3434	853.318	6.7503
HSPD1	-19.5082	-1.22874	9.35284e-85	3.46904e-83	0.112311	0.427372	208	0.284953	0.250722	88.7689	527.733	6.27048
FOSB	-19.4912	-1.32321	1.30428e-84	4.82771e-83	0.437365	0.77049	810	1.24597	0.809136	56.2635	2307.53	7.74437
AURKAIP1	-19.4899	-1.04409	1.33723e-84	4.93137e-83	0.172246	0.523727	319	0.435481	0.3615	82.7754	806.511	6.69396
LAMC1	-19.4899	-2.35783	1.33777e-84	4.93137e-83	0.0426566	0.32523	79	0.10799	0.102548	95.7343	199.998	5.30329
KIF5B	-19.4878	-1.07391	1.39472e-84	5.13082e-83	0.147408	0.483788	273	0.380843	0.322694	85.2592	705.321	6.56007
ADI1	-19.4842	-1.93748	1.49544e-84	5.49009e-83	0.0593952	0.348199	110	0.147112	0.137247	94.0605	272.451	5.61112
CTSZ	-19.4479	-1.08213	3.03662e-84	1.11254e-82	0.154428	0.495184	286	0.401155	0.337297	84.5572	742.939	6.61196
CCT7	-19.4453	-1.32564	3.19163e-84	1.16695e-82	0.0944924	0.399746	175	0.236813	0.212538	90.5508	438.578	6.08582
NSA2	-19.4451	-1.04645	3.20707e-84	1.17022e-82	0.158207	0.501288	293	0.419277	0.350147	84.1793	776.501	6.65608
ZFAND5	-19.4436	-2.05714	3.30071e-84	1.20195e-82	0.0469762	0.330946	87	0.11948	0.112865	95.3024	221.278	5.40393
ROCK1	-19.4358	-2.09891	3.84405e-84	1.39698e-82	0.0512959	0.335991	95	0.127007	0.119565	94.8704	235.217	5.46475
RBBP6	-19.4346	-2.63706	3.93719e-84	1.42794e-82	0.0313175	0.309459	58	0.0799313	0.0768974	96.8683	148.033	5.00417
PTPRA	-19.4266	-1.91398	4.599e-84	1.66462e-82	0.0572354	0.344459	106	0.143962	0.134497	94.2765	266.617	5.58956
SAT2	-19.4251	-1.68376	4.73302e-84	1.70969e-82	0.0637149	0.354303	118	0.16034	0.148713	93.6285	296.95	5.69692
C8orf59	-19.3907	-1.00763	9.25465e-84	3.33631e-82	0.148488	0.484388	275	0.380729	0.322612	85.1512	705.11	6.55977
MAFB	-19.388	-2.82263	9.75352e-84	3.50912e-82	0.0275378	0.303673	51	0.0703792	0.068013	97.2462	130.342	4.87781
RPS15A	19.3847	0.17867	1.03836e-83	3.72492e-82	0.851512	0.949547	1577	2.88958	1.3583	14.8488	5351.51	8.58532
PRDX1	-19.3847	-1.23578	1.03947e-83	3.72492e-82	0.302376	0.7574	560	0.799526	0.587523	69.7624	1480.72	7.30096
KMT2E	-19.3748	-1.59962	1.25899e-83	4.50256e-82	0.075054	0.369262	139	0.193097	0.176553	92.4946	357.616	5.88225
JUND	-19.3702	-1.3633	1.37693e-83	4.91459e-82	0.5054	0.855802	936	1.45579	0.898448	49.46	2696.12	7.89994
SELENOF	-19.352	-1.28755	1.96163e-83	6.98766e-82	0.107991	0.418445	200	0.270485	0.239399	89.2009	500.938	6.21848
LIMS1	-19.3328	-1.82063	2.84451e-83	1.01126e-81	0.0583153	0.345059	108	0.144045	0.13457	94.1685	266.772	5.59014
METAP2	-19.3306	-1.35824	2.97135e-83	1.05427e-81	0.0934125	0.396041	173	0.23701	0.212697	90.6587	438.942	6.08664
NORAD	-19.3261	-1.74935	3.23858e-83	1.14683e-81	0.0647948	0.353879	120	0.159591	0.148067	93.5205	295.562	5.69226
SERBP1	-19.3232	-1.03886	3.42395e-83	1.21009e-81	0.25216	0.666902	467	0.660928	0.507376	74.784	1224.04	7.11073
LAMTOR4	-19.3205	-0.948051	3.61479e-83	1.27503e-81	0.175486	0.52969	325	0.449757	0.371396	82.4514	832.95	6.72617
RPL4	-19.3078	-1.14675	4.61699e-83	1.62534e-81	0.270518	0.685425	501	0.714691	0.539233	72.9482	1323.61	7.18887
SARAF	-19.2985	-1.04266	5.53388e-83	1.94432e-81	0.147948	0.480648	274	0.373922	0.31767	85.2052	692.504	6.54176
ASPH	-19.2977	-2.88524	5.61894e-83	1.97035e-81	0.0259179	0.300286	48	0.0630096	0.0611041	97.4082	116.694	4.76809
PJA2	-19.2893	-1.97939	6.60586e-83	2.31192e-81	0.0518359	0.335144	96	0.128844	0.121194	94.8164	238.619	5.47905
OPTN	-19.2726	-1.45234	9.12535e-83	3.18749e-81	0.104212	0.407649	193	0.263455	0.23385	89.5788	487.918	6.19219
EIF5B	-19.2698	-1.24242	9.63927e-83	3.36048e-81	0.12095	0.434781	224	0.313365	0.272592	87.905	580.351	6.36536
MTPN	-19.2536	-1.14674	1.31735e-82	4.58372e-81	0.118251	0.433229	219	0.301697	0.263668	88.1749	558.742	6.32748
WDR83OS	-19.2507	-0.936433	1.39335e-82	4.8388e-81	0.192765	0.559644	357	0.496513	0.403138	80.7235	919.542	6.82496
KLF9	-19.2444	-1.59463	1.57227e-82	5.44962e-81	0.074514	0.366722	138	0.191034	0.174822	92.5486	353.795	5.87154
PLXDC2	-19.2268	-1.76209	2.20653e-82	7.63332e-81	0.0664147	0.354232	123	0.172846	0.159434	93.3585	320.111	5.77179
ARID4B	-19.1984	-1.7468	3.81352e-82	1.31673e-80	0.0615551	0.347599	114	0.160723	0.149043	93.8445	297.659	5.6993
DAB2	-19.1972	-1.53947	3.90499e-82	1.34573e-80	0.0901728	0.38775	167	0.231169	0.207964	90.9827	428.125	6.06175
NDFIP1	-19.1908	-1.23174	4.41522e-82	1.51865e-80	0.116631	0.429665	216	0.299414	0.261913	88.3369	554.514	6.31989
SUCLG1	-19.1888	-1.5532	4.59067e-82	1.57598e-80	0.0766739	0.368909	142	0.192184	0.175787	92.3326	355.925	5.87752
EFEMP2	-19.1824	-2.13158	5.19406e-82	1.77973e-80	0.0475162	0.327594	88	0.115747	0.109524	95.2484	214.364	5.37233
RPS14	19.1672	0.199214	6.95535e-82	2.3787e-80	0.899568	0.964506	1666	3.22633	1.44133	10.0432	5975.16	8.69553
SRSF10	-19.1655	-1.54687	7.18469e-82	2.45248e-80	0.0734341	0.364323	136	0.189083	0.173182	92.6566	350.181	5.8613
BLOC1S1	-19.1605	-1.04096	7.91039e-82	2.69507e-80	0.142009	0.470275	263	0.359333	0.306994	85.7991	665.485	6.50202
THRAP3	-19.0867	-1.50014	3.25836e-81	1.10803e-79	0.0788337	0.370709	146	0.197722	0.180421	92.1166	366.181	5.90585
IGFBP6	-19.0841	-1.98517	3.42523e-81	1.16257e-79	0.141469	0.408743	262	0.369846	0.314699	85.8531	684.955	6.53081
RAB14	-19.0582	-1.21329	5.62088e-81	1.90422e-79	0.107991	0.414141	200	0.276841	0.244389	89.2009	512.71	6.24166
PCBP2	-19.055	-1.01203	5.97689e-81	2.02102e-79	0.147408	0.476837	273	0.38057	0.322497	85.2592	704.816	6.55935
COX6B1	-19.0547	-1.14301	6.01092e-81	2.02871e-79	0.307235	0.745263	569	0.811693	0.594262	69.2765	1503.26	7.31605
FSTL1	-19.0536	-2.57079	6.1385e-81	2.06789e-79	0.0464363	0.320467	86	0.117406	0.11101	95.3564	217.437	5.3865
LUC7L3	-19.0526	-1.95889	6.24723e-81	2.10059e-79	0.0545356	0.334968	101	0.137744	0.129048	94.5464	255.102	5.54558
JTB	-19.0476	-0.962662	6.87634e-81	2.30781e-79	0.155508	0.491444	288	0.398935	0.335711	84.4492	738.828	6.60642
RBM8A	-19.0419	-0.981531	7.66607e-81	2.56806e-79	0.155508	0.490844	288	0.398149	0.335149	84.4492	737.372	6.60445
PSMC5	-19.0409	-0.965028	7.81819e-81	2.61415e-79	0.152268	0.485834	282	0.391332	0.330261	84.7732	724.747	6.5872
PHB	-19.0275	-1.27264	1.00972e-80	3.36993e-79	0.0961123	0.395724	178	0.241897	0.21664	90.3888	447.993	6.10701
GSTM3	-19.0245	-2.92055	1.06983e-80	3.56392e-79	0.0232181	0.293053	43	0.0579023	0.056288	97.6782	107.235	4.68431
CFH	-19.0096	-3.22351	1.42115e-80	4.72551e-79	0.024838	0.294076	46	0.063831	0.0618766	97.5162	118.215	4.78093
ERH	-19.0035	-0.929027	1.59427e-80	5.28233e-79	0.181425	0.535688	336	0.46371	0.380974	81.8575	858.791	6.75669
SMIM26	-19.0035	-1.18138	1.59448e-80	5.28233e-79	0.113391	0.421127	210	0.287775	0.252916	88.6609	532.96	6.28032
COX14	-18.9891	-1.40454	2.09936e-80	6.94218e-79	0.0896328	0.384716	166	0.226909	0.204498	91.0367	420.235	6.04319
PYURF	-18.9876	-1.08275	2.15915e-80	7.12679e-79	0.11987	0.432629	222	0.308118	0.268589	88.013	570.635	6.3485
COPS6	-18.9825	-1.19297	2.37924e-80	7.83884e-79	0.105832	0.409696	196	0.266723	0.236433	89.4168	493.971	6.2045
CLTB	-18.9715	-0.992237	2.9351e-80	9.65256e-79	0.202484	0.568606	375	0.520768	0.419216	79.7516	964.463	6.87261
HNRNPK	-18.9617	-0.997712	3.53727e-80	1.16117e-78	0.2446	0.647109	453	0.637561	0.493208	75.54	1180.76	7.07476
FKBP8	-18.961	-1.09437	3.58599e-80	1.17502e-78	0.13067	0.447694	242	0.323936	0.280609	86.933	599.93	6.39848
EIF3F	-18.9497	-0.941526	4.44233e-80	1.45297e-78	0.172786	0.518964	320	0.44217	0.366149	82.7214	818.899	6.70918
YY1	-18.9305	-1.37136	6.39172e-80	2.08676e-78	0.0885529	0.382775	164	0.224852	0.20282	91.1447	416.426	6.03411
NDUFAF3	-18.9245	-1.07371	7.1718e-80	2.3372e-78	0.12419	0.437568	230	0.31587	0.274498	87.581	584.991	6.3733
PSMB1	-18.905	-1.02519	1.03812e-79	3.37698e-78	0.267819	0.695833	496	0.709338	0.536106	73.2181	1313.69	7.18136
FAM162A	-18.9022	-1.89876	1.09456e-79	3.55415e-78	0.0523758	0.330523	97	0.129886	0.122117	94.7624	240.549	5.48707
SAP18	-18.8519	-1.10528	2.83356e-79	9.18431e-78	0.289417	0.723988	536	0.77219	0.572216	71.0583	1430.1	7.2662
SRI	-18.8493	-1.01364	2.97864e-79	9.63718e-78	0.163607	0.500335	303	0.41955	0.35034	83.6393	777.006	6.65673
S100A6	-18.842	-1.29742	3.41818e-79	1.10394e-77	0.551296	0.822531	1021	1.64288	0.971869	44.8704	3042.61	8.0208
PRPF4B	-18.8367	-1.57145	3.77851e-79	1.21813e-77	0.0766739	0.363335	142	0.19462	0.177828	92.3326	360.436	5.89008
RNF13	-18.835	-1.73936	3.90063e-79	1.25525e-77	0.0610151	0.341707	113	0.154649	0.143797	93.8985	286.41	5.66091
HNRNPA2B1	-18.8296	-1.32523	4.31692e-79	1.38673e-77	0.349352	0.812123	647	0.939339	0.662347	65.0648	1739.66	7.46202
POLR2J	-18.8187	-1.25372	5.31006e-79	1.70272e-77	0.0993521	0.396818	184	0.253548	0.225978	90.0648	469.571	6.15395
MINOS1	-18.8165	-0.928503	5.52695e-79	1.76911e-77	0.179266	0.527255	332	0.460272	0.378623	82.0734	852.424	6.74926
DUT	-18.8043	-1.05074	6.96421e-79	2.22521e-77	0.134449	0.452387	249	0.347008	0.297886	86.5551	642.659	6.46717
HCFC1R1	-18.8039	-1.94647	7.01534e-79	2.23757e-77	0.0593952	0.337438	110	0.148941	0.138841	94.0605	275.839	5.62344
RSF1	-18.7983	-2.02367	7.80293e-79	2.48437e-77	0.0491361	0.32463	91	0.122527	0.115582	95.0864	226.919	5.42899
TUBB	-18.7959	-1.03877	8.15104e-79	2.59062e-77	0.218683	0.593515	405	0.575633	0.454657	78.1317	1066.07	6.97267
DNAJC15	-18.7938	-1.2668	8.48113e-79	2.69078e-77	0.0928726	0.387644	172	0.236472	0.212262	90.7127	437.947	6.08438
CCDC107	-18.7933	-1.44569	8.56733e-79	2.71334e-77	0.0804536	0.368945	149	0.203843	0.185519	91.9546	377.517	5.93626
PIH1D1	-18.7905	-1.99829	9.0385e-79	2.85753e-77	0.0534557	0.329746	99	0.135483	0.127058	94.6544	250.914	5.52909
HMCN2	-18.7814	-3.43319	1.07247e-78	3.38468e-77	0.0205184	0.285714	38	0.0534016	0.0520246	97.9482	98.8998	4.60417
GINM1	-18.7755	-1.16183	1.19786e-78	3.77379e-77	0.115551	0.421303	214	0.289181	0.254007	88.4449	535.563	6.28518
TPT1	18.7551	0.295447	1.7583e-78	5.52974e-77	0.985421	0.991709	1825	4.17922	1.64465	1.45788	7739.91	8.95427
GHITM	-18.7434	-1.08994	2.19342e-78	6.88613e-77	0.12689	0.437745	235	0.320702	0.278163	87.311	593.94	6.38846
FBN1	-18.7379	-3.52976	2.4289e-78	7.6121e-77	0.025378	0.288325	47	0.0639592	0.061997	97.4622	118.452	4.78292
FBLN2	-18.723	-2.62178	3.21307e-78	1.00522e-76	0.0680346	0.330628	126	0.178048	0.163859	93.1965	329.745	5.80135
DDX18	-18.717	-0.984982	3.59976e-78	1.12424e-76	0.156048	0.484529	289	0.405116	0.34012	84.3952	750.274	6.62177
SERP1	-18.7076	-1.19479	4.29478e-78	1.33897e-76	0.110151	0.411742	204	0.27931	0.246321	88.9849	517.282	6.25052
MAF1	-18.7001	-1.23123	4.93721e-78	1.5366e-76	0.101512	0.398511	188	0.260575	0.231568	89.8488	482.585	6.18123
NKTR	-18.6979	-2.11915	5.14647e-78	1.59896e-76	0.0464363	0.318809	86	0.121779	0.114916	95.3564	225.535	5.4229
EIF2S2	-18.6953	-0.905486	5.40526e-78	1.67647e-76	0.179806	0.526479	333	0.477065	0.390057	82.0194	883.525	6.78505
HNRNPH1	-18.6932	-1.3411	5.62065e-78	1.74027e-76	0.0944924	0.386797	175	0.244553	0.218776	90.5508	452.912	6.1179
NDUFB4	-18.6882	-1.00705	6.17793e-78	1.90953e-76	0.265119	0.677663	491	0.703896	0.532917	73.4881	1303.62	7.17366
DPYSL2	-18.6851	-1.08622	6.54724e-78	2.02021e-76	0.202484	0.556116	375	0.517649	0.417163	79.7516	958.687	6.86661
RNF7	-18.6817	-0.999361	6.97262e-78	2.14638e-76	0.139309	0.458385	258	0.355734	0.304343	86.0691	658.82	6.49197
ATP1A1	-18.6817	-1.9506	6.97999e-78	2.14638e-76	0.0512959	0.325654	95	0.130645	0.122788	94.8704	241.954	5.49287
LSM7	-18.673	-1.12985	8.21581e-78	2.52209e-76	0.106371	0.406379	197	0.273517	0.241782	89.3629	506.553	6.2296
MME	-18.6723	-3.49687	8.31568e-78	2.5484e-76	0.0226782	0.285608	42	0.0579046	0.0562902	97.7322	107.239	4.68435
CRYAB	-18.6718	-1.4306	8.39424e-78	2.5681e-76	0.191685	0.487739	355	0.513618	0.414503	80.8315	951.221	6.8588
SERTAD1	-18.6685	-1.18044	8.93279e-78	2.72822e-76	0.146868	0.464559	272	0.382856	0.324151	85.3132	709.05	6.56534
PSMD7	-18.6464	-1.23686	1.35116e-77	4.11966e-76	0.0934125	0.386374	173	0.242498	0.217124	90.6587	449.106	6.10948
TMEM14B	-18.6343	-1.07853	1.69436e-77	5.15734e-76	0.115551	0.419857	214	0.298788	0.261432	88.4449	553.356	6.31781
CAPZB	-18.6268	-0.94652	1.94841e-77	5.92059e-76	0.157667	0.487845	292	0.404882	0.339953	84.2333	749.841	6.62119
TGOLN2	-18.6209	-1.51235	2.17676e-77	6.60332e-76	0.0761339	0.359771	141	0.195075	0.178209	92.3866	361.28	5.89242
SET	-18.6194	-0.95653	2.23667e-77	6.77366e-76	0.166847	0.501217	309	0.433035	0.359794	83.3153	801.98	6.68833
TAX1BP1	-18.6193	-1.37375	2.24174e-77	6.77758e-76	0.0853132	0.372649	158	0.21931	0.198285	91.4687	406.162	6.00921
NUCB1	-18.6117	-1.14598	2.58505e-77	7.80243e-76	0.11987	0.425467	222	0.304107	0.265519	88.013	563.206	6.33542
XRCC6	-18.6105	-1.21765	2.64284e-77	7.96349e-76	0.0988121	0.393254	183	0.248113	0.221633	90.1188	459.506	6.13233
SF3B6	-18.6026	-0.888198	3.06282e-77	9.21357e-76	0.162527	0.496525	301	0.419198	0.350092	83.7473	776.354	6.6559
CUTA	-18.6	-1.52028	3.21225e-77	9.63456e-76	0.0734341	0.355467	136	0.182939	0.168002	92.6566	338.803	5.82837
DNAJC19	-18.6	-1.36852	3.21348e-77	9.63456e-76	0.0831533	0.369686	154	0.215248	0.194948	91.6847	398.64	5.99056
CXCL14	-18.5948	-2.5814	3.53742e-77	1.05881e-75	0.0853132	0.339802	158	0.234193	0.210417	91.4687	433.725	6.07471
SMDT1	-18.5853	-0.948383	4.22759e-77	1.26329e-75	0.178726	0.521187	331	0.457263	0.37656	82.1274	846.851	6.7427
TMED10	-18.576	-1.88057	5.0233e-77	1.49858e-75	0.0523758	0.325865	97	0.130949	0.123057	94.7624	242.518	5.49519
RPS29	18.5752	0.1354	5.09853e-77	1.5185e-75	0.822894	0.939174	1524	2.71613	1.31268	17.7106	5030.27	8.52343
TCEAL4	-18.5718	-1.08903	5.43879e-77	1.61716e-75	0.12095	0.426102	224	0.314089	0.273144	87.905	581.693	6.36766
TMEM258	-18.5705	-0.892141	5.56395e-77	1.65165e-75	0.223002	0.605264	413	0.581735	0.458522	77.6998	1077.37	6.98321
RPS18	18.5647	0.23965	6.203e-77	1.83832e-75	0.930886	0.970681	1724	3.49478	1.50292	6.91145	6472.33	8.77545
EMP2	-18.5567	-1.02787	7.19425e-77	2.12858e-75	0.219222	0.587482	406	0.573042	0.453011	78.0778	1061.27	6.96817
HEBP2	-18.5471	-1.31059	8.60335e-77	2.54131e-75	0.0955724	0.386974	177	0.244521	0.218751	90.4428	452.853	6.11777
COL18A1	-18.5216	-3.07855	1.38327e-76	4.07929e-75	0.0210583	0.282927	39	0.0530858	0.0517247	97.8942	98.3149	4.5983
ANAPC11	-18.4922	-0.956572	2.38473e-76	7.0211e-75	0.155508	0.481318	288	0.392191	0.330879	84.4492	726.337	6.58939
BPTF	-18.4912	-1.95743	2.43273e-76	7.1507e-75	0.0529158	0.324489	98	0.129688	0.121941	94.7084	240.182	5.48555
C1R	-18.4889	-3.16281	2.53757e-76	7.44672e-75	0.0264579	0.288431	49	0.0675941	0.0654076	97.3542	125.184	4.83774
LTBP3	-18.4791	-2.7385	3.04037e-76	8.90768e-75	0.0275378	0.290724	51	0.0664156	0.0643031	97.2462	123.002	4.82029
ACADVL	-18.465	-1.44685	3.95087e-76	1.15564e-74	0.0820734	0.365134	152	0.211537	0.19189	91.7927	391.767	5.97322
PCMT1	-18.4606	-1.41463	4.28697e-76	1.25192e-74	0.0766739	0.35896	142	0.19605	0.179024	92.3326	363.084	5.89739
ANGPTL1	-18.4517	-3.38038	5.057e-76	1.4744e-74	0.0264579	0.285997	49	0.0687087	0.0664511	97.3542	127.248	4.85397
BEX3	-18.447	-1.39401	5.5118e-76	1.6044e-74	0.0858531	0.371273	159	0.222872	0.201202	91.4147	412.759	6.02528
RPL32	18.4408	0.244523	6.17648e-76	1.79497e-74	0.919546	0.967646	1703	3.29564	1.4576	8.04536	6103.53	8.71679
PCOLCE	-18.4301	-3.23609	7.53408e-76	2.18598e-74	0.0259179	0.287055	48	0.0678344	0.0656327	97.4082	125.629	4.84126
F8	-18.4117	-1.87105	1.0577e-75	3.06391e-74	0.0971922	0.373426	180	0.254707	0.226902	90.2808	471.718	6.1585
ETFB	-18.4049	-1.10309	1.2001e-75	3.47084e-74	0.13013	0.43718	241	0.330566	0.285605	86.987	612.209	6.4187
COX5B	-18.3999	-1.18056	1.31507e-75	3.79724e-74	0.343952	0.781498	637	0.917994	0.65128	65.6048	1700.13	7.43905
EIF3K	-18.3916	-1.15484	1.53518e-75	4.4257e-74	0.311555	0.755601	577	0.825236	0.601709	68.8445	1528.34	7.33259
FERMT2	-18.3896	-1.03947	1.59038e-75	4.57748e-74	0.209503	0.560738	388	0.542273	0.433257	79.0497	1004.29	6.91303
NDUFB3	-18.3822	-1.22567	1.82369e-75	5.24063e-74	0.118251	0.415552	219	0.305231	0.26638	88.1749	565.288	6.3391
TXN2	-18.3769	-1.44966	2.0115e-75	5.7711e-74	0.0761339	0.356173	141	0.191664	0.17535	92.3866	354.961	5.87482
CCT8	-18.3701	-1.48429	2.279e-75	6.52818e-74	0.0701944	0.347952	130	0.1773	0.163224	92.9806	328.359	5.79715
SF1	-18.3653	-1.93947	2.49122e-75	7.12472e-74	0.0512959	0.320749	95	0.128468	0.120861	94.8704	237.923	5.47614
LRRFIP1	-18.3513	-1.27978	3.22455e-75	9.20737e-74	0.106911	0.399287	198	0.272435	0.240932	89.3089	504.55	6.22565
KLF10	-18.3431	-1.43748	3.74685e-75	1.06818e-73	0.0836933	0.366334	155	0.213357	0.193391	91.6307	395.137	5.98176
ZRANB2	-18.3202	-1.66214	5.70584e-75	1.62409e-73	0.0631749	0.336873	117	0.159962	0.148387	93.6825	296.25	5.69457
ROMO1	-18.319	-0.898464	5.83625e-75	1.65858e-73	0.175486	0.51279	325	0.450835	0.372139	82.4514	834.946	6.72856
C19orf53	-18.2917	-0.869128	9.64173e-75	2.73573e-73	0.183585	0.527644	340	0.474683	0.388443	81.6415	879.113	6.78005
CPNE3	-18.2868	-1.67143	1.05345e-74	2.98433e-73	0.0588553	0.330875	109	0.151789	0.141316	94.1145	281.113	5.64231
CSDE1	-18.2842	-0.908007	1.10476e-74	3.12478e-73	0.201404	0.555693	373	0.525342	0.422218	79.8596	972.933	6.88134
GRHPR	-18.283	-1.55475	1.1305e-74	3.19257e-73	0.0669546	0.341813	124	0.165985	0.153566	93.3045	307.405	5.73141
OSTC	-18.2785	-1.34087	1.22796e-74	3.46234e-73	0.0890929	0.373849	165	0.221227	0.199856	91.0907	409.712	6.01789
PTGDS	-18.2682	-2.16397	1.48156e-74	4.17087e-73	0.152808	0.398017	283	0.420003	0.350659	84.7192	777.846	6.65781
SRRM1	-18.2575	-0.913887	1.80319e-74	5.06838e-73	0.183045	0.52348	339	0.477245	0.390179	81.6955	883.858	6.78543
CD74	18.2569	1.22586	1.8244e-74	5.11998e-73	0.639309	0.52348	1184	2.00646	1.10076	36.0691	3715.96	8.22066
FHL3	-18.254	-2.25623	1.92137e-74	5.38373e-73	0.049676	0.31461	92	0.127541	0.120039	95.0324	236.206	5.46893
SDC2	-18.2456	-3.50533	2.24107e-74	6.26977e-73	0.0183585	0.275518	34	0.0489628	0.0478019	98.1641	90.6792	4.51829
LGALS1	18.2414	0.482475	2.42199e-74	6.7654e-73	0.910367	0.932788	1686	3.3662	1.47389	8.96328	6234.2	8.73797
TERF2IP	-18.2379	-1.11582	2.58162e-74	7.20011e-73	0.107991	0.40144	200	0.276399	0.244043	89.2009	511.891	6.24006
FAM96B	-18.2318	-0.874245	2.884e-74	8.03101e-73	0.167927	0.498889	311	0.432873	0.359682	83.2073	801.681	6.68796
UBE2D2	-18.2244	-0.962008	3.3034e-74	9.18468e-73	0.139849	0.45154	259	0.352419	0.301895	86.0151	652.679	6.48262
NEXN	-18.2073	-3.42711	4.52015e-74	1.25483e-72	0.0172786	0.273542	32	0.0440473	0.0431048	98.2721	81.5755	4.41371
PRKAR1A	-18.2028	-1.54336	4.89938e-74	1.35801e-72	0.0658747	0.339343	122	0.171137	0.157975	93.4125	316.945	5.76188
TAF1D	-18.2027	-1.74671	4.91281e-74	1.35964e-72	0.0556156	0.324877	103	0.144373	0.134857	94.4384	267.378	5.5924
PSMC3	-18.1953	-1.05058	5.62391e-74	1.55405e-72	0.115551	0.413153	214	0.295038	0.25854	88.4449	546.41	6.3052
NME3	-18.1936	-1.129	5.8051e-74	1.60165e-72	0.115011	0.411601	213	0.290797	0.25526	88.4989	538.557	6.29075
FILIP1	-18.1821	-2.10251	7.14897e-74	1.96942e-72	0.0453564	0.309988	84	0.112684	0.106775	95.4644	208.691	5.34564
NDUFA12	-18.1704	-0.91169	8.85838e-74	2.4366e-72	0.230562	0.606358	427	0.597887	0.468682	76.9438	1107.29	7.01057
NUFIP2	-18.1688	-2.71917	9.11546e-74	2.50348e-72	0.0264579	0.285079	49	0.0644195	0.0624296	97.3542	119.305	4.79003
CD44	-18.1604	-3.41055	1.06289e-73	2.91467e-72	0.0156587	0.271037	29	0.0404853	0.0396872	98.4341	74.9787	4.33045
PA2G4	-18.1601	-0.943097	1.06892e-73	2.92676e-72	0.145248	0.459655	269	0.374955	0.318421	85.4752	694.416	6.54451
PDAP1	-18.1473	-0.981783	1.34914e-73	3.68841e-72	0.132829	0.438803	246	0.337264	0.290625	86.7171	624.612	6.43873
PFDN2	-18.1446	-0.885559	1.41772e-73	3.87e-72	0.147948	0.4647	274	0.375958	0.31915	85.2052	696.274	6.54718
NDUFA3	-18.1349	-1.01483	1.69095e-73	4.60888e-72	0.154968	0.471298	287	0.391775	0.33058	84.5032	725.567	6.58833
DCTN3	-18.1257	-1.00751	1.99719e-73	5.43199e-72	0.117171	0.414706	217	0.300123	0.262459	88.2829	555.828	6.32226
TLE4	-18.1257	-2.65583	1.99899e-73	5.43199e-72	0.0296976	0.288466	55	0.0725856	0.0700722	97.0302	134.428	4.90844
NRP1	-18.1206	-1.41643	2.19158e-73	5.94635e-72	0.157127	0.452599	291	0.409082	0.342939	84.2873	757.62	6.6315
POLR2I	-18.1171	-1.07383	2.33615e-73	6.32906e-72	0.12311	0.422185	228	0.319767	0.277455	87.689	592.208	6.38555
SMOC2	-18.1168	-3.37097	2.35033e-73	6.3579e-72	0.0329374	0.28582	61	0.0858884	0.0823985	96.7063	159.065	5.07558
CANX	-18.1124	-1.08843	2.54402e-73	6.87152e-72	0.138229	0.443778	256	0.353999	0.303062	86.1771	655.606	6.48708
S100A13	-18.0965	-1.09667	3.39642e-73	9.16014e-72	0.213823	0.555022	396	0.554698	0.441282	78.6177	1027.3	6.93566
HSPA1B	-18.0962	-2.91714	3.41675e-73	9.20118e-72	0.0215983	0.277952	40	0.0550125	0.0535526	97.8402	101.883	4.63359
ELOC	-18.092	-0.984011	3.68472e-73	9.90799e-72	0.12905	0.432699	239	0.328283	0.283887	87.095	607.98	6.41179
DPP7	-18.0839	-1.6728	4.2654e-73	1.14523e-71	0.062095	0.33204	115	0.154285	0.143481	93.7905	285.736	5.65856
SERINC3	-18.0802	-1.2594	4.56802e-73	1.22465e-71	0.0993521	0.385069	184	0.255734	0.22772	90.0648	473.619	6.16251
TIMM13	-18.0773	-1.4376	4.80952e-73	1.28748e-71	0.0734341	0.34834	136	0.188072	0.172331	92.6566	348.308	5.85596
KDELR2	-18.0762	-1.16792	4.90353e-73	1.31069e-71	0.107451	0.398264	199	0.273515	0.241781	89.2549	506.55	6.22959
SPTAN1	-18.0601	-1.68019	6.56791e-73	1.75297e-71	0.0685745	0.339661	127	0.169776	0.156812	93.1425	314.425	5.75392
LMAN2	-18.0589	-1.12772	6.7112e-73	1.78856e-71	0.111231	0.404156	206	0.282204	0.248581	88.8769	522.642	6.26081
CTSF	-18.0495	-2.39013	7.96583e-73	2.11978e-71	0.0340173	0.293406	63	0.0847384	0.0813389	96.5983	156.936	5.06219
UQCRH	-18.0483	-1.00743	8.13647e-73	2.16199e-71	0.276458	0.674523	512	0.73629	0.551751	72.3542	1363.61	7.21862
ATP6V1F	-18.0415	-1.07431	9.19579e-73	2.43987e-71	0.111231	0.403662	206	0.278795	0.245918	88.8769	516.329	6.24868
YWHAQ	-18.0368	-0.959978	1.00182e-72	2.65416e-71	0.157667	0.47779	292	0.400198	0.336613	84.2333	741.166	6.60957
HIGD1B	-18.0119	-2.00698	1.57016e-72	4.15376e-71	0.0961123	0.360124	178	0.249887	0.223053	90.3888	462.791	6.13943
ARL6IP4	-18.0074	-0.917596	1.70534e-72	4.50474e-71	0.25594	0.655118	474	0.66543	0.510083	74.406	1232.38	7.11751
SERPINB1	-17.9931	-2.06834	2.20616e-72	5.81915e-71	0.0431965	0.304414	80	0.109082	0.103533	95.6803	202.021	5.31331
SYPL1	-17.9923	-0.980442	2.23666e-72	5.89097e-71	0.147408	0.458067	273	0.378935	0.321312	85.2592	701.788	6.55505
PSMG2	-17.992	-1.46949	2.25221e-72	5.92324e-71	0.0674946	0.338743	125	0.172951	0.159523	93.2505	320.306	5.77239
GPX4	-17.9666	-1.1155	3.55838e-72	9.34478e-71	0.300756	0.721695	557	0.798186	0.586779	69.9244	1478.24	7.29928
COX5A	-17.9618	-1.19606	3.88256e-72	1.01812e-70	0.142549	0.436333	264	0.367658	0.3131	85.7451	680.902	6.52489
RTF1	-17.9577	-1.0755	4.1782e-72	1.09406e-70	0.116631	0.40966	216	0.297807	0.260676	88.3369	551.538	6.31452
SNRPD3	-17.9572	-1.01516	4.21168e-72	1.10122e-70	0.116091	0.410084	215	0.295624	0.258993	88.3909	547.496	6.30718
SNRPF	-17.9547	-1.00302	4.40673e-72	1.15055e-70	0.12149	0.418551	225	0.305183	0.266344	87.851	565.2	6.33895
SH3BGRL	-17.9533	-0.942818	4.52019e-72	1.17846e-70	0.178726	0.511378	331	0.465819	0.382414	82.1274	862.697	6.76122
PRKDC	-17.9376	-2.45813	6.00211e-72	1.56255e-70	0.0307775	0.287443	57	0.0771877	0.0743537	96.9222	142.952	4.96948
EIF3J	-17.9325	-1.15692	6.57234e-72	1.70852e-70	0.104752	0.391208	194	0.271704	0.240358	89.5248	503.196	6.22296
SEC31A	-17.9224	-2.6267	7.88536e-72	2.04689e-70	0.0264579	0.281692	49	0.0665331	0.0644133	97.3542	123.219	4.82205
NFKBIZ	-17.9058	-2.79505	1.06181e-71	2.75229e-70	0.024838	0.279222	46	0.0641554	0.0621814	97.5162	118.816	4.78595
PGK1	-17.9031	-0.865839	1.11541e-71	2.88706e-70	0.152268	0.467276	282	0.397632	0.334779	84.7732	736.414	6.60315
RBMS1	-17.9007	-2.12172	1.16449e-71	3.00976e-70	0.0410367	0.300674	76	0.104468	0.0993641	95.8963	193.475	5.27031
ACTR2	-17.8923	-1.13496	1.35463e-71	3.49619e-70	0.114471	0.404968	212	0.293357	0.257241	88.5529	543.297	6.29949
UQCRFS1	-17.8914	-1.4765	1.37498e-71	3.54364e-70	0.0934125	0.369298	173	0.23796	0.213465	90.6587	440.701	6.09063
PSMC1	-17.8813	-1.00179	1.64956e-71	4.2452e-70	0.118251	0.411918	219	0.302236	0.264083	88.1749	559.741	6.32926
TMED2	-17.8729	-1.08479	1.91666e-71	4.92554e-70	0.105292	0.392407	195	0.270378	0.239314	89.4708	500.74	6.21808
ANGPTL2	-17.8648	-2.99659	2.21721e-71	5.68978e-70	0.0269978	0.280669	50	0.071367	0.0689354	97.3002	132.172	4.89164
CD9	-17.8616	-1.18507	2.34858e-71	6.01832e-70	0.153348	0.458032	284	0.404288	0.339531	84.6652	748.742	6.61973
COL1A1	-17.8596	-3.68265	2.43524e-71	6.23151e-70	0.0167387	0.267579	31	0.0440098	0.0430689	98.3261	81.5062	4.41287
LIFR	-17.8549	-1.9272	2.64605e-71	6.76135e-70	0.0550756	0.318068	102	0.141074	0.13197	94.4924	261.269	5.56937
RPL3	17.8514	0.394907	2.82041e-71	7.19665e-70	0.862311	0.91303	1597	2.93523	1.36997	13.7689	5436.05	8.60099
ABCA8	-17.8507	-3.96914	2.85459e-71	7.27355e-70	0.012959	0.262957	24	0.0334758	0.0329277	98.7041	61.9972	4.14309
ANXA7	-17.8326	-1.24498	3.94634e-71	1.00411e-69	0.0853132	0.362065	158	0.217556	0.196846	91.4687	402.914	6.0012
SNRPD2	-17.8325	-0.973264	3.95402e-71	1.00464e-69	0.131749	0.432382	244	0.332081	0.286743	86.8251	615.015	6.42327
PTEN	-17.8313	-1.7544	4.03899e-71	1.02479e-69	0.0572354	0.321349	106	0.146717	0.136903	94.2765	271.72	5.60845
NDUFA4L2	-17.8187	-1.74787	5.06329e-71	1.28287e-69	0.149028	0.40719	276	0.410268	0.34378	85.0972	759.817	6.63439
DLC1	-17.8069	-1.35272	6.24623e-71	1.58036e-69	0.118251	0.404791	219	0.302335	0.264159	88.1749	559.924	6.32959
TMED9	-17.8025	-1.0997	6.75504e-71	1.70669e-69	0.116091	0.407649	215	0.295173	0.258644	88.3909	546.66	6.30565
MACF1	-17.8012	-1.94888	6.91353e-71	1.74429e-69	0.0561555	0.318209	104	0.135203	0.126812	94.3844	250.397	5.52703
C11orf96	-17.8001	-1.40171	7.05421e-71	1.77729e-69	0.12257	0.406838	227	0.325918	0.282105	87.743	603.6	6.40457
TPPP3	-17.7954	-3.27111	7.67503e-71	1.93099e-69	0.0183585	0.269167	34	0.046457	0.0454101	98.1641	86.0383	4.46635
H1FX	-17.7935	-0.937118	7.93783e-71	1.99433e-69	0.185205	0.516247	343	0.486182	0.39621	81.4795	900.409	6.80396
NDUFS3	-17.78	-1.70176	1.01023e-70	2.5346e-69	0.0604752	0.32516	112	0.152893	0.142274	93.9525	283.157	5.64953
PGAM1	-17.7772	-1.17392	1.0624e-70	2.66177e-69	0.101512	0.384504	188	0.254982	0.227121	89.8488	472.227	6.15958
TOP1	-17.7656	-1.24271	1.30648e-70	3.26873e-69	0.0961123	0.375401	178	0.246235	0.220127	90.3888	456.027	6.12474
UTRN	-17.7399	-1.29625	2.06256e-70	5.15325e-69	0.12527	0.412941	232	0.327832	0.283547	87.473	607.145	6.41041
HNRNPR	-17.732	-1.15675	2.37463e-70	5.92472e-69	0.102592	0.385316	190	0.260287	0.231339	89.7408	482.051	6.18012
DDX46	-17.7317	-1.4555	2.38844e-70	5.95092e-69	0.0766739	0.346717	142	0.194851	0.178022	92.3326	360.865	5.89127
P4HA2	-17.7238	-2.27905	2.74896e-70	6.83971e-69	0.0404968	0.297146	75	0.102898	0.0979417	95.9503	190.568	5.25524
OST4	-17.7219	-0.972197	2.84229e-70	7.06216e-69	0.273758	0.68232	507	0.718709	0.541573	72.6242	1331.05	7.19447
SGCE	-17.7051	-3.00483	3.83101e-70	9.50567e-69	0.0210583	0.271566	39	0.0536966	0.0523046	97.8942	99.4461	4.60962
VIM	-17.7029	-1.07299	3.98063e-70	9.86331e-69	0.664147	0.86113	1230	2.02839	1.10803	33.5853	3756.57	8.23153
RBM3	-17.6663	-0.9216	7.62886e-70	1.8877e-68	0.155508	0.468546	288	0.402563	0.338301	84.4492	745.547	6.61546
ENO1	-17.665	-0.911627	7.79773e-70	1.92683e-68	0.143629	0.4496	266	0.37197	0.316248	85.6371	688.889	6.53653
ANXA11	-17.6559	-0.955453	9.17296e-70	2.26354e-68	0.131749	0.429418	244	0.338217	0.291338	86.8251	626.378	6.44155
RTRAF	-17.6465	-0.774515	1.08259e-69	2.66777e-68	0.193844	0.535582	359	0.499098	0.404864	80.6156	924.33	6.83015
ANAPC16	-17.641	-0.86711	1.19422e-69	2.93882e-68	0.168467	0.490033	312	0.435421	0.361458	83.1533	806.399	6.69382
HLA-C	17.6276	0.854303	1.5136e-69	3.7197e-68	0.805616	0.821437	1492	2.80106	1.33528	19.4384	5187.55	8.55421
DDT	-17.6252	-1.41295	1.57947e-69	3.87628e-68	0.0728942	0.340402	135	0.182394	0.167541	92.7106	337.794	5.82539
ZC3HAV1	-17.6218	-2.40234	1.67629e-69	4.10829e-68	0.0318575	0.284374	59	0.0840256	0.0806815	96.8143	155.615	5.05379
PSMA1	-17.6205	-0.908958	1.71552e-69	4.1987e-68	0.133369	0.432347	247	0.342923	0.294848	86.6631	635.093	6.45534
MPC2	-17.62	-0.989117	1.73005e-69	4.22852e-68	0.136069	0.434781	252	0.345651	0.296878	86.3931	640.145	6.46326
C1S	-17.6194	-3.46831	1.74811e-69	4.26686e-68	0.0210583	0.269273	39	0.0545714	0.0531344	97.8942	101.066	4.62562
FIS1	-17.6149	-0.88113	1.89361e-69	4.61573e-68	0.25486	0.64418	472	0.665666	0.510225	74.514	1232.81	7.11786
RER1	-17.609	-1.34426	2.09969e-69	5.11114e-68	0.0766739	0.346223	142	0.197163	0.179954	92.3326	365.146	5.90303
ACSL3	-17.6057	-2.0404	2.22844e-69	5.41722e-68	0.0426566	0.298522	79	0.10905	0.103504	95.7343	201.96	5.31301
TMEM59	-17.605	-1.06463	2.25404e-69	5.47205e-68	0.293737	0.709452	544	0.775873	0.574292	70.6263	1436.92	7.27095
BCAP29	-17.5995	-1.10877	2.48691e-69	6.02925e-68	0.116631	0.403486	216	0.295091	0.258581	88.3369	546.508	6.30538
AP2M1	-17.5982	-0.828537	2.54373e-69	6.1587e-68	0.174946	0.5003	324	0.444237	0.367581	82.5054	822.728	6.71384
RTN3	-17.5908	-1.83304	2.89909e-69	7.00964e-68	0.0512959	0.310024	95	0.128692	0.12106	94.8704	238.338	5.47788
MARCKS	-17.5844	-1.15843	3.24283e-69	7.83023e-68	0.25108	0.590446	465	0.670142	0.512909	74.892	1241.1	7.12456
RGS5	-17.5794	-1.38731	3.54599e-69	8.55079e-68	0.262419	0.510108	486	0.770263	0.571128	73.7581	1426.53	7.2637
PSIP1	-17.5673	-1.42792	4.38585e-69	1.05619e-67	0.0782937	0.346505	145	0.195387	0.17847	92.1706	361.857	5.89401
ERLEC1	-17.5659	-1.55309	4.49883e-69	1.08194e-67	0.0642549	0.327629	119	0.162305	0.150405	93.5745	300.588	5.70906
MRC2	-17.56	-4.31131	4.98315e-69	1.19682e-67	0.0102592	0.255654	19	0.0259926	0.0256605	98.9741	48.1382	3.89464
ZC3H15	-17.5549	-1.08444	5.45429e-69	1.30823e-67	0.105292	0.386974	195	0.270007	0.239023	89.4708	500.053	6.21671
ANXA6	-17.5527	-1.19625	5.67592e-69	1.35958e-67	0.0950324	0.371591	176	0.237075	0.21275	90.4968	439.063	6.08692
ARHGAP10	-17.5422	-3.72964	6.82563e-69	1.63279e-67	0.0113391	0.25703	21	0.029215	0.0287963	98.8661	54.1061	4.00926
TXNL1	-17.5367	-1.09361	7.51507e-69	1.79533e-67	0.102052	0.381964	189	0.25709	0.228799	89.7948	476.13	6.16779
ACVRL1	-17.5344	-1.13914	7.82732e-69	1.86745e-67	0.153888	0.45655	285	0.397102	0.3344	84.6112	735.432	6.60182
MPG	-17.5335	-1.39155	7.95257e-69	1.89482e-67	0.0707343	0.33645	131	0.180059	0.165564	92.9266	333.469	5.81254
VWA1	-17.5234	-1.34023	9.49469e-69	2.25926e-67	0.087473	0.359736	162	0.228686	0.205945	91.2527	423.527	6.05098
HTRA1	-17.523	-2.38182	9.56684e-69	2.27342e-67	0.037797	0.290336	70	0.0941756	0.0900012	96.2203	174.413	5.16714
PRDX5	-17.5023	-0.923843	1.37627e-68	3.26618e-67	0.262959	0.658328	487	0.685625	0.522136	73.7041	1269.78	7.14738
GTF2A2	-17.5007	-1.03016	1.41435e-68	3.35214e-67	0.109071	0.392407	202	0.273953	0.242125	89.0929	507.361	6.23119
NDUFA2	-17.4984	-0.869829	1.47477e-68	3.49075e-67	0.158747	0.470451	294	0.399943	0.336432	84.1253	740.695	6.60894
MT1X	-17.4937	-1.19492	1.59934e-68	3.78063e-67	0.167387	0.457185	310	0.445912	0.36874	83.2613	825.828	6.7176
TIMM8B	-17.4886	-1.01846	1.74946e-68	4.13005e-67	0.11987	0.408284	222	0.301204	0.26329	88.013	557.83	6.32585
F10	-17.4729	-3.36822	2.30461e-68	5.43351e-67	0.0205184	0.266733	38	0.05329	0.0519186	97.9482	98.6931	4.6021
PDGFRL	-17.4676	-3.30314	2.5307e-68	5.95874e-67	0.0318575	0.277105	59	0.0826275	0.079391	96.8143	153.026	5.03712
NFKBIA	-17.4658	-0.986585	2.6102e-68	6.1379e-67	0.235961	0.584942	437	0.628622	0.487734	76.4039	1164.21	7.06065
MESD	-17.4512	-1.66384	3.37078e-68	7.91606e-67	0.0604752	0.320397	112	0.152042	0.141536	93.9525	281.581	5.64397
CHURC1	-17.4456	-0.956174	3.71926e-68	8.72304e-67	0.12743	0.419222	236	0.323232	0.280077	87.257	598.626	6.39631
SLC2A3	-17.444	-2.81185	3.82617e-68	8.9621e-67	0.0264579	0.274353	49	0.0663603	0.0642512	97.3542	122.899	4.81947
RPS27A	17.4413	0.205871	4.00834e-68	9.3766e-67	0.885529	0.957344	1640	3.12405	1.41684	11.4471	5785.74	8.66332
RHOB	-17.4384	-1.00204	4.21353e-68	9.8438e-67	0.237041	0.593233	439	0.641561	0.495647	76.2959	1188.17	7.08101
BTG1	-17.4363	-1.18478	4.37485e-68	1.02074e-66	0.328834	0.715626	609	0.892989	0.638157	67.1166	1653.81	7.41144
EMC7	-17.4317	-1.36689	4.73972e-68	1.10444e-66	0.075054	0.340895	139	0.189706	0.173706	92.4946	351.336	5.86459
PURA	-17.4246	-1.3091	5.37064e-68	1.24984e-66	0.087473	0.358219	162	0.219275	0.198256	91.2527	406.097	6.00905
C1QBP	-17.4158	-1.05019	6.25775e-68	1.4544e-66	0.105292	0.384998	195	0.266448	0.236216	89.4708	493.461	6.20347
EIF3A	-17.4149	-1.39619	6.35889e-68	1.476e-66	0.0777538	0.344036	144	0.197524	0.180256	92.2246	365.815	5.90486
MFAP4	-17.408	-3.24019	7.16942e-68	1.66199e-66	0.0280778	0.273754	52	0.0730424	0.0704979	97.1922	135.274	4.91467
SNX6	-17.3992	-0.964387	8.36791e-68	1.93733e-66	0.12473	0.414564	231	0.32069	0.278154	87.527	593.918	6.38842
MAP3K20	-17.3951	-1.77759	8.97981e-68	2.07632e-66	0.0550756	0.311576	102	0.135317	0.126912	94.4924	250.607	5.52787
HDLBP	-17.3914	-1.69137	9.59428e-68	2.21555e-66	0.0534557	0.310129	99	0.135926	0.127448	94.6544	251.734	5.53234
CCT5	-17.3882	-1.2481	1.01396e-67	2.33847e-66	0.0826134	0.350845	153	0.210371	0.190927	91.7387	389.608	5.9677
ZEB2	-17.3847	-3.11031	1.07745e-67	2.48173e-66	0.0199784	0.265427	37	0.0469192	0.0458518	98.0022	86.8944	4.47614
YIF1A	-17.3845	-1.6434	1.08196e-67	2.48892e-66	0.0566955	0.31454	105	0.141671	0.132493	94.3305	262.374	5.57358
ANXA1	-17.3825	-1.15923	1.12035e-67	2.57394e-66	0.285637	0.635713	529	0.769039	0.570436	71.4363	1424.26	7.26211
RAB7A	-17.3806	-0.963031	1.15637e-67	2.6533e-66	0.115011	0.400099	213	0.295343	0.258775	88.4989	546.975	6.30623
EEF1A1	17.3778	0.576081	1.21538e-67	2.78516e-66	0.939525	0.91871	1740	3.54695	1.51446	6.04752	6568.95	8.79026
DEGS1	-17.3767	-2.02851	1.23807e-67	2.83354e-66	0.0421166	0.29457	78	0.106601	0.101293	95.7883	197.425	5.29041
TCEAL9	-17.3696	-1.23468	1.40202e-67	3.20469e-66	0.0939525	0.367251	174	0.243103	0.217611	90.6048	450.227	6.11197
HLA-A	17.3694	0.615138	1.40754e-67	3.21323e-66	0.785097	0.848146	1454	2.66128	1.29781	21.4903	4928.69	8.50303
IFI16	-17.367	-1.06232	1.46662e-67	3.34385e-66	0.13121	0.421797	243	0.330518	0.285568	86.879	612.119	6.41856
RARRES2	-17.3625	-2.92503	1.58547e-67	3.61025e-66	0.0232181	0.269273	43	0.059424	0.0577254	97.6782	110.053	4.71001
SPARCL1	-17.3521	-0.821738	1.90229e-67	4.3262e-66	0.724622	0.86113	1342	2.37546	1.21653	27.5378	4399.36	8.38944
TMEM230	-17.3506	-0.94751	1.95298e-67	4.43587e-66	0.12257	0.411177	227	0.311537	0.271199	87.743	576.966	6.35951
SEC11A	-17.3449	-0.794205	2.1564e-67	4.89173e-66	0.211663	0.562467	392	0.544402	0.434637	78.8337	1008.23	6.91695
MT-ND4L	-17.3391	-1.32612	2.38333e-67	5.3997e-66	0.392549	0.849522	727	1.10075	0.742294	60.7451	2038.59	7.6205
SCARB2	-17.3347	-1.49152	2.57307e-67	5.82225e-66	0.0664147	0.327171	123	0.170394	0.157341	93.3585	315.57	5.75754
FOXN3	-17.33	-1.0044	2.79572e-67	6.31812e-66	0.154968	0.455986	287	0.400203	0.336617	84.5032	741.175	6.60959
DNAJA1	-17.3292	-1.06945	2.83241e-67	6.39299e-66	0.288877	0.665561	535	0.786021	0.57999	71.1123	1455.71	7.28394
GOLGA4	-17.3212	-1.76273	3.25561e-67	7.33899e-66	0.0518359	0.306637	96	0.135756	0.127299	94.8164	251.42	5.5311
ZBTB16	-17.3202	-2.00088	3.31356e-67	7.46028e-66	0.0448164	0.296934	83	0.109633	0.104029	95.5184	203.04	5.31831
ATP5MC2	-17.3164	-1.01219	3.53904e-67	7.95798e-66	0.298596	0.704971	553	0.778441	0.575737	70.1404	1441.67	7.27425
PSMB4	-17.3146	-1.10012	3.65117e-67	8.19986e-66	0.100972	0.376883	187	0.254119	0.226434	89.9028	470.629	6.15619
VCP	-17.3066	-1.02051	4.19481e-67	9.40904e-66	0.115551	0.398688	214	0.290989	0.255409	88.4449	538.913	6.29141
PDCD6	-17.2984	-0.923066	4.83673e-67	1.08354e-65	0.12149	0.408214	225	0.312239	0.271735	87.851	578.266	6.36176
EPC1	-17.292	-1.78639	5.40408e-67	1.20913e-65	0.0491361	0.30272	91	0.125723	0.118425	95.0864	232.838	5.45463
MRPL40	-17.2917	-2.0064	5.43629e-67	1.21483e-65	0.0410367	0.291712	76	0.102484	0.0975659	95.8963	189.8	5.25123
TCF4	-17.2842	-1.19698	6.19148e-67	1.38187e-65	0.343952	0.725047	637	0.942884	0.664174	65.6048	1746.22	7.46578
MPC1	-17.2833	-1.42742	6.28165e-67	1.40025e-65	0.0772138	0.34086	143	0.195259	0.178363	92.2786	361.62	5.89336
PSMB7	-17.2796	-0.87361	6.69986e-67	1.49163e-65	0.134989	0.429489	250	0.340532	0.293066	86.5011	630.664	6.44836
ECH1	-17.2736	-1.16743	7.44143e-67	1.65468e-65	0.106371	0.383022	197	0.272766	0.241193	89.3629	505.163	6.22686
CIR1	-17.2664	-1.26829	8.42589e-67	1.87128e-65	0.0826134	0.349081	153	0.217567	0.196854	91.7387	402.934	6.00125
IAH1	-17.2571	-2.82414	9.89423e-67	2.19466e-65	0.0199784	0.264086	37	0.0511019	0.049839	98.0022	94.6407	4.5606
EIF3H	-17.255	-0.870847	1.02541e-66	2.27169e-65	0.142549	0.440991	264	0.36448	0.310774	85.7451	675.018	6.51622
HNRNPM	-17.251	-0.880982	1.10046e-66	2.43496e-65	0.183585	0.507145	340	0.470634	0.385693	81.6415	871.613	6.77149
ZNHIT1	-17.2393	-0.797366	1.34617e-66	2.97496e-65	0.157127	0.465194	291	0.405032	0.34006	84.2873	750.119	6.62156
RAB10	-17.238	-1.70483	1.37639e-66	3.03801e-65	0.0507559	0.304343	94	0.130748	0.122879	94.9244	242.144	5.49366
CNBP	-17.236	-0.913494	1.42443e-66	3.1402e-65	0.280778	0.689624	520	0.746224	0.557456	71.9222	1382.01	7.23202
PSMA4	-17.2233	-0.898616	1.77431e-66	3.90673e-65	0.134449	0.427019	249	0.341463	0.293761	86.5551	632.39	6.45109
MAP4	-17.2169	-1.36602	1.98374e-66	4.36254e-65	0.0804536	0.344106	149	0.201143	0.183273	91.9546	372.516	5.92296
LAMA4	-17.2073	-1.39183	2.34063e-66	5.1411e-65	0.087473	0.353844	162	0.219156	0.198159	91.2527	405.877	6.00851
RNASEH2C	-17.2053	-1.04111	2.42247e-66	5.31437e-65	0.111771	0.391455	207	0.279257	0.246279	88.8229	517.183	6.25033
GTF3A	-17.1922	-1.05797	3.03852e-66	6.65773e-65	0.111231	0.390114	206	0.286639	0.252033	88.8769	530.855	6.27637
VCL	-17.1913	-1.82329	3.08546e-66	6.75236e-65	0.0556156	0.309247	103	0.14096	0.13187	94.4384	261.058	5.56857
CAMLG	-17.1606	-0.953258	5.23915e-66	1.14516e-64	0.118251	0.400946	219	0.302902	0.264594	88.1749	560.975	6.33146
YWHAE	-17.157	-0.792422	5.56745e-66	1.21545e-64	0.232721	0.596691	431	0.607761	0.474842	76.7279	1125.57	7.02694
TTC3	-17.1267	-1.70002	9.39025e-66	2.04753e-64	0.0545356	0.307483	101	0.137349	0.1287	94.5464	254.371	5.54272
HSBP1	-17.1259	-0.778051	9.52079e-66	2.07348e-64	0.159287	0.466923	295	0.407192	0.341596	84.0713	754.12	6.62688
RAN	-17.1196	-0.751355	1.0594e-65	2.30443e-64	0.215983	0.567124	400	0.56062	0.445083	78.4017	1038.27	6.94627
CDV3	-17.1162	-1.2528	1.12358e-65	2.44108e-64	0.0847732	0.349787	157	0.213387	0.193416	91.5227	395.193	5.9819
DAD1	-17.1153	-0.892198	1.14078e-65	2.47546e-64	0.259179	0.642875	480	0.675813	0.516299	74.0821	1251.61	7.13298
UGP2	-17.1086	-1.30622	1.28101e-65	2.7764e-64	0.0853132	0.349787	158	0.218653	0.197747	91.4687	404.946	6.00622
PSMA3	-17.1058	-0.853367	1.343e-65	2.90724e-64	0.135529	0.427442	251	0.347146	0.297988	86.4471	642.915	6.46757
EIF4B	-17.1012	-0.989516	1.4536e-65	3.14289e-64	0.11987	0.401898	222	0.305809	0.266823	88.013	566.358	6.34099
NDUFB5	-17.0885	-0.96034	1.80751e-65	3.90341e-64	0.12689	0.412271	235	0.321403	0.278694	87.311	595.239	6.39064
YPEL3	-17.0865	-1.07546	1.87222e-65	4.03828e-64	0.105292	0.379	195	0.266692	0.236409	89.4708	493.913	6.20438
SGCA	-17.0849	-2.89772	1.9236e-65	4.14415e-64	0.0232181	0.265462	43	0.0589401	0.0572685	97.6782	109.157	4.70191
HMGN3	-17.0805	-0.858496	2.07418e-65	4.46321e-64	0.144708	0.44085	268	0.364915	0.311092	85.5292	675.823	6.51741
HADHA	-17.0788	-1.19421	2.13421e-65	4.58689e-64	0.086933	0.352397	161	0.219466	0.198413	91.3067	406.451	6.00992
FAM162B	-17.0753	-3.20433	2.26777e-65	4.86813e-64	0.0172786	0.257841	32	0.043829	0.0428956	98.2721	81.1712	4.4088
SNRPE	-17.0737	-0.968584	2.33019e-65	4.99616e-64	0.116631	0.397417	216	0.293557	0.257396	88.3369	543.667	6.30017
NDUFB6	-17.0731	-1.13385	2.35437e-65	5.042e-64	0.0955724	0.364534	177	0.237648	0.213213	90.4428	440.124	6.08933
SCN7A	-17.0579	-3.54903	3.0537e-65	6.53187e-64	0.0167387	0.256607	31	0.0444194	0.0434611	98.3261	82.2647	4.42202
GSTK1	-17.0496	-1.23201	3.52064e-65	7.52171e-64	0.0863931	0.351092	160	0.217306	0.19664	91.3607	402.451	6.00005
ZEB1	-17.0436	-1.52039	3.89645e-65	8.31474e-64	0.0669546	0.32329	124	0.169767	0.156805	93.3045	314.409	5.75387
TSPAN3	-17.0407	-1.9802	4.09552e-65	8.72919e-64	0.0415767	0.28889	77	0.102466	0.0975497	95.8423	189.767	5.25105
CFLAR	-17.036	-1.12461	4.4389e-65	9.44987e-64	0.12203	0.40091	226	0.313358	0.272587	87.797	580.338	6.36533
PCM1	-17.0282	-1.73342	5.07706e-65	1.07957e-63	0.0529158	0.303849	98	0.134151	0.125885	94.7084	248.448	5.51925
SUB1	-17.0161	-0.79745	6.23414e-65	1.32404e-63	0.235961	0.601948	437	0.616348	0.480169	76.4039	1141.48	7.04095
LUM	-17.0059	-2.619	7.4283e-65	1.5758e-63	0.0653348	0.300886	121	0.171535	0.158315	93.4665	317.683	5.7642
KHDRBS1	-17.0039	-1.11018	7.68965e-65	1.62932e-63	0.0966523	0.365769	179	0.247314	0.220992	90.3348	458.025	6.12911
WISP2	-17	-3.08938	8.20562e-65	1.7366e-63	0.0437365	0.278658	81	0.116689	0.110368	95.6263	216.108	5.38039
RPS19BP1	-16.9954	-0.772012	8.88523e-65	1.87822e-63	0.153348	0.455033	284	0.391207	0.330172	84.6652	724.515	6.58688
FKBP3	-16.9875	-1.62162	1.01618e-64	2.14554e-63	0.0642549	0.318209	119	0.167217	0.154622	93.5745	309.685	5.73878
ARID1B	-16.9837	-2.83534	1.08419e-64	2.28646e-63	0.0215983	0.262005	40	0.0534587	0.0520787	97.8402	99.0055	4.60522
ABLIM1	-16.9781	-1.24144	1.19237e-64	2.51165e-63	0.0993521	0.367498	184	0.248364	0.221834	90.0648	459.969	6.13333
IGF1	-16.978	-3.87557	1.19508e-64	2.51442e-63	0.0178186	0.254842	33	0.0449624	0.0439809	98.2181	83.2704	4.43403
MEF2A	-16.9739	-1.49609	1.28119e-64	2.69245e-63	0.0728942	0.329852	135	0.184284	0.169138	92.7106	341.294	5.83567
MTUS1	-16.969	-0.866813	1.39355e-64	2.92516e-63	0.193305	0.514519	358	0.502773	0.407312	80.6695	931.135	6.83748
SNU13	-16.9585	-0.740189	1.66514e-64	3.49116e-63	0.211123	0.553964	391	0.549146	0.437704	78.8877	1017.02	6.92561
SH3GLB1	-16.9555	-0.792835	1.75363e-64	3.67242e-63	0.158747	0.461313	294	0.409274	0.343075	84.1253	757.975	6.63197
HNRNPH3	-16.9504	-0.825997	1.91199e-64	3.99939e-63	0.153888	0.454363	285	0.394803	0.332753	84.6112	731.175	6.59602
TSC22D3	-16.9465	-0.981546	2.04244e-64	4.26731e-63	0.25486	0.610415	472	0.680583	0.519141	74.514	1260.44	7.14001
NOL7	-16.9373	-0.830173	2.38989e-64	4.98745e-63	0.140929	0.433264	261	0.358494	0.306377	85.9071	663.931	6.49968
PLOD1	-16.9321	-2.7129	2.60765e-64	5.43559e-63	0.0237581	0.264227	44	0.0610756	0.0592831	97.6242	113.112	4.73718
GCC2	-16.931	-1.55117	2.65874e-64	5.53566e-63	0.0637149	0.31708	118	0.165786	0.153396	93.6285	307.036	5.73022
FAM3C	-16.9227	-1.96567	3.06099e-64	6.36579e-63	0.0426566	0.288678	79	0.107089	0.101734	95.7343	198.33	5.29496
TSC22D1	-16.9129	-0.95791	3.61672e-64	7.51283e-63	0.217603	0.546661	403	0.575069	0.454299	78.2397	1065.03	6.9717
FCGRT	-16.9112	-0.844409	3.722e-64	7.72261e-63	0.219762	0.565642	407	0.573481	0.453291	78.0238	1062.09	6.96893
NDUFV1	-16.9007	-1.44591	4.44666e-64	9.21555e-63	0.0718143	0.327665	133	0.182832	0.167911	92.8186	338.604	5.82778
NEDD8	-16.8965	-0.776896	4.77236e-64	9.87917e-63	0.2473	0.623575	458	0.643838	0.497034	75.27	1192.39	7.08455
SASH1	-16.8923	-1.47538	5.12481e-64	1.05879e-62	0.0761339	0.333028	141	0.189445	0.173487	92.3866	350.853	5.86321
LAMB1	-16.8923	-2.83172	5.12649e-64	1.05879e-62	0.0242981	0.263981	45	0.0615136	0.0596958	97.5702	113.923	4.74426
GTF2H5	-16.8869	-1.62121	5.62225e-64	1.15985e-62	0.0550756	0.305225	102	0.137761	0.129063	94.4924	255.134	5.5457
TM4SF1	16.8866	1.14853	5.65037e-64	1.16431e-62	0.565335	0.509755	1047	1.68693	0.988398	43.4665	3124.19	8.04725
MFAP5	-16.8808	-2.41207	6.22643e-64	1.28155e-62	0.0847732	0.316233	157	0.220964	0.199641	91.5227	409.226	6.01671
SERPINH1	-16.88	-1.51018	6.31454e-64	1.2982e-62	0.0696544	0.324701	129	0.174996	0.161265	93.0346	324.093	5.78411
ZBTB7A	-16.8792	-2.09561	6.40345e-64	1.31497e-62	0.037257	0.28081	69	0.0938803	0.0897312	96.2743	173.866	5.16402
PLPP1	-16.8781	-1.55573	6.525e-64	1.33841e-62	0.0615551	0.313552	114	0.155996	0.144962	93.8445	288.904	5.66955
C6orf62	-16.8738	-2.36087	7.00799e-64	1.43584e-62	0.0307775	0.272307	57	0.0778973	0.0750122	96.9222	144.266	4.97857
GLG1	-16.8712	-2.6572	7.3304e-64	1.50019e-62	0.0242981	0.263981	45	0.0613372	0.0595297	97.5702	113.597	4.74142
ERP29	-16.8665	-1.00141	7.93572e-64	1.62222e-62	0.109611	0.383093	203	0.280344	0.247129	89.0389	519.196	6.25421
COX20	-16.8582	-1.4549	9.13997e-64	1.86628e-62	0.062095	0.314469	115	0.161099	0.149367	93.7905	298.355	5.70163
BANF1	-16.8543	-0.923255	9.75808e-64	1.99023e-62	0.12257	0.402921	227	0.309892	0.269945	87.743	573.92	6.35423
ATP6V0B	-16.8513	-0.979536	1.02677e-63	2.0918e-62	0.108531	0.38087	201	0.279914	0.246793	89.1469	518.402	6.25268
PGRMC1	-16.8471	-0.923966	1.10167e-63	2.24186e-62	0.143089	0.434675	265	0.365466	0.311496	85.6911	676.844	6.51892
CCT3	-16.8391	-1.06481	1.2618e-63	2.5648e-62	0.0961123	0.362453	178	0.24517	0.219272	90.3888	454.055	6.12042
RPS27L	-16.8365	-0.74582	1.31724e-63	2.67448e-62	0.225162	0.575557	417	0.591524	0.464692	77.4838	1095.5	6.99988
HES1	-16.8313	-0.987774	1.4402e-63	2.92084e-62	0.213823	0.533148	396	0.600932	0.470586	78.6177	1112.93	7.01565
AAMDC	-16.8309	-1.03011	1.4488e-63	2.93496e-62	0.12257	0.400381	227	0.31439	0.273373	87.743	582.251	6.36862
NAA38	-16.8156	-0.815006	1.87718e-63	3.7985e-62	0.150108	0.445719	278	0.384428	0.325287	84.9892	711.961	6.56943
EIF3E	-16.8094	-0.826117	2.08096e-63	4.20611e-62	0.242981	0.608686	450	0.633483	0.490715	75.7019	1173.21	7.06835
NFIX	-16.7906	-2.71954	2.8592e-63	5.77264e-62	0.0242981	0.262605	45	0.0582205	0.0565887	97.5702	107.824	4.68973
MRPL27	-16.7839	-1.61514	3.20165e-63	6.45679e-62	0.0556156	0.304202	103	0.136624	0.128063	94.4384	253.028	5.53744
PGLS	-16.7829	-1.46717	3.25491e-63	6.55685e-62	0.0653348	0.31768	121	0.16295	0.15096	93.4665	301.783	5.71302
PSMB3	-16.7797	-0.74519	3.43776e-63	6.91743e-62	0.162527	0.46657	301	0.416369	0.348097	83.7473	771.116	6.64913
ADD3	-16.7783	-2.42641	3.51678e-63	7.06853e-62	0.0318575	0.272166	59	0.0806482	0.077561	96.8143	149.36	5.01304
HTRA3	-16.7772	-3.64292	3.5809e-63	7.18937e-62	0.0151188	0.250573	28	0.0400095	0.0392299	98.4881	74.0976	4.31879
TMEM176B	-16.7687	-3.98548	4.13548e-63	8.29355e-62	0.012959	0.247751	24	0.0341147	0.0335457	98.7041	63.1804	4.1617
RPL26	16.7615	0.122693	4.66528e-63	9.34563e-62	0.850432	0.947077	1575	2.8797	1.35576	14.9568	5333.2	8.58189
RPL35A	16.7598	0.0999679	4.79876e-63	9.60232e-62	0.855832	0.95117	1585	2.91172	1.36398	14.4168	5392.5	8.59295
MYL6	16.7536	0.274498	5.32983e-63	1.06531e-61	0.782397	0.885898	1449	2.50374	1.25383	21.7603	4636.92	8.44202
AKR1B1	-16.7494	-1.78332	5.72175e-63	1.14238e-61	0.0507559	0.296899	94	0.123476	0.116427	94.9244	228.677	5.43668
RBX1	-16.7273	-0.724434	8.29493e-63	1.6543e-61	0.224082	0.576544	415	0.584783	0.460447	77.5918	1083.02	6.98843
PCMTD1	-16.7212	-1.35428	9.186e-63	1.82998e-61	0.0718143	0.325548	133	0.181854	0.167085	92.8186	336.794	5.82244
RPL9	16.7173	0.0950209	9.80046e-63	1.95023e-61	0.849892	0.952581	1574	2.86835	1.35283	15.0108	5312.18	8.57795
PRMT1	-16.7121	-0.768281	1.07073e-62	2.12834e-61	0.161447	0.463748	299	0.414884	0.347048	83.8553	768.366	6.64557
HSD17B12	-16.7102	-1.31999	1.104e-62	2.19203e-61	0.0804536	0.33712	149	0.202266	0.184208	91.9546	374.597	5.92852
HLA-E	16.71	0.671695	1.10898e-62	2.19949e-61	0.759179	0.802068	1406	2.48509	1.24849	24.0821	4602.39	8.43455
RBBP7	-16.6945	-1.59071	1.43688e-62	2.84669e-61	0.0539957	0.300991	100	0.136805	0.128222	94.6004	253.363	5.53876
CD81	-16.6798	-1.29812	1.83722e-62	3.63584e-61	0.458423	0.81932	849	1.27741	0.823038	54.1577	2365.76	7.76928
PPP1CC	-16.6789	-1.32746	1.86579e-62	3.68832e-61	0.0739741	0.328053	137	0.18545	0.170122	92.6026	343.453	5.84196
CFL2	-16.6749	-1.59557	1.99614e-62	3.94167e-61	0.0782937	0.328935	145	0.200709	0.182912	92.1706	371.713	5.92081
REX1BD	-16.6541	-0.730829	2.8259e-62	5.57403e-61	0.165227	0.469569	306	0.429299	0.357184	83.4773	795.061	6.67968
PNN	-16.6483	-1.55764	3.11323e-62	6.13406e-61	0.0599352	0.308083	111	0.156392	0.145305	94.0065	289.638	5.67208
PRPF40A	-16.6451	-1.56493	3.28586e-62	6.4671e-61	0.0604752	0.308507	112	0.150052	0.139807	93.9525	277.897	5.63084
EIF3G	-16.6426	-0.768095	3.42226e-62	6.72821e-61	0.231641	0.587023	429	0.599524	0.469706	76.8359	1110.32	7.0133
ARL1	-16.6368	-1.50884	3.77197e-62	7.40765e-61	0.0577754	0.305261	107	0.148367	0.138341	94.2225	274.776	5.61959
ACTR10	-16.6341	-1.42507	3.9492e-62	7.74723e-61	0.062635	0.311752	116	0.159106	0.147649	93.7365	294.664	5.68922
MMP2	-16.631	-3.32382	4.15442e-62	8.14094e-61	0.0188985	0.25329	35	0.0496571	0.0484635	98.1102	91.9649	4.53222
COMMD6	-16.6213	-0.876041	4.88445e-62	9.56108e-61	0.272138	0.661998	504	0.721934	0.543448	72.7862	1337.02	7.19895
TNS2	-16.6185	-1.34147	5.11548e-62	1.00024e-60	0.0815335	0.337156	151	0.204687	0.18622	91.8467	379.081	5.94038
NCOR1	-16.6159	-1.85131	5.35004e-62	1.04497e-60	0.0453564	0.287866	84	0.115075	0.108922	95.4644	213.12	5.36654
CDKN1C	16.6156	0.867836	5.3739e-62	1.04849e-60	0.632829	0.673076	1172	1.9368	1.07732	36.7171	3586.96	8.18534
NDUFS5	-16.6151	-1.00924	5.41685e-62	1.05573e-60	0.315875	0.739512	585	0.844762	0.61235	68.4125	1564.5	7.35596
PTPN12	-16.611	-1.0105	5.79914e-62	1.12901e-60	0.12365	0.399111	229	0.311711	0.271333	87.635	577.289	6.36007
CRLF1	-16.6068	-4.06002	6.22397e-62	1.21041e-60	0.0140389	0.246093	26	0.0357832	0.0351579	98.5961	66.2705	4.20872
MYL12A	16.6019	0.251886	6.74691e-62	1.31069e-60	0.739741	0.90121	1370	2.3087	1.19656	26.0259	4275.72	8.36094
ATP6V0D1	-16.5994	-1.99454	7.03722e-62	1.36562e-60	0.0448164	0.286385	83	0.112895	0.106965	95.5184	209.082	5.3475
LTBP1	-16.5925	-3.26505	7.89909e-62	1.53121e-60	0.0167387	0.250326	31	0.0402656	0.0394761	98.3261	74.5719	4.32509
NPM1	-16.5923	-0.884434	7.91811e-62	1.53325e-60	0.273218	0.658081	506	0.722003	0.543488	72.6782	1337.15	7.19904
C1orf122	-16.5856	-1.40163	8.86263e-62	1.7143e-60	0.0674946	0.317715	125	0.167709	0.155044	93.2505	310.597	5.74171
KMT2A	-16.5795	-2.35628	9.80177e-62	1.89392e-60	0.0323974	0.269978	60	0.0781442	0.0752413	96.7603	144.723	4.98171
LAMTOR1	-16.576	-0.74766	1.03933e-61	2.00606e-60	0.159287	0.457891	295	0.402889	0.338533	84.0713	746.15	6.61627
APPL1	-16.5672	-1.60154	1.202e-61	2.31755e-60	0.0561555	0.301521	104	0.140618	0.131571	94.3844	260.425	5.56615
PLP2	-16.5513	-2.27443	1.56746e-61	3.01896e-60	0.0345572	0.272448	64	0.0852779	0.0818361	96.5443	157.935	5.06849
CD63	-16.5479	-1.09765	1.65825e-61	3.1904e-60	0.612311	0.88685	1134	1.7961	1.02823	38.7689	3326.38	8.10994
NTN4	-16.5476	-2.78321	1.66672e-61	3.20327e-60	0.0226782	0.257242	42	0.0571939	0.0556181	97.7322	105.923	4.67211
PSMD4	-16.5411	-0.872937	1.85571e-61	3.56269e-60	0.118251	0.391666	219	0.303344	0.264933	88.1749	561.793	6.33291
EEA1	-16.5368	-3.26652	1.99184e-61	3.81997e-60	0.0145788	0.246975	27	0.0366022	0.0359483	98.5421	67.7873	4.23102
UBE2M	-16.5363	-0.980884	2.00847e-61	3.84774e-60	0.103672	0.369015	192	0.267094	0.236726	89.6328	494.658	6.20589
PET100	-16.5356	-0.919355	2.0325e-61	3.88965e-60	0.113931	0.384292	211	0.291065	0.255467	88.6069	539.052	6.29167
SNX3	-16.5344	-0.783099	2.07569e-61	3.96808e-60	0.258639	0.637512	479	0.673223	0.514752	74.1361	1246.81	7.12915
CTNNA1	-16.5185	-1.18231	2.69904e-61	5.15425e-60	0.0944924	0.354514	175	0.242914	0.217459	90.5508	449.877	6.11119
EAPP	-16.5113	-1.30334	3.04015e-61	5.7995e-60	0.0728942	0.323925	135	0.18479	0.169566	92.7106	342.232	5.83841
GLRX5	-16.5061	-0.931109	3.31697e-61	6.32086e-60	0.131749	0.409872	244	0.335103	0.289008	86.8251	620.61	6.43231
GOLGB1	-16.5	-1.83279	3.6672e-61	6.98087e-60	0.0491361	0.290689	91	0.124811	0.117615	95.0864	231.15	5.44738
MRPS36	-16.497	-1.19308	3.8562e-61	7.33289e-60	0.0863931	0.342871	160	0.21715	0.196512	91.3607	402.161	5.99934
SNRPG	-16.4941	-0.711361	4.04227e-61	7.67861e-60	0.156587	0.452493	290	0.40472	0.339838	84.3413	749.541	6.62079
EIF4H	-16.4897	-1.05703	4.34852e-61	8.25164e-60	0.0944924	0.354691	175	0.243104	0.217612	90.5508	450.229	6.11197
PSMB2	-16.4895	-1.02323	4.36738e-61	8.27869e-60	0.0944924	0.355291	175	0.241769	0.216537	90.5508	447.756	6.10648
UXT	-16.477	-0.984638	5.36581e-61	1.01606e-59	0.103132	0.367604	191	0.264621	0.234772	89.6868	490.078	6.1966
C15orf61	-16.4719	-1.95252	5.8427e-61	1.1052e-59	0.0426566	0.281869	79	0.106353	0.101069	95.7343	196.965	5.28809
COX6A1	-16.4584	-0.810128	7.29492e-61	1.37845e-59	0.24568	0.608157	455	0.648661	0.499963	75.432	1201.32	7.09201
MORF4L1	-16.4501	-0.949249	8.3746e-61	1.5808e-59	0.302376	0.716015	560	0.798512	0.58696	69.7624	1478.84	7.29969
RPS27	16.4495	0.16586	8.46256e-61	1.59573e-59	0.937905	0.977949	1737	3.52316	1.50921	6.2095	6524.89	8.78353
MRPS34	-16.4408	-1.03057	9.76384e-61	1.83918e-59	0.0966523	0.357443	179	0.245519	0.219552	90.3348	454.702	6.12184
NASP	-16.4352	-1.05981	1.07054e-60	2.01443e-59	0.107451	0.372508	199	0.274204	0.242322	89.2549	507.826	6.23211
ATP2B4	-16.4299	-1.17625	1.16774e-60	2.19503e-59	0.12041	0.386409	223	0.313866	0.272974	87.959	581.28	6.36695
ATP5MG	-16.4262	-1.08449	1.24183e-60	2.33187e-59	0.342873	0.774865	635	0.912393	0.648356	65.7127	1689.75	7.43293
PLD3	-16.4247	-1.50076	1.27306e-60	2.38801e-59	0.0604752	0.305684	112	0.153466	0.142772	93.9525	284.22	5.65326
LSM3	-16.4101	-0.749077	1.62047e-60	3.03653e-59	0.147948	0.43651	274	0.376712	0.319698	85.2052	697.67	6.54918
HNRNPAB	-16.3932	-1.06512	2.14001e-60	4.0059e-59	0.0966523	0.356702	179	0.248836	0.222212	90.3348	460.845	6.13523
SMARCA5	-16.3849	-1.69445	2.4513e-60	4.58383e-59	0.0523758	0.293723	97	0.131074	0.123167	94.7624	242.749	5.49614
SMC3	-16.3834	-1.7487	2.51182e-60	4.69212e-59	0.0507559	0.291571	94	0.126568	0.119176	94.9244	234.404	5.4613
DPT	-16.3816	-2.75925	2.58673e-60	4.82703e-59	0.0529158	0.279822	98	0.142667	0.133365	94.7084	264.22	5.58056
SPART	-16.3698	-1.62004	3.14101e-60	5.85529e-59	0.0556156	0.297957	103	0.136815	0.128231	94.4384	253.382	5.53884
GNAI3	-16.3671	-1.31093	3.28314e-60	6.11391e-59	0.0761339	0.326148	141	0.191064	0.174847	92.3866	353.85	5.8717
MFSD10	-16.3534	-1.95001	4.11465e-60	7.65444e-59	0.0394168	0.276329	73	0.101707	0.0968606	96.0583	188.361	5.24365
FRG1	-16.3447	-1.23697	4.74696e-60	8.82159e-59	0.0820734	0.334298	152	0.207199	0.188303	91.7927	383.732	5.95255
MZT2A	-16.3284	-1.83826	6.20157e-60	1.15129e-58	0.0426566	0.280316	79	0.107201	0.101835	95.7343	198.535	5.29599
SOD3	-16.3279	-3.63717	6.25112e-60	1.15929e-58	0.011879	0.240659	22	0.0311857	0.0307093	98.8121	57.7559	4.07339
RDX	-16.3254	-0.874496	6.51443e-60	1.20688e-58	0.136069	0.413894	252	0.354047	0.303098	86.3931	655.695	6.48722
RRAS	-16.3125	-0.881088	8.04758e-60	1.48938e-58	0.228402	0.568324	423	0.598981	0.469366	77.1598	1109.31	7.0124
MMRN2	-16.3098	-1.77038	8.40134e-60	1.55326e-58	0.074514	0.318491	138	0.189702	0.173703	92.5486	351.329	5.86456
CAP1	-16.3053	-0.905591	9.05047e-60	1.67155e-58	0.143089	0.424196	265	0.363806	0.310279	85.6911	673.769	6.51437
SMIM7	-16.3012	-1.67534	9.68024e-60	1.78603e-58	0.0512959	0.291218	95	0.126646	0.119245	94.8704	234.547	5.46191
MEF2C	-16.3007	-1.06053	9.75439e-60	1.79787e-58	0.179266	0.472568	332	0.465024	0.381871	82.0734	861.224	6.75952
DNAJC8	-16.2999	-0.700562	9.8859e-60	1.82024e-58	0.171706	0.474756	318	0.449655	0.371325	82.8294	832.76	6.72595
AES	-16.2986	-0.749619	1.01007e-59	1.85789e-58	0.232181	0.579861	430	0.60065	0.47041	76.7819	1112.4	7.01518
ADD1	-16.2984	-1.07978	1.01251e-59	1.86047e-58	0.102052	0.362347	189	0.259388	0.230626	89.7948	480.387	6.17667
UBE2I	-16.2928	-0.748008	1.10987e-59	2.03728e-58	0.144708	0.430194	268	0.372975	0.31698	85.5292	690.75	6.53922
NMT1	-16.2911	-1.31081	1.14167e-59	2.09353e-58	0.0707343	0.317892	131	0.18044	0.165887	92.9266	334.175	5.81465
CD47	-16.2788	-1.63986	1.39643e-59	2.55809e-58	0.0539957	0.294394	100	0.135985	0.1275	94.6004	251.845	5.53277
CCDC50	-16.2712	-1.15544	1.58063e-59	2.89256e-58	0.0858531	0.33899	159	0.220961	0.199639	91.4147	409.22	6.01669
MRPL34	-16.2656	-1.18131	1.73029e-59	3.16323e-58	0.088013	0.341389	163	0.220686	0.199413	91.1987	408.71	6.01545
MSRB2	-16.2632	-2.03417	1.79965e-59	3.2867e-58	0.0383369	0.273401	71	0.0998864	0.0952069	96.1663	184.99	5.22569
PPA1	-16.252	-0.746565	2.16133e-59	3.94322e-58	0.156587	0.446495	290	0.407289	0.341665	84.3413	754.299	6.62711
IFI27L2	-16.2478	-1.04471	2.31397e-59	4.21743e-58	0.106371	0.36838	197	0.27061	0.239497	89.3629	501.17	6.21894
GPBP1	-16.2468	-1.24512	2.35413e-59	4.28629e-58	0.075054	0.323325	139	0.191345	0.175083	92.4946	354.371	5.87316
CAPZA2	-16.2459	-0.738053	2.38764e-59	4.34291e-58	0.146328	0.431535	271	0.380733	0.322614	85.3672	705.117	6.55978
EIF3I	-16.2419	-0.881034	2.5479e-59	4.62972e-58	0.118251	0.387009	219	0.297415	0.260374	88.1749	550.813	6.31321
JUN	-16.2356	-1.01292	2.82596e-59	5.12979e-58	0.653888	0.873796	1211	2.08253	1.12575	34.6112	3856.84	8.25786
TGFB1I1	-16.1939	-1.47125	5.5712e-59	1.01029e-57	0.0701944	0.314963	130	0.175975	0.162097	92.9806	325.905	5.78967
RTL8C	-16.1848	-1.73325	6.45269e-59	1.16896e-57	0.0475162	0.284585	88	0.118924	0.112368	95.2484	220.248	5.39928
PHB2	-16.1846	-0.824896	6.47305e-59	1.17147e-57	0.12797	0.401193	237	0.324552	0.281074	87.203	601.07	6.40037
HSPA9	-16.1809	-1.87482	6.87843e-59	1.24358e-57	0.0404968	0.275236	75	0.102613	0.097683	95.9503	190.04	5.25248
SEPT11	-16.1626	-2.21825	9.25714e-59	1.67195e-57	0.0361771	0.26892	67	0.0862113	0.0826958	96.3823	159.663	5.07931
MYO1C	-16.1581	-1.20493	9.95352e-59	1.79593e-57	0.0955724	0.349575	177	0.244086	0.218401	90.4428	452.046	6.11599
DNAJC1	-16.1559	-2.01076	1.03192e-58	1.86004e-57	0.0404968	0.274742	75	0.100146	0.0954428	95.9503	185.47	5.22827
ATP1B3	-16.1403	-1.45646	1.32878e-58	2.39274e-57	0.0680346	0.311012	126	0.169499	0.156576	93.1965	313.913	5.7523
DDIT3	-16.1268	-1.89235	1.65285e-58	2.97331e-57	0.0453564	0.280493	84	0.114539	0.108441	95.4644	212.126	5.36189
GDI2	-16.1254	-0.909661	1.69143e-58	3.03967e-57	0.111231	0.374308	206	0.28413	0.250081	88.8769	526.208	6.2676
AP2S1	-16.1248	-0.786954	1.70675e-58	3.06415e-57	0.12689	0.398864	235	0.323173	0.280033	87.311	598.517	6.39612
PDLIM5	-16.1243	-1.57039	1.72313e-58	3.09048e-57	0.086933	0.32957	161	0.219975	0.19883	91.3067	407.393	6.01223
MGAT1	-16.1093	-0.887036	2.19322e-58	3.92967e-57	0.140389	0.415905	260	0.359534	0.307142	85.9611	665.856	6.50257
CCDC47	-16.1068	-1.64318	2.28374e-58	4.08778e-57	0.0529158	0.290548	98	0.130975	0.12308	94.7084	242.566	5.49539
CALCOCO2	-16.0944	-0.863278	2.79268e-58	4.99378e-57	0.13121	0.403556	243	0.339393	0.292217	86.879	628.556	6.44502
ITGA1	-16.0882	-1.34797	3.0868e-58	5.51425e-57	0.140929	0.400734	261	0.367808	0.313209	85.9071	681.18	6.52529
RCN2	-16.0777	-1.00567	3.65687e-58	6.52613e-57	0.0988121	0.354973	183	0.247241	0.220934	90.1188	457.891	6.12881
G0S2	-16.0762	-2.66395	3.74803e-58	6.68219e-57	0.0361771	0.26458	67	0.0955324	0.0912404	96.3823	176.926	5.18137
HNRNPA1	-16.0726	-0.767435	3.97072e-58	7.07221e-57	0.235421	0.57972	436	0.612145	0.477566	76.4579	1133.69	7.03412
BORCS7	-16.0655	-1.22307	4.45356e-58	7.92434e-57	0.0734341	0.318315	136	0.188382	0.172593	92.6566	348.883	5.8576
JDP2	-16.0517	-1.71857	5.5649e-58	9.892e-57	0.049676	0.285679	92	0.125978	0.118652	95.0324	233.312	5.45665
MYH9	-16.0513	-1.08087	5.60079e-58	9.94597e-57	0.154968	0.430477	287	0.400812	0.337052	84.5032	742.303	6.6111
RRAGA	-16.0507	-1.10236	5.65544e-58	1.00331e-56	0.0890929	0.339978	165	0.220496	0.199257	91.0907	408.358	6.01459
CIRBP	-16.0423	-1.05001	6.46888e-58	1.14649e-56	0.331533	0.745969	614	0.880297	0.63143	66.8467	1630.31	7.39714
CCDC59	-16.0391	-1.12577	6.81382e-58	1.20643e-56	0.0831533	0.331722	154	0.214558	0.19438	91.6847	397.361	5.98736
ARHGAP21	-16.0366	-2.01167	7.09756e-58	1.25544e-56	0.0388769	0.270966	72	0.0972304	0.0927892	96.1123	180.071	5.19889
UBA2	-16.0315	-1.85954	7.69846e-58	1.35923e-56	0.0448164	0.278446	83	0.11018	0.104522	95.5184	204.054	5.32327
DCTN2	-16.0315	-0.866666	7.69948e-58	1.35923e-56	0.112851	0.375542	209	0.288459	0.253447	88.7149	534.226	6.28269
CIB1	-16.0292	-1.51978	7.99656e-58	1.41029e-56	0.0572354	0.295311	106	0.142122	0.132888	94.2765	263.211	5.57675
ATP5ME	-16.0254	-0.961186	8.48866e-58	1.49562e-56	0.330994	0.743005	613	0.889212	0.63616	66.9006	1646.82	7.40721
RHOQ	-16.0126	-1.96643	1.04285e-57	1.83561e-56	0.037257	0.268532	69	0.0956631	0.0913598	96.2743	177.168	5.18273
PPP1CB	-16.0122	-0.939571	1.05007e-57	1.84651e-56	0.115011	0.377201	213	0.291331	0.255674	88.4989	539.545	6.29258
NDUFS2	-16.009	-1.3101	1.10606e-57	1.94305e-56	0.0739741	0.317786	137	0.184465	0.169291	92.6026	341.629	5.83665
PRMT2	-16.0033	-1.36651	1.21179e-57	2.12672e-56	0.0696544	0.311682	129	0.172818	0.15941	93.0346	320.06	5.77163
NUDC	-15.9989	-0.672702	1.3003e-57	2.27984e-56	0.167387	0.462583	310	0.425045	0.354204	83.2613	787.184	6.66973
RPLP0	-15.998	-1.1806	1.31847e-57	2.30944e-56	0.387149	0.814522	717	1.07125	0.728153	61.2851	1983.96	7.59335
RABAC1	-15.9851	-0.916844	1.62318e-57	2.84041e-56	0.294816	0.681967	546	0.782708	0.578133	70.5184	1449.57	7.27972
HNRNPD	-15.9839	-0.762477	1.65495e-57	2.89319e-56	0.149028	0.430865	276	0.3792	0.321504	85.0972	702.279	6.55575
BBX	-15.9791	-2.01239	1.78743e-57	3.12176e-56	0.0383369	0.269273	71	0.0970557	0.09263	96.1663	179.747	5.1971
AKAP13	-15.9765	-2.40555	1.86212e-57	3.24905e-56	0.0275378	0.255372	51	0.0694488	0.0671433	97.2462	128.619	4.8646
IER5	-15.9755	-1.22741	1.89211e-57	3.29817e-56	0.0836933	0.330805	155	0.219532	0.198467	91.6307	406.574	6.01022
SELENOK	-15.9719	-0.669326	2.00491e-57	3.49142e-56	0.203024	0.521363	376	0.528969	0.424594	79.6976	979.651	6.88822
RSL1D1	-15.9644	-1.60231	2.26382e-57	3.93847e-56	0.0529158	0.288466	98	0.132022	0.124005	94.7084	244.504	5.50332
GTF2I	-15.9549	-1.25598	2.63568e-57	4.581e-56	0.0777538	0.322231	144	0.195837	0.178846	92.2246	362.689	5.8963
DECR1	-15.9415	-1.27731	3.26393e-57	5.66745e-56	0.0691145	0.310623	128	0.176293	0.162368	93.0886	326.494	5.79147
NDUFV3	-15.9258	-1.47484	4.19546e-57	7.27794e-56	0.0718143	0.312176	133	0.185798	0.170416	92.8186	344.099	5.84383
ACKR3	-15.9155	-2.99707	4.94366e-57	8.56758e-56	0.0242981	0.249444	45	0.0613861	0.0595757	97.5702	113.687	4.74221
C12orf57	-15.9137	-0.967939	5.09312e-57	8.8181e-56	0.309395	0.714356	573	0.832961	0.605933	69.0605	1542.64	7.3419
SLC2A4RG	-15.9129	-2.27872	5.16084e-57	8.92676e-56	0.0296976	0.257277	55	0.0742665	0.0716381	97.0302	137.541	4.93117
RAP1B	-15.9123	-0.723661	5.21064e-57	9.00425e-56	0.184125	0.488798	341	0.473268	0.387483	81.5875	876.492	6.77707
OLFML3	-15.9076	-3.78517	5.60955e-57	9.68427e-56	0.0102592	0.232791	19	0.0263055	0.0259655	98.9741	48.7179	3.90636
NNMT	-15.9024	-2.23311	6.10019e-57	1.05212e-55	0.0480562	0.277599	89	0.121924	0.115045	95.1944	225.803	5.42408
UBE2S	-15.8987	-1.6453	6.46886e-57	1.11464e-55	0.0599352	0.29584	111	0.151391	0.14097	94.0065	280.376	5.63969
ECI1	-15.8962	-1.30699	6.73496e-57	1.15938e-55	0.0739741	0.316127	137	0.187123	0.171533	92.6026	346.552	5.85091
GAS6	-15.8935	-0.837439	7.0334e-57	1.2096e-55	0.191685	0.495396	355	0.498198	0.404263	80.8315	922.662	6.82835
TRMT112	-15.8912	-0.676478	7.29536e-57	1.25345e-55	0.184125	0.488974	341	0.471113	0.386019	81.5875	872.501	6.77251
DYNLRB1	-15.8891	-0.677076	7.53622e-57	1.2936e-55	0.215443	0.542991	399	0.551616	0.439297	78.4557	1021.59	6.9301
SCAND1	-15.8862	-0.775862	7.90254e-57	1.35518e-55	0.13067	0.400628	242	0.329378	0.284711	86.933	610.007	6.41511
BAG1	-15.8785	-0.82011	8.92194e-57	1.52854e-55	0.142009	0.416787	263	0.360677	0.307982	85.7991	667.973	6.50574
LRRN4CL	-15.875	-3.92087	9.44602e-57	1.61679e-55	0.0107991	0.232932	20	0.0278816	0.0275	98.9201	51.6368	3.96342
PSMC6	-15.8712	-1.23223	1.00264e-56	1.7145e-55	0.0707343	0.311929	131	0.181797	0.167036	92.9266	336.687	5.82212
ANKRD11	-15.8663	-1.79328	1.08425e-56	1.85228e-55	0.0453564	0.276964	84	0.117143	0.110774	95.4644	216.949	5.38426
ARPP19	-15.8658	-1.16486	1.09351e-56	1.86633e-55	0.0858531	0.332181	159	0.218297	0.197454	91.4147	404.286	6.00459
RAB34	-15.8548	-1.23071	1.3021e-56	2.22024e-55	0.0788337	0.322796	146	0.200449	0.182696	92.1166	371.232	5.91952
THOC7	-15.8516	-1.05487	1.37041e-56	2.33449e-55	0.0890929	0.337403	165	0.223967	0.202097	91.0907	414.786	6.03017
GADD45B	-15.8509	-0.971099	1.38628e-56	2.3593e-55	0.2554	0.569559	473	0.727161	0.546479	74.46	1346.7	7.20616
SKP1	-15.8503	-1.06689	1.39979e-56	2.38004e-55	0.344492	0.783333	638	0.922026	0.65338	65.5508	1707.59	7.44342
DMAC1	-15.8449	-1.87853	1.52413e-56	2.58901e-55	0.0404968	0.270508	75	0.103122	0.0981439	95.9503	190.981	5.2574
OAF	-15.8222	-4.19918	2.18801e-56	3.71321e-55	0.00809935	0.22891	15	0.0190934	0.0189134	99.1901	35.3609	3.59349
TMEM109	-15.8179	-0.915126	2.34289e-56	3.97231e-55	0.12203	0.385104	226	0.309027	0.269284	87.797	572.319	6.35144
VPS29	-15.815	-0.650217	2.45111e-56	4.15188e-55	0.161447	0.449458	299	0.417092	0.348607	83.8553	772.454	6.65087
IK	-15.8139	-1.0725	2.4947e-56	4.22174e-55	0.0928726	0.341954	172	0.233808	0.210105	90.7127	433.012	6.07307
MT-ND6	-15.8068	-1.06643	2.79366e-56	4.72322e-55	0.100432	0.351621	186	0.254153	0.226461	89.9568	470.692	6.15633
EPN2	-15.7742	-1.16967	4.68469e-56	7.91295e-55	0.0842333	0.328617	156	0.213089	0.19317	91.5767	394.641	5.98051
COX7C	-15.7708	-1.23759	4.94509e-56	8.34495e-55	0.431965	0.85679	800	1.1869	0.782487	56.8035	2198.15	7.69583
SMIM19	-15.7589	-1.62332	5.97079e-56	1.00664e-54	0.0507559	0.282539	94	0.125302	0.118051	94.9244	232.059	5.45129
SKIL	-15.746	-1.72929	7.31453e-56	1.23203e-54	0.0469762	0.277423	87	0.122122	0.115222	95.3024	226.17	5.4257
OTUD6B-AS1	-15.7432	-0.94131	7.64634e-56	1.28672e-54	0.0971922	0.347458	180	0.257408	0.229052	90.2808	476.72	6.16902
VPS13C	-15.7389	-2.27584	8.17913e-56	1.37509e-54	0.0318575	0.257277	59	0.0770284	0.0742058	96.8143	142.657	4.96743
GLIPR2	-15.7318	-3.28451	9.15463e-56	1.53765e-54	0.0151188	0.236355	28	0.0395513	0.0387892	98.4881	73.2491	4.30743
GTF3C6	-15.7295	-1.18623	9.4923e-56	1.59288e-54	0.0826134	0.325512	153	0.207111	0.18823	91.7387	383.57	5.95213
MIER1	-15.7203	-1.32577	1.09805e-55	1.84089e-54	0.0680346	0.305472	126	0.173772	0.160222	93.1965	321.825	5.77711
RPL36A	-15.7158	-0.705904	1.17858e-55	1.97407e-54	0.203564	0.517376	377	0.522297	0.420221	79.6436	967.295	6.87554
NT5C	-15.703	-3.41007	1.44159e-55	2.41234e-54	0.0107991	0.23071	20	0.0292395	0.0288201	98.9201	54.1515	4.01008
TACC1	-15.7027	-0.893906	1.44829e-55	2.42131e-54	0.25486	0.59041	472	0.669039	0.512248	74.514	1239.06	7.12292
TNNC1	15.6924	0.852147	1.70372e-55	2.8457e-54	0.62527	0.611227	1158	1.92524	1.07338	37.473	3565.54	8.17935
ROCK2	-15.6793	-1.50549	2.09492e-55	3.49588e-54	0.0637149	0.298169	118	0.154712	0.143851	93.6285	286.526	5.66131
VPS4B	-15.6599	-1.745	2.84435e-55	4.74208e-54	0.0448164	0.273436	83	0.115494	0.109298	95.5184	213.896	5.37015
ERP44	-15.6473	-1.72897	3.46566e-55	5.77256e-54	0.0469762	0.276153	87	0.115452	0.10926	95.3024	213.818	5.36979
FNDC5	-15.6454	-2.91538	3.57374e-55	5.94709e-54	0.0205184	0.241647	38	0.0528778	0.0515272	97.9482	97.9297	4.59441
ISOC2	-15.6443	-1.85405	3.63167e-55	6.0379e-54	0.0415767	0.268849	77	0.102203	0.0973109	95.8423	189.28	5.2485
SPRY2	-15.6403	-2.49136	3.87019e-55	6.42852e-54	0.025378	0.247962	47	0.0653619	0.0633146	97.4622	121.05	4.80443
YPEL5	-15.6343	-1.39815	4.24936e-55	7.05183e-54	0.0631749	0.297357	117	0.161532	0.149739	93.6825	299.157	5.7043
CCT2	-15.6305	-1.3783	4.50896e-55	7.47572e-54	0.0637149	0.298275	118	0.156262	0.145192	93.6285	289.397	5.67125
RSBN1L	-15.6283	-1.82331	4.66763e-55	7.73168e-54	0.0426566	0.269943	79	0.107597	0.102192	95.7343	199.269	5.29966
PAFAH1B1	-15.6195	-1.41997	5.36629e-55	8.88079e-54	0.0588553	0.291606	109	0.150092	0.139842	94.1145	277.97	5.63111
SGCB	-15.6163	-1.54955	5.63612e-55	9.31877e-54	0.0561555	0.287761	104	0.137029	0.128419	94.3844	253.778	5.54039
SRSF9	-15.6075	-0.665528	6.46956e-55	1.0687e-53	0.178186	0.474085	330	0.449436	0.371175	82.1814	832.356	6.72546
MRPL57	-15.6057	-0.98394	6.66177e-55	1.09944e-53	0.0961123	0.343859	178	0.243116	0.217621	90.3888	450.25	6.11202
SLTM	-15.6051	-1.63246	6.71931e-55	1.10792e-53	0.0523758	0.282327	97	0.129525	0.121797	94.7624	239.88	5.4843
SPPL2A	-15.6018	-1.77373	7.07757e-55	1.16592e-53	0.0426566	0.269767	79	0.109165	0.103608	95.7343	202.174	5.31406
PRDX3	-15.5983	-1.17523	7.47222e-55	1.22981e-53	0.0761339	0.315104	141	0.192856	0.176351	92.3866	357.17	5.88101
PAIP2	-15.5966	-0.712189	7.67257e-55	1.26162e-53	0.149028	0.424514	276	0.37852	0.32101	85.0972	701.019	6.55396
SNHG8	-15.5887	-0.775912	8.69222e-55	1.42798e-53	0.144168	0.415235	267	0.368651	0.313826	85.5832	682.742	6.52758
CBR1	-15.5879	-1.91912	8.7971e-55	1.4439e-53	0.0388769	0.264651	72	0.095962	0.0916325	96.1123	177.722	5.18583
ASH1L	-15.5831	-2.16554	9.48764e-55	1.55582e-53	0.0318575	0.255301	59	0.0813443	0.078205	96.8143	150.65	5.02157
ATP5MD	-15.5806	-0.911885	9.85926e-55	1.61529e-53	0.326134	0.732915	604	0.876538	0.629429	67.3866	1623.35	7.39286
PSMD13	-15.5737	-0.850179	1.09868e-54	1.79837e-53	0.106911	0.359419	198	0.272006	0.240595	89.3089	503.756	6.22407
EIF3D	-15.5735	-0.826864	1.10263e-54	1.8032e-53	0.115551	0.37272	214	0.294506	0.258129	88.4449	545.424	6.3034
TBCB	-15.567	-0.880994	1.22037e-54	1.99393e-53	0.107451	0.360054	199	0.270156	0.23914	89.2549	500.329	6.21726
RALBP1	-15.5637	-1.07175	1.28552e-54	2.09848e-53	0.0907127	0.334439	168	0.228445	0.205749	90.9287	423.08	6.04992
SYNCRIP	-15.5483	-1.56026	1.63494e-54	2.66645e-53	0.0512959	0.280422	95	0.132645	0.124556	94.8704	245.659	5.50801
PSMD2	-15.5451	-1.27281	1.7174e-54	2.79839e-53	0.0674946	0.30212	125	0.170407	0.157352	93.2505	315.594	5.75762
DPM3	-15.5304	-1.30886	2.1619e-54	3.5195e-53	0.062095	0.294852	115	0.161808	0.149977	93.7905	299.668	5.70601
NCKAP1	-15.5209	-1.52481	2.5057e-54	4.0755e-53	0.0566955	0.286773	105	0.144057	0.134581	94.3305	266.794	5.59022
GLO1	-15.5128	-1.26078	2.84302e-54	4.61997e-53	0.0674946	0.301944	125	0.170548	0.157472	93.2505	315.856	5.75845
LRP10	-15.5053	-1.81794	3.19657e-54	5.18982e-53	0.0410367	0.266344	76	0.1073	0.101925	95.8963	198.72	5.29692
CBX3	-15.5012	-0.795178	3.4025e-54	5.51916e-53	0.11933	0.376566	221	0.307594	0.268189	88.067	569.664	6.3468
SOCS3	-15.4994	-0.925939	3.50416e-54	5.67896e-53	0.186285	0.473556	345	0.502249	0.406963	81.3715	930.164	6.83644
PAPOLA	-15.4972	-1.06793	3.62287e-54	5.86605e-53	0.088013	0.330029	163	0.222045	0.200526	91.1987	411.228	6.02158
SLC25A11	-15.4961	-1.2945	3.68821e-54	5.96648e-53	0.0772138	0.314011	143	0.197268	0.180042	92.2786	365.34	5.90356
LARP7	-15.4953	-1.16088	3.73237e-54	6.03249e-53	0.0809935	0.320185	150	0.205846	0.187181	91.9006	381.227	5.94601
UPF2	-15.4938	-1.8298	3.82244e-54	6.17252e-53	0.0426566	0.268073	79	0.106704	0.101386	95.7343	197.615	5.29137
SLC25A5	-15.4922	-0.730981	3.91584e-54	6.31768e-53	0.171166	0.457679	317	0.439199	0.364087	82.8834	813.396	6.70245
MRPS15	-15.4897	-1.22954	4.07293e-54	6.56523e-53	0.0793737	0.317398	147	0.203337	0.185099	92.0626	376.581	5.93378
H2AFV	-15.4767	-0.990816	4.98071e-54	8.02131e-53	0.0907127	0.334121	168	0.232687	0.209196	90.9287	430.936	6.06828
TFG	-15.4581	-1.31972	6.65296e-54	1.07048e-52	0.0631749	0.29524	117	0.158558	0.147176	93.6825	293.649	5.68578
PLAU	-15.4469	-1.48944	7.91977e-54	1.27318e-52	0.0631749	0.294323	117	0.159425	0.147924	93.6825	295.255	5.69122
MBNL2	-15.4392	-1.83088	8.91319e-54	1.4316e-52	0.0426566	0.267226	79	0.10782	0.102394	95.7343	199.683	5.30173
SARS	-15.4325	-1.26031	9.88923e-54	1.58695e-52	0.0696544	0.303391	129	0.173699	0.16016	93.0346	321.691	5.77669
RPL28	15.4316	0.00783146	1.00369e-53	1.60921e-52	0.816415	0.946124	1512	2.69869	1.30798	18.3585	4997.97	8.51699
INAFM1	-15.4274	-2.71892	1.0712e-53	1.71592e-52	0.0215983	0.240059	40	0.055848	0.0543443	97.8402	103.431	4.64852
GLS	-15.4149	-2.05614	1.29882e-53	2.07868e-52	0.0356371	0.257736	66	0.0876895	0.0840557	96.4363	162.401	5.09621
TMEM256	-15.4087	-0.963382	1.43167e-53	2.28927e-52	0.0923326	0.335638	171	0.233524	0.209875	90.7667	432.486	6.07186
USP16	-15.3966	-1.69952	1.72459e-53	2.7552e-52	0.0453564	0.270367	84	0.114738	0.108619	95.4644	212.495	5.36361
PER3	-15.3843	-1.87519	2.08612e-53	3.32983e-52	0.0410367	0.264369	76	0.101909	0.0970438	95.8963	188.735	5.24563
PALLD	-15.3839	-2.20145	2.09982e-53	3.34873e-52	0.0323974	0.253008	60	0.0791584	0.0761815	96.7603	146.601	4.99451
CWC15	-15.3837	-0.848535	2.1067e-53	3.35673e-52	0.110691	0.361818	205	0.286717	0.252094	88.9309	530.999	6.27664
GGNBP2	-15.3679	-1.35171	2.6893e-53	4.28122e-52	0.0610151	0.290901	113	0.158439	0.147074	93.8985	293.43	5.68504
RUNX1T1	-15.3623	-2.40079	2.92918e-53	4.65897e-52	0.0269978	0.245987	50	0.0689643	0.0666902	97.3002	127.722	4.85765
RPS4Y1	-15.3622	-0.840767	2.93596e-53	4.66564e-52	0.296976	0.68232	550	0.789972	0.5822	70.3024	1463.03	7.28895
SNW1	-15.3591	-1.22772	3.08046e-53	4.89095e-52	0.0696544	0.302614	129	0.17814	0.163937	93.0346	329.915	5.80186
GIMAP7	15.3535	1.26473	3.3577e-53	5.32643e-52	0.477322	0.401828	884	1.36548	0.860981	52.2678	2528.87	7.83592
RPL15	15.3358	0.0145044	4.40984e-53	6.98931e-52	0.832613	0.947677	1542	2.72519	1.31512	16.7387	5047.06	8.52676
SCPEP1	-15.325	-2.14149	5.2085e-53	8.24786e-52	0.0318575	0.251808	59	0.0813556	0.0782154	96.8143	150.67	5.02171
CYTOR	-15.3219	-2.16728	5.46075e-53	8.63971e-52	0.0329374	0.252973	61	0.0843509	0.0809816	96.7063	156.218	5.05763
C1orf123	-15.3211	-1.08967	5.524e-53	8.73209e-52	0.0788337	0.314963	146	0.19994	0.182272	92.1166	370.289	5.91698
SDF4	-15.3183	-0.964569	5.7692e-53	9.11169e-52	0.0988121	0.343295	183	0.251905	0.224666	90.1188	466.528	6.14746
HAX1	-15.3161	-1.17846	5.97129e-53	9.42259e-52	0.0701944	0.302791	130	0.181367	0.166672	92.9806	335.892	5.81976
RCN1	-15.3136	-0.76388	6.20061e-53	9.77587e-52	0.149568	0.420174	277	0.384877	0.325611	85.0432	712.792	6.57059
BIN1	-15.2937	-1.95117	8.42856e-53	1.32768e-51	0.0588553	0.280669	109	0.155117	0.144202	94.1145	287.277	5.66392
AKR7A2	-15.293	-1.38635	8.51646e-53	1.34035e-51	0.0577754	0.285538	107	0.145026	0.135428	94.2225	268.589	5.5969
CREBRF	-15.2909	-2.51604	8.78696e-53	1.38172e-51	0.024838	0.242176	46	0.0609131	0.0591299	97.5162	112.811	4.73454
PCBD1	-15.2892	-2.58788	9.02627e-53	1.41811e-51	0.0215983	0.238295	40	0.0533241	0.0519509	97.8402	98.7562	4.60273
PIN1	-15.2755	-0.891649	1.11329e-52	1.74756e-51	0.0977322	0.341319	181	0.247041	0.220774	90.2268	457.521	6.12801
MLF2	-15.2632	-0.919347	1.34431e-52	2.10835e-51	0.0977322	0.341072	181	0.247782	0.221368	90.2268	458.892	6.13099
HOOK3	-15.2624	-1.66686	1.36083e-52	2.1324e-51	0.0485961	0.272519	90	0.12145	0.114622	95.1404	224.925	5.4202
BRK1	-15.246	-0.589874	1.75087e-52	2.7412e-51	0.212203	0.528914	393	0.542415	0.43335	78.7797	1004.55	6.91329
COPB1	-15.2427	-2.01955	1.84223e-52	2.88173e-51	0.0334773	0.252761	62	0.0866039	0.0830571	96.6523	160.39	5.08383
PACSIN3	-15.2338	-2.54974	2.10809e-52	3.29475e-51	0.025378	0.241788	47	0.0625726	0.060693	97.4622	115.884	4.76119
CLIC1	-15.2296	-0.930719	2.24888e-52	3.51173e-51	0.293737	0.662809	544	0.783595	0.578631	70.6263	1451.22	7.28085
CLTC	-15.228	-1.61203	2.30416e-52	3.59493e-51	0.049676	0.273507	92	0.125814	0.118506	95.0324	233.007	5.45535
NOVA1	-15.2246	-4.1545	2.42991e-52	3.78784e-51	0.00917927	0.221748	17	0.0233907	0.0231213	99.0821	43.3196	3.79143
DYNLT1	-15.2238	-0.873535	2.45896e-52	3.82981e-51	0.100972	0.345447	187	0.258997	0.230315	89.9028	479.663	6.17517
SPON2	-15.2171	-3.28624	2.72334e-52	4.2379e-51	0.0178186	0.232156	33	0.0478905	0.0467791	98.2181	88.6932	4.4964
SNF8	-15.1955	-0.89593	3.78729e-52	5.88847e-51	0.0971922	0.339308	180	0.245339	0.219408	90.2808	454.368	6.12111
CALM3	-15.1842	-1.13364	4.50239e-52	6.99425e-51	0.0809935	0.315422	150	0.198866	0.181376	91.9006	368.3	5.91161
TNS1	-15.1819	-1.24634	4.65793e-52	7.22964e-51	0.0826134	0.316692	153	0.208481	0.189365	91.7387	386.108	5.9587
CILP	-15.1735	-3.42164	5.29868e-52	8.21706e-51	0.0167387	0.230074	31	0.0439944	0.0430542	98.3261	81.4777	4.41253
DCN	-15.1522	-1.5354	7.3288e-52	1.13555e-50	0.344492	0.555481	638	0.963497	0.674727	65.5508	1784.4	7.4874
WAC	-15.1495	-1.24923	7.63799e-52	1.18244e-50	0.0696544	0.299121	129	0.177487	0.163382	93.0346	328.706	5.7982
MRPS6	-15.1362	-2.82002	9.34687e-52	1.44575e-50	0.0183585	0.23198	34	0.0457592	0.0447431	98.1641	84.746	4.45139
FBXW5	-15.1338	-1.31181	9.68635e-52	1.49697e-50	0.0707343	0.300215	131	0.175697	0.161861	92.9266	325.391	5.7881
ANP32B	-15.1318	-0.848838	9.98995e-52	1.54257e-50	0.12041	0.372085	223	0.305959	0.266938	87.959	566.637	6.34148
RHEB	-15.1274	-0.657234	1.06753e-51	1.64698e-50	0.155508	0.428148	288	0.391629	0.330475	84.4492	725.297	6.58796
TCP1	-15.1262	-0.964987	1.08785e-51	1.67689e-50	0.0917927	0.330276	170	0.23039	0.207331	90.8207	426.682	6.05838
LAMA2	-15.116	-3.20996	1.26942e-51	1.9551e-50	0.0167387	0.229475	31	0.0432637	0.042354	98.3261	80.1244	4.39598
CTSA	-15.1093	-1.6575	1.40639e-51	2.1642e-50	0.0480562	0.269555	89	0.119241	0.112651	95.1944	220.834	5.40193
SLC44A1	-15.1059	-1.94283	1.48003e-51	2.27558e-50	0.037797	0.256148	70	0.0958306	0.0915126	96.2203	177.478	5.18447
SUN1	-15.1007	-1.61893	1.60288e-51	2.46236e-50	0.0512959	0.273436	95	0.131825	0.123832	94.8704	244.14	5.50183
FNDC3B	-15.0974	-2.60241	1.68322e-51	2.58357e-50	0.0215983	0.235473	40	0.0556762	0.0541815	97.8402	103.112	4.64547
ZNF207	-15.076	-1.85486	2.32839e-51	3.57079e-50	0.0404968	0.259217	75	0.101829	0.0969715	95.9503	188.587	5.24485
IRF2BP2	-15.0713	-1.9177	2.50327e-51	3.83571e-50	0.0394168	0.257489	73	0.0975085	0.0930426	96.0583	180.586	5.20173
TIMP3	-15.0706	-1.11571	2.52752e-51	3.86958e-50	0.471382	0.791624	873	1.3799	0.86706	52.8618	2555.58	7.84643
KLF4	-15.0668	-0.875846	2.67842e-51	4.09711e-50	0.236501	0.542744	438	0.647788	0.499434	76.3499	1199.7	7.09066
NPTN	-15.0593	-2.32946	3.0012e-51	4.58697e-50	0.0259179	0.240447	48	0.0671781	0.0650179	97.4082	124.414	4.83162
NPC2	-15.0591	-1.03783	3.01034e-51	4.59702e-50	0.0950324	0.333098	176	0.237253	0.212894	90.4968	439.393	6.08767
NDUFA10	-15.0589	-1.21403	3.01573e-51	4.60135e-50	0.0669546	0.294429	124	0.172471	0.159114	93.3045	319.417	5.76962
XBP1	-15.0561	-2.18808	3.15009e-51	4.80228e-50	0.0302376	0.245881	56	0.0771236	0.0742942	96.9762	142.833	4.96865
MRPS7	-15.0478	-1.30882	3.56714e-51	5.43347e-50	0.0615551	0.286984	114	0.159088	0.147633	93.8445	294.631	5.68911
MED4	-15.0288	-0.991132	4.75665e-51	7.2392e-50	0.087473	0.322584	162	0.223079	0.201371	91.2527	413.142	6.02621
NIPSNAP2	-15.0243	-1.31083	5.08787e-51	7.73674e-50	0.0809935	0.310518	150	0.206618	0.187821	91.9006	382.656	5.94975
NSD3	-15.0213	-2.01026	5.32395e-51	8.0889e-50	0.0356371	0.25202	66	0.087539	0.0839174	96.4363	162.122	5.0945
ECI2	-15.0152	-1.08782	5.83818e-51	8.8627e-50	0.0793737	0.310765	147	0.202285	0.184224	92.0626	374.632	5.92861
C4orf3	-15.0106	-0.642307	6.26015e-51	9.49527e-50	0.24838	0.590269	460	0.639739	0.494537	75.162	1184.8	7.07817
EIF3M	-15.0062	-0.950988	6.68263e-51	1.01275e-49	0.0890929	0.324807	165	0.225374	0.203246	91.0907	417.393	6.03642
RFC1	-15.0024	-1.35656	7.07751e-51	1.07169e-49	0.0599352	0.284162	111	0.156063	0.14502	94.0065	289.029	5.66998
CITED2	-15.0008	-1.70051	7.25412e-51	1.09751e-49	0.0464363	0.265709	86	0.122837	0.115858	95.3564	227.494	5.43151
IDH3G	-14.9946	-1.43185	7.95872e-51	1.2031e-49	0.0529158	0.274565	98	0.133949	0.125706	94.7084	248.073	5.51775
LSM5	-14.9934	-1.3164	8.10735e-51	1.22454e-49	0.0610151	0.285361	113	0.151777	0.141306	93.8985	281.09	5.64223
UACA	-14.9881	-0.887741	8.77804e-51	1.32473e-49	0.156587	0.418516	290	0.404635	0.339777	84.3413	749.384	6.62058
EID1	-14.9848	-1.08691	9.22706e-51	1.39133e-49	0.359071	0.776947	665	0.969065	0.677559	64.0929	1794.71	7.49315
NR4A1	-14.9833	-1.61447	9.43787e-51	1.42192e-49	0.0572354	0.279011	106	0.14484	0.135265	94.2765	268.244	5.59562
DAAM1	-14.9715	-2.01804	1.12774e-50	1.69765e-49	0.0361771	0.25202	67	0.0914035	0.0874645	96.3823	169.279	5.13744
CHMP2A	-14.9696	-0.550993	1.16021e-50	1.74506e-49	0.226782	0.551036	420	0.591081	0.464414	77.3218	1094.68	6.99913
NARS	-14.9661	-1.16777	1.22195e-50	1.8364e-49	0.0707343	0.298239	131	0.180269	0.165743	92.9266	333.859	5.81371
FAM89B	-14.9609	-1.16968	1.32149e-50	1.98433e-49	0.0777538	0.307166	144	0.195016	0.17816	92.2246	361.17	5.89211
HSP90AB1	-14.96	-1.161	1.33986e-50	2.01024e-49	0.416847	0.833504	772	1.16877	0.774159	58.3153	2164.56	7.68043
GAS1	-14.9554	-3.41013	1.43655e-50	2.15351e-49	0.012419	0.222136	23	0.0333562	0.0328119	98.7581	61.7756	4.13957
CLIC4	-14.9404	-1.14903	1.7994e-50	2.69521e-49	0.0853132	0.317256	158	0.214702	0.194499	91.4687	397.629	5.98803
CCSER2	-14.9383	-1.91515	1.8558e-50	2.77738e-49	0.037257	0.253043	69	0.0922985	0.0882842	96.2743	170.937	5.14713
ZCRB1	-14.927	-1.04658	2.1985e-50	3.28751e-49	0.0815335	0.312529	151	0.211681	0.192009	91.8467	392.033	5.97389
PHYH	-14.9141	-1.81292	2.66671e-50	3.98434e-49	0.049676	0.267756	92	0.121011	0.114231	95.0324	224.112	5.4166
TMEM50A	-14.9095	-0.697151	2.85995e-50	4.26951e-49	0.239201	0.565642	443	0.619051	0.48184	76.0799	1146.48	7.04533
PNRC2	-14.9086	-0.84498	2.89618e-50	4.32001e-49	0.104752	0.346258	194	0.269906	0.238943	89.5248	499.865	6.21634
KPNB1	-14.9071	-1.65381	2.96335e-50	4.41655e-49	0.049676	0.268567	92	0.12009	0.113409	95.0324	222.406	5.40899
ACTR3	-14.9047	-0.854904	3.07314e-50	4.57638e-49	0.11879	0.365522	220	0.298503	0.261212	88.121	552.828	6.31685
VCAN	-14.8966	-3.69681	3.46633e-50	5.15763e-49	0.012419	0.221148	23	0.0338146	0.0332555	98.7581	62.6247	4.153
POLR2F	-14.896	-0.857237	3.49974e-50	5.20304e-49	0.0993521	0.337755	184	0.251351	0.224224	90.0648	465.503	6.14526
TXNDC17	-14.8851	-1.02866	4.11624e-50	6.11454e-49	0.0782937	0.307871	145	0.202762	0.184621	92.1706	375.516	5.93096
NOP56	-14.8727	-2.02878	4.95912e-50	7.36052e-49	0.0329374	0.246728	61	0.0826088	0.0793737	96.7063	152.992	5.0369
SDHB	-14.8695	-1.16731	5.20299e-50	7.71613e-49	0.0723542	0.298945	134	0.185841	0.170452	92.7646	344.178	5.84406
NSRP1	-14.8684	-1.30532	5.28727e-50	7.83466e-49	0.0647948	0.288396	120	0.167887	0.155196	93.5205	310.927	5.74277
ISLR	-14.8676	-3.73672	5.34945e-50	7.92027e-49	0.012959	0.221042	24	0.0320611	0.0315579	98.7041	59.3771	4.10061
KRR1	-14.8665	-1.36532	5.43698e-50	8.04325e-49	0.0583153	0.279893	108	0.147165	0.137293	94.1685	272.549	5.61148
MYCBP2	-14.866	-2.24161	5.47824e-50	8.09763e-49	0.0280778	0.240306	52	0.0731276	0.0705774	97.1922	135.432	4.91583
KIDINS220	-14.8634	-2.5296	5.69441e-50	8.41025e-49	0.0232181	0.234026	43	0.0576747	0.0560728	97.6782	106.814	4.6804
BNIP3L	-14.8544	-1.21633	6.51874e-50	9.61982e-49	0.0723542	0.298557	134	0.180026	0.165537	92.7646	333.408	5.81236
ARHGDIA	-14.8487	-0.851158	7.09452e-50	1.04609e-48	0.102592	0.342024	190	0.268578	0.237897	89.7408	497.406	6.21142
ENSA	-14.8466	-1.01752	7.31957e-50	1.07839e-48	0.0863931	0.317892	160	0.215109	0.194834	91.3607	398.382	5.98992
ISCA1	-14.8417	-1.48368	7.87347e-50	1.15905e-48	0.0545356	0.274036	101	0.136655	0.12809	94.5464	253.086	5.53767
C1D	-14.8254	-1.42607	1.00421e-49	1.47708e-48	0.0529158	0.27206	98	0.133282	0.125118	94.7084	246.838	5.51278
VPS36	-14.8212	-1.36325	1.06937e-49	1.57164e-48	0.0610151	0.282609	113	0.151382	0.140963	93.8985	280.359	5.63963
CD93	-14.8178	-1.2579	1.12363e-49	1.65005e-48	0.142009	0.38087	263	0.371291	0.315753	85.7991	687.632	6.53471
ELF2	-14.8146	-1.72051	1.17922e-49	1.73025e-48	0.0415767	0.256959	77	0.106817	0.101488	95.8423	197.824	5.29242
EIF4A3	-14.8136	-1.89075	1.19714e-49	1.75513e-48	0.0367171	0.250714	68	0.0924294	0.088404	96.3283	171.179	5.14854
CAPNS1	-14.806	-0.706937	1.3394e-49	1.96209e-48	0.133369	0.386692	247	0.338813	0.291784	86.6631	627.482	6.44331
NOP53	-14.7874	-0.699541	1.76689e-49	2.58621e-48	0.262959	0.611191	487	0.681035	0.51941	73.7041	1261.28	7.14067
THUMPD3-AS1	-14.7719	-3.2618	2.22297e-49	3.25113e-48	0.012959	0.220231	24	0.0329454	0.0324143	98.7041	61.0149	4.12737
TMED4	-14.7694	-2.2303	2.30805e-49	3.37283e-48	0.0264579	0.237096	49	0.0685201	0.0662746	97.3542	126.899	4.85124
RANBP1	-14.751	-0.655385	3.02994e-49	4.42416e-48	0.13121	0.383975	243	0.332973	0.287411	86.879	616.665	6.42595
ZBTB38	-14.7471	-1.93319	3.21399e-49	4.68909e-48	0.0345572	0.246939	64	0.0895762	0.0857888	96.5443	165.895	5.11737
SPAG7	-14.7392	-1.31551	3.60915e-49	5.26134e-48	0.0593952	0.279434	110	0.153929	0.143172	94.0605	285.076	5.65626
OSBPL8	-14.7383	-1.62647	3.65695e-49	5.32671e-48	0.0464363	0.262181	86	0.119593	0.112966	95.3564	221.487	5.40487
NAMPT	-14.7278	-2.24881	4.27474e-49	6.22154e-48	0.0340173	0.244681	63	0.0828706	0.0796155	96.5983	153.476	5.04004
TM2D1	-14.7271	-1.41281	4.3153e-49	6.2755e-48	0.0539957	0.272095	100	0.13817	0.129422	94.6004	255.892	5.54865
SCP2	-14.7214	-0.569148	4.69614e-49	6.82261e-48	0.167927	0.442226	311	0.431308	0.358589	83.2073	798.782	6.68434
DDX3Y	-14.7214	-2.02823	4.6991e-49	6.82261e-48	0.0345572	0.246445	64	0.0856081	0.0821402	96.5443	158.546	5.07233
YWHAB	-14.7179	-0.86003	4.94739e-49	7.1773e-48	0.315335	0.706912	584	0.849945	0.615156	68.4665	1574.1	7.36207
TNFRSF1A	-14.7132	-1.54532	5.30019e-49	7.68293e-48	0.049676	0.266133	92	0.125184	0.117947	95.0324	231.842	5.45036
FHL2	-14.713	-3.1594	5.32179e-49	7.70803e-48	0.012959	0.219455	24	0.0341088	0.03354	98.7041	63.1695	4.16153
CAPN2	-14.7006	-0.71515	6.38849e-49	9.24558e-48	0.139849	0.395159	259	0.355739	0.304347	86.0151	658.829	6.49198
SNRPD1	-14.696	-0.690696	6.84018e-49	9.89132e-48	0.118251	0.36337	219	0.302349	0.264169	88.1749	559.95	6.32963
SLC25A36	-14.6766	-1.75159	9.1104e-49	1.31636e-47	0.0415767	0.254913	77	0.102195	0.0973038	95.8423	189.265	5.24842
ZNF428	-14.6639	-0.959438	1.09851e-48	1.58596e-47	0.0820734	0.309883	152	0.210332	0.190894	91.7927	389.534	5.96752
PKN2	-14.6508	-2.19682	1.33169e-48	1.92107e-47	0.0296976	0.239283	55	0.0749249	0.0722508	97.0302	138.761	4.93993
FOXO3	-14.6376	-2.35762	1.61666e-48	2.3303e-47	0.0259179	0.234273	48	0.063779	0.0618276	97.4082	118.119	4.78012
UQCRC2	-14.6261	-0.622915	1.91356e-48	2.75605e-47	0.183045	0.463642	339	0.471859	0.386526	81.6955	873.883	6.77409
PAK2	-14.624	-0.870493	1.97327e-48	2.83977e-47	0.107991	0.345023	200	0.276925	0.244455	89.2009	512.866	6.24196
SREK1IP1	-14.6214	-1.06586	2.04993e-48	2.94774e-47	0.0761339	0.300462	141	0.199835	0.182184	92.3866	370.095	5.91646
MIR22HG	-14.6191	-2.26114	2.12218e-48	3.04919e-47	0.0286177	0.237378	53	0.0732762	0.0707158	97.1382	135.708	4.91784
PKIG	-14.6186	-0.811967	2.13763e-48	3.06893e-47	0.12905	0.376178	239	0.329104	0.284505	87.095	609.501	6.41428
GCSH	-14.6004	-1.58133	2.79252e-48	4.00595e-47	0.0475162	0.261475	88	0.121164	0.114367	95.2484	224.396	5.41786
HEG1	-14.5983	-1.71608	2.8774e-48	4.12443e-47	0.0523758	0.266838	97	0.130051	0.122263	94.7624	240.854	5.48833
UBE2L3	-14.5879	-0.740138	3.35355e-48	4.8031e-47	0.112311	0.352397	208	0.286881	0.252222	88.7689	531.304	6.27721
ZC3H13	-14.5834	-1.65016	3.57998e-48	5.12333e-47	0.0480562	0.261793	89	0.118713	0.112179	95.1944	219.856	5.39751
BMP4	-14.578	-2.56177	3.87489e-48	5.54098e-47	0.0237581	0.230745	44	0.0594239	0.0577253	97.6242	110.053	4.71001
RPLP2	14.5732	-0.0624678	4.16016e-48	5.94417e-47	0.769438	0.934058	1425	2.46695	1.24328	23.0562	4568.79	8.42722
PTGES3	-14.5597	-0.651248	5.06757e-48	7.23496e-47	0.274298	0.633807	508	0.717481	0.540859	72.5702	1328.78	7.19277
POLR2K	-14.5569	-0.730645	5.28077e-48	7.53337e-47	0.114471	0.355608	212	0.28967	0.254386	88.5529	536.469	6.28687
UAP1	-14.5561	-2.1424	5.33835e-48	7.60948e-47	0.0334773	0.242494	62	0.0829649	0.0797026	96.6523	153.651	5.04117
MRPL43	-14.5492	-0.975701	5.9128e-48	8.42164e-47	0.0836933	0.309988	155	0.209711	0.190382	91.6307	388.385	5.96457
MRPL18	-14.5487	-1.15598	5.95444e-48	8.47424e-47	0.0664147	0.286102	123	0.16801	0.155301	93.3585	311.154	5.7435
HBP1	-14.5476	-1.47875	6.05307e-48	8.6078e-47	0.0523758	0.267226	97	0.130754	0.122884	94.7624	242.156	5.4937
MRFAP1	-14.5467	-0.58828	6.12999e-48	8.7103e-47	0.2554	0.598031	473	0.666654	0.510818	74.46	1234.64	7.11935
POLR1D	-14.5444	-0.751862	6.33713e-48	8.99753e-47	0.115011	0.355538	213	0.286802	0.25216	88.4989	531.157	6.27694
HIC1	-14.5434	-2.06875	6.42784e-48	9.11912e-47	0.0340173	0.243199	63	0.0846845	0.0812892	96.5983	156.836	5.06155
RAD21	-14.5388	-1.12224	6.8772e-48	9.74893e-47	0.0815335	0.305931	151	0.20289	0.184727	91.8467	375.751	5.93159
FKBP5	-14.5365	-2.9642	7.11247e-48	1.00745e-46	0.0156587	0.220301	29	0.0393462	0.0385919	98.4341	72.8691	4.3023
ECM2	-14.5241	-4.63541	8.52743e-48	1.20692e-46	0.00485961	0.206929	9	0.012004	0.0119325	99.514	22.2314	3.1455
NAV1	-14.5107	-1.84023	1.03691e-47	1.46643e-46	0.0383369	0.248351	71	0.0980926	0.0935747	96.1663	181.667	5.20767
TRIR	-14.5057	-0.593119	1.11559e-47	1.57646e-46	0.25054	0.585647	464	0.650801	0.50126	74.946	1205.28	7.0953
TCF7L2	-14.5052	-2.94629	1.12252e-47	1.58502e-46	0.0161987	0.220478	30	0.0406097	0.0398068	98.3801	75.2091	4.33348
PDGFRA	-14.4997	-3.59856	1.21648e-47	1.71634e-46	0.011879	0.21508	22	0.0316077	0.0311184	98.8121	58.5374	4.0866
PNKD	-14.4955	-0.690477	1.29398e-47	1.82425e-46	0.118251	0.35963	219	0.30106	0.263179	88.1749	557.563	6.32537
TCEAL8	-14.4906	-0.764141	1.38886e-47	1.95647e-46	0.11879	0.360054	220	0.301353	0.263404	88.121	558.105	6.32634
BUD31	-14.49	-0.674184	1.40093e-47	1.97193e-46	0.12041	0.363264	223	0.309935	0.269977	87.959	573.999	6.35437
RTF2	-14.4889	-0.639472	1.42421e-47	2.00314e-46	0.13013	0.377624	241	0.332848	0.287318	86.987	616.435	6.42557
AAK1	-14.4798	-2.15168	1.62511e-47	2.28392e-46	0.0296976	0.236884	55	0.0755324	0.0728158	97.0302	139.886	4.94795
RND3	-14.4772	-3.55102	1.68935e-47	2.37234e-46	0.0107991	0.213386	20	0.0271687	0.0268062	98.9201	50.3164	3.93801
NOTCH4	-14.4698	-2.14437	1.88117e-47	2.63966e-46	0.0383369	0.246798	71	0.0973195	0.0928704	96.1663	180.236	5.1998
STAU1	-14.4657	-1.23442	1.99629e-47	2.79901e-46	0.062095	0.279152	115	0.158683	0.147284	93.7905	293.881	5.68657
YTHDC1	-14.4652	-1.22017	2.00918e-47	2.81489e-46	0.0680346	0.286949	126	0.175713	0.161875	93.1965	325.421	5.78819
SFRP4	-14.4566	-2.94886	2.27787e-47	3.18884e-46	0.025378	0.229545	47	0.0663519	0.0642434	97.4622	122.884	4.81934
DDX1	-14.4469	-1.58066	2.62277e-47	3.66883e-46	0.0458963	0.257312	85	0.114526	0.108429	95.4104	212.102	5.36177
CNIH4	-14.4452	-1.29216	2.68944e-47	3.75916e-46	0.0588553	0.274495	109	0.149172	0.139041	94.1145	276.266	5.62498
PCF11	-14.438	-2.37725	2.98249e-47	4.16553e-46	0.0259179	0.231345	48	0.0636017	0.061661	97.4082	117.79	4.77736
PLEC	-14.4361	-2.19103	3.06546e-47	4.27809e-46	0.0296976	0.236178	55	0.0756053	0.0728836	97.0302	140.021	4.94891
COX7A2L	-14.4361	-0.558974	3.06883e-47	4.27947e-46	0.150108	0.408919	278	0.385119	0.325786	84.9892	713.24	6.57122
STAG2	-14.435	-1.64906	3.1161e-47	4.34202e-46	0.0464363	0.257524	86	0.115318	0.109139	95.3564	213.569	5.36863
DAZAP2	-14.4337	-1.40746	3.17763e-47	4.42433e-46	0.0566955	0.271108	105	0.145747	0.136057	94.3305	269.923	5.60184
METTL5	-14.4325	-1.14071	3.23301e-47	4.49796e-46	0.0685745	0.287231	127	0.173324	0.159841	93.1425	320.997	5.77454
CRBN	-14.4279	-0.942046	3.45601e-47	4.8045e-46	0.0912527	0.318597	169	0.229766	0.206824	90.8747	425.526	6.05567
POLR2E	-14.4259	-0.957569	3.55733e-47	4.94154e-46	0.0858531	0.311153	159	0.214344	0.194204	91.4147	396.965	5.98636
TMEM205	-14.4238	-1.20849	3.66651e-47	5.08926e-46	0.0669546	0.285009	124	0.168329	0.155575	93.3045	311.746	5.74539
SF3B2	-14.4223	-1.18532	3.74422e-47	5.19312e-46	0.0707343	0.289983	131	0.178664	0.164382	92.9266	330.886	5.80479
GGT5	-14.4185	-3.49137	3.95591e-47	5.4825e-46	0.011879	0.213774	22	0.0300406	0.0295983	98.8121	55.6353	4.03663
NR1D2	-14.4184	-1.30893	3.96183e-47	5.48647e-46	0.0593952	0.274777	110	0.153178	0.142522	94.0605	283.686	5.65139
MRPS26	-14.4077	-1.46848	4.6294e-47	6.40602e-46	0.0480562	0.259711	89	0.122464	0.115527	95.1944	226.804	5.42849
TROVE2	-14.4064	-1.50601	4.71444e-47	6.51868e-46	0.0512959	0.263663	95	0.129975	0.122196	94.8704	240.714	5.48776
NAA20	-14.406	-1.0173	4.74316e-47	6.55336e-46	0.075594	0.296758	140	0.194504	0.177731	92.4406	360.221	5.88949
SRP9	-14.4056	-0.511021	4.77035e-47	6.58586e-46	0.203024	0.497336	376	0.526279	0.422833	79.6976	974.67	6.88312
NDUFAF2	-14.4055	-1.49128	4.77776e-47	6.59104e-46	0.0485961	0.260311	90	0.125163	0.117928	95.1404	231.802	5.45019
ATP2B1	-14.4052	-2.86137	4.79807e-47	6.61398e-46	0.0172786	0.220301	32	0.0443928	0.0434357	98.2721	82.2154	4.42143
CCNI	-14.401	-0.84664	5.10191e-47	7.02743e-46	0.317495	0.711357	588	0.846309	0.613189	68.2505	1567.36	7.35779
SMAD5	-14.3994	-1.62279	5.2215e-47	7.18666e-46	0.0480562	0.259253	89	0.11724	0.110862	95.1944	217.129	5.38509
VWF	-14.3991	-1.06848	5.24442e-47	7.21268e-46	0.292657	0.506968	542	0.83956	0.609526	70.7343	1554.86	7.34979
BCL7C	-14.399	-0.963668	5.2532e-47	7.21923e-46	0.0853132	0.310165	158	0.212378	0.192584	91.4687	393.324	5.97717
COX4I2	-14.3966	-2.75388	5.43473e-47	7.46301e-46	0.0280778	0.231803	52	0.0669556	0.0648094	97.1922	124.002	4.82833
PDLIM7	-14.3923	-1.82662	5.78374e-47	7.93621e-46	0.0491361	0.259253	91	0.125971	0.118646	95.0864	233.299	5.4566
TALDO1	-14.3914	-0.560559	5.85785e-47	8.03178e-46	0.147408	0.403345	273	0.379844	0.321971	85.2592	703.472	6.55745
SRM	-14.3861	-1.38726	6.32796e-47	8.66973e-46	0.0529158	0.265639	98	0.133276	0.125112	94.7084	246.826	5.51273
NOSIP	-14.386	-0.707952	6.33639e-47	8.67469e-46	0.115011	0.353103	213	0.295097	0.258586	88.4989	546.52	6.3054
RNF187	-14.3826	-1.35339	6.65457e-47	9.10335e-46	0.0561555	0.269908	104	0.139323	0.130434	94.3844	258.026	5.55693
TAPBP	-14.3818	-1.6547	6.7276e-47	9.19626e-46	0.0485961	0.259147	90	0.121917	0.115039	95.1404	225.79	5.42402
TUBB6	-14.3773	-1.36382	7.18285e-47	9.8111e-46	0.0599352	0.274777	111	0.150663	0.140338	94.0065	279.027	5.63489
AFF4	-14.3717	-2.65367	7.79144e-47	1.06343e-45	0.0194384	0.222524	36	0.0478603	0.0467503	98.0562	88.6372	4.49577
DNAJC3	-14.3705	-1.51717	7.92145e-47	1.08036e-45	0.0485961	0.259817	90	0.127139	0.119682	95.1404	235.461	5.46578
GNB1	-14.3599	-0.697609	9.23772e-47	1.25892e-45	0.150108	0.404791	278	0.383217	0.324412	84.9892	709.717	6.56627
TM9SF2	-14.3565	-1.99757	9.70015e-47	1.32094e-45	0.0340173	0.240447	63	0.0840439	0.0806984	96.5983	155.649	5.05401
TRIP11	-14.3537	-1.7512	1.00969e-46	1.37392e-45	0.0415767	0.250079	77	0.104963	0.0998114	95.8423	194.391	5.275
UQCRC1	-14.3524	-1.59587	1.02868e-46	1.3987e-45	0.049676	0.260417	92	0.123809	0.116724	95.0324	229.294	5.43936
CTSB	-14.3519	-1.29685	1.03644e-46	1.4082e-45	0.0631749	0.278623	117	0.160171	0.148567	93.6825	296.637	5.69587
AKR1A1	-14.3505	-1.40018	1.05815e-46	1.43661e-45	0.0550756	0.267932	102	0.13625	0.127733	94.4924	252.335	5.53471
SSNA1	-14.3426	-0.932942	1.18453e-46	1.60698e-45	0.0847732	0.308577	157	0.215672	0.195297	91.5227	399.424	5.99252
DKK3	-14.3414	-3.84492	1.20677e-46	1.63591e-45	0.00863931	0.208905	16	0.0217098	0.0214775	99.1361	40.2065	3.7186
TOPORS	-14.3386	-2.47152	1.25607e-46	1.70147e-45	0.0215983	0.224853	40	0.0559862	0.0544751	97.8402	103.686	4.65097
FBLN5	-14.3324	-3.83809	1.37206e-46	1.85719e-45	0.00971922	0.210105	18	0.0248533	0.0245495	99.0281	46.0284	3.85075
YTHDF2	-14.3271	-1.43809	1.48074e-46	2.00279e-45	0.050216	0.261193	93	0.128381	0.120784	94.9784	237.762	5.47547
PGF	-14.327	-3.8357	1.48297e-46	2.0043e-45	0.0102592	0.210458	19	0.0267429	0.0263916	98.9741	49.5279	3.92253
AHCYL1	-14.3256	-1.31775	1.51398e-46	2.04467e-45	0.0588553	0.272766	109	0.149283	0.139138	94.1145	276.472	5.62572
WDR13	-14.3255	-1.70809	1.51605e-46	2.04593e-45	0.0410367	0.249162	76	0.101992	0.0971195	95.8963	188.889	5.24644
RPL7L1	-14.3176	-1.21505	1.69821e-46	2.29003e-45	0.0653348	0.281304	121	0.163738	0.151637	93.4665	303.243	5.71783
ABCC9	-14.3111	-2.85809	1.86524e-46	2.51339e-45	0.0237581	0.226052	44	0.0602105	0.0584675	97.6242	111.51	4.72304
RNF19A	-14.3108	-1.45692	1.87352e-46	2.52267e-45	0.0534557	0.265004	99	0.135408	0.126992	94.6544	250.776	5.52854
DDOST	-14.2961	-1.81219	2.31492e-46	3.11456e-45	0.0356371	0.242035	66	0.092654	0.0886096	96.4363	171.595	5.15095
MYL9	-14.296	-0.916925	2.31657e-46	3.11456e-45	0.322354	0.623752	597	0.88166	0.632155	67.7646	1632.84	7.39869
PARK7	-14.2921	-0.908848	2.45228e-46	3.29455e-45	0.340173	0.754401	630	0.912992	0.648669	65.9827	1690.86	7.43358
PPM1G	-14.2854	-0.976716	2.69692e-46	3.62051e-45	0.0847732	0.307377	157	0.212987	0.193086	91.5227	394.452	5.98003
AXL	-14.2828	-3.7734	2.79986e-46	3.75591e-45	0.00863931	0.208164	16	0.0226266	0.0223745	99.1361	41.9046	3.75898
EMC4	-14.2758	-0.944098	3.09691e-46	4.15129e-45	0.0853132	0.307977	158	0.213166	0.193234	91.4687	394.784	5.98087
ASPN	-14.2734	-3.37879	3.20351e-46	4.29099e-45	0.0151188	0.215327	28	0.0379364	0.0372345	98.4881	70.2583	4.26631
FOXP1	-14.2723	-1.60611	3.25834e-46	4.36118e-45	0.0523758	0.262569	97	0.129306	0.121603	94.7624	239.475	5.48261
LIMCH1	-14.266	-1.83548	3.56509e-46	4.7682e-45	0.037257	0.243482	69	0.0956645	0.0913611	96.2743	177.171	5.18274
HINT2	-14.2654	-1.17082	3.59446e-46	4.80391e-45	0.0647948	0.279822	120	0.164691	0.152455	93.5205	305.007	5.72361
POLR2A	-14.2606	-1.76747	3.85052e-46	5.14232e-45	0.0421166	0.249444	78	0.103363	0.0983627	95.7883	191.428	5.25972
ADM	-14.2603	-1.45055	3.8652e-46	5.15809e-45	0.062635	0.275659	116	0.163791	0.151682	93.7365	303.34	5.71815
MSN	-14.2593	-0.766576	3.92625e-46	5.23568e-45	0.153888	0.406308	285	0.397173	0.334451	84.6112	735.564	6.602
SSU72	-14.2578	-0.717086	4.00955e-46	5.3428e-45	0.12149	0.360301	225	0.307315	0.267975	87.851	569.147	6.34589
UBL3	-14.2561	-1.91124	4.10997e-46	5.47255e-45	0.0350972	0.240518	65	0.0856281	0.0821588	96.4903	158.583	5.07257
SNRPB	-14.2548	-0.493534	4.18624e-46	5.56998e-45	0.199784	0.489151	370	0.52217	0.420137	80.0216	967.059	6.87529
RB1CC1	-14.2511	-1.97857	4.41359e-46	5.86815e-45	0.0334773	0.23833	62	0.085709	0.0822332	96.6523	158.733	5.0735
NDUFAF8	-14.242	-1.45932	5.02548e-46	6.67676e-45	0.0529158	0.26331	98	0.13259	0.124507	94.7084	245.557	5.50759
SRSF4	-14.2375	-1.12154	5.3592e-46	7.11489e-45	0.0728942	0.29016	135	0.183438	0.168424	92.7106	339.727	5.83108
HADHB	-14.2362	-0.936231	5.46476e-46	7.24968e-45	0.0928726	0.317997	172	0.233828	0.210121	90.7127	433.049	6.07316
NQO2	-14.2266	-1.84925	6.266e-46	8.30649e-45	0.0345572	0.239601	64	0.0859879	0.0824901	96.5443	159.25	5.07673
KPNA4	-14.2222	-1.54745	6.67049e-46	8.83619e-45	0.0458963	0.253996	85	0.116123	0.109861	95.4104	215.06	5.37556
JUNB	-14.2213	-0.963387	6.75947e-46	8.94747e-45	0.527538	0.783015	977	1.56564	0.942207	47.2462	2899.56	7.97266
AC245595.1	-14.2192	-2.13797	6.96793e-46	9.21663e-45	0.0318575	0.23579	59	0.0795936	0.0765847	96.8143	147.407	4.99996
MYL12B	14.2108	0.181302	7.85198e-46	1.03783e-44	0.643089	0.842959	1191	1.93645	1.0772	35.6911	3586.3	8.18515
CUEDC2	-14.21	-1.26434	7.94664e-46	1.04957e-44	0.0610151	0.273683	113	0.150985	0.140618	93.8985	279.624	5.63702
HDDC2	-14.2063	-1.85562	8.3696e-46	1.10463e-44	0.0367171	0.241788	68	0.0928106	0.0887529	96.3283	171.885	5.15263
RNF213	-14.2049	-1.97614	8.54718e-46	1.12724e-44	0.0361771	0.240906	67	0.088916	0.0851827	96.3823	164.672	5.11001
IER3	-14.2021	-0.897962	8.88813e-46	1.17135e-44	0.211663	0.475497	392	0.58497	0.460565	78.8337	1083.36	6.98875
TMEM147	-14.1994	-1.21443	9.23609e-46	1.21631e-44	0.0637149	0.277211	118	0.157152	0.145962	93.6285	291.046	5.67691
THOC2	-14.1938	-2.31087	1.00073e-45	1.31691e-44	0.024838	0.226687	46	0.0637434	0.0617942	97.5162	118.053	4.77957
UBE2K	-14.1763	-1.34031	1.28484e-45	1.68955e-44	0.0550756	0.265392	102	0.139051	0.130195	94.4924	257.522	5.55498
METTL7A	-14.1742	-2.73439	1.32341e-45	1.73899e-44	0.0183585	0.218502	34	0.0458349	0.0448155	98.1641	84.8862	4.45302
PDLIM3	-14.1717	-1.54321	1.37135e-45	1.80067e-44	0.0950324	0.30332	176	0.248702	0.222105	90.4968	460.596	6.13469
AP2B1	-14.1692	-0.929889	1.42143e-45	1.86507e-44	0.0912527	0.314822	169	0.228617	0.205889	90.8747	423.398	6.05067
TOB1	-14.1598	-2.28592	1.62568e-45	2.13151e-44	0.0264579	0.228134	49	0.0638707	0.0619139	97.3542	118.289	4.78155
RAMP2	14.1451	0.96294	2.00241e-45	2.62355e-44	0.526458	0.546766	975	1.53695	0.930962	47.3542	2846.43	7.95417
HSPA8	-14.1428	-1.02069	2.06779e-45	2.70724e-44	0.37311	0.787355	691	1.01433	0.700288	62.689	1878.54	7.53878
NHP2	-14.1412	-1.02937	2.11783e-45	2.77074e-44	0.0766739	0.294111	142	0.191567	0.17527	92.3326	354.783	5.87432
LASP1	-14.1248	-1.82817	2.67114e-45	3.49209e-44	0.0367171	0.24073	68	0.0924384	0.0884123	96.3283	171.196	5.14863
G3BP1	-14.1205	-1.62756	2.83815e-45	3.70774e-44	0.0442765	0.250326	82	0.109494	0.103904	95.5724	202.783	5.31706
XRN2	-14.1161	-1.20122	3.02256e-45	3.94578e-44	0.0696544	0.283774	129	0.175139	0.161386	93.0346	324.357	5.78492
MRPL52	-14.1134	-0.68564	3.14225e-45	4.09906e-44	0.117711	0.352821	218	0.296707	0.259828	88.2289	549.501	6.31083
EEF1B2	-14.113	-1.00535	3.157e-45	4.11532e-44	0.383369	0.785309	710	1.04437	0.715088	61.6631	1934.17	7.56795
PFN1	-14.0949	-0.764354	4.08077e-45	5.31564e-44	0.305076	0.676922	565	0.816177	0.596734	69.4924	1511.56	7.32156
RBMS3	-14.0818	-1.8046	4.91671e-45	6.39991e-44	0.0383369	0.242247	71	0.0972685	0.0928239	96.1663	180.141	5.19928
FAM204A	-14.0794	-1.1533	5.08335e-45	6.61203e-44	0.0647948	0.277035	120	0.167356	0.154741	93.5205	309.943	5.73961
STOML2	-14.0726	-0.922021	5.59808e-45	7.27629e-44	0.0863931	0.306601	160	0.215896	0.195481	91.3607	399.839	5.99356
PLTP	-14.0713	-3.15667	5.69908e-45	7.40221e-44	0.0167387	0.214727	31	0.0430232	0.0421234	98.3261	79.6789	4.39048
MCRIP1	-14.071	-0.662262	5.72631e-45	7.43222e-44	0.12797	0.367463	237	0.320593	0.278081	87.203	593.738	6.38812
MRPL11	-14.0689	-1.25707	5.89942e-45	7.65138e-44	0.0561555	0.265533	104	0.145198	0.135577	94.3844	268.906	5.59807
BCAP31	-14.0484	-0.830772	7.87847e-45	1.02108e-43	0.102052	0.327771	189	0.257547	0.229163	89.7948	476.978	6.16956
STRAP	-14.0408	-0.683138	8.77468e-45	1.13641e-43	0.112851	0.344671	209	0.287857	0.252979	88.7149	533.111	6.2806
RAB1A	-14.0353	-0.899254	9.47738e-45	1.22654e-43	0.0831533	0.301838	154	0.21655	0.196019	91.6847	401.05	5.99658
GAMT	-14.0347	-2.05749	9.55624e-45	1.23585e-43	0.0566955	0.25636	105	0.147236	0.137356	94.3305	272.682	5.61197
CLK1	-14.0313	-1.37988	1.00275e-44	1.29587e-43	0.0545356	0.262569	101	0.140553	0.131513	94.5464	260.305	5.56569
ZNF22	-14.0246	-1.02472	1.1016e-44	1.42259e-43	0.0809935	0.297922	150	0.200974	0.183133	91.9006	372.205	5.92213
URI1	-14.0184	-1.48478	1.20284e-44	1.55221e-43	0.0485961	0.254454	90	0.119365	0.112762	95.1404	221.064	5.40297
PPP2R2A	-14.016	-1.49741	1.24508e-44	1.60558e-43	0.0475162	0.253149	88	0.119315	0.112717	95.2484	220.971	5.40255
AP3S1	-14.0157	-1.89887	1.25014e-44	1.61047e-43	0.0361771	0.238401	67	0.0873912	0.0837815	96.3823	161.849	5.09282
TIMMDC1	-14.0156	-1.22328	1.25067e-44	1.61047e-43	0.062635	0.273154	116	0.156815	0.145671	93.7365	290.421	5.67477
EIF6	-14.0141	-0.849922	1.27836e-44	1.64495e-43	0.0907127	0.31207	168	0.231031	0.207852	90.9287	427.87	6.06115
PABPC4	-14.0066	-1.84295	1.42062e-44	1.82671e-43	0.0367171	0.23893	68	0.0938862	0.0897366	96.3283	173.877	5.16408
SNRPN	-13.9975	-0.8317	1.61501e-44	2.07517e-43	0.0982721	0.322231	182	0.247573	0.2212	90.1728	458.506	6.13015
PFDN1	-13.9951	-0.700047	1.67003e-44	2.14434e-43	0.113391	0.344283	210	0.290868	0.255315	88.6609	538.687	6.29099
USP8	-13.9899	-1.85887	1.79608e-44	2.30455e-43	0.0350972	0.236778	65	0.090678	0.0867995	96.4903	167.936	5.12952
ANAPC5	-13.9871	-1.6521	1.86779e-44	2.39485e-43	0.0410367	0.244328	76	0.103349	0.0983503	95.8963	191.403	5.25959
ORMDL1	-13.9854	-1.57717	1.91353e-44	2.45174e-43	0.0448164	0.249162	83	0.113178	0.107219	95.5184	209.606	5.34999
PMVK	-13.9829	-1.57257	1.98184e-44	2.53746e-43	0.0421166	0.245846	78	0.105206	0.100032	95.7883	194.842	5.27731
CWF19L2	-13.9824	-1.54824	1.99645e-44	2.55435e-43	0.0485961	0.253784	90	0.123148	0.116136	95.1404	228.071	5.43403
KLF6	-13.9728	-0.774515	2.28475e-44	2.92114e-43	0.266739	0.57912	494	0.706946	0.534706	73.3261	1309.26	7.17798
MRPS18C	-13.9691	-0.646339	2.40602e-44	3.07399e-43	0.12257	0.35776	227	0.31236	0.271827	87.743	578.491	6.36215
DYNC1LI2	-13.9636	-0.798538	2.6009e-44	3.32062e-43	0.111771	0.341001	207	0.289322	0.254116	88.8229	535.824	6.28567
MGMT	-13.9568	-0.805974	2.86058e-44	3.64957e-43	0.0971922	0.320326	180	0.242619	0.217221	90.2808	449.329	6.10998
MTIF3	-13.9555	-0.63826	2.91378e-44	3.71482e-43	0.12689	0.363829	235	0.333826	0.288051	87.311	618.245	6.4285
CLEC14A	-13.9552	-1.01189	2.92494e-44	3.72639e-43	0.347732	0.644815	644	0.962485	0.674211	65.2268	1782.52	7.48635
TMEM179B	-13.9526	-0.915076	3.03369e-44	3.86221e-43	0.0912527	0.311611	169	0.228766	0.20601	90.8747	423.674	6.05132
ABHD5	-13.9521	-2.73436	3.05395e-44	3.88525e-43	0.0172786	0.213986	32	0.0453813	0.0443817	98.2721	84.0462	4.44319
SELENOT	-13.9499	-1.11124	3.14828e-44	4.00243e-43	0.0712743	0.283844	132	0.178836	0.164528	92.8726	331.204	5.80575
RPS19	13.9477	0.00974972	3.24739e-44	4.12552e-43	0.800756	0.938327	1483	2.61596	1.28536	19.9244	4844.76	8.48586
EGFLAM	-13.9458	-3.0477	3.33575e-44	4.23478e-43	0.0145788	0.210528	27	0.0372444	0.0365676	98.5421	68.9767	4.24816
SRP72	-13.9396	-1.25384	3.63899e-44	4.61648e-43	0.0615551	0.270472	114	0.152074	0.141564	93.8445	281.641	5.64418
PINK1	-13.9389	-1.09291	3.67458e-44	4.65835e-43	0.0788337	0.29337	146	0.198739	0.18127	92.1166	368.064	5.91097
SEC63	-13.9123	-1.63092	5.33277e-44	6.75572e-43	0.0426566	0.245457	79	0.107135	0.101776	95.7343	198.414	5.29538
SLC3A2	-13.9077	-1.47216	5.68509e-44	7.19697e-43	0.0475162	0.251773	88	0.12407	0.116956	95.2484	229.778	5.44145
TXNDC15	-13.9052	-1.63605	5.88894e-44	7.44979e-43	0.0421166	0.244646	78	0.106504	0.101206	95.7883	197.246	5.28951
COPB2	-13.9051	-1.55639	5.90118e-44	7.46003e-43	0.0448164	0.248033	83	0.111628	0.105826	95.5184	206.735	5.33626
TXNL4A	-13.9035	-0.781191	6.03334e-44	7.62176e-43	0.0993521	0.322655	184	0.249851	0.223024	90.0648	462.724	6.13929
TMEM87A	-13.901	-1.74032	6.24986e-44	7.88973e-43	0.0394168	0.240977	73	0.0986422	0.0940751	96.0583	182.685	5.21322
GNB2	-13.9005	-0.512969	6.28999e-44	7.93482e-43	0.173326	0.437709	321	0.445097	0.368176	82.6674	824.319	6.71577
PHIP	-13.8956	-2.17088	6.73358e-44	8.48847e-43	0.0269978	0.225241	50	0.0709018	0.0685011	97.3002	131.31	4.88515
DNAJA2	-13.8875	-1.00148	7.54442e-44	9.50396e-43	0.0766739	0.29023	142	0.190976	0.174773	92.3326	353.687	5.87123
AK3	-13.8795	-1.75279	8.42804e-44	1.06097e-42	0.0367171	0.237272	68	0.0953718	0.0910939	96.3283	176.629	5.17969
TWF2	-13.8718	-1.12571	9.38679e-44	1.18083e-42	0.0718143	0.283245	133	0.180121	0.165617	92.8186	333.584	5.81289
CSNK2B	-13.8626	-0.703442	1.0669e-43	1.34119e-42	0.106911	0.333063	198	0.272924	0.241317	89.3089	505.456	6.22744
WNK1	-13.8592	-1.02185	1.11893e-43	1.40561e-42	0.103132	0.324136	191	0.262442	0.233048	89.6868	486.043	6.18835
TMEM165	-13.8572	-1.31372	1.15103e-43	1.44493e-42	0.0550756	0.260876	102	0.143002	0.133658	94.4924	264.84	5.58289
WASL	-13.8534	-1.73327	1.21337e-43	1.52213e-42	0.037257	0.237695	69	0.0938168	0.0896732	96.2743	173.749	5.16335
PRPF38B	-13.8508	-1.4508	1.25837e-43	1.57748e-42	0.0518359	0.256183	96	0.130831	0.122953	94.8164	242.299	5.49429
ADGRF5	-13.8484	-1.1183	1.30064e-43	1.62933e-42	0.193844	0.428289	359	0.515361	0.415654	80.6156	954.449	6.86218
RPL22L1	-13.843	-1.03171	1.40271e-43	1.75598e-42	0.0804536	0.294782	149	0.203223	0.185003	91.9546	376.368	5.93322
TGFBR3	-13.8414	-4.90206	1.43303e-43	1.79268e-42	0.0037797	0.196133	7	0.00956901	0.00952352	99.622	17.7218	2.92969
VIT	-13.8391	-3.48105	1.48014e-43	1.85032e-42	0.0113391	0.205165	21	0.0289891	0.0285769	98.8661	53.6878	4.00164
RNF181	-13.8378	-0.82906	1.50807e-43	1.88394e-42	0.0896328	0.307801	166	0.228359	0.205679	91.0367	422.921	6.04955
CYBRD1	-13.8374	-2.26466	1.516e-43	1.89253e-42	0.0264579	0.223618	49	0.0669561	0.0648099	97.3542	124.003	4.82834
MRPS5	-13.8207	-1.68226	1.91228e-43	2.38557e-42	0.0415767	0.242494	77	0.100933	0.0961578	95.8423	186.928	5.23606
FKBP9	-13.8204	-1.14141	1.92085e-43	2.39461e-42	0.0734341	0.28455	136	0.184517	0.169335	92.6566	341.725	5.83693
AIP	-13.8199	-1.18353	1.93389e-43	2.40919e-42	0.0658747	0.274459	122	0.160368	0.148737	93.4125	297.002	5.6971
LTBP2	-13.8121	-3.67448	2.15524e-43	2.68309e-42	0.012419	0.205624	23	0.0303499	0.0298985	98.7581	56.208	4.04669
RNPS1	-13.8003	-1.46277	2.53896e-43	3.1586e-42	0.0480562	0.25082	89	0.1204	0.113686	95.1944	222.98	5.41156
DBP	-13.7879	-2.1022	3.01463e-43	3.74777e-42	0.0291577	0.226264	54	0.0738924	0.0712898	97.0842	136.849	4.92616
UBE2E3	-13.7878	-0.96346	3.01826e-43	3.74968e-42	0.0820734	0.296193	152	0.20447	0.18604	91.7927	378.679	5.93933
COPZ2	-13.7859	-1.24053	3.09973e-43	3.84824e-42	0.0610151	0.267791	113	0.152665	0.142076	93.8985	282.735	5.64804
ATOX1	-13.7795	-0.4983	3.38384e-43	4.19807e-42	0.171166	0.431853	317	0.43939	0.36422	82.8834	813.751	6.70288
PSMD12	-13.7788	-1.1274	3.41949e-43	4.23937e-42	0.0653348	0.273119	121	0.165117	0.152822	93.4665	305.797	5.72619
NDUFS1	-13.7768	-1.80384	3.51656e-43	4.35671e-42	0.0356371	0.234308	66	0.0900955	0.0862653	96.4363	166.857	5.12311
C1QTNF1	-13.7741	-3.04891	3.65007e-43	4.519e-42	0.0145788	0.208129	27	0.0363649	0.0357193	98.5421	67.3478	4.22461
STMP1	-13.7724	-0.772051	3.73488e-43	4.62083e-42	0.102592	0.324948	190	0.257073	0.228786	89.7408	476.1	6.16773
CNPY2	-13.7682	-0.938344	3.96005e-43	4.89604e-42	0.0842333	0.299192	156	0.208588	0.189453	91.5767	386.305	5.95921
TXN	-13.7677	-0.604507	3.98911e-43	4.92858e-42	0.262959	0.594856	487	0.697134	0.528941	73.7041	1291.09	7.16402
ARL2	-13.7639	-0.470161	4.20343e-43	5.18981e-42	0.215983	0.510602	400	0.557731	0.44323	78.4017	1032.92	6.94111
RAB21	-13.7633	-1.48318	4.23983e-43	5.23116e-42	0.0469762	0.248739	87	0.118097	0.111628	95.3024	218.716	5.39234
MRPL54	-13.7606	-0.961275	4.39738e-43	5.42183e-42	0.0766739	0.288607	142	0.194115	0.177405	92.3326	359.501	5.88749
CDC42BPA	-13.7596	-1.77039	4.4594e-43	5.49453e-42	0.0410367	0.240694	76	0.104867	0.0997245	95.8963	194.213	5.27409
EPRS	-13.7591	-2.00259	4.49099e-43	5.52967e-42	0.0313175	0.228698	58	0.0778413	0.0749602	96.8683	144.162	4.97785
MKNK2	-13.758	-1.52468	4.56014e-43	5.61097e-42	0.0458963	0.24708	85	0.11615	0.109885	95.4104	215.11	5.37579
FADS3	-13.7576	-0.788175	4.58441e-43	5.63697e-42	0.12365	0.354408	229	0.317732	0.275912	87.635	588.439	6.37917
PMEPA1	-13.7548	-1.82125	4.76383e-43	5.85359e-42	0.0399568	0.239248	74	0.101587	0.0967519	96.0043	188.139	5.24248
PNPLA8	-13.7469	-2.20334	5.31601e-43	6.52762e-42	0.024838	0.220407	46	0.0642616	0.0622812	97.5162	119.012	4.7876
PTPRG	-13.7462	-2.53693	5.36709e-43	6.58585e-42	0.0205184	0.21508	38	0.0526994	0.0513577	97.9482	97.5992	4.59106
WBP4	-13.744	-1.33794	5.53651e-43	6.78912e-42	0.0550756	0.25897	102	0.1409	0.131818	94.4924	260.947	5.56814
MAGOH	-13.7434	-0.752731	5.57866e-43	6.83614e-42	0.100972	0.32276	187	0.253435	0.225888	89.9028	469.362	6.1535
PHF3	-13.7388	-1.74159	5.94931e-43	7.28538e-42	0.0410367	0.240447	76	0.0998832	0.095204	95.8963	184.984	5.22566
NIPBL	-13.7178	-2.00668	7.94623e-43	9.72413e-42	0.0323974	0.229263	60	0.0819298	0.0787463	96.7603	151.734	5.0287
ACTN4	-13.7032	-0.752518	9.7117e-43	1.18765e-41	0.202484	0.469569	375	0.526154	0.422751	79.7516	974.437	6.88289
TTC1	-13.7031	-0.90517	9.72754e-43	1.18878e-41	0.0820734	0.294993	152	0.206759	0.187939	91.7927	382.918	5.95043
NEMF	-13.7023	-1.85576	9.83915e-43	1.20161e-41	0.0350972	0.232579	65	0.0891347	0.0853835	96.4903	165.077	5.11245
CHD4	-13.6971	-1.8173	1.05625e-42	1.28906e-41	0.0361771	0.23392	67	0.093102	0.0890195	96.3823	172.425	5.15574
FAU	13.6893	-0.0471647	1.17678e-42	1.43519e-41	0.816955	0.948594	1513	2.67642	1.30194	18.3045	4956.72	8.5087
FAM198B	-13.6877	-0.980901	1.20193e-42	1.46487e-41	0.0912527	0.306601	169	0.231626	0.208335	90.8747	428.972	6.06372
SLC25A4	-13.6747	-0.882824	1.43772e-42	1.75106e-41	0.228402	0.461278	423	0.617892	0.481124	77.1598	1144.34	7.04345
HNMT	-13.6735	-3.15103	1.46204e-42	1.77948e-41	0.012959	0.204777	24	0.0309842	0.0305139	98.7041	57.3828	4.06702
FEZ2	-13.6716	-0.752462	1.5016e-42	1.82639e-41	0.107451	0.330381	199	0.269906	0.238942	89.2549	499.865	6.21634
TYMP	-13.6641	-0.825362	1.66373e-42	2.02222e-41	0.116091	0.341883	215	0.299233	0.261774	88.3909	554.18	6.31929
OAZ2	-13.6624	-1.35239	1.70218e-42	2.06756e-41	0.0556156	0.2583	103	0.139134	0.130268	94.4384	257.677	5.55558
TMEM176A	-13.6623	-3.8999	1.70456e-42	2.06906e-41	0.00917927	0.199944	17	0.0230223	0.0227612	99.0821	42.6372	3.77591
REEP3	-13.6588	-1.11805	1.78904e-42	2.17013e-41	0.0691145	0.276506	128	0.17823	0.164013	93.0886	330.081	5.80236
SDCBP	-13.6577	-0.589988	1.81689e-42	2.20243e-41	0.232181	0.52976	430	0.603629	0.472269	76.7819	1117.92	7.02012
SDHC	-13.6573	-1.44189	1.82732e-42	2.21358e-41	0.0458963	0.245987	85	0.117158	0.110788	95.4104	216.977	5.38439
SMIM14	-13.6557	-1.45735	1.86777e-42	2.26105e-41	0.0512959	0.252937	95	0.129417	0.121701	94.8704	239.68	5.48347
GOPC	-13.6509	-1.7797	1.99361e-42	2.41177e-41	0.0350972	0.23198	65	0.0880018	0.0843428	96.4903	162.979	5.09974
BTF3L4	-13.6441	-1.3697	2.18977e-42	2.64729e-41	0.049676	0.250714	92	0.125061	0.117838	95.0324	231.614	5.44938
FAM177A1	-13.6304	-0.787286	2.64256e-42	3.19255e-41	0.105292	0.326148	195	0.269357	0.238511	89.4708	498.85	6.21431
TRA2A	-13.6234	-1.46941	2.90819e-42	3.5111e-41	0.0480562	0.248209	89	0.123639	0.116573	95.1944	228.98	5.43799
PIGP	-13.6074	-1.62331	3.62072e-42	4.36842e-41	0.0404968	0.238154	75	0.0993679	0.0947353	95.9503	184.029	5.22051
ADIRF	-13.5994	-0.973159	4.03919e-42	4.87004e-41	0.387149	0.703278	717	1.11631	0.749673	61.2851	2067.4	7.63453
SPCS3	-13.5978	-0.953592	4.12541e-42	4.97067e-41	0.088013	0.300991	163	0.223041	0.20134	91.1987	413.071	6.02604
TRIP6	-13.595	-2.07633	4.28546e-42	5.16005e-41	0.0280778	0.222383	52	0.0697212	0.067398	97.1922	129.124	4.86848
DNAJC7	-13.5933	-1.10892	4.38564e-42	5.27715e-41	0.0647948	0.269943	120	0.165033	0.152749	93.5205	305.641	5.72568
PRELID1	-13.5927	-0.465881	4.42341e-42	5.31903e-41	0.197084	0.473662	365	0.507798	0.410651	80.2916	940.443	6.84741
PTTG1IP	-13.5914	-0.711427	4.50599e-42	5.41472e-41	0.11987	0.347211	222	0.307471	0.268095	88.013	569.437	6.3464
BAD	-13.5911	-1.33002	4.5205e-42	5.42853e-41	0.0534557	0.254913	99	0.130516	0.122674	94.6544	241.716	5.49189
UFD1	-13.5901	-1.09574	4.58693e-42	5.50462e-41	0.0664147	0.272095	123	0.166466	0.153979	93.3585	308.295	5.73429
HLA-DRB1	13.5718	0.977541	5.88498e-42	7.05766e-41	0.539417	0.465865	999	1.61323	0.960588	46.0583	2987.7	8.00259
ZNF292	-13.5681	-2.68741	6.18753e-42	7.41555e-41	0.0178186	0.209187	33	0.0454454	0.044443	98.2181	84.1649	4.44459
DHX29	-13.5678	-1.88389	6.21721e-42	7.44617e-41	0.0313175	0.226052	58	0.0819493	0.0787643	96.8683	151.77	5.02893
APCDD1	-13.5651	-3.58292	6.44771e-42	7.71709e-41	0.011879	0.201778	22	0.0314048	0.0309218	98.8121	58.1618	4.08028
CAMTA1	-13.5644	-0.605814	6.51361e-42	7.79078e-41	0.133909	0.367957	248	0.333416	0.287744	86.6091	617.486	6.42727
PCNP	-13.5633	-0.742849	6.61335e-42	7.90482e-41	0.101512	0.320432	188	0.256665	0.228462	89.8488	475.344	6.16614
FAM114A1	-13.5601	-2.4108	6.90077e-42	8.24289e-41	0.0221382	0.214444	41	0.0548787	0.0534257	97.7862	101.635	4.63118
PITHD1	-13.5394	-1.01852	9.14947e-42	1.09217e-40	0.0701944	0.2764	130	0.175786	0.161937	92.9806	325.556	5.7886
UFC1	-13.5377	-0.632608	9.36353e-42	1.11698e-40	0.116631	0.342483	216	0.295007	0.258516	88.3369	546.353	6.30509
ANXA3	13.5325	1.27669	1.00509e-41	1.19819e-40	0.437365	0.380411	810	1.23781	0.805496	56.2635	2292.42	7.7378
FGFR1OP2	-13.5306	-0.971066	1.0316e-41	1.22898e-40	0.0772138	0.285573	143	0.192782	0.176289	92.2786	357.033	5.88062
ESF1	-13.5275	-1.51958	1.07645e-41	1.28155e-40	0.0480562	0.246551	89	0.121123	0.114331	95.1944	224.319	5.41752
ALDH2	-13.5213	-1.41335	1.1711e-41	1.39332e-40	0.0491361	0.248104	91	0.122656	0.115697	95.0864	227.158	5.43004
SPOP	-13.5198	-1.20365	1.19493e-41	1.42072e-40	0.0593952	0.261475	110	0.147146	0.137277	94.0605	272.515	5.61136
PLIN2	-13.5118	-1.2897	1.33228e-41	1.58298e-40	0.0550756	0.25576	102	0.14011	0.131125	94.4924	259.484	5.56254
TMEM30A	-13.5049	-2.12605	1.46248e-41	1.73653e-40	0.0275378	0.220337	51	0.0689966	0.0667205	97.2462	127.782	4.85812
GPAA1	-13.5042	-1.73254	1.47617e-41	1.75164e-40	0.0367171	0.231909	68	0.0916677	0.0877066	96.3283	169.769	5.14031
COL5A2	-13.5034	-4.12996	1.49387e-41	1.77147e-40	0.00647948	0.194651	12	0.0167043	0.0165663	99.3521	30.9363	3.46374
SUPT16H	-13.503	-1.80236	1.50125e-41	1.77905e-40	0.037257	0.232368	69	0.0907161	0.0868344	96.2743	168.006	5.12994
PTPRB	-13.4964	-1.09081	1.64261e-41	1.94529e-40	0.164687	0.390079	305	0.429292	0.357179	83.5313	795.049	6.67966
CEBPZ	-13.496	-1.41172	1.65088e-41	1.95379e-40	0.0507559	0.249585	94	0.127113	0.119659	94.9244	235.413	5.46558
ARPC2	-13.4769	-0.643293	2.13998e-41	2.53098e-40	0.303456	0.667854	562	0.809231	0.592902	69.6544	1498.7	7.31302
NEU1	-13.4767	-2.11749	2.14582e-41	2.53621e-40	0.0275378	0.219913	51	0.0693959	0.0670939	97.2462	128.521	4.86384
UBXN1	-13.4606	-0.451814	2.66875e-41	3.15049e-40	0.227322	0.525738	421	0.59176	0.46484	77.2678	1095.94	7.00028
SUCLA2	-13.4606	-2.23847	2.66905e-41	3.15049e-40	0.024838	0.21635	46	0.0614069	0.0595953	97.5162	113.726	4.74254
TMX4	-13.4251	-2.26267	4.31058e-41	5.08479e-40	0.0242981	0.215185	45	0.0603327	0.0585827	97.5702	111.736	4.72505
C5orf24	-13.4225	-1.56871	4.4619e-41	5.25983e-40	0.0437365	0.239601	81	0.109444	0.103859	95.6263	202.691	5.3166
UBE3A	-13.4178	-1.52447	4.75596e-41	5.60281e-40	0.0448164	0.2408	83	0.11217	0.106313	95.5184	207.738	5.34108
GPX3	-13.4038	-1.43313	5.74477e-41	6.76326e-40	0.0556156	0.254525	103	0.144522	0.134987	94.4384	267.655	5.59343
ARL6IP1	-13.3834	-0.744119	7.56521e-41	8.90062e-40	0.11987	0.342907	222	0.302386	0.264198	88.013	560.019	6.32975
CCT6A	-13.3797	-0.753726	7.94881e-41	9.34583e-40	0.0977322	0.312423	181	0.246509	0.220347	90.2268	456.535	6.12585
FAM50A	-13.3707	-1.08871	8.96483e-41	1.05335e-39	0.062635	0.263839	116	0.159471	0.147963	93.7365	295.339	5.69151
ATP6V1E1	-13.3693	-1.1311	9.14012e-41	1.07325e-39	0.062095	0.262887	115	0.157886	0.146596	93.7905	292.405	5.68155
CD55	-13.3678	-2.30065	9.329e-41	1.09471e-39	0.0307775	0.221148	57	0.0762615	0.0734935	96.9222	141.236	4.95749
TSG101	-13.365	-1.3575	9.68476e-41	1.13572e-39	0.050216	0.247222	93	0.125337	0.118083	94.9784	232.125	5.45157
TNFSF12	-13.3628	-0.699656	9.96832e-41	1.16821e-39	0.117171	0.339555	217	0.290895	0.255336	88.2829	538.738	6.29108
SNX2	-13.3596	-1.44197	1.04182e-40	1.22013e-39	0.0475162	0.243658	88	0.116067	0.109811	95.2484	214.956	5.37508
ADRM1	-13.3585	-0.710658	1.05722e-40	1.23736e-39	0.103132	0.319761	191	0.262151	0.232817	89.6868	485.503	6.18724
SUMO1	-13.3572	-0.378907	1.07463e-40	1.25692e-39	0.213823	0.500759	396	0.558363	0.443636	78.6177	1034.09	6.94224
TRAPPC2L	-13.3556	-1.12641	1.09911e-40	1.28472e-39	0.062635	0.263487	116	0.155815	0.144806	93.7365	288.569	5.6684
MCAM	-13.3493	-1.94835	1.19532e-40	1.39628e-39	0.0442765	0.23766	82	0.111826	0.106004	95.5724	207.103	5.33803
P4HA1	-13.3425	-2.42593	1.30966e-40	1.52885e-39	0.0205184	0.20947	38	0.0528285	0.0514803	97.9482	97.8384	4.59349
ERAP2	-13.3397	-1.60863	1.36029e-40	1.58691e-39	0.0458963	0.240871	85	0.11516	0.108998	95.4104	213.276	5.36726
RNF115	-13.33	-1.29793	1.54802e-40	1.80475e-39	0.0545356	0.252126	101	0.136242	0.127726	94.5464	252.32	5.53465
UBE2H	-13.322	-1.58099	1.72386e-40	2.00845e-39	0.0410367	0.234767	76	0.103433	0.0984262	95.8963	191.558	5.2604
PSMC4	-13.3199	-0.963501	1.77228e-40	2.06353e-39	0.0739741	0.278305	137	0.185163	0.16988	92.6026	342.921	5.84041
CXXC5	-13.3198	-1.69997	1.77577e-40	2.06626e-39	0.0388769	0.231944	72	0.0997197	0.0950554	96.1123	184.681	5.22403
MRPL22	-13.3178	-1.20473	1.82466e-40	2.12178e-39	0.0550756	0.253078	102	0.139672	0.13074	94.4924	258.672	5.55942
SENP6	-13.3082	-2.00067	2.07353e-40	2.40961e-39	0.0296976	0.220231	55	0.0737955	0.0711995	97.0302	136.669	4.92485
AGTR1	-13.2984	-3.72244	2.36528e-40	2.74688e-39	0.00809935	0.193734	15	0.0207849	0.0205719	99.1901	38.4937	3.67614
MXD4	-13.2967	-0.536417	2.41915e-40	2.80762e-39	0.146328	0.383199	271	0.379603	0.321796	85.3672	703.025	6.55681
TRIM8	-13.2928	-2.40363	2.5484e-40	2.95572e-39	0.0210583	0.209293	39	0.0530334	0.0516749	97.8942	98.2178	4.59732
UBE2R2	-13.2919	-1.29307	2.58109e-40	2.9917e-39	0.0545356	0.251455	101	0.134092	0.125833	94.5464	248.339	5.51881
PPP2CB	-13.2906	-0.867982	2.623e-40	3.03832e-39	0.0847732	0.292524	157	0.214242	0.19412	91.5227	396.777	5.98589
LSM8	-13.2871	-0.858743	2.75057e-40	3.18404e-39	0.0799136	0.285891	148	0.204396	0.185978	92.0086	378.542	5.93897
C1QTNF2	-13.2767	-3.4191	3.15856e-40	3.65398e-39	0.0102592	0.196063	19	0.0264011	0.0260586	98.9741	48.8949	3.90992
NDUFA9	-13.257	-1.63362	4.10935e-40	4.75085e-39	0.0388769	0.231027	72	0.0961554	0.091809	96.1123	178.08	5.18783
MYLIP	-13.2479	-2.72953	4.64307e-40	5.36443e-39	0.0167387	0.203401	31	0.0421665	0.0413018	98.3261	78.0924	4.37062
UBE2N	-13.2474	-0.903806	4.67141e-40	5.39371e-39	0.075054	0.278764	139	0.193789	0.177132	92.4946	358.897	5.88582
SOX4	-13.2471	-0.759701	4.68934e-40	5.41094e-39	0.171166	0.411777	317	0.456783	0.376231	82.8834	845.963	6.74166
STK25	-13.24	-1.21235	5.15622e-40	5.94584e-39	0.0604752	0.258653	112	0.151881	0.141396	93.9525	281.284	5.64291
SDF2	-13.2327	-1.2972	5.68342e-40	6.54959e-39	0.0518359	0.247469	96	0.132563	0.124483	94.8164	245.507	5.50739
NDRG1	-13.2289	-0.76761	5.97488e-40	6.88105e-39	0.108531	0.324913	201	0.279173	0.246214	89.1469	517.029	6.25003
ACAT1	-13.2273	-1.2776	6.10163e-40	7.02253e-39	0.0566955	0.253643	105	0.141907	0.1327	94.3305	262.812	5.57524
ASXL1	-13.2235	-2.61796	6.41768e-40	7.38157e-39	0.0172786	0.203825	32	0.0443039	0.0433506	98.2721	82.0509	4.41945
SUPT4H1	-13.2232	-1.00833	6.44451e-40	7.40769e-39	0.0680346	0.268849	126	0.173882	0.160316	93.1965	322.03	5.77775
DARS	-13.2196	-1.13168	6.76361e-40	7.76952e-39	0.0631749	0.262146	117	0.160288	0.148669	93.6825	296.854	5.6966
LAMTOR2	-13.2195	-0.677436	6.77104e-40	7.77308e-39	0.103132	0.317892	191	0.260542	0.231542	89.6868	482.523	6.1811
BOLA3	-13.2151	-1.15089	7.17856e-40	8.23566e-39	0.0669546	0.266662	124	0.169668	0.15672	93.3045	314.225	5.75329
CHMP2B	-13.2143	-1.19093	7.25695e-40	8.32028e-39	0.0566955	0.253608	105	0.145	0.135405	94.3305	268.541	5.59672
CTDSPL	-13.2126	-1.6303	7.42238e-40	8.50254e-39	0.0399568	0.231874	74	0.101893	0.0970296	96.0043	188.706	5.24547
EMC2	-13.2126	-1.40921	7.42537e-40	8.50254e-39	0.0458963	0.239459	85	0.117372	0.110979	95.4104	217.372	5.3862
MED10	-13.2124	-0.640165	7.44086e-40	8.51486e-39	0.116631	0.337191	216	0.291546	0.25584	88.3369	539.943	6.29331
WTAP	-13.209	-1.37201	7.7842e-40	8.90209e-39	0.050216	0.244928	93	0.127263	0.119793	94.9784	235.691	5.46676
SLC39A1	-13.2017	-0.853938	8.57551e-40	9.80082e-39	0.0858531	0.292806	159	0.216186	0.19572	91.4147	400.376	5.9949
HNRNPF	-13.2006	-0.427962	8.70428e-40	9.94167e-39	0.186285	0.448612	345	0.483336	0.394293	81.3715	895.138	6.79809
CDC5L	-13.1999	-1.27371	8.78012e-40	1.00219e-38	0.0566955	0.253219	105	0.140794	0.131725	94.3305	260.751	5.56739
OSBPL1A	-13.1979	-0.509872	9.02214e-40	1.02916e-38	0.178186	0.431606	330	0.464146	0.381272	82.1814	859.598	6.75763
RPL19	13.1949	-0.0325549	9.38249e-40	1.06959e-38	0.844492	0.956321	1564	2.86854	1.35288	15.5508	5312.54	8.57801
RPAIN	-13.1905	-1.13728	9.95247e-40	1.13385e-38	0.0588553	0.256113	109	0.150826	0.14048	94.1145	279.33	5.63597
EMC6	-13.1894	-1.23874	1.00996e-39	1.14988e-38	0.0593952	0.256501	110	0.151528	0.14109	94.0605	280.629	5.64059
COA3	-13.1873	-0.895103	1.03836e-39	1.18147e-38	0.0777538	0.281551	144	0.195454	0.178526	92.2246	361.981	5.89435
TMTC1	-13.1768	-1.48066	1.1939e-39	1.35759e-38	0.0512959	0.245387	95	0.130391	0.122563	94.8704	241.483	5.49093
RECQL	-13.1722	-1.68151	1.26887e-39	1.44192e-38	0.0399568	0.231062	74	0.0979567	0.0934509	96.0043	181.416	5.20629
METTL26	-13.1657	-1.33233	1.38325e-39	1.57091e-38	0.0518359	0.246234	96	0.126939	0.119505	94.8164	235.09	5.46421
ECHS1	-13.1644	-0.440369	1.40637e-39	1.59616e-38	0.182505	0.440708	338	0.465577	0.382249	81.7495	862.248	6.7607
USP15	-13.1616	-1.80614	1.4588e-39	1.65463e-38	0.0356371	0.225382	66	0.0887156	0.0849987	96.4363	164.301	5.10777
C3	-13.1566	-4.40795	1.5593e-39	1.7675e-38	0.00647948	0.189641	12	0.0163125	0.0161809	99.3521	30.2108	3.44076
PDLIM4	-13.1566	-2.26625	1.56032e-39	1.76755e-38	0.0259179	0.213351	48	0.067481	0.0653017	97.4082	124.975	4.83608
TMEM123	-13.1361	-0.930095	2.04369e-39	2.31365e-38	0.0799136	0.283492	148	0.204787	0.186303	92.0086	379.265	5.94087
ECE1	-13.1347	-1.4508	2.08348e-39	2.35721e-38	0.0512959	0.244858	95	0.13251	0.124436	94.8704	245.409	5.50699
GSPT1	-13.1292	-1.40484	2.24067e-39	2.53346e-38	0.0491361	0.242106	91	0.121489	0.114657	95.0864	224.998	5.42053
TCEA3	-13.1249	-2.46778	2.3723e-39	2.68061e-38	0.0259179	0.212328	48	0.0689598	0.066686	97.4082	127.713	4.85759
TMEM160	-13.121	-1.23297	2.49594e-39	2.81855e-38	0.0539957	0.248668	100	0.136873	0.128281	94.6004	253.488	5.53926
KDSR	-13.1149	-1.95165	2.70532e-39	3.05307e-38	0.0296976	0.217549	55	0.0745932	0.0719422	97.0302	138.147	4.93553
ITGB5	-13.1131	-1.3438	2.77145e-39	3.12574e-38	0.0545356	0.24895	101	0.135628	0.127186	94.5464	251.183	5.53016
MRPL21	-13.1009	-1.08845	3.25254e-39	3.66604e-38	0.062095	0.259076	115	0.157707	0.146441	93.7905	292.073	5.68042
NIFK	-13.0886	-1.78897	3.82524e-39	4.30885e-38	0.0323974	0.220619	60	0.083223	0.0799408	96.7603	154.129	5.04426
RAD23B	-13.088	-1.02962	3.85759e-39	4.34257e-38	0.0653348	0.263169	121	0.16822	0.155481	93.4665	311.544	5.74474
ZNF638	-13.0858	-1.683	3.97128e-39	4.46775e-38	0.0399568	0.229757	74	0.0985198	0.0939636	96.0043	182.459	5.21199
HM13	-13.0803	-1.69364	4.27021e-39	4.80105e-38	0.0350972	0.223865	65	0.0910409	0.0871322	96.4903	168.608	5.13349
EHD2	-13.0779	-0.645157	4.40451e-39	4.94895e-38	0.152268	0.386162	282	0.391918	0.330683	84.7732	725.832	6.5887
EBF1	-13.0691	-2.1117	4.94469e-39	5.55244e-38	0.0275378	0.214056	51	0.0685422	0.0662953	97.2462	126.94	4.85156
GUCY1A2	-13.0542	-1.89494	6.01661e-39	6.75189e-38	0.0421166	0.231098	78	0.101488	0.0966623	95.7883	187.956	5.24152
UNC50	-13.053	-1.62844	6.10616e-39	6.84812e-38	0.0394168	0.228769	73	0.0965357	0.0921559	96.0583	178.784	5.19176
C1orf43	-13.0488	-0.578774	6.45554e-39	7.23544e-38	0.12365	0.344671	229	0.31543	0.274163	87.635	584.175	6.37191
TRIP10	-13.048	-1.50046	6.52174e-39	7.30508e-38	0.0437365	0.234132	81	0.108912	0.103379	95.6263	201.705	5.31175
SUGT1	-13.0461	-0.756386	6.68457e-39	7.48281e-38	0.0934125	0.30085	173	0.237024	0.212708	90.6587	438.968	6.0867
PUF60	-13.0304	-0.790698	8.21593e-39	9.19131e-38	0.0858531	0.290195	159	0.217158	0.196519	91.4147	402.177	5.99938
PTBP1	-13.0259	-1.49477	8.71829e-39	9.74725e-38	0.0442765	0.234661	82	0.114021	0.107976	95.5724	211.168	5.35738
DNAJB14	-13.0216	-1.4405	9.21922e-39	1.03009e-37	0.0475162	0.238683	88	0.119128	0.112549	95.2484	220.624	5.40098
USP34	-13.0162	-2.25991	9.89953e-39	1.10542e-37	0.0232181	0.208129	43	0.0594655	0.0577645	97.6782	110.13	4.7107
CFDP1	-13.014	-0.741207	1.01878e-38	1.13691e-37	0.0971922	0.305684	180	0.251054	0.223986	90.2808	464.952	6.14408
PGRMC2	-13.0079	-1.77126	1.10264e-38	1.22972e-37	0.0340173	0.221395	63	0.0845059	0.0811245	96.5983	156.505	5.05946
ARL3	-13.0031	-1.29572	1.17498e-38	1.30959e-37	0.049676	0.241329	92	0.127071	0.119623	95.0324	235.336	5.46526
TMEM219	-12.9999	-0.444827	1.22566e-38	1.36522e-37	0.163067	0.406097	302	0.414678	0.346902	83.6933	767.984	6.64507
CMBL	-12.994	-3.8438	1.32387e-38	1.47371e-37	0.00701944	0.18823	13	0.0185456	0.0183758	99.2981	34.3465	3.5652
CLINT1	-12.9878	-1.16368	1.43411e-38	1.59543e-37	0.0593952	0.253643	110	0.151134	0.140748	94.0605	279.9	5.638
PDCD10	-12.9877	-0.741241	1.43658e-38	1.5972e-37	0.0939525	0.301309	174	0.242046	0.21676	90.6048	448.269	6.10762
RPS12	12.9827	0.0863813	1.53361e-38	1.70402e-37	0.900108	0.962707	1667	3.18536	1.43159	9.9892	5899.28	8.68276
CHD1	-12.9662	-1.89359	1.90137e-38	2.11134e-37	0.0323974	0.218608	60	0.0829251	0.0796658	96.7603	153.577	5.04069
NDUFA8	-12.9653	-0.572264	1.92426e-38	2.13544e-37	0.13013	0.353209	241	0.334356	0.288449	86.987	619.228	6.43009
NAP1L4	-12.9642	-1.18882	1.95327e-38	2.1663e-37	0.0583153	0.251773	108	0.145619	0.135945	94.1685	269.687	5.60096
IMPDH2	-12.9583	-2.50583	2.10773e-38	2.33616e-37	0.0188985	0.20199	35	0.0464835	0.0454355	98.1102	86.0875	4.46691
SRPRA	-12.9573	-2.13072	2.13741e-38	2.36761e-37	0.025378	0.209858	47	0.0638511	0.0618955	97.4622	118.252	4.78124
CHMP3	-12.9555	-0.60247	2.1877e-38	2.42182e-37	0.12095	0.339026	224	0.307482	0.268103	87.905	569.457	6.34644
PSMD14	-12.9519	-1.26096	2.29134e-38	2.53499e-37	0.0507559	0.242	94	0.131811	0.123819	94.9244	244.115	5.50173
SNRNP70	-12.9514	-1.35806	2.30584e-38	2.54946e-37	0.0485961	0.239036	90	0.123593	0.116532	95.1404	228.894	5.43762
SCARA5	-12.9492	-3.95223	2.37347e-38	2.62263e-37	0.0075594	0.188195	14	0.0201931	0.019992	99.2441	37.3977	3.648
ELOB	-12.9478	-0.957706	2.41833e-38	2.67056e-37	0.37689	0.796775	698	1.02346	0.704808	62.311	1895.44	7.54774
PPIL4	-12.9475	-1.56492	2.42649e-38	2.67793e-37	0.0399568	0.227958	74	0.101144	0.0963497	96.0043	187.319	5.23814
CHPT1	-12.947	-2.27321	2.44364e-38	2.69519e-37	0.0221382	0.205836	41	0.0542223	0.0528033	97.7862	100.42	4.61927
BRD7	-12.9403	-0.96545	2.66452e-38	2.93701e-37	0.075594	0.27453	140	0.18809	0.172347	92.4406	348.342	5.85605
MT1E	-12.9259	-0.620812	3.21356e-38	3.54003e-37	0.144708	0.372438	268	0.377347	0.320159	85.5292	698.847	6.55086
EIF2A	-12.9213	-1.0559	3.414e-38	3.75853e-37	0.0642549	0.259323	119	0.160707	0.149029	93.5745	297.629	5.6992
COPS5	-12.914	-0.663926	3.75288e-38	4.12909e-37	0.099892	0.308295	185	0.256111	0.228021	90.0108	474.318	6.16398
VBP1	-12.9114	-1.15091	3.88381e-38	4.27053e-37	0.0572354	0.249903	106	0.143241	0.133868	94.2765	265.283	5.58456
IDI1	-12.9111	-0.838063	3.89598e-38	4.28129e-37	0.0896328	0.293476	166	0.232985	0.209438	91.0367	431.489	6.06956
CACYBP	-12.905	-0.773093	4.22006e-38	4.63459e-37	0.0820734	0.283315	152	0.214762	0.194548	91.7927	397.74	5.98831
CHCHD1	-12.9014	-0.990148	4.41792e-38	4.84893e-37	0.0674946	0.263204	125	0.170405	0.15735	93.2505	315.59	5.75761
KLF3	-12.8968	-1.13994	4.69069e-38	5.14517e-37	0.0674946	0.262569	125	0.175454	0.161654	93.2505	324.94	5.78671
MIA3	-12.8912	-2.56276	5.04755e-38	5.53323e-37	0.0178186	0.199626	33	0.0459692	0.0449439	98.2181	85.135	4.45592
EMC3	-12.8865	-0.974701	5.36534e-38	5.87802e-37	0.0723542	0.269308	134	0.179911	0.165439	92.7646	333.195	5.81173
FGD5-AS1	-12.8828	-1.08381	5.62346e-38	6.15705e-37	0.0647948	0.259359	120	0.160793	0.149104	93.5205	297.789	5.69974
CNOT4	-12.8782	-1.74471	5.96897e-38	6.53138e-37	0.0340173	0.219525	63	0.0855919	0.0821254	96.5983	158.516	5.07215
IGF2R	-12.8773	-2.51961	6.04272e-38	6.60805e-37	0.0194384	0.20139	36	0.0494118	0.0482298	98.0562	91.5107	4.52732
RPS6	12.8764	-0.0211019	6.11051e-38	6.67813e-37	0.764039	0.919486	1415	2.47124	1.24451	23.5961	4576.73	8.42896
MRPL14	-12.8683	-0.867698	6.78556e-38	7.41139e-37	0.0863931	0.288078	160	0.217577	0.196863	91.3607	402.953	6.0013
UBE2V2	-12.8674	-1.19772	6.86701e-38	7.4958e-37	0.0550756	0.246375	102	0.137629	0.128946	94.4924	254.889	5.54474
COMMD1	-12.8631	-1.24299	7.25851e-38	7.91834e-37	0.0507559	0.240765	94	0.128079	0.120516	94.9244	237.202	5.47312
SMAP1	-12.848	-1.49671	8.8248e-38	9.62117e-37	0.0404968	0.227358	75	0.104375	0.0992791	95.9503	193.302	5.26941
BAZ2B	-12.8468	-1.80746	8.9654e-38	9.76854e-37	0.0350972	0.220231	65	0.0902767	0.0864315	96.4903	167.192	5.12511
NTAN1	-12.841	-1.01896	9.66586e-38	1.05254e-36	0.0653348	0.259606	121	0.165366	0.153035	93.4665	306.258	5.72769
TRAPPC1	-12.833	-0.799269	1.07072e-37	1.16523e-36	0.086933	0.288537	161	0.216202	0.195733	91.3067	400.406	5.99497
CFAP97	-12.8267	-1.56581	1.16171e-37	1.26348e-36	0.0388769	0.224923	72	0.101215	0.0964143	96.1123	187.45	5.23884
PDLIM2	-12.8249	-0.525788	1.18963e-37	1.29307e-36	0.142009	0.369721	263	0.365044	0.311187	85.7991	676.061	6.51776
PIN4	-12.808	-0.729307	1.4791e-37	1.60673e-36	0.0863931	0.288008	160	0.222057	0.200535	91.3607	411.249	6.02163
HSPB6	-12.8041	-2.07322	1.55419e-37	1.68729e-36	0.0313175	0.214656	58	0.0819184	0.0787357	96.8683	151.713	5.02856
AIMP1	-12.7971	-0.992218	1.70164e-37	1.84625e-36	0.0691145	0.263698	128	0.174128	0.160526	93.0886	322.485	5.77915
NBL1	-12.7954	-0.65668	1.73906e-37	1.88571e-36	0.136609	0.358642	253	0.344627	0.296117	86.3391	638.249	6.46029
PSMA2	-12.7908	-0.63499	1.84654e-37	2.00105e-36	0.102052	0.309812	189	0.25878	0.230143	89.7948	479.26	6.17433
DDX6	-12.7885	-1.50507	1.90181e-37	2.0597e-36	0.0426566	0.229157	79	0.108015	0.10257	95.7343	200.044	5.30353
IGBP1	-12.7818	-1.02329	2.07294e-37	2.24368e-36	0.0647948	0.257912	120	0.164141	0.151983	93.5205	303.988	5.72027
IDS	-12.7746	-1.88316	2.27403e-37	2.45986e-36	0.0313175	0.21455	58	0.0790571	0.0760876	96.8683	146.414	4.99324
TKT	-12.7732	-0.940341	2.31459e-37	2.50223e-36	0.0761339	0.27273	141	0.194368	0.177617	92.3866	359.969	5.88879
CCDC12	-12.7717	-1.18068	2.36025e-37	2.55006e-36	0.0534557	0.242917	99	0.137641	0.128956	94.6544	254.91	5.54483
CENPC	-12.767	-2.5958	2.50691e-37	2.7069e-36	0.0178186	0.198003	33	0.0445993	0.0436334	98.2181	82.598	4.42602
LBH	-12.7633	-2.39441	2.62861e-37	2.8366e-36	0.0232181	0.204177	43	0.0601255	0.0583873	97.6782	111.352	4.72164
CALCRL	-12.7586	-1.26856	2.79145e-37	3.01052e-36	0.0593952	0.250009	110	0.153018	0.142383	94.0605	283.39	5.65035
PPFIBP1	-12.7556	-0.646649	2.90125e-37	3.12706e-36	0.181425	0.422256	336	0.470168	0.385377	81.8575	870.751	6.7705
HNRNPUL1	-12.7547	-1.56971	2.93376e-37	3.1602e-36	0.0404968	0.225946	75	0.100894	0.0961229	95.9503	186.856	5.23568
SMARCA2	-12.7546	-1.45128	2.93899e-37	3.16394e-36	0.0464363	0.233356	86	0.116046	0.109792	95.3564	214.917	5.37489
PDHA1	-12.7473	-1.48135	3.22632e-37	3.47118e-36	0.0448164	0.231168	83	0.114132	0.108076	95.5184	211.373	5.35835
ELF1	-12.7365	-1.17232	3.70721e-37	3.9862e-36	0.062095	0.253184	115	0.155263	0.144328	93.7905	287.546	5.66486
FMO2	-12.7316	-0.761309	3.94569e-37	4.24008e-36	0.220302	0.47525	408	0.577501	0.455842	77.9698	1069.53	6.97591
PARP14	-12.7311	-1.32685	3.9701e-37	4.26377e-36	0.0610151	0.250961	113	0.155753	0.144752	93.8985	288.454	5.668
TRIOBP	-12.7303	-0.758338	4.01074e-37	4.30485e-36	0.099892	0.305155	185	0.254663	0.226867	90.0108	471.636	6.15832
UFL1	-12.7235	-2.08645	4.37841e-37	4.69667e-36	0.0259179	0.207176	48	0.0643063	0.0623232	97.4082	119.095	4.78829
RBM17	-12.7231	-0.464271	4.39967e-37	4.71666e-36	0.154968	0.387468	287	0.401886	0.337819	84.5032	744.293	6.61378
PSMA5	-12.7191	-0.738425	4.63359e-37	4.96448e-36	0.087473	0.288008	162	0.22144	0.20003	91.2527	410.106	6.01885
SCOC	-12.7188	-0.787624	4.65042e-37	4.97955e-36	0.0820734	0.280457	152	0.211143	0.191565	91.7927	391.038	5.97136
MRPL32	-12.7169	-1.16822	4.76553e-37	5.09977e-36	0.0556156	0.244928	103	0.139892	0.130933	94.4384	259.079	5.56099
TAOK1	-12.7167	-1.87781	4.7767e-37	5.10869e-36	0.0323974	0.21508	60	0.0807001	0.0776091	96.7603	149.457	5.01367
VMP1	-12.7121	-1.68047	5.06474e-37	5.41352e-36	0.037797	0.221642	70	0.0942427	0.0900625	96.2203	174.537	5.16785
DEXI	-12.7105	-1.61935	5.16799e-37	5.5206e-36	0.0383369	0.222524	71	0.0967164	0.0923206	96.1663	179.119	5.19362
PPP1R7	-12.7092	-0.879616	5.25398e-37	5.60913e-36	0.0707343	0.265004	131	0.181805	0.167043	92.9266	336.702	5.82216
CSRP2	-12.7086	-1.22151	5.30039e-37	5.65532e-36	0.086933	0.282186	161	0.218595	0.197699	91.3067	404.838	6.00595
RPS25	12.7061	-0.120026	5.47185e-37	5.8348e-36	0.778618	0.942137	1442	2.50905	1.25534	22.1382	4646.75	8.44414
HIKESHI	-12.7045	-0.951624	5.5808e-37	5.94745e-36	0.0674946	0.260523	125	0.172172	0.158858	93.2505	318.862	5.76789
KRAS	-12.7019	-1.0719	5.77334e-37	6.149e-36	0.0664147	0.258618	123	0.166857	0.154314	93.3585	309.019	5.73663
HSD17B11	-12.6947	-0.934108	6.32822e-37	6.736e-36	0.0793737	0.275871	147	0.19875	0.18128	92.0626	368.086	5.91103
TUT4	-12.6938	-1.95761	6.39664e-37	6.8048e-36	0.0286177	0.210034	53	0.0739073	0.0713037	97.1382	136.876	4.92636
CSRP1	-12.693	-0.581693	6.4642e-37	6.87261e-36	0.179266	0.418516	332	0.463306	0.380698	82.0734	858.042	6.75582
RPS21	12.6929	-0.0681398	6.47728e-37	6.88244e-36	0.707343	0.897647	1310	2.17899	1.15656	29.2657	4035.49	8.30313
EI24	-12.6882	-1.3177	6.87254e-37	7.29811e-36	0.0480562	0.234626	89	0.121804	0.114938	95.1944	225.582	5.42311
FMC1	-12.6878	-1.51126	6.91103e-37	7.33239e-36	0.0431965	0.22824	80	0.107748	0.102329	95.6803	199.55	5.30106
GABARAPL2	-12.6878	-0.539597	6.91297e-37	7.33239e-36	0.292657	0.6367	542	0.764739	0.568003	70.7343	1416.3	7.25651
ITGB1BP1	-12.6847	-0.629562	7.18854e-37	7.62019e-36	0.105292	0.312705	195	0.266876	0.236554	89.4708	494.255	6.20507
NRBP1	-12.672	-1.19887	8.45332e-37	8.95564e-36	0.0545356	0.242741	101	0.137747	0.12905	94.5464	255.108	5.5456
TFAM	-12.6668	-1.43945	9.0338e-37	9.56498e-36	0.0442765	0.229369	82	0.110677	0.10497	95.5724	204.974	5.32775
RPS26	-12.663	-0.939679	9.47783e-37	1.00292e-35	0.37851	0.800021	701	1.04081	0.713347	62.149	1927.58	7.56454
ANXA5	-12.6613	-0.890196	9.68777e-37	1.02453e-35	0.353132	0.713898	654	0.954247	0.670005	64.6868	1767.26	7.47775
APEX1	-12.6587	-1.17889	1.00102e-36	1.05801e-35	0.0529158	0.240624	98	0.137179	0.128551	94.7084	254.055	5.54148
BTNL9	-12.6584	-1.09151	1.00467e-36	1.06125e-35	0.12743	0.331193	236	0.330727	0.285725	87.257	612.506	6.41919
CMTM6	-12.6573	-1.19277	1.01982e-36	1.07661e-35	0.0588553	0.247786	109	0.150494	0.140192	94.1145	278.716	5.63377
MNAT1	-12.6557	-1.712	1.04039e-36	1.09769e-35	0.0345572	0.216985	64	0.0856768	0.0822036	96.5443	158.673	5.07313
CDH5	-12.6474	-0.994477	1.15708e-36	1.22009e-35	0.147408	0.358678	273	0.380528	0.322466	85.2592	704.739	6.55925
MLEC	-12.6444	-0.573507	1.2012e-36	1.26587e-35	0.141469	0.362841	262	0.370259	0.315	85.8531	685.721	6.53193
HLA-DRA	12.6348	0.933276	1.35698e-36	1.42919e-35	0.522678	0.467488	968	1.55127	0.93659	47.7322	2872.94	7.96344
LARP6	-12.6307	-2.72897	1.43067e-36	1.50592e-35	0.0167387	0.194828	31	0.0419836	0.0411262	98.3261	77.7536	4.36632
BMPR2	-12.6195	-1.31846	1.64786e-36	1.73352e-35	0.0572354	0.244752	106	0.142794	0.133476	94.2765	264.455	5.58145
CENPX	-12.6115	-0.86198	1.82517e-36	1.91893e-35	0.0712743	0.264263	132	0.184408	0.169243	92.8726	341.523	5.83634
CYB5R1	-12.6063	-1.66172	1.94866e-36	2.04758e-35	0.037257	0.21956	69	0.0933106	0.0892103	96.2743	172.811	5.15797
PSMD11	-12.6061	-0.921453	1.95367e-36	2.05164e-35	0.0707343	0.263204	131	0.177964	0.163788	92.9266	329.589	5.80088
HEXB	-12.6029	-1.6205	2.0364e-36	2.13727e-35	0.0388769	0.221642	72	0.095862	0.0915412	96.1123	177.536	5.18479
PAM	-12.6016	-2.07359	2.0678e-36	2.16896e-35	0.0259179	0.205589	48	0.0656366	0.0635723	97.4082	121.559	4.80859
HMGN1	-12.6009	-0.545246	2.08842e-36	2.18932e-35	0.140389	0.362171	260	0.353462	0.302666	85.9611	654.612	6.48557
EVA1B	-12.6002	-0.541754	2.10672e-36	2.20721e-35	0.145248	0.370427	269	0.373224	0.317162	85.4752	691.212	6.53989
RPL37	12.5981	0.0126813	2.16317e-36	2.26503e-35	0.87257	0.960449	1616	3.00832	1.38837	12.743	5571.4	8.62558
CD151	-12.5942	-0.680774	2.27255e-36	2.37818e-35	0.305076	0.638394	565	0.808385	0.592434	69.4924	1497.13	7.31197
TANK	-12.5915	-1.64594	2.35302e-36	2.46095e-35	0.0361771	0.218043	67	0.0914365	0.0874947	96.3823	169.34	5.1378
MINDY2	-12.5869	-1.17978	2.49322e-36	2.60607e-35	0.062095	0.25075	115	0.156879	0.145726	93.7905	290.54	5.67518
HIPK3	-12.5838	-1.54816	2.59217e-36	2.70793e-35	0.0404968	0.223371	75	0.101938	0.0970708	95.9503	188.79	5.24592
PPP1R2	-12.5796	-0.728153	2.73508e-36	2.85556e-35	0.0917927	0.291395	170	0.235455	0.211439	90.8207	436.063	6.08008
EIF2AK2	-12.5781	-0.963674	2.78588e-36	2.90692e-35	0.0799136	0.27453	148	0.199462	0.181873	92.0086	369.404	5.91459
DNAJB4	-12.5723	-2.00089	2.99924e-36	3.12773e-35	0.0269978	0.206471	50	0.0691411	0.0668556	97.3002	128.049	4.8602
CD248	-12.5638	-3.60682	3.34099e-36	3.4821e-35	0.00971922	0.185266	18	0.0261961	0.0258589	99.0281	48.5152	3.90228
PLXNA2	-12.5626	-2.19912	3.39033e-36	3.53148e-35	0.025378	0.204142	47	0.0657464	0.0636754	97.4622	121.762	4.81025
THUMPD1	-12.558	-1.57088	3.59456e-36	3.74205e-35	0.0404968	0.222912	75	0.0998898	0.09521	95.9503	184.996	5.22572
PDHB	-12.5544	-0.858905	3.75898e-36	3.91095e-35	0.0799136	0.274777	148	0.199973	0.182299	92.0086	370.351	5.91715
CCNDBP1	-12.5493	-0.88637	4.01173e-36	4.1715e-35	0.0772138	0.270931	143	0.192715	0.176232	92.2786	356.908	5.88028
SIRT2	-12.541	-0.751729	4.45094e-36	4.62553e-35	0.0982721	0.299757	182	0.254405	0.226661	90.1728	471.158	6.15731
RGMA	-12.5381	-3.70094	4.61932e-36	4.79774e-35	0.00701944	0.181879	13	0.0188474	0.018672	99.2981	34.9053	3.58089
MRPL36	-12.538	-0.896613	4.62485e-36	4.80072e-35	0.0728942	0.265074	135	0.183946	0.168853	92.7106	340.668	5.83384
B4GALT1	-12.5345	-1.67379	4.83153e-36	5.01236e-35	0.0367171	0.217937	68	0.0941467	0.0899748	96.3283	174.36	5.16684
AHSA1	-12.5261	-1.12916	5.37138e-36	5.56921e-35	0.0566955	0.243517	105	0.140843	0.131767	94.3305	260.841	5.56774
UTP11	-12.5249	-1.33977	5.45303e-36	5.65061e-35	0.0469762	0.230851	87	0.120522	0.113795	95.3024	223.207	5.41257
DESI2	-12.5216	-1.72852	5.68718e-36	5.88985e-35	0.0323974	0.212469	60	0.0808888	0.0777836	96.7603	149.806	5.01599
ACBD3	-12.517	-1.61359	6.0279e-36	6.23912e-35	0.0367171	0.217832	68	0.0931155	0.0890318	96.3283	172.45	5.15589
NES	-12.5148	-1.03517	6.19488e-36	6.40827e-35	0.106911	0.307272	198	0.276137	0.243837	89.3089	511.405	6.23912
COPA	-12.5139	-1.95616	6.26765e-36	6.47981e-35	0.0280778	0.206894	52	0.0709675	0.0685624	97.1922	131.432	4.88607
ZNF148	-12.5132	-1.60939	6.32601e-36	6.53639e-35	0.0388769	0.220337	72	0.0977581	0.09327	96.1123	181.048	5.20427
HECTD1	-12.5111	-2.09819	6.49478e-36	6.70692e-35	0.0275378	0.206047	51	0.0655557	0.0634965	97.2462	121.409	4.80737
FOS	-12.4979	-0.768536	7.66692e-36	7.91281e-35	0.651728	0.82987	1207	2.07221	1.1224	34.8272	3837.74	8.2529
TMEM208	-12.4961	-1.30311	7.84064e-36	8.08746e-35	0.0485961	0.232615	90	0.121653	0.114804	95.1404	225.302	5.42187
CSNK2A1	-12.4937	-1.56099	8.08527e-36	8.33501e-35	0.0394168	0.220654	73	0.0974031	0.0929466	96.0583	180.391	5.20065
GOLGA2	-12.492	-1.9861	8.25126e-36	8.50126e-35	0.0286177	0.207247	53	0.0690336	0.066755	97.1382	127.85	4.85865
UBE2A	-12.4914	-1.14568	8.31458e-36	8.56159e-35	0.0539957	0.239495	100	0.137662	0.128975	94.6004	254.95	5.54498
ZFAND6	-12.4913	-0.863201	8.32738e-36	8.56987e-35	0.0761339	0.268814	141	0.191398	0.175127	92.3866	354.469	5.87344
RAB32	-12.4904	-0.94513	8.4253e-36	8.66568e-35	0.0782937	0.271601	145	0.196946	0.179773	92.1706	364.744	5.90193
PHLDB1	-12.4873	-2.39923	8.75772e-36	9.00243e-35	0.0194384	0.196063	36	0.0501557	0.0489384	98.0562	92.8883	4.54211
MRPL3	-12.4846	-2.04461	9.05467e-36	9.30237e-35	0.0242981	0.201919	45	0.0610314	0.0592415	97.5702	113.03	4.73646
GUCY1A1	-12.4753	-2.33357	1.01885e-35	1.04612e-34	0.0259179	0.203154	48	0.0610866	0.0592935	97.4082	113.132	4.73736
TCIM	12.4687	1.25176	1.10617e-35	1.13513e-34	0.420086	0.370356	778	1.19979	0.788363	57.9914	2222.01	7.70662
FAM120A	-12.4685	-2.21487	1.10957e-35	1.13797e-34	0.0242981	0.201496	45	0.0584591	0.0568141	97.5702	108.266	4.69379
TMEM126A	-12.4617	-1.4462	1.20742e-35	1.23762e-34	0.0426566	0.224394	79	0.106602	0.101294	95.7343	197.428	5.29043
FXYD6	-12.459	-0.53546	1.2495e-35	1.28003e-34	0.160907	0.391702	298	0.410796	0.344154	83.9093	760.794	6.63568
SH3BGRL3	-12.4547	-0.618445	1.31772e-35	1.34914e-34	0.263499	0.556293	488	0.691494	0.525612	73.6501	1280.65	7.1559
PQLC3	-12.4531	-1.71914	1.34434e-35	1.37561e-34	0.0345572	0.214233	64	0.0867926	0.0832307	96.5443	160.74	5.08599
ITM2B	-12.4473	-0.918728	1.44572e-35	1.47852e-34	0.62689	0.878806	1161	1.83894	1.04343	37.311	3405.71	8.1335
KIAA0040	-12.4464	-1.52573	1.4635e-35	1.49584e-34	0.0437365	0.225452	81	0.108081	0.10263	95.6263	200.167	5.30413
MFF	-12.443	-1.55795	1.52613e-35	1.55897e-34	0.037797	0.218008	70	0.094124	0.089954	96.2203	174.318	5.1666
CISD1	-12.4387	-1.74626	1.61194e-35	1.6457e-34	0.0356371	0.215044	66	0.0909419	0.0870414	96.4363	168.424	5.13241
PSMD3	-12.4378	-1.47966	1.62868e-35	1.66185e-34	0.0399568	0.220725	74	0.0999472	0.0952622	96.0043	185.102	5.2263
PRPF8	-12.4315	-2.25384	1.76245e-35	1.79732e-34	0.0226782	0.199097	42	0.055998	0.0544863	97.7322	103.708	4.65118
ESRRA	-12.4185	-2.12576	2.07401e-35	2.11385e-34	0.025378	0.202131	47	0.0643841	0.0623963	97.4622	119.239	4.78948
COMMD3	-12.4151	-1.29176	2.16405e-35	2.20437e-34	0.0480562	0.230639	89	0.119566	0.112941	95.1944	221.437	5.40464
ITGBL1	-12.4137	-4.20072	2.20316e-35	2.24293e-34	0.00539957	0.178245	10	0.0145748	0.0144696	99.46	26.9926	3.33194
KLHDC2	-12.4081	-1.62217	2.36077e-35	2.40203e-34	0.0350972	0.214233	65	0.0892164	0.0854585	96.4903	165.229	5.11336
PRPF6	-12.4068	-1.28895	2.40135e-35	2.44194e-34	0.0512959	0.23452	95	0.127015	0.119573	94.8704	235.232	5.46482
SRSF6	-12.4029	-1.5403	2.52057e-35	2.56172e-34	0.0388769	0.21889	72	0.100558	0.095817	96.1123	186.233	5.23235
BNIP2	-12.395	-0.820369	2.78174e-35	2.82556e-34	0.0858531	0.28021	159	0.21477	0.194555	91.4147	397.754	5.98835
TBL1XR1	-12.384	-1.98869	3.19099e-35	3.23943e-34	0.0259179	0.202449	48	0.06697	0.0648228	97.4082	124.028	4.82854
CNOT2	-12.3809	-1.00898	3.31547e-35	3.3639e-34	0.0631749	0.249797	117	0.162153	0.150274	93.6825	300.307	5.70813
ACAP2	-12.3726	-1.32555	3.67798e-35	3.7296e-34	0.049676	0.23198	92	0.12803	0.120473	95.0324	237.112	5.47274
YBX3	-12.3725	-1.0622	3.6822e-35	3.73178e-34	0.462743	0.827682	857	1.27684	0.822787	53.7257	2364.7	7.76883
AFF1	-12.3708	-1.90191	3.76184e-35	3.81034e-34	0.0307775	0.208094	57	0.0779272	0.07504	96.9222	144.321	4.97895
CGGBP1	-12.3681	-1.46368	3.89106e-35	3.93901e-34	0.0421166	0.222348	78	0.106086	0.100827	95.7883	196.471	5.28559
PLK2	-12.3664	-0.851019	3.97171e-35	4.0184e-34	0.0939525	0.290054	174	0.240339	0.215384	90.6048	445.107	6.10056
PSMC2	-12.3551	-0.882556	4.57365e-35	4.62481e-34	0.0701944	0.258935	130	0.178313	0.164084	92.9806	330.236	5.80283
MAT2A	-12.3549	-2.11784	4.58172e-35	4.63037e-34	0.0242981	0.199979	45	0.0619559	0.0601124	97.5702	114.742	4.75137
SURF4	-12.3535	-1.36926	4.66556e-35	4.71245e-34	0.0458963	0.227005	85	0.11742	0.111023	95.4104	217.462	5.38661
SSBP4	-12.3465	-1.07133	5.08872e-35	5.13698e-34	0.0610151	0.246551	113	0.153635	0.142918	93.8985	284.532	5.65436
ACADM	-12.3431	-1.48711	5.30772e-35	5.35505e-34	0.0415767	0.22136	77	0.10753	0.102132	95.8423	199.146	5.29905
SUMO3	-12.3372	-0.799803	5.71297e-35	5.76069e-34	0.0782937	0.269485	145	0.197717	0.180417	92.1706	366.171	5.90583
TNFAIP2	-12.3311	-2.46466	6.15694e-35	6.20488e-34	0.0194384	0.193734	36	0.0495172	0.0483302	98.0562	91.7058	4.52943
ERGIC2	-12.3303	-1.26439	6.21917e-35	6.26409e-34	0.0485961	0.23011	90	0.122023	0.115134	95.1404	225.987	5.42489
ZFHX3	-12.3265	-4.16357	6.5182e-35	6.56161e-34	0.00539957	0.17701	10	0.0132634	0.0131762	99.46	24.5639	3.24118
COA4	-12.3251	-1.32199	6.63731e-35	6.67778e-34	0.0448164	0.225311	83	0.113136	0.107182	95.5184	209.529	5.34962
OGFRL1	-12.3232	-1.90246	6.79096e-35	6.82854e-34	0.0302376	0.206824	56	0.0742484	0.0716212	96.9762	137.508	4.93093
FNTA	-12.3206	-0.574406	7.01891e-35	7.05347e-34	0.105832	0.307695	196	0.26916	0.238356	89.4168	498.485	6.21358
H2AFX	-12.3205	-1.63334	7.0225e-35	7.05347e-34	0.0383369	0.216844	71	0.0953141	0.0910412	96.1663	176.522	5.17909
SNRPC	-12.3194	-0.681687	7.12653e-35	7.15397e-34	0.0907127	0.286244	168	0.230926	0.207767	90.9287	427.676	6.0607
RAP1A	-12.3098	-0.440094	8.01937e-35	8.04576e-34	0.138769	0.356314	257	0.354005	0.303067	86.1231	655.617	6.4871
HSD17B10	-12.3056	-1.08924	8.452e-35	8.47508e-34	0.0545356	0.23766	101	0.138757	0.129937	94.5464	256.978	5.55287
PSMF1	-12.3052	-1.42781	8.49604e-35	8.5145e-34	0.0426566	0.22203	79	0.104952	0.0998018	95.7343	194.371	5.2749
RCN3	-12.3004	-3.38182	9.01266e-35	9.02721e-34	0.0102592	0.182373	19	0.0248762	0.0245719	98.9741	46.0708	3.85165
ANXA4	-12.2994	-1.16721	9.12883e-35	9.13848e-34	0.0588553	0.242917	109	0.14882	0.138736	94.1145	275.615	5.62263
ARMCX3	-12.2962	-1.1252	9.49865e-35	9.50341e-34	0.0566955	0.24013	105	0.144575	0.135034	94.3305	267.754	5.5938
HES4	-12.2945	-1.24454	9.7e-35	9.69946e-34	0.0637149	0.248033	118	0.16847	0.155695	93.6285	312.006	5.74622
TMF1	-12.285	-1.8717	1.09006e-34	1.0894e-33	0.0291577	0.205024	54	0.0739467	0.0713403	97.0842	136.949	4.92689
FRMD3	-12.2703	-1.73105	1.30755e-34	1.30602e-33	0.0404968	0.218149	75	0.0983873	0.093843	95.9503	182.213	5.21065
TP53I13	-12.2672	-3.69682	1.35951e-34	1.35718e-33	0.0075594	0.178739	14	0.0182536	0.018089	99.2441	33.8056	3.54978
MARCH7	-12.2665	-1.21048	1.37076e-34	1.36764e-33	0.0518359	0.233215	96	0.132732	0.124633	94.8164	245.82	5.50866
KRTCAP2	-12.2648	-0.857983	1.39903e-34	1.39508e-33	0.0761339	0.265427	141	0.192599	0.176135	92.3866	356.694	5.87968
SAR1A	-12.2596	-1.44279	1.49315e-34	1.4881e-33	0.0426566	0.221501	79	0.105411	0.100218	95.7343	195.222	5.27925
ATXN7L3B	-12.2476	-1.56654	1.7303e-34	1.7235e-33	0.0394168	0.217196	73	0.0956859	0.0913805	96.0583	177.21	5.18296
ABI2	-12.2313	-2.2112	2.11605e-34	2.10657e-33	0.0237581	0.19758	44	0.0574662	0.0558757	97.6242	106.427	4.67682
CDK4	-12.2297	-1.68831	2.15683e-34	2.14598e-33	0.0323974	0.208305	60	0.0814924	0.078342	96.7603	150.924	5.02338
CISD3	-12.229	-0.975787	2.1755e-34	2.16336e-33	0.0647948	0.249656	120	0.160999	0.149281	93.5205	298.17	5.70101
BDH2	-12.2286	-1.66883	2.18614e-34	2.17273e-33	0.0334773	0.209646	62	0.0850227	0.0816009	96.6523	157.462	5.06551
SMCHD1	-12.2281	-2.0066	2.1991e-34	2.18441e-33	0.0286177	0.203225	53	0.0733263	0.0707625	97.1382	135.8	4.91852
NOP10	-12.2224	-0.309889	2.36e-34	2.34294e-33	0.221382	0.493773	410	0.576479	0.455194	77.8618	1067.64	6.97414
BDP1	-12.2183	-2.1072	2.48245e-34	2.46315e-33	0.024838	0.198779	46	0.063311	0.0613876	97.5162	117.252	4.77282
POLE4	-12.2159	-1.27906	2.55666e-34	2.53538e-33	0.0480562	0.227816	89	0.120217	0.113522	95.1944	222.642	5.41005
SAR1B	-12.2157	-1.67803	2.56359e-34	2.54085e-33	0.0329374	0.208764	61	0.0837401	0.0804181	96.7063	155.087	5.05041
SNX17	-12.2148	-0.648907	2.59207e-34	2.56766e-33	0.0907127	0.285044	168	0.232362	0.208933	90.9287	430.335	6.06688
CTNNB1	-12.2135	-0.879293	2.6325e-34	2.60628e-33	0.0847732	0.275482	157	0.211071	0.191505	91.5227	390.903	5.97102
PHF14	-12.213	-1.41486	2.64826e-34	2.62044e-33	0.0448164	0.223512	83	0.11314	0.107185	95.5184	209.536	5.34966
ATF5	-12.2095	-2.69714	2.76622e-34	2.73566e-33	0.0183585	0.190523	34	0.0445096	0.0435475	98.1641	82.4317	4.42403
MKLN1	-12.2035	-2.46139	2.97816e-34	2.94363e-33	0.0183585	0.1907	34	0.0461067	0.0450753	98.1641	85.3895	4.45887
CRTAP	-12.2	-1.45204	3.10688e-34	3.06917e-33	0.0421166	0.219913	78	0.104353	0.0992596	95.7883	193.262	5.26921
SNHG9	-12.1991	-0.896172	3.14235e-34	3.10251e-33	0.0712743	0.257736	132	0.184456	0.169283	92.8726	341.612	5.8366
UBAC1	-12.1987	-0.974159	3.15666e-34	3.11493e-33	0.0772138	0.265004	143	0.193279	0.176705	92.2786	357.953	5.88319
ECHDC2	-12.1961	-2.91911	3.26133e-34	3.21645e-33	0.011879	0.182902	22	0.0314239	0.0309403	98.8121	58.1971	4.08087
MACROD1	-12.1958	-2.02621	3.27446e-34	3.22763e-33	0.0340173	0.208799	63	0.0854438	0.0819889	96.5983	158.242	5.07042
FAM200B	-12.1919	-1.23794	3.43191e-34	3.38098e-33	0.0485961	0.228134	90	0.123725	0.116649	95.1404	229.139	5.43868
GPNMB	-12.1917	-3.20925	3.44364e-34	3.39067e-33	0.011879	0.182761	22	0.0307802	0.030316	98.8121	57.0049	4.06053
HSPH1	-12.1899	-2.1825	3.51958e-34	3.46355e-33	0.0226782	0.195745	42	0.0574624	0.0558721	97.7322	106.42	4.67675
IMMT	-12.1895	-2.08426	3.53691e-34	3.4787e-33	0.0232181	0.19638	43	0.0596465	0.0579354	97.6782	110.465	4.71371
ECM1	-12.1869	-3.95777	3.65088e-34	3.58884e-33	0.00647948	0.17634	12	0.0159511	0.0158252	99.3521	29.5414	3.41908
COPS2	-12.1815	-0.893996	3.90087e-34	3.83248e-33	0.0685745	0.254066	127	0.174741	0.161048	93.1425	323.62	5.78266
TMEM248	-12.1793	-1.63937	4.00745e-34	3.93505e-33	0.0350972	0.210881	65	0.0887111	0.0849945	96.4903	164.293	5.10772
YIPF3	-12.1622	-0.499838	4.94134e-34	4.84942e-33	0.11933	0.324807	221	0.306166	0.267096	88.067	567.019	6.34215
RAB4A	-12.1605	-1.53189	5.04665e-34	4.95006e-33	0.037257	0.213351	69	0.0930194	0.088944	96.2743	172.272	5.15486
MRPL2	-12.1575	-1.40678	5.23236e-34	5.12942e-33	0.0410367	0.218079	76	0.104895	0.0997501	95.8963	194.265	5.27436
FAP	-12.1547	-4.4543	5.41628e-34	5.30683e-33	0.00431965	0.173376	8	0.0122568	0.0121823	99.568	22.6996	3.16546
EFCAB14	-12.146	-1.15875	6.0206e-34	5.89573e-33	0.0593952	0.240977	110	0.148741	0.138667	94.0605	275.468	5.6221
MBP	-12.1436	-4.48983	6.20192e-34	6.06998e-33	0.00431965	0.173164	8	0.0106767	0.0106201	99.568	19.7732	3.03366
MYL6B	-12.1432	-1.21211	6.23517e-34	6.09921e-33	0.0772138	0.259112	143	0.201157	0.183286	92.2786	372.543	5.92303
MEAF6	-12.1418	-1.03744	6.34028e-34	6.19866e-33	0.0588553	0.2408	109	0.14993	0.139701	94.1145	277.67	5.63003
TESC	-12.1405	-2.81401	6.44367e-34	6.29632e-33	0.0188985	0.189959	35	0.0471459	0.0460683	98.1102	87.3143	4.4809
KIFAP3	-12.1403	-1.72358	6.46212e-34	6.31091e-33	0.0334773	0.2082	62	0.0815525	0.0783975	96.6523	151.035	5.02411
SRP19	-12.1344	-1.28015	6.93974e-34	6.77369e-33	0.0475162	0.225911	88	0.119359	0.112756	95.2484	221.053	5.40292
PLEKHA3	-12.1289	-1.18189	7.42268e-34	7.24114e-33	0.0512959	0.23071	95	0.131259	0.123331	94.8704	243.092	5.49754
SDHA	-12.127	-1.49446	7.59943e-34	7.40955e-33	0.0388769	0.214868	72	0.0977464	0.0932594	96.1123	181.026	5.20415
MPZL1	-12.1213	-1.91522	8.14735e-34	7.93947e-33	0.0280778	0.20139	52	0.0714998	0.0690594	97.1922	132.418	4.89349
NUDCD2	-12.1171	-1.22759	8.57531e-34	8.35199e-33	0.0485961	0.227146	90	0.121463	0.114634	95.1404	224.95	5.42031
DICER1	-12.1151	-1.89566	8.788e-34	8.55451e-33	0.0291577	0.202519	54	0.0752105	0.0725164	97.0842	139.29	4.94371
PON2	-12.115	-1.03897	8.8001e-34	8.56165e-33	0.0696544	0.254102	129	0.180233	0.165712	93.0346	333.792	5.81351
SYAP1	-12.1112	-1.81574	9.21391e-34	8.95941e-33	0.0296976	0.203154	55	0.077044	0.0742202	97.0302	142.685	4.96763
RNMT	-12.1081	-1.76754	9.56907e-34	9.29973e-33	0.0313175	0.20513	58	0.079058	0.0760884	96.8683	146.415	4.99325
C20orf27	-12.1027	-2.446	1.02234e-33	9.93027e-33	0.0221382	0.193452	41	0.0542062	0.0527881	97.7862	100.39	4.61897
RPL8	12.1012	-0.0586246	1.04119e-33	1.01079e-32	0.837473	0.954945	1551	2.75658	1.32351	16.2527	5105.19	8.53821
GLT8D1	-12.1004	-1.86818	1.05125e-33	1.02001e-32	0.0280778	0.201143	52	0.0712679	0.0688429	97.1922	131.988	4.89026
DGUOK	-12.1	-1.01814	1.05645e-33	1.0245e-32	0.0588553	0.240271	109	0.151533	0.141094	94.1145	280.639	5.64063
IDH3B	-12.097	-0.946198	1.09483e-33	1.06115e-32	0.0691145	0.253255	128	0.170239	0.157208	93.0886	315.283	5.75664
UQCC2	-12.0871	-1.69218	1.23521e-33	1.19656e-32	0.0356371	0.210105	66	0.0900106	0.0861874	96.4363	166.7	5.12217
MOB1A	-12.0863	-0.919615	1.24713e-33	1.20747e-32	0.0707343	0.255301	131	0.177949	0.163775	92.9266	329.562	5.8008
ARPC3	-12.0786	-0.473908	1.36969e-33	1.3254e-32	0.287257	0.613555	532	0.756278	0.563197	71.2743	1400.63	7.24539
KDM5A	-12.0698	-1.91588	1.52432e-33	1.47424e-32	0.0280778	0.200649	52	0.072536	0.0700259	97.1922	134.337	4.90777
PPP1CA	-12.0599	-0.500569	1.72027e-33	1.66214e-32	0.12041	0.32456	223	0.301211	0.263295	87.959	557.842	6.32587
MALSU1	-12.0599	-1.34162	1.72044e-33	1.66214e-32	0.0442765	0.220584	82	0.110401	0.104721	95.5724	204.462	5.32526
ACOT13	-12.0572	-1.93551	1.7766e-33	1.71547e-32	0.0259179	0.197862	48	0.0651378	0.0631042	97.4082	120.635	4.80103
LMCD1	-12.0564	-0.77259	1.79452e-33	1.73185e-32	0.117171	0.316657	217	0.29923	0.261772	88.2829	554.174	6.31928
WASHC3	-12.0511	-0.976127	1.91315e-33	1.84534e-32	0.0615551	0.243023	114	0.156717	0.145586	93.8445	290.239	5.67415
SMTN	-12.0384	-0.933525	2.23283e-33	2.15254e-32	0.0793737	0.265321	147	0.199941	0.182273	92.0626	370.291	5.91699
FZD4	-12.0361	-1.4357	2.29614e-33	2.21239e-32	0.049676	0.226723	92	0.124948	0.117737	95.0324	231.404	5.44848
CDKN1A	-12.0357	-2.02889	2.30596e-33	2.2201e-32	0.0269978	0.198709	50	0.0695539	0.0672416	97.3002	128.814	4.8661
MMADHC	-12.0357	-1.03547	2.30662e-33	2.2201e-32	0.0583153	0.238507	108	0.14752	0.137603	94.1685	273.207	5.61388
CPNE1	-12.034	-1.55623	2.35491e-33	2.26537e-32	0.0356371	0.20954	66	0.0924665	0.0884379	96.4363	171.248	5.14893
DCTN6	-12.0242	-1.17164	2.65259e-33	2.55037e-32	0.0507559	0.228522	94	0.127865	0.120327	94.9244	236.806	5.47146
MRPL13	-12.0233	-1.07807	2.68008e-33	2.57542e-32	0.0572354	0.236707	106	0.142502	0.133221	94.2765	263.914	5.57941
TERF1	-12.0165	-1.9431	2.9106e-33	2.79545e-32	0.0264579	0.197897	49	0.0669989	0.06485	97.3542	124.082	4.82897
RPS15	12.0151	-0.0865562	2.96098e-33	2.84232e-32	0.843413	0.959849	1562	2.82855	1.34249	15.6587	5238.47	8.56398
PRELP	-12.0143	-3.83322	2.98736e-33	2.86611e-32	0.00701944	0.174576	13	0.0182665	0.0181016	99.2981	33.8295	3.55046
IER3IP1	-12.0083	-0.415362	3.21532e-33	3.08318e-32	0.12581	0.332569	233	0.323664	0.280404	87.419	599.427	6.39764
PODXL	-12.0052	-0.966101	3.3377e-33	3.19882e-32	0.12743	0.323537	236	0.322206	0.279302	87.257	596.726	6.39313
CDC40	-12.0035	-1.53917	3.40616e-33	3.26269e-32	0.037257	0.211057	69	0.0956016	0.0913036	96.2743	177.054	5.18209
SLC1A7	-11.9979	-3.23418	3.64567e-33	3.49026e-32	0.0156587	0.18389	29	0.0413324	0.040501	98.4341	76.5476	4.35089
PUM1	-11.9972	-1.8083	3.67615e-33	3.51757e-32	0.0307775	0.202872	57	0.0769331	0.0741173	96.9222	142.48	4.9662
ZNF24	-11.9862	-1.74602	4.19617e-33	4.01302e-32	0.0313175	0.203401	58	0.0791954	0.0762157	96.8683	146.67	4.99498
MAGEH1	-11.9852	-1.36752	4.24572e-33	4.05825e-32	0.0448164	0.220266	83	0.111352	0.105577	95.5184	206.224	5.3338
ATP2A2	-11.9797	-1.88234	4.53762e-33	4.33496e-32	0.0286177	0.199944	53	0.0736774	0.0710896	97.1382	136.451	4.92326
VTI1B	-11.9794	-1.20952	4.55399e-33	4.34829e-32	0.0507559	0.227675	94	0.125525	0.11825	94.9244	232.472	5.45306
CELF2	-11.9717	-3.97605	5.00196e-33	4.77349e-32	0.00593952	0.172706	11	0.0151857	0.0150716	99.406	28.1239	3.37156
RAB5C	-11.9714	-0.398909	5.01683e-33	4.78514e-32	0.149028	0.366934	276	0.382807	0.324116	85.0972	708.959	6.56521
CHCHD3	-11.97	-1.55453	5.10046e-33	4.86233e-32	0.0431965	0.217549	80	0.110926	0.105194	95.6803	205.435	5.32999
MBTPS1	-11.9678	-1.87454	5.24105e-33	4.99371e-32	0.0291577	0.200473	54	0.0722853	0.0697922	97.0842	133.872	4.90433
IFNAR1	-11.9677	-0.882883	5.24809e-33	4.99778e-32	0.0761339	0.260382	141	0.189779	0.173768	92.3866	351.471	5.86497
BRD4	-11.9652	-1.5631	5.40946e-33	5.14872e-32	0.0394168	0.212927	73	0.095315	0.091042	96.0583	176.523	5.1791
KIAA1109	-11.9552	-2.17986	6.09522e-33	5.79836e-32	0.0232181	0.192993	43	0.0589164	0.0572462	97.6782	109.113	4.70151
CCDC82	-11.9437	-1.09223	7.00101e-33	6.65651e-32	0.0588553	0.237695	109	0.146445	0.136666	94.1145	271.216	5.60659
LARS	-11.942	-1.41584	7.14813e-33	6.7928e-32	0.0421166	0.216103	78	0.105661	0.100443	95.7883	195.684	5.2816
YIPF4	-11.9403	-1.61958	7.29675e-33	6.93037e-32	0.0356371	0.208094	66	0.0889247	0.0851907	96.4363	164.689	5.11011
AUP1	-11.9377	-0.935369	7.53105e-33	7.14913e-32	0.0664147	0.247504	123	0.168179	0.155446	93.3585	311.468	5.7445
PHF20	-11.9374	-1.8093	7.55463e-33	7.16773e-32	0.0291577	0.200085	54	0.0733626	0.0707963	97.0842	135.867	4.91901
TNRC6A	-11.9353	-2.32638	7.74499e-33	7.34447e-32	0.0194384	0.18823	36	0.049283	0.0481071	98.0562	91.2722	4.52474
C12orf10	-11.9341	-1.30644	7.86356e-33	7.45298e-32	0.0453564	0.220231	84	0.111636	0.105833	95.4644	206.751	5.33634
CRISPLD2	-11.9331	-3.73724	7.95561e-33	7.53626e-32	0.00701944	0.173411	13	0.0184268	0.0182591	99.2981	34.1265	3.55896
SSR1	-11.9326	-2.03153	8.00799e-33	7.58188e-32	0.0259179	0.195992	48	0.0631764	0.0612611	97.4082	117.003	4.77071
SNRK	-11.9322	-2.09214	8.03996e-33	7.60814e-32	0.0280778	0.198285	52	0.0674858	0.0653062	97.1922	124.984	4.83615
ILF2	-11.9306	-0.687474	8.19912e-33	7.75468e-32	0.088013	0.276717	163	0.220268	0.199071	91.1987	407.936	6.01356
PBDC1	-11.9281	-1.23386	8.44975e-33	7.98752e-32	0.0480562	0.223653	89	0.121109	0.114319	95.1944	224.294	5.41741
MIF	-11.9252	-1.00712	8.75038e-33	8.26736e-32	0.0631749	0.243094	117	0.158706	0.147304	93.6825	293.923	5.68671
YAF2	-11.9197	-1.42945	9.3466e-33	8.82604e-32	0.0383369	0.21134	71	0.100878	0.0961078	96.1663	186.826	5.23551
UFSP2	-11.9181	-1.53659	9.52483e-33	8.98962e-32	0.037257	0.209823	69	0.0922832	0.0882702	96.2743	170.908	5.14696
TOR1AIP1	-11.9103	-2.29637	1.04632e-32	9.87009e-32	0.0199784	0.188442	37	0.0491239	0.0479554	98.0022	90.9775	4.52154
MSRB3	-11.9071	-1.46487	1.08682e-32	1.02468e-31	0.0431965	0.216808	80	0.104439	0.0993379	95.6803	193.422	5.27003
EIF3B	-11.9041	-1.27448	1.12622e-32	1.06127e-31	0.0475162	0.222383	88	0.117322	0.110935	95.2484	217.28	5.38578
FIBP	-11.9031	-0.753288	1.13999e-32	1.07368e-31	0.0766739	0.260876	142	0.194605	0.177815	92.3326	360.408	5.89001
LSM14A	-11.8995	-1.19356	1.19043e-32	1.1206e-31	0.0523758	0.228593	97	0.128472	0.120864	94.7624	237.93	5.47617
C9orf3	-11.8988	-1.00141	1.20117e-32	1.13012e-31	0.0815335	0.26578	151	0.20666	0.187856	91.8467	382.734	5.94995
MPHOSPH10	-11.8984	-1.86513	1.2057e-32	1.13378e-31	0.0291577	0.199414	54	0.071121	0.0687058	97.0842	131.716	4.88821
PSMD1	-11.8981	-1.47683	1.21002e-32	1.13725e-31	0.0388769	0.211551	72	0.0984376	0.0938888	96.1123	182.306	5.21116
MRPL1	-11.8973	-1.19201	1.22247e-32	1.14835e-31	0.0512959	0.227111	95	0.131499	0.123543	94.8704	243.536	5.49936
MRPS33	-11.8935	-1.49409	1.27882e-32	1.20067e-31	0.0388769	0.211481	72	0.100071	0.0953746	96.1123	185.331	5.22753
DNM1L	-11.8878	-1.64603	1.37025e-32	1.28584e-31	0.0323974	0.203401	60	0.0832823	0.0799956	96.7603	154.239	5.04496
C9orf78	-11.8877	-0.927985	1.37122e-32	1.28608e-31	0.0637149	0.243305	118	0.163525	0.151454	93.6285	302.849	5.71653
VPS35	-11.885	-0.982046	1.41632e-32	1.32768e-31	0.0658747	0.246022	122	0.164162	0.152002	93.4125	304.029	5.72041
RPN1	-11.8817	-1.5119	1.47403e-32	1.38106e-31	0.0394168	0.211975	73	0.100148	0.0954451	96.0583	185.475	5.2283
DDX5	-11.8802	-1.03136	1.50059e-32	1.40521e-31	0.49838	0.83735	923	1.41444	0.881469	50.162	2619.55	7.87114
PHF20L1	-11.8789	-1.56113	1.52368e-32	1.42609e-31	0.0388769	0.210952	72	0.0958062	0.0914903	96.1123	177.433	5.18421
DNAJC21	-11.8739	-1.14798	1.61754e-32	1.51315e-31	0.0518359	0.227534	96	0.133885	0.12565	94.8164	247.955	5.51727
OAZ1	-11.8732	-0.987627	1.63028e-32	1.52428e-31	0.413067	0.823625	765	1.12442	0.7535	58.6933	2082.43	7.64177
HACD3	-11.8722	-1.7009	1.65117e-32	1.54301e-31	0.0318575	0.202519	59	0.0810411	0.0779245	96.8143	150.088	5.01786
GNG12	-11.8667	-2.09206	1.76261e-32	1.6463e-31	0.0242981	0.193099	45	0.0589028	0.0572332	97.5702	109.088	4.70128
MARCH2	-11.8618	-0.709002	1.86981e-32	1.74551e-31	0.0842333	0.270543	156	0.211182	0.191597	91.5767	391.109	5.97154
NFAT5	-11.8596	-2.16428	1.91861e-32	1.79014e-31	0.0232181	0.191652	43	0.0571025	0.0555317	97.6782	105.754	4.67053
C6orf48	-11.854	-0.91168	2.05201e-32	1.91362e-31	0.0696544	0.250679	129	0.17107	0.157918	93.0346	316.821	5.76149
TMEM43	-11.8533	-2.33412	2.06764e-32	1.92719e-31	0.0188985	0.186466	35	0.048552	0.0474102	98.1102	89.9184	4.50996
UPF3A	-11.8475	-1.12854	2.21604e-32	2.06444e-31	0.0550756	0.231345	102	0.140382	0.131364	94.4924	259.988	5.56448
TAF10	-11.8282	-0.646949	2.7894e-32	2.59723e-31	0.0917927	0.280246	170	0.231747	0.208433	90.8207	429.195	6.06424
CCT4	-11.8274	-0.463102	2.81761e-32	2.62214e-31	0.117171	0.316621	217	0.297542	0.260472	88.2829	551.048	6.31363
NFE2L1	-11.8205	-1.27901	3.05846e-32	2.84481e-31	0.0485961	0.222524	90	0.120757	0.114004	95.1404	223.641	5.4145
ATXN10	-11.8188	-1.48433	3.12186e-32	2.90228e-31	0.0367171	0.207706	68	0.0920625	0.0880681	96.3283	170.5	5.14458
COL5A1	-11.8161	-3.57185	3.22441e-32	2.99607e-31	0.00809935	0.173059	15	0.0199976	0.0198002	99.1901	37.0355	3.63852
OAT	-11.812	-2.064	3.38276e-32	3.14158e-31	0.0237581	0.191723	44	0.0594277	0.0577289	97.6242	110.06	4.71007
RPS24	11.8039	-0.0274203	3.72811e-32	3.46052e-31	0.847192	0.955156	1569	2.87025	1.35332	15.2808	5315.7	8.57861
CCDC186	-11.8036	-1.75313	3.73867e-32	3.46854e-31	0.0318575	0.20139	59	0.080592	0.077509	96.8143	149.256	5.01234
MARCH6	-11.8027	-2.19785	3.78029e-32	3.50534e-31	0.0221382	0.189535	41	0.0552105	0.0537403	97.7862	102.25	4.63715
HAGH	-11.8002	-1.08254	3.89384e-32	3.60851e-31	0.0583153	0.234696	108	0.146668	0.13686	94.1685	271.629	5.60811
UBE2D1	-11.8002	-1.93784	3.89556e-32	3.60851e-31	0.0296976	0.198426	55	0.074967	0.07229	97.0302	138.839	4.94049
SP100	-11.7908	-0.655823	4.3558e-32	4.03276e-31	0.106371	0.299086	197	0.265828	0.235727	89.3629	492.314	6.20115
ODC1	-11.7879	-2.76319	4.50898e-32	4.17243e-31	0.0167387	0.182514	31	0.0396621	0.0388957	98.3261	73.4542	4.31018
MRPS18B	-11.7865	-0.967113	4.5824e-32	4.23819e-31	0.0653348	0.243799	121	0.162152	0.150273	93.4665	300.305	5.70812
SEPT10	-11.7698	-0.882349	5.5845e-32	5.16236e-31	0.074514	0.255583	138	0.186532	0.171035	92.5486	345.457	5.84776
ZYX	-11.7661	-0.966934	5.83898e-32	5.39483e-31	0.0680346	0.246763	126	0.171667	0.158428	93.1965	317.927	5.76496
CTDNEP1	-11.761	-1.41409	6.20235e-32	5.72762e-31	0.0415767	0.212822	77	0.102547	0.0976234	95.8423	189.918	5.25184
KMT2C	-11.7589	-2.04106	6.35301e-32	5.86374e-31	0.0259179	0.193381	48	0.0641782	0.0622029	97.4082	118.858	4.78631
ENDOG	-11.7572	-2.08525	6.48329e-32	5.98092e-31	0.0264579	0.194016	49	0.068129	0.0659085	97.3542	126.175	4.84556
RPL39	11.7565	-0.0843815	6.53557e-32	6.02606e-31	0.815875	0.945242	1511	2.72621	1.31539	18.4125	5048.94	8.52713
CA4	11.7508	1.07914	6.99642e-32	6.44767e-31	0.439525	0.365381	814	1.26712	0.81851	56.0475	2346.7	7.76119
RSRC1	-11.7486	-1.70285	7.18188e-32	6.6152e-31	0.0307775	0.19945	57	0.0803319	0.0772683	96.9222	148.775	5.00913
ODF2L	-11.7484	-1.36438	7.19323e-32	6.62226e-31	0.0431965	0.214868	80	0.112827	0.106904	95.6803	208.956	5.3469
GUSB	-11.7476	-1.32447	7.26797e-32	6.68764e-31	0.0448164	0.216844	83	0.112611	0.10671	95.5184	208.556	5.34499
DAG1	-11.7428	-3.33465	7.68708e-32	7.06967e-31	0.00971922	0.173941	18	0.026088	0.0257535	99.0281	48.3149	3.89823
MRPS12	-11.7422	-1.48151	7.74546e-32	7.11972e-31	0.0361771	0.206047	67	0.0924818	0.088452	96.3823	171.276	5.1491
ANO6	-11.7414	-1.48877	7.8222e-32	7.18659e-31	0.0394168	0.209858	73	0.102283	0.0973837	96.0583	189.429	5.24928
EIF1AY	-11.7247	-1.08478	9.52551e-32	8.74703e-31	0.0561555	0.230851	104	0.143555	0.134142	94.3844	265.865	5.58674
NID1	-11.717	-2.85313	1.04248e-31	9.56798e-31	0.012419	0.176799	23	0.03263	0.0321089	98.7581	60.4307	4.11791
GLUD1	-11.712	-1.44334	1.10593e-31	1.01452e-30	0.0383369	0.208305	71	0.0975829	0.0931104	96.1663	180.724	5.20249
MPRIP	-11.7117	-1.29131	1.11036e-31	1.01806e-30	0.0534557	0.226864	99	0.12848	0.120872	94.6544	237.945	5.47623
ARFGAP3	-11.7099	-1.80066	1.13466e-31	1.0398e-30	0.0318575	0.199873	59	0.0745836	0.0719333	96.8143	138.129	4.9354
ARF6	-11.7063	-0.974401	1.18354e-31	1.08405e-30	0.062635	0.239071	116	0.156159	0.145103	93.7365	289.206	5.67059
MT-CO3	11.7048	0.0202608	1.20395e-31	1.10218e-30	0.963283	0.995484	1784	4.44156	1.69407	3.67171	8225.77	9.01515
FBXL3	-11.7029	-1.74886	1.23154e-31	1.12686e-30	0.0318575	0.199944	59	0.0776889	0.0748188	96.8143	143.88	4.9759
MAFF	-11.7026	-1.82954	1.23606e-31	1.13042e-30	0.0334773	0.201637	62	0.0871074	0.0835204	96.6523	161.323	5.08959
CBX5	-11.7021	-1.61459	1.24333e-31	1.1365e-30	0.0345572	0.203366	64	0.085717	0.0822406	96.5443	158.748	5.0736
NBEAL1	-11.6997	-2.03299	1.27955e-31	1.16901e-30	0.0237581	0.190135	44	0.0617911	0.0599572	97.6242	114.437	4.74873
CREB5	-11.6979	-2.47049	1.30706e-31	1.19354e-30	0.0178186	0.182902	33	0.0456417	0.0446308	98.2181	84.5285	4.44885
CLN5	-11.6966	-1.94539	1.32607e-31	1.21029e-30	0.0259179	0.192711	48	0.0652208	0.0631821	97.4082	120.789	4.80229
TSNAX	-11.6957	-0.813454	1.3412e-31	1.22347e-30	0.0734341	0.25329	136	0.186063	0.170639	92.6566	344.589	5.84525
HDGF	-11.6926	-1.17455	1.39098e-31	1.26824e-30	0.0507559	0.223547	94	0.126998	0.119557	94.9244	235.2	5.46468
COPZ1	-11.6907	-1.12867	1.42275e-31	1.29655e-30	0.0512959	0.224253	95	0.127378	0.119895	94.8704	235.904	5.46766
ABCF1	-11.6877	-1.57773	1.47339e-31	1.34201e-30	0.0361771	0.20513	67	0.0904244	0.0865669	96.3823	167.466	5.12673
SWAP70	-11.6849	-0.833839	1.52189e-31	1.38549e-30	0.0809935	0.263028	150	0.203757	0.185447	91.9006	377.357	5.93584
TTC37	-11.681	-1.56265	1.59329e-31	1.44975e-30	0.037257	0.206224	69	0.0908142	0.0869244	96.2743	168.188	5.13101
FYN	-11.6809	-1.05251	1.59566e-31	1.45118e-30	0.0615551	0.237131	114	0.153156	0.142502	93.8445	283.644	5.65124
CDC42EP2	-11.6787	-2.01267	1.63837e-31	1.48927e-30	0.0264579	0.193028	49	0.066903	0.06476	97.3542	123.904	4.82755
NUMA1	-11.6762	-1.83218	1.68739e-31	1.53306e-30	0.0291577	0.196274	54	0.0734925	0.0709174	97.0842	136.108	4.92077
ATP1B1	-11.6725	-1.12985	1.76259e-31	1.60056e-30	0.0566955	0.23071	105	0.146722	0.136908	94.3305	271.73	5.60848
WDR45	-11.6648	-1.57162	1.9292e-31	1.75098e-30	0.0329374	0.200896	61	0.0846387	0.0812469	96.7063	156.751	5.06102
RNF130	-11.6599	-0.6755	2.04305e-31	1.85337e-30	0.0955724	0.282504	177	0.236699	0.212446	90.4428	438.367	6.08533
AQP1	11.6594	0.958402	2.05381e-31	1.86219e-30	0.607451	0.497936	1125	1.86612	1.05296	39.2549	3456.05	8.14817
ATP6AP1	-11.6499	-1.6089	2.29755e-31	2.08215e-30	0.0350972	0.203225	65	0.0867719	0.0832117	96.4903	160.702	5.08575
YWHAG	-11.6433	-1.3492	2.48353e-31	2.24956e-30	0.0421166	0.211834	78	0.104827	0.0996887	95.7883	194.139	5.27371
LDLR	-11.6401	-1.78316	2.57713e-31	2.33316e-30	0.0334773	0.200931	62	0.0845665	0.0811803	96.6523	156.617	5.06017
NUDT4	-11.6397	-2.42114	2.58842e-31	2.3422e-30	0.0172786	0.181456	32	0.0452257	0.0442329	98.2721	83.7581	4.4398
HEXA	-11.6313	-1.53206	2.85834e-31	2.58515e-30	0.0383369	0.207	71	0.0942823	0.0900987	96.1663	174.611	5.16827
MRPL19	-11.631	-1.29038	2.8672e-31	2.59186e-30	0.0448164	0.21515	83	0.11125	0.105486	95.5184	206.036	5.33289
KIAA0355	-11.6301	-0.896411	2.896e-31	2.61658e-30	0.0907127	0.274177	168	0.232957	0.209416	90.9287	431.437	6.06944
ZNF32	-11.6284	-1.35165	2.95493e-31	2.66848e-30	0.0410367	0.210422	76	0.102946	0.0979852	95.8963	190.657	5.25571
GNAQ	-11.6246	-1.34269	3.08974e-31	2.78883e-30	0.0491361	0.220125	91	0.121356	0.114538	95.0864	224.751	5.41943
SPSB3	-11.6159	-0.739532	3.41987e-31	3.08526e-30	0.0788337	0.259429	146	0.201362	0.183456	92.1166	372.923	5.92405
PTK2	-11.6105	-1.14908	3.6427e-31	3.28463e-30	0.0577754	0.231098	107	0.14928	0.139136	94.2225	276.467	5.6257
CTNND1	-11.607	-1.03205	3.79579e-31	3.42096e-30	0.0712743	0.248068	132	0.1809	0.166277	92.8726	335.027	5.81719
DHPS	-11.6044	-1.31151	3.91515e-31	3.52677e-30	0.0448164	0.214691	83	0.109853	0.104228	95.5184	203.448	5.32031
SFT2D1	-11.6021	-1.11028	4.01867e-31	3.61821e-30	0.0512959	0.223053	95	0.131436	0.123487	94.8704	243.419	5.49888
CKS1B	-11.6009	-2.59771	4.07954e-31	3.67118e-30	0.0145788	0.177786	27	0.0370148	0.0363462	98.5421	68.5514	4.24207
[truncated: 15,990 more rows]

## Sheet: ESAM+ Endo. cells
Gene_name	scores	logfoldchanges	pvals	pvals_adj	pct.1	pct.2	n_cells_by_counts	mean_counts	log1p_mean_counts	pct_dropout_by_counts	total_counts	log1p_total_counts
VWF	104.149	4.1269	0	0	0.967785	0.356923	6549	3.07474	1.40481	3.22152	20806.7	9.94308
HLA-E	103.879	2.71262	0	0	0.991281	0.744024	6708	3.42299	1.48682	0.871878	23163.4	10.0504
B2M	103.442	2.27849	0	0	0.999852	0.946432	6766	4.90206	1.7753	0.0147776	33172.2	10.4095
A2M	102.722	3.79988	0	0	0.977834	0.427053	6617	3.17656	1.42949	2.21664	21495.8	9.97566
HLA-B	102.008	2.99106	0	0	0.99069	0.707273	6704	3.51807	1.50808	0.930989	23806.8	10.0778
HLA-A	101.7	2.4914	0	0	0.990838	0.801946	6705	3.53725	1.51232	0.916211	23936.6	10.0832
HLA-C	100.575	2.80435	0	0	0.990395	0.771385	6702	3.69034	1.54551	0.960544	24972.5	10.1256
RNASE1	98.533	3.66404	0	0	0.965716	0.371863	6535	2.87085	1.35347	3.4284	19427.1	9.87447
CAV1	96.2858	2.9925	0	0	0.986257	0.652595	6674	3.40382	1.48247	1.37432	23033.7	10.0448
CD74	94.4717	3.49873	0	0	0.96143	0.406138	6506	2.89643	1.36006	3.85695	19600.2	9.88334
BST2	92.3849	2.97738	0	0	0.951677	0.499915	6440	2.76389	1.32545	4.83227	18703.2	9.83651
HLA-DRB1	92.0649	3.47421	0	0	0.926555	0.338612	6270	2.56486	1.27112	7.34447	17356.4	9.76177
IFI27	91.8885	3.17175	0	0	0.975174	0.598856	6599	3.48166	1.49999	2.48264	23560.4	10.0674
EGFL7	91.6281	3.26755	0	0	0.921974	0.370924	6239	2.42068	1.22984	7.80257	16380.7	9.70392
STOM	91.2511	2.99706	0	0	0.928624	0.444596	6284	2.37095	1.2152	7.13758	16044.3	9.68317
TM4SF1	91.0786	3.20691	0	0	0.923156	0.394741	6247	2.43303	1.23344	7.68435	16464.3	9.70901
AQP1	90.9516	3.7299	0	0	0.899217	0.390686	6085	3.00917	1.38858	10.0783	20363.1	9.92153
ADGRF5	90.1283	3.42285	0	0	0.89035	0.276293	6025	2.11774	1.13711	10.965	14330.8	9.57023
ITGA6	89.2572	3.56016	0	0	0.860056	0.256146	5820	2.06526	1.12013	13.9944	13975.6	9.54514
ENG	88.6608	3.10962	0	0	0.883257	0.388509	5977	2.17839	1.15638	11.6743	14741.2	9.59847
PTPRB	88.5526	3.49376	0	0	0.846165	0.240524	5726	1.89716	1.06373	15.3835	12838.1	9.46025
FABP4	88.5276	3.40405	0	0	0.976504	0.563898	6608	3.67258	1.54171	2.34964	24852.3	10.1207
ID1	87.5351	3.14782	0	0	0.934535	0.494793	6324	2.87317	1.35407	6.54648	19442.8	9.87528
FLT1	87.1105	3.38835	0	0	0.863159	0.272196	5841	2.07194	1.12231	13.6841	14020.8	9.54837
CLDN5	86.5426	3.2818	0	0	0.876164	0.318721	5929	2.2332	1.17347	12.3836	15112.1	9.62331
F8	86.1504	3.55395	0	0	0.815871	0.223792	5521	1.82693	1.03919	18.4129	12362.8	9.42253
MGLL	84.8593	2.5517	0	0	0.934387	0.585155	6323	2.64348	1.29294	6.56125	17888.4	9.79196
CD93	84.5887	3.40053	0	0	0.817053	0.236	5529	1.80273	1.03059	18.2947	12199.1	9.4092
SLC9A3R2	83.6322	3.00785	0	0	0.94621	0.510415	6403	2.95545	1.3751	5.37905	19999.6	9.90352
HLA-DRA	83.5689	3.13627	0	0	0.888577	0.350222	6013	2.37248	1.21565	11.1423	16054.6	9.68381
CDH5	83.2905	3.41198	0	0	0.794591	0.216066	5377	1.66749	0.98114	20.5409	11283.9	9.33122
FABP5	83.2449	3.12591	0	0	0.974878	0.560569	6597	3.43328	1.48914	2.51219	23233	10.0534
EMCN	82.7427	3.2113	0	0	0.825033	0.260458	5583	1.85585	1.04937	17.4967	12558.5	9.43824
RAMP2	81.7617	2.62426	0	0	0.878233	0.449419	5943	2.12256	1.13865	12.1767	14363.4	9.57251
ICAM2	81.6705	3.10322	0	0	0.818383	0.26925	5538	1.76013	1.01528	18.1617	11910.8	9.38528
TMEM88	81.6223	3.14066	0	0	0.836412	0.280946	5660	1.97139	1.08903	16.3588	13340.4	9.49863
GNG11	81.2678	2.15381	0	0	0.939116	0.702706	6355	2.77145	1.32746	6.08837	18754.4	9.83924
NRP1	80.7385	2.95852	0	0	0.824442	0.321837	5579	1.85872	1.05037	17.5558	12578	9.43978
GIMAP7	80.5943	3.04233	0	0	0.836116	0.282354	5658	1.89477	1.0629	16.3884	12821.9	9.45899
PECAM1	79.8868	3.17386	0	0	0.796217	0.238561	5388	1.69279	0.990579	20.3783	11455.1	9.34628
CDKN1C	79.6591	2.35121	0	0	0.911039	0.601161	6165	2.52101	1.25875	8.89611	17059.7	9.74453
BTNL9	78.2568	3.45744	0	0	0.747155	0.194938	5056	1.58579	0.95003	25.2845	10731	9.28099
ESAM	77.078	2.83633	0	0	0.811586	0.287135	5492	1.71876	1.00018	18.8414	11630.9	9.3615
CA4	76.774	3.26997	0	0	0.777893	0.252092	5264	1.96255	1.08605	22.2107	13280.6	9.49413
EPAS1	76.7554	2.79852	0	0	0.830501	0.323801	5620	1.88785	1.06051	16.9499	12775.1	9.45533
CD36	76.5301	2.73991	0	0	0.915915	0.431492	6198	2.46049	1.24141	8.40845	16650.2	9.72024
TMSB10	75.5255	1.67144	0	0	0.990542	0.906607	6703	4.10645	1.6305	0.945766	27788.3	10.2324
SRGN	74.7906	2.76525	0	0	0.842027	0.318465	5698	1.98636	1.09405	15.7973	13441.7	9.50619
KLF2	74.5141	2.03057	0	0	0.927738	0.668431	6278	2.67739	1.3022	7.22625	18117.9	9.80471
ADGRL4	74.3563	3.23259	0	0	0.717748	0.192163	4857	1.42446	0.88561	28.2252	9639.35	9.17371
CAVIN2	74.3095	2.59288	0	0	0.853406	0.396193	5775	2.06484	1.11999	14.6594	13972.7	9.54494
ITGA1	73.9718	2.89763	0	0	0.774494	0.272238	5241	1.67785	0.985013	22.5506	11354	9.33741
TNFSF10	73.8054	2.47798	0	0	0.818531	0.407717	5539	1.83369	1.04158	18.1469	12408.5	9.42622
CD59	73.6876	1.94247	0	0	0.920201	0.658528	6227	2.37342	1.21593	7.9799	16060.9	9.68421
MMRN2	73.2924	3.22328	0	0	0.704891	0.187596	4770	1.36485	0.860713	29.5109	9235.91	9.13096
PODXL	73.2106	3.19171	0	0	0.711985	0.195834	4818	1.40735	0.878526	28.8015	9523.53	9.16163
RGCC	72.565	2.55636	0	0	0.842914	0.463249	5704	2.29356	1.19197	15.7086	15520.6	9.64999
ID3	72.0235	2.18552	0	0	0.899069	0.599923	6084	2.5291	1.26104	10.0931	17114.4	9.74774
ARHGAP29	71.3014	2.18831	0	0	0.844687	0.486853	5716	1.92764	1.0742	15.5313	13044.3	9.47619
GPIHBP1	71.118	2.98267	0	0	0.71627	0.213505	4847	1.42665	0.88651	28.373	9654.11	9.17524
SOX18	70.9734	3.02052	0	0	0.72159	0.216963	4883	1.50343	0.917664	27.841	10173.7	9.22766
HLA-DPA1	70.555	2.56567	0	0	0.776711	0.323118	5256	1.66087	0.978654	22.3289	11239.1	9.32724
ANXA3	69.4696	2.69078	0	0	0.755283	0.276635	5111	1.60382	0.956978	24.4717	10853	9.29229
LPL	69.1459	2.58334	0	0	0.80863	0.374338	5472	2.03436	1.11	19.137	13766.5	9.53007
SPTBN1	68.6865	1.90513	0	0	0.871139	0.595441	5895	2.14006	1.14424	12.8861	14481.8	9.58072
TCF4	68.4557	1.78206	0	0	0.898773	0.644741	6082	2.27351	1.18586	10.1227	15384.8	9.6412
FXYD1	-67.5011	-3.82898	0	0	0.0888134	0.606923	601	0.125975	0.118649	91.1187	852.472	6.74931
SEC14L1	67.4604	2.4834	0	0	0.737254	0.320471	4989	1.49413	0.913938	26.2746	10110.7	9.22145
WARS	66.9789	2.71186	0	0	0.710211	0.252988	4806	1.43654	0.890577	28.9789	9721.04	9.18215
PALMD	66.4136	2.44312	0	0	0.770208	0.362856	5212	1.73081	1.0046	22.9792	11712.4	9.36849
SLC14A1	66.3615	2.80542	0	0	0.688636	0.214828	4660	1.36431	0.860484	31.1364	9232.25	9.13057
CAV2	65.3209	2.27707	0	0	0.762081	0.350009	5157	1.56566	0.942217	23.7919	10594.9	9.26822
CLEC14A	64.9048	1.99757	0	0	0.910743	0.544519	6163	2.28877	1.19051	8.92567	15488.1	9.64789
TIMP1	-63.5474	-3.85562	0	0	0.0889611	0.573246	602	0.125048	0.117825	91.1039	846.198	6.74193
AFDN	63.0433	2.68397	0	0	0.653909	0.237237	4425	1.24824	0.810146	34.6091	8446.81	9.04166
CALM1	62.7111	1.05789	0	0	0.956554	0.916638	6473	3.05642	1.4003	4.34461	20682.8	9.93711
CD300LG	62.4801	2.94431	0	0	0.628787	0.177949	4255	1.22228	0.798533	37.1213	8271.15	9.02065
CST3	-62.4566	-2.07249	0	0	0.698833	0.823886	4729	1.36228	0.859629	30.1167	9218.58	9.12908
IGFBP4	62.2927	1.98464	0	0	0.78602	0.449419	5319	1.70403	0.994742	21.398	11531.1	9.35289
ITM2A	62.2107	1.81075	0	0	0.860647	0.552501	5824	2.06904	1.12136	13.9353	14001.2	9.54697
FAM89A	62.0652	2.54505	0	0	0.67445	0.233567	4564	1.30181	0.833698	32.555	8809.38	9.08369
BCAM	61.914	2.36355	0	0	0.708438	0.274842	4794	1.36286	0.859871	29.1562	9222.45	9.1295
LGALS3	61.5641	1.43712	0	0	0.954189	0.785342	6457	2.99461	1.38495	4.58106	20264.6	9.91668
TCF15	61.2781	2.11741	0	0	0.814689	0.432858	5513	1.96945	1.08838	18.5311	13327.2	9.49764
TJP1	60.8614	2.30415	0	0	0.685828	0.303013	4641	1.3134	0.838717	31.4172	8887.75	9.09254
TMSB4X	60.7919	1.52833	0	0	0.983006	0.909297	6652	4.03449	1.61631	1.69942	27301.4	10.2147
ROBO4	60.7539	2.95786	0	0	0.599527	0.162412	4057	1.0769	0.730875	40.0473	7287.37	8.89404
TCIM	59.861	2.38765	0	0	0.696468	0.280092	4713	1.46784	0.903342	30.3532	9932.85	9.2037
PEBP1	-59.3698	-1.90654	0	0	0.389242	0.758878	2634	0.605621	0.473511	61.0758	4098.24	8.31856
COL3A1	-58.892	-3.92521	0	0	0.0895522	0.537348	606	0.13174	0.123757	91.0448	891.488	6.79401
CD34	58.8888	2.14561	0	0	0.687602	0.349496	4653	1.34822	0.853657	31.2398	9123.4	9.11871
S100A4	-58.7821	-3.78943	0	0	0.202453	0.583106	1370	0.332168	0.286808	79.7547	2247.78	7.71814
PHACTR2	58.3954	2.19039	0	0	0.691296	0.343777	4678	1.42828	0.887183	30.8704	9665.16	9.17639
GNAI2	58.2445	1.54539	0	0	0.823408	0.604576	5572	1.86615	1.05297	17.6592	12628.2	9.44377
TINAGL1	57.9848	2.09721	0	0	0.76149	0.333959	5153	1.57711	0.946668	23.851	10672.3	9.2755
ATP2B4	57.5201	2.35106	0	0	0.642825	0.291318	4350	1.24931	0.810624	35.7175	8454.09	9.04252
GIMAP1	57.098	2.49383	0	0	0.617408	0.206462	4178	1.12953	0.755901	38.2592	7643.53	8.94174
GIMAP4	57.0356	2.40475	0	0	0.631299	0.223536	4272	1.16807	0.773838	36.8701	7904.34	8.97529
IFITM3	56.555	1.29999	0	0	0.952121	0.794647	6443	2.73741	1.31839	4.78794	18524.1	9.82688
LPAR6	56.3255	2.64486	0	0	0.588001	0.192334	3979	1.07596	0.730424	41.1999	7281.03	8.89316
COL6A2	-56.271	-2.88586	0	0	0.244717	0.616954	1656	0.379058	0.321401	75.5283	2565.09	7.85014
MYCT1	56.0096	2.82081	0	0	0.560958	0.153107	3796	0.976299	0.681226	43.9042	6606.62	8.79598
C1QTNF9	55.9878	2.56258	0	0	0.595833	0.192846	4032	1.10352	0.743611	40.4167	7467.51	8.91845
CAVIN1	55.0949	1.47834	0	0	0.826363	0.597533	5592	1.85461	1.04893	17.3637	12550.1	9.43756
RBP7	55.0708	2.4422	0	0	0.602926	0.20531	4080	1.12613	0.754303	39.7074	7620.52	8.93873
LAP3	54.7899	2.0157	0	0	0.663662	0.341813	4491	1.2816	0.824878	33.6338	8672.6	9.06804
TIMP3	54.6672	1.58253	0	0	0.939412	0.723621	6357	2.72489	1.31504	6.05881	18439.3	9.82229
PLS3	54.6252	1.91162	0	0	0.680361	0.371265	4604	1.29152	0.829216	31.9639	8739.73	9.07575
HLA-DPB1	54.6177	1.9396	0	0	0.691296	0.359271	4678	1.37062	0.86315	30.8704	9274.96	9.13518
SSPN	-54.1263	-4.80716	0	0	0.0279297	0.456036	189	0.0397213	0.0389527	97.207	268.794	5.59766
SERPINF1	-54.0229	-4.49259	0	0	0.0508349	0.469225	344	0.0786036	0.0756673	94.9165	531.911	6.27835
THBS4	-53.9683	-3.78933	0	0	0.0709325	0.48967	480	0.102633	0.0977012	92.9068	694.519	6.54466
HSPG2	53.9034	1.58728	0	0	0.844983	0.566331	5718	1.93558	1.0769	15.5017	13098.1	9.4803
PPFIBP1	53.672	2.00703	0	0	0.654056	0.336264	4426	1.24455	0.808503	34.5944	8421.84	9.0387
ECSCR	53.6446	2.49964	0	0	0.569381	0.179571	3853	0.988811	0.687537	43.0619	6691.28	8.80871
CDC37	53.4782	1.55604	0	0	0.746416	0.51383	5051	1.49318	0.91356	25.3584	10104.4	9.22082
SPARCL1	53.1907	1.51863	0	0	0.99069	0.812916	6704	3.65147	1.53718	0.930989	24709.5	10.115
NOTCH4	53.1568	2.87645	0	0	0.529777	0.148583	3585	0.930677	0.657871	47.0223	6297.89	8.74813
COL1A2	-52.7294	-4.12558	0	0	0.0781735	0.478018	529	0.118222	0.11174	92.1827	800.01	6.68587
LMNA	-52.6753	-1.99594	0	0	0.30501	0.665699	2064	0.485479	0.395737	69.499	3285.23	8.0975
TIMP4	52.6501	2.22756	0	0	0.613861	0.26622	4154	1.20207	0.789398	38.6139	8134.42	9.00398
SYNE2	52.5151	2.03982	0	0	0.648293	0.326874	4387	1.26808	0.818934	35.1707	8581.1	9.05743
UACA	52.426	2.00829	0	0	0.640166	0.333789	4332	1.22575	0.800094	35.9834	8294.65	9.02349
DRD4	52.3628	2.65302	0	0	0.55017	0.16826	3723	1.04123	0.713552	44.983	7045.99	8.86036
TACC1	52.2164	1.53928	0	0	0.76016	0.514854	5144	1.56476	0.941865	23.984	10588.7	9.26764
KANK3	51.8463	2.2379	0	0	0.591991	0.224902	4006	1.06173	0.723544	40.8009	7184.71	8.87985
GAPDH	-51.778	-1.45423	0	0	0.801537	0.924705	5424	1.70819	0.996281	19.8463	11559.3	9.35533
COL6A1	-51.7631	-3.15303	0	0	0.139205	0.518354	942	0.205584	0.186964	86.0795	1391.19	7.23863
PCAT19	51.7513	2.27264	0	0	0.581794	0.207487	3937	1.03533	0.71066	41.8206	7006.11	8.85468
RHOC	51.5605	1.44125	0	0	0.782769	0.55852	5297	1.65734	0.977326	21.7231	11215.2	9.32512
TM4SF18	51.403	2.63989	0	0	0.532732	0.157504	3605	0.949215	0.667426	46.7268	6423.33	8.76785
MGP	-51.2031	-3.27064	0	0	0.154869	0.52194	1048	0.253565	0.225992	84.5131	1715.88	7.44826
HYAL2	51.1826	2.31353	0	0	0.576917	0.237237	3904	1.07174	0.72839	42.3083	7252.48	8.88924
UTRN	51.1221	1.99175	0	0	0.635732	0.325849	4302	1.23585	0.804621	36.4268	8362.99	9.03169
IFITM2	51.0913	1.39015	0	0	0.810847	0.596722	5487	1.80252	1.03052	18.9153	12197.6	9.40908
CYYR1	50.9382	2.42973	0	0	0.550465	0.183114	3725	0.968824	0.677436	44.9535	6556.03	8.78829
RPS2	-50.7092	-0.914471	0	0	0.887395	0.953218	6005	2.34168	1.20647	11.2605	15846.1	9.67074
KIF25	50.5926	2.47284	0	0	0.5515	0.179913	3732	1.05783	0.721653	44.85	7158.36	8.87617
ITIH5	-50.3954	-4.61012	0	0	0.0357618	0.431065	242	0.0483964	0.0472618	96.4238	327.499	5.79453
MTRNR2L12	50.3092	1.0634	0	0	0.952416	0.843179	6445	2.78861	1.332	4.75839	18870.5	9.84541
COL4A1	50.039	1.57413	0	0	0.743165	0.494622	5029	1.57343	0.94524	25.6835	10647.4	9.27317
HLA-F	49.9592	2.18963	0	0	0.57278	0.235445	3876	1.0118	0.699028	42.722	6846.82	8.83169
FKBP1A	49.82	1.35017	0	0	0.754544	0.575209	5106	1.57743	0.946793	24.5456	10674.5	9.2757
RPLP1	-49.7706	-0.772583	0	0	0.958918	0.987579	6489	3.20431	1.43611	4.10817	21683.6	9.98435
ADAM15	49.4413	2.44813	0	0	0.533323	0.19084	3609	0.931662	0.658381	46.6677	6304.56	8.74919
CD82	49.3544	2.25657	0	0	0.555342	0.216749	3758	0.979463	0.682826	44.4658	6628.03	8.79921
CEBPB	-49.3017	-3.28992	0	0	0.0675336	0.458767	457	0.0957011	0.0913944	93.2466	647.609	6.47483
CRYAB	-49.2807	-2.76433	0	0	0.183538	0.552202	1242	0.295596	0.258971	81.6462	2000.3	7.60155
HLA-DQB1	49.0001	2.42773	0	0	0.525787	0.164248	3558	0.911422	0.647848	47.4213	6167.59	8.72723
ACTN4	48.9202	1.69619	0	0	0.678587	0.388083	4592	1.30058	0.83316	32.1413	8801	9.08273
JAM2	48.525	2.48684	0	0	0.516625	0.17526	3496	0.898707	0.641173	48.3375	6081.55	8.71318
PTPRM	48.2011	2.62279	0	0	0.501256	0.156522	3392	0.860953	0.621089	49.8744	5826.07	8.67027
FOXN3	47.9561	1.72735	0	0	0.634254	0.380698	4292	1.18268	0.780554	36.5746	8003.2	8.98772
LRP1	-47.9391	-3.72684	0	0	0.0499483	0.42812	338	0.070036	0.0676923	95.0052	473.933	6.16317
CXCL2	47.9359	2.31035	0	0	0.587262	0.268525	3974	1.42393	0.885388	41.2738	9635.7	9.17333
IGFBP5	-47.8476	-2.59715	0	0	0.197281	0.539397	1335	0.29705	0.260093	80.2719	2010.14	7.60646
CNN3	-47.7636	-3.52145	0	0	0.0484705	0.429956	328	0.0699103	0.0675748	95.1529	473.083	6.16138
TSPAN7	47.5545	2.45308	0	0	0.511305	0.176071	3460	0.884365	0.633591	48.8695	5984.5	8.69709
TFPI	-47.3447	-4.51735	0	0	0.0276341	0.402424	187	0.0392176	0.0384681	97.2366	265.385	5.58494
TSPAN18	47.2141	2.57344	0	0	0.490912	0.145552	3322	0.829031	0.603786	50.9088	5610.05	8.63249
PRRX1	-46.8423	-3.97625	0	0	0.0373873	0.408656	253	0.0488807	0.0477236	96.2613	330.776	5.80446
ELK3	46.8267	2.2469	0	0	0.5249	0.206505	3552	0.901667	0.642731	47.51	6101.58	8.71647
KIAA0355	46.8246	2.34586	0	0	0.514113	0.19037	3479	0.880543	0.631561	48.5887	5958.64	8.69276
REEP2	46.6033	2.39424	0	0	0.507906	0.170949	3437	0.909912	0.647057	49.2094	6157.38	8.72557
CAMK2N1	-46.4727	-2.6798	0	0	0.114083	0.473536	772	0.156118	0.145068	88.5917	1056.45	6.96362
ACE	46.4395	2.81114	0	0	0.467268	0.128735	3162	0.809306	0.592944	53.2732	5476.58	8.60842
LY6E	46.2181	1.61022	0	0	0.652135	0.403363	4413	1.26418	0.817215	34.7865	8554.74	9.05436
MYH9	45.9216	1.68488	0	0	0.642382	0.34749	4347	1.20681	0.791548	35.7618	8166.49	9.00792
PLAC9	-45.8939	-2.25282	0	0	0.359687	0.608161	2434	0.573686	0.453421	64.0313	3882.13	8.2644
VIM	-45.872	-0.922319	0	0	0.872469	0.842283	5904	2.20485	1.16467	12.7531	14920.2	9.61054
EPB41L2	45.8025	1.47839	0	0	0.688488	0.468457	4659	1.36614	0.861262	31.1512	9244.7	9.13191
ABLIM3	45.4489	2.27312	0	0	0.505837	0.180553	3423	0.869468	0.625654	49.4163	5883.69	8.68011
SELENOM	-45.3305	-1.84916	0	0	0.265849	0.587758	1799	0.404148	0.339431	73.4151	2734.87	7.91421
FTH1	-45.3153	-0.753713	0	0	0.926999	0.97981	6273	2.82964	1.34277	7.30013	19148.2	9.86001
CHCHD10	-45.3021	-2.40545	0	0	0.194769	0.527617	1318	0.284771	0.250581	80.5231	1927.05	7.56426
ARID5B	-45.2869	-3.43256	0	0	0.0515738	0.412583	349	0.0729029	0.0703679	94.8426	493.334	6.20321
MGST2	45.2358	2.00051	0	0	0.539087	0.249744	3648	0.910024	0.647116	46.0913	6158.13	8.72569
CCDC80	-45.2166	-4.42872	0	0	0.0387173	0.391924	262	0.0582664	0.0566321	96.1283	394.289	5.97962
APOD	-45.1578	-2.35624	0	0	0.359834	0.601161	2435	0.581085	0.458112	64.0166	3932.2	8.27721
CDH13	44.8185	2.63247	0	0	0.462539	0.135735	3130	0.773995	0.573234	53.7461	5237.63	8.56381
ATP5F1D	-44.7089	-1.49508	0	0	0.451456	0.741463	3055	0.722578	0.543822	54.8544	4889.69	8.49509
NDN	-44.6712	-3.93553	0	0	0.0313285	0.38804	212	0.042999	0.0421002	96.8671	290.974	5.67666
CRIP2	44.4344	1.48896	0	0	0.682134	0.415315	4616	1.31766	0.840558	31.7866	8916.61	9.09578
NUPR1	-44.3616	-1.93387	0	0	0.221516	0.552501	1499	0.321473	0.278747	77.8484	2175.41	7.68543
CD63	-44.3066	-0.647956	0	0	0.882518	0.866399	5972	2.10973	1.13454	11.7482	14276.5	9.56644
GIMAP6	43.9645	2.36247	0	0	0.474509	0.151187	3211	0.780431	0.576855	52.5491	5281.17	8.57209
MTRNR2L8	43.9446	1.19024	0	0	0.812325	0.638936	5497	1.83015	1.04033	18.7675	12384.6	9.42429
HLA-DMA	43.9395	2.36693	0	0	0.476725	0.153107	3226	0.810352	0.593521	52.3275	5483.65	8.60971
ALDH1A1	-43.9181	-4.41611	0	0	0.0261563	0.374381	177	0.0375741	0.0368854	97.3844	254.264	5.5423
TMEM204	43.7178	1.62785	0	0	0.604551	0.345185	4091	1.09195	0.738099	39.5449	7389.26	8.90792
RAMP3	43.6647	2.29616	0	0	0.491798	0.173382	3328	0.914962	0.649698	50.8202	6191.55	8.7311
MXRA8	-43.3722	-4.19919	0	0	0.0260086	0.371735	176	0.0383153	0.0375995	97.3991	259.28	5.56176
DBI	-43.3427	-1.48914	0	0	0.363086	0.661858	2457	0.556066	0.442161	63.6914	3762.9	8.23321
TXNIP	43.2799	1.05401	0	0	0.96542	0.848643	6533	2.92963	1.36855	3.45796	19824.8	9.89474
KLF6	43.1865	1.3048	0	0	0.726023	0.511994	4913	1.47179	0.904944	27.3977	9959.62	9.2064
FN1	-43.0965	-3.57333	0	0	0.0571893	0.393632	387	0.0926193	0.0885779	94.2811	626.755	6.44215
IL3RA	43.0799	2.65143	0	0	0.440225	0.120668	2979	0.728983	0.547534	55.9775	4933.03	8.50391
MFGE8	-43.0767	-1.65969	0	0	0.368405	0.619174	2493	0.598207	0.468883	63.1595	4048.07	8.30624
PTGDS	-42.7999	-3.57972	0	0	0.1528	0.449462	1034	0.234162	0.210392	84.72	1584.57	7.3687
SOX7	42.7285	2.60277	0	0	0.440225	0.122973	2979	0.732383	0.549498	55.9775	4956.03	8.50856
RPL12	-42.7246	-0.838755	0	0	0.846756	0.934907	5730	2.12774	1.14031	15.3244	14398.4	9.57494
COL6A3	-42.4715	-4.32529	0	0	0.0416728	0.371052	282	0.0615382	0.059719	95.8327	416.429	6.03412
MCF2L	42.3951	2.65838	0	0	0.4352	0.124082	2945	0.723726	0.544488	56.48	4897.45	8.49667
EFHD1	-42.282	-3.53641	0	0	0.0447761	0.379802	303	0.0590765	0.0573973	95.5224	399.77	5.99339
S1PR1	42.0062	2.66234	0	0	0.429437	0.119472	2906	0.705645	0.533943	57.0563	4775.1	8.47138
CXCL14	-41.9798	-3.98343	0	0	0.0818679	0.394186	554	0.124245	0.117112	91.8132	840.765	6.7355
RASIP1	41.9626	2.46081	0	0	0.441998	0.134967	2991	0.714779	0.539284	55.8002	4836.91	8.48424
TPT1	-41.939	-0.692019	0	0	0.98005	0.994579	6632	3.626	1.53169	1.99498	24537.1	10.108
HLA-DRB5	41.9061	2.40293	0	0	0.449091	0.138766	3039	0.754813	0.562362	55.0909	5107.82	8.53872
NEDD9	41.8642	2.42602	0	0	0.449535	0.146363	3042	0.759301	0.564916	55.0465	5138.19	8.54465
GPRC5B	41.8515	2.65042	0	0	0.429585	0.121863	2907	0.707352	0.534944	57.0415	4786.65	8.47379
TAGLN	-41.7026	-1.85215	0	0	0.373578	0.60735	2528	0.662922	0.508576	62.6422	4486	8.40894
PLXDC1	-41.6765	-4.05114	0	0	0.0305896	0.361448	207	0.0449802	0.043998	96.941	304.381	5.72156
VSIR	41.4807	1.84631	0	0	0.523866	0.254823	3545	0.900453	0.642092	47.6134	6093.36	8.71512
ADGRG1	41.476	2.76819	0	0	0.414807	0.105216	2807	0.672631	0.514398	58.5193	4551.69	8.42347
RPL41	-41.3733	-0.653219	0	0	0.949756	0.985103	6427	3.22351	1.44067	5.02438	21813.5	9.99033
DCN	-41.2376	-2.9338	0	0	0.362642	0.594502	2454	0.610356	0.476455	63.7358	4130.28	8.32634
FBLN1	-41.1742	-4.04149	0	0	0.0338407	0.359228	229	0.0480422	0.0469239	96.6159	325.102	5.78721
GBP4	41.0542	2.4228	0	0	0.441407	0.145723	2987	0.741268	0.554613	55.8593	5016.16	8.52062
LTBP4	-41.0162	-2.42038	0	0	0.132998	0.448352	900	0.222936	0.201255	86.7002	1508.61	7.31961
NRN1	40.9193	1.73605	0	0	0.532732	0.262592	3605	0.929212	0.657112	46.7268	6287.98	8.74655
TGM2	40.8517	2.47651	0	0	0.430471	0.128521	2913	0.704727	0.533405	56.9529	4768.89	8.47008
IER2	40.7702	1.2068	0	0	0.831831	0.668986	5629	2.25289	1.17954	16.8169	15245.3	9.63209
CYBA	-40.7702	-2.09178	0	0	0.161224	0.478871	1091	0.235977	0.211862	83.8776	1596.86	7.37642
RPLP0	-40.625	-1.06352	0	0	0.64519	0.829648	4366	1.20047	0.78867	35.481	8123.56	9.00265
PPP1R14B	-40.3146	-2.10131	0	0	0.169499	0.477634	1147	0.234216	0.210436	83.0501	1584.94	7.36893
IL32	40.2402	1.23095	0	0	0.727501	0.560569	4923	1.60426	0.957148	27.2499	10856	9.29257
LSP1	-40.2133	-3.5527	0	0	0.0446283	0.362088	302	0.063621	0.0616791	95.5372	430.523	6.06732
TIE1	40.1743	2.84648	0	0	0.398995	0.0989841	2700	0.657551	0.505341	60.1005	4449.64	8.4008
CTNNBIP1	40.1697	1.9189	0	0	0.487513	0.209749	3299	0.810535	0.593623	51.2487	5484.89	8.60993
MYL12B	39.9338	0.75806	0	0	0.882223	0.815819	5970	2.1861	1.1588	11.7777	14793.3	9.602
SPRY1	-39.9107	-1.76576	0	0	0.253731	0.541147	1717	0.397834	0.334924	74.6269	2692.14	7.89846
CFLAR	39.8629	1.60241	0	0	0.55948	0.333063	3786	1.00024	0.693267	44.052	6768.62	8.8202
MSN	39.8218	1.55862	0	0	0.568937	0.33938	3850	1.01582	0.701028	43.1063	6874.08	8.83566
ITM2C	-39.8176	-2.62289	0	0	0.0945766	0.407248	640	0.128404	0.120804	90.5423	868.91	6.76839
MAP1B	-39.6789	-2.29578	0	0	0.122063	0.43273	826	0.171738	0.158488	87.7937	1162.15	7.05889
XAF1	39.6707	2.13519	0	0	0.460913	0.18384	3119	0.792522	0.583623	53.9087	5362.99	8.58746
PHPT1	-39.6662	-1.49762	0	0	0.298951	0.600948	2023	0.447309	0.369706	70.1049	3026.94	8.01564
S100A6	-39.5562	-1.14246	0	0	0.794739	0.809117	5378	1.82951	1.0401	20.5261	12380.3	9.42394
RHOBTB3	-39.5483	-4.16809	0	0	0.024383	0.339252	165	0.0331447	0.0326073	97.5617	224.29	5.41739
WNK1	39.5412	1.8213	0	0	0.508645	0.253372	3442	0.888111	0.635577	49.1355	6009.85	8.70132
HMGN2	-39.5174	-1.45602	0	0	0.304419	0.607606	2060	0.453051	0.373665	69.5581	3065.79	8.02839
CXorf36	39.5046	2.62774	0	0	0.403872	0.108161	2733	0.652729	0.502428	59.6128	4417.02	8.39345
ANGPTL1	-39.491	-4.45313	0	0	0.0288163	0.339764	195	0.0421139	0.0412512	97.1184	284.985	5.65594
ATP5MC3	-39.444	-1.33239	0	0	0.410226	0.692206	2776	0.643584	0.496879	58.9774	4355.14	8.37934
CD46	39.3951	1.52484	0	0	0.570711	0.354832	3862	1.01259	0.699425	42.9289	6852.23	8.83247
KLF4	39.3775	1.3082	0	0	0.674597	0.480451	4565	1.43152	0.888515	32.5403	9687.07	9.17865
CARD8	39.2934	2.23717	0	0	0.438008	0.155711	2964	0.722795	0.543948	56.1992	4891.15	8.49539
PCOLCE	-39.2768	-4.19859	0	0	0.0313285	0.340277	212	0.0444343	0.0434754	96.8671	300.687	5.70939
PDLIM1	39.2652	1.20771	0	0	0.700015	0.516348	4737	1.41336	0.881018	29.9985	9564.18	9.16588
DUSP1	39.1734	1.07092	0	0	0.813063	0.684139	5502	2.04853	1.11466	18.6937	13862.4	9.53701
HEG1	39.1434	2.10736	0	0	0.458253	0.194596	3101	0.776262	0.574511	54.1747	5252.96	8.56674
LDB2	39.0839	2.29649	0	0	0.427516	0.142308	2893	0.69466	0.527482	57.2484	4700.77	8.45569
TPM2	-39.0465	-1.80946	0	0	0.557115	0.773647	3770	1.01041	0.698337	44.2885	6837.43	8.83031
TBX3	39.0255	2.2372	0	0	0.445988	0.170736	3018	0.799465	0.587489	55.4012	5409.98	8.59619
C1R	-39.0127	-4.01498	0	0	0.0339885	0.341216	230	0.0474696	0.0463773	96.6012	321.227	5.77525
IDO1	38.9401	2.56878	0	0	0.404463	0.111789	2737	0.689426	0.524389	59.5537	4665.35	8.44813
CCDC85B	38.8599	1.058	0	0	0.705039	0.610765	4771	1.50823	0.919579	29.4961	10206.2	9.23085
FBN1	-38.784	-4.11446	0	0	0.0353185	0.340618	239	0.0541908	0.0527735	96.4682	366.709	5.90729
SDC2	-38.7437	-4.50011	0	0	0.0212797	0.328624	144	0.0311835	0.0307072	97.872	211.019	5.35667
RAPGEF1	38.6475	2.25055	0	0	0.432836	0.160108	2929	0.713135	0.538325	56.7164	4825.79	8.48194
UQCR10	-38.6068	-1.44674	0	0	0.387025	0.664717	2619	0.601374	0.470862	61.2975	4069.5	8.31152
FHL1	-38.5936	-1.63829	0	0	0.376533	0.616314	2548	0.597036	0.468149	62.3467	4040.14	8.30428
ATP5MC1	-38.5875	-1.61114	0	0	0.268066	0.563044	1814	0.386227	0.326586	73.1934	2613.6	7.86887
MME	-38.5477	-4.08241	0	0	0.0345796	0.337331	234	0.0487379	0.0475874	96.542	329.809	5.80154
PDGFB	38.505	2.53046	0	0	0.400621	0.114948	2711	0.643544	0.496855	59.9379	4354.86	8.37928
PDGFRB	-38.4753	-3.34151	0	0	0.0453672	0.351844	307	0.0638381	0.0618832	95.4633	431.992	6.07072
CPE	-38.4491	-2.6024	0	0	0.139944	0.416041	947	0.205263	0.186698	86.0056	1389.02	7.23707
NOTCH3	-38.3444	-2.73337	0	0	0.0877789	0.386973	594	0.124138	0.117016	91.2221	840.04	6.73464
ARL6IP5	-38.3015	-1.68328	0	0	0.218413	0.513061	1478	0.327502	0.283299	78.1587	2216.21	7.704
VAMP5	38.2537	0.920564	0	0	0.728388	0.639491	4929	1.49111	0.912728	27.1612	10090.3	9.21943
PSMB9	38.232	1.55795	0	0	0.533471	0.294733	3610	0.907406	0.645744	46.6529	6140.42	8.72281
CYGB	-38.0779	-2.13629	0	0	0.142604	0.437084	965	0.200738	0.182936	85.7396	1358.39	7.21479
EMP3	-38.0665	-1.77919	0	0	0.201862	0.49889	1366	0.331278	0.286139	79.8138	2241.76	7.71546
DUSP6	38.0409	2.00145	0	0	0.458106	0.197755	3100	0.789242	0.581792	54.1894	5340.8	8.58332
SEC62	38.0129	0.874698	0	0	0.810551	0.70595	5485	1.79063	1.02627	18.9449	12117.2	9.40246
NES	37.9835	1.74267	0	0	0.508645	0.233268	3442	0.908755	0.646451	49.1355	6149.54	8.7243
MDH1	-37.8977	-2.06245	0	0	0.140092	0.442718	948	0.20226	0.184203	85.9908	1368.69	7.22234
MFAP4	-37.8737	-4.41081	0	0	0.0276341	0.325423	187	0.0418806	0.0410273	97.2366	283.406	5.6504
TSPAN13	37.8688	2.4677	0	0	0.396187	0.112472	2681	0.626029	0.486141	60.3813	4236.33	8.35169
SMOC2	-37.8683	-4.12807	0	0	0.042855	0.336008	290	0.0656134	0.0635506	95.7145	444.006	6.09809
IGFBP6	-37.8669	-2.68386	0	0	0.19403	0.449633	1313	0.299281	0.261811	80.597	2025.23	7.61393
HMCN2	-37.8504	-3.70353	0	0	0.036944	0.336606	250	0.0549188	0.0534638	96.3056	371.636	5.9206
CEBPD	-37.8006	-1.4678	0	0	0.333087	0.598045	2254	0.536916	0.429778	66.6913	3633.31	8.19818
LUM	-37.7671	-3.81501	0	0	0.0659081	0.350137	446	0.100326	0.0956062	93.4092	678.904	6.52195
RFLNB	37.7346	1.93499	0	0	0.458253	0.182517	3101	0.785288	0.57958	54.1747	5314.05	8.5783
F10	-37.7319	-4.6676	0	0	0.0195064	0.318679	132	0.027667	0.0272912	98.0494	187.222	5.23762
MEG3	-37.6515	-2.42553	0	0	0.136249	0.417193	922	0.229385	0.206514	86.3751	1552.25	7.3481
ABCA8	-37.6431	-4.84518	0	2.63917e-308	0.0153687	0.314709	104	0.0230498	0.0227882	98.4631	155.978	5.05611
TEK	37.5756	2.59122	0	3.33889e-307	0.388503	0.109527	2629	0.634324	0.491229	61.1497	4292.47	8.36485
DLC1	37.4517	1.43576	5.63886e-307	3.48582e-305	0.575144	0.332935	3892	1.02298	0.704573	42.4856	6922.53	8.84268
C1S	-37.403	-4.40079	3.49091e-306	2.15061e-304	0.0251219	0.320172	170	0.0363745	0.0357286	97.4878	246.146	5.50998
STEAP4	-37.389	-2.88321	5.90602e-306	3.62605e-304	0.0724102	0.365631	490	0.0972425	0.0928002	92.759	658.04	6.49078
DSTN	-37.29	-1.04792	2.38648e-304	1.46022e-302	0.590513	0.755122	3996	1.07075	0.727911	40.9487	7245.77	8.88831
ETS2	37.2898	1.74725	2.40438e-304	1.46618e-302	0.486922	0.227463	3295	0.821672	0.599755	51.3078	5560.26	8.62358
ETS1	37.2417	1.49968	1.44272e-303	8.76794e-302	0.548692	0.307154	3713	0.967033	0.676526	45.1308	6543.91	8.78644
APLNR	37.2246	2.25865	2.73143e-303	1.6544e-301	0.417172	0.153705	2823	0.696385	0.528499	58.2828	4712.44	8.45817
COL1A1	-37.0647	-4.32935	1.04194e-300	6.28973e-299	0.0245308	0.317953	166	0.0354025	0.0347902	97.5469	239.569	5.48301
PDGFRL	-37.0254	-4.11182	4.47125e-300	2.69008e-298	0.0397517	0.326276	269	0.0607085	0.0589371	96.0248	410.814	6.02057
FERMT2	37.0211	1.14932	5.24288e-300	3.14381e-298	0.66514	0.502817	4501	1.27691	0.822819	33.486	8640.85	9.06437
MFAP5	-36.9369	-3.48621	1.18409e-298	7.0766e-297	0.0905867	0.363113	613	0.141145	0.132032	90.9413	955.13	6.86289
FHL3	-36.833	-2.87912	5.48323e-297	3.26615e-295	0.0732969	0.363369	496	0.102856	0.0979028	92.6703	696.024	6.54682
CFD	-36.8221	-2.62313	8.19259e-297	4.86391e-295	0.531402	0.682943	3596	0.943779	0.664634	46.8598	6386.55	8.76211
SOX4	36.8125	1.47505	1.16459e-296	6.89139e-295	0.569233	0.347277	3852	1.10229	0.743029	43.0767	7459.22	8.91734
TSPO	-36.7527	-1.69574	1.05139e-295	6.20114e-294	0.194473	0.485189	1316	0.289264	0.254072	80.5527	1957.45	7.57991
COL4A2	36.7431	1.21761	1.49637e-295	8.79679e-294	0.643564	0.458042	4355	1.23469	0.804102	35.6436	8355.14	9.03075
YES1	36.7005	1.82048	7.17586e-295	4.20477e-293	0.465051	0.22042	3147	0.778501	0.575771	53.4949	5268.12	8.56962
INMT	36.544	1.746	2.22038e-292	1.29683e-290	0.486922	0.255378	3295	0.895266	0.639359	51.3078	6058.27	8.70934
SCN7A	-36.5188	-4.80251	5.58466e-292	3.25121e-290	0.0174376	0.306727	118	0.0237034	0.0234268	98.2562	160.401	5.08389
SLC25A3	-36.4938	-1.00539	1.39042e-291	8.06848e-290	0.592286	0.795117	4008	1.04145	0.713658	40.7714	7047.46	8.86056
RPL10A	-36.4255	-0.837838	1.68287e-290	9.73411e-289	0.771982	0.891071	5224	1.69346	0.990825	22.8018	11459.6	9.34667
LNX1	36.3908	2.64461	5.95299e-290	3.43232e-288	0.371657	0.102655	2515	0.596587	0.467868	62.8343	4037.1	8.30353
PIK3R3	36.3352	2.37248	4.50916e-289	2.59154e-287	0.393971	0.130229	2666	0.648055	0.499596	60.6029	4385.39	8.38626
DPT	-36.3119	-4.0728	1.04962e-288	6.01326e-287	0.0508349	0.328026	344	0.0766744	0.073877	94.9165	518.856	6.25355
OAZ1	-36.2945	-0.916448	1.97895e-288	1.13014e-286	0.654943	0.839892	4432	1.2247	0.799622	34.5057	8287.54	9.02263
EFNA1	36.2872	2.43271	2.57674e-288	1.46687e-286	0.385695	0.118107	2610	0.630519	0.488898	61.4305	4266.72	8.35884
NOSTRIN	36.2284	2.143	2.17135e-287	1.23219e-285	0.413625	0.15029	2799	0.685537	0.522084	58.6375	4639.03	8.44248
COX7B	-36.214	-1.23794	3.66358e-287	2.07246e-285	0.470962	0.713975	3187	0.759427	0.564988	52.9038	5139.04	8.54482
RPS16	-36.1475	-0.67757	4.07095e-286	2.29568e-284	0.858431	0.938749	5809	2.17911	1.1566	14.1569	14746	9.5988
IGF1	-36.0292	-4.84427	2.91829e-284	1.64054e-282	0.019802	0.303995	134	0.0294061	0.028982	98.0198	198.991	5.29827
G0S2	-36.0267	-4.15391	3.19849e-284	1.79245e-282	0.0295552	0.31441	200	0.0441566	0.0432095	97.0445	298.808	5.70314
WISP2	-36.0137	-4.068	5.09786e-284	2.84799e-282	0.0505394	0.325977	342	0.0777796	0.074903	94.9461	526.334	6.26784
MARCKSL1	35.9777	1.82862	1.86951e-283	1.04119e-281	0.451751	0.200487	3057	0.759942	0.565281	54.8249	5142.53	8.5455
EFNB2	35.9667	2.41765	2.77267e-283	1.53943e-281	0.388207	0.124466	2627	0.656771	0.504871	61.1793	4444.37	8.39962
MEF2C	35.9406	1.24759	7.10259e-283	3.93134e-281	0.636619	0.401998	4308	1.18128	0.779912	36.3381	7993.72	8.98654
MRC2	-35.9251	-4.47558	1.23984e-282	6.84155e-281	0.0192109	0.30455	130	0.028921	0.0285107	98.0789	195.708	5.28172
CTNND1	35.8855	2.03578	5.13595e-282	2.8254e-280	0.427811	0.182175	2895	0.704379	0.533201	57.2189	4766.53	8.46958
PSMB8	35.8819	1.33368	5.84683e-282	3.20667e-280	0.554012	0.357137	3749	0.952243	0.668979	44.5988	6443.83	8.77103
COX7C	-35.8103	-0.955087	7.63788e-281	4.17622e-279	0.712576	0.864863	4822	1.39611	0.873846	28.7424	9447.46	9.15361
TSPAN14	35.7685	2.15063	3.41794e-280	1.86319e-278	0.408453	0.149863	2764	0.663743	0.50907	59.1547	4491.55	8.41018
ENAH	35.5918	1.91451	1.8778e-277	1.02054e-275	0.438747	0.194383	2969	0.733719	0.550269	56.1253	4965.07	8.51038
CRIP1	-35.4876	-2.71452	7.64069e-276	4.14001e-274	0.0690114	0.350905	467	0.0970246	0.0926016	93.0989	656.565	6.48854
HIPK2	35.4426	1.95966	3.76804e-275	2.03553e-273	0.429289	0.179913	2905	0.710192	0.536605	57.0711	4805.87	8.4778
VEGFB	-35.417	-2.05349	9.34696e-275	5.0342e-273	0.116447	0.401144	788	0.161465	0.149682	88.3553	1092.63	6.99726
PKM	-35.34	-1.4596	1.42973e-273	7.67742e-272	0.265258	0.540849	1795	0.393727	0.331982	73.4742	2664.35	7.88809
CD44	-35.1581	-3.371	8.72598e-271	4.67178e-269	0.0378306	0.318209	256	0.050512	0.0492776	96.2169	341.814	5.83719
MGST3	-35.1526	-0.939684	1.05956e-270	5.6559e-269	0.597163	0.789184	4041	1.05152	0.718582	40.2837	7115.65	8.87019
TMEM176B	-35.1188	-4.73855	3.47684e-270	1.85044e-268	0.0177331	0.295629	120	0.0255518	0.0252308	98.2267	172.909	5.15853
MMP2	-35.0467	-4.15961	4.38086e-269	2.3247e-267	0.0229053	0.301306	155	0.0349646	0.0343672	97.7095	236.605	5.47061
PTMA	35.0407	0.831218	5.40941e-269	2.86205e-267	0.951234	0.884668	6437	3.10631	1.41253	4.87661	21020.4	9.9533
AHNAK	35.0288	0.903922	8.20774e-269	4.32988e-267	0.771538	0.638766	5221	1.62059	0.9634	22.8462	10966.6	9.3027
RPS23	-34.9879	-0.596589	3.43621e-268	1.80742e-266	0.921827	0.9682	6238	2.78999	1.33236	7.81735	18879.9	9.84591
SGCA	-34.9377	-3.50493	1.99259e-267	1.04504e-265	0.0348751	0.312916	236	0.047851	0.0467414	96.5125	323.808	5.78323
S100A16	34.9339	1.36615	2.27357e-267	1.18893e-265	0.527856	0.332722	3572	0.890942	0.637075	47.2144	6029.01	8.7045
NPDC1	34.918	1.41284	3.96337e-267	2.06658e-265	0.528299	0.330673	3575	0.902883	0.64337	47.1701	6109.81	8.71781
NEXN	-34.8375	-3.24681	6.59064e-266	3.42656e-264	0.0421162	0.32013	285	0.0603271	0.0585775	95.7884	408.234	6.01429
RBP1	34.8031	1.45886	2.17972e-265	1.13e-263	0.513669	0.265494	3476	0.876894	0.629619	48.6331	5933.94	8.68861
CRLF1	-34.7103	-4.6875	5.51323e-264	2.84993e-262	0.0187675	0.29341	127	0.0292961	0.0288752	98.1232	198.247	5.29454
COX8A	-34.71	-1.22766	5.56181e-264	2.8668e-262	0.381558	0.641455	2582	0.584799	0.460458	61.8442	3957.34	8.28358
PARP14	34.7085	1.98352	5.87304e-264	3.01858e-262	0.422196	0.186486	2857	0.712221	0.537791	57.7804	4819.6	8.48065
IGFBP2	34.678	1.29582	1.69141e-263	8.66861e-262	0.652726	0.3311	4417	1.28307	0.82552	34.7274	8682.52	9.06918
FADS3	34.6594	1.54028	3.22113e-263	1.64616e-261	0.498301	0.294605	3372	0.854234	0.617472	50.1699	5780.6	8.66244
GFOD1	34.6402	2.34183	6.284e-263	3.20235e-261	0.377568	0.12579	2555	0.609492	0.475918	62.2432	4124.43	8.32493
RARRES2	-34.6302	-3.36199	8.87649e-263	4.51071e-261	0.0412295	0.315691	279	0.053957	0.0525517	95.8771	365.127	5.90298
CPQ	-34.5675	-1.91423	7.78946e-262	3.94717e-260	0.154426	0.420437	1045	0.222098	0.200569	84.5574	1502.94	7.31584
GIMAP8	34.5386	2.60518	2.11245e-261	1.06744e-259	0.354219	0.0950145	2397	0.564251	0.447407	64.5781	3818.29	8.24782
LIMS2	34.4407	1.82598	6.19741e-260	3.12284e-258	0.435496	0.200871	2947	0.714988	0.539406	56.4504	4838.33	8.48453
RPL13	-34.406	-0.536109	2.05274e-259	1.03147e-257	0.953598	0.97853	6453	3.16832	1.42751	4.64017	21440	9.97306
NDUFB1	-34.397	-1.16168	2.79894e-259	1.40251e-257	0.405349	0.660705	2743	0.631142	0.489281	59.4651	4270.94	8.35982
MGAT1	34.3379	1.34883	2.13541e-258	1.06705e-256	0.538791	0.358631	3646	0.929402	0.65721	46.1209	6289.26	8.74676
ARHGAP10	-34.287	-3.60327	1.2257e-257	6.10781e-256	0.0294074	0.303355	199	0.0387713	0.0380386	97.0593	262.365	5.57354
ID2	34.2742	1.43178	1.90156e-257	9.44947e-256	0.54086	0.345868	3660	1.04706	0.716403	45.914	7085.43	8.86594
NDUFB7	-34.1711	-1.05735	6.50437e-256	3.22334e-254	0.487513	0.722597	3299	0.786652	0.580343	51.2487	5323.27	8.58003
CALM2	-34.1036	-0.876396	6.51561e-255	3.22003e-253	0.647407	0.800837	4381	1.20438	0.790444	35.2593	8150.01	9.0059
RPL13A	-34.0186	-0.646303	1.18458e-253	5.8382e-252	0.872026	0.938364	5901	2.27053	1.18495	12.7974	15364.7	9.63989
ATP5MG	-33.9841	-0.937039	3.82057e-253	1.87782e-251	0.590069	0.794093	3993	1.03453	0.710263	40.9931	7000.63	8.8539
CTSH	33.9628	2.28864	7.90671e-253	3.87558e-251	0.3721	0.121735	2518	0.598955	0.469351	62.79	4053.13	8.30749
LRRN4CL	-33.787	-5.14573	3.06519e-250	1.49836e-248	0.0109354	0.279495	74	0.0150231	0.0149114	98.9065	101.661	4.63144
ABLIM1	33.7256	1.46666	2.43429e-249	1.18673e-247	0.499187	0.308264	3378	0.846295	0.613181	50.0813	5726.88	8.6531
ATP5MF	-33.6445	-1.17764	3.75038e-248	1.82339e-246	0.347865	0.615844	2354	0.528569	0.424332	65.2135	3576.82	8.18251
JCAD	33.5849	2.25786	2.79135e-247	1.35347e-245	0.369144	0.121009	2498	0.583326	0.459528	63.0856	3947.37	8.28106
FNDC5	-33.5774	-4.06165	3.592e-247	1.737e-245	0.0200975	0.288159	136	0.0299786	0.029538	97.9902	202.865	5.31746
TOMM7	-33.4874	-0.799236	7.34648e-246	3.54305e-244	0.723068	0.865375	4893	1.46136	0.900712	27.6932	9888.99	9.19928
C1orf54	33.441	1.47086	3.4806e-245	1.67413e-243	0.489286	0.278214	3311	0.824093	0.601083	51.0714	5576.64	8.62652
NDUFB11	-33.4137	-1.2246	8.66681e-245	4.15753e-243	0.345057	0.606411	2335	0.523105	0.420751	65.4943	3539.85	8.17212
KDR	33.3833	2.50421	2.39239e-244	1.14459e-242	0.352741	0.107094	2387	0.575756	0.454735	64.7259	3896.14	8.268
OLFML3	-33.3481	-4.67469	7.7706e-244	3.70783e-242	0.0128565	0.278726	87	0.0176909	0.0175362	98.7143	119.714	4.79343
COX5B	-33.2657	-0.973447	1.20996e-242	5.75821e-241	0.607803	0.79708	4113	1.06876	0.726948	39.2197	7232.28	8.88645
SYNE1	33.2641	1.54011	1.27865e-242	6.06905e-241	0.488843	0.294562	3308	0.863198	0.622295	51.1157	5841.26	8.67287
FBLN2	-33.2515	-2.53497	1.93903e-242	9.17927e-241	0.128861	0.368149	872	0.225484	0.203336	87.1139	1525.85	7.33096
TPPP3	-33.2469	-3.04137	2.2601e-242	1.06711e-240	0.0487661	0.313002	330	0.0653084	0.0632643	95.1234	441.942	6.09344
VDAC1	-33.0955	-1.5427	3.45486e-240	1.62695e-238	0.239988	0.495561	1624	0.348914	0.2993	76.0012	2361.1	7.76731
SPON2	-33.0601	-4.69837	1.1147e-239	5.23561e-238	0.0153687	0.27783	104	0.022865	0.0226075	98.4631	154.727	5.04811
NENF	-32.9488	-1.37065	4.39996e-238	2.06122e-236	0.229792	0.500085	1555	0.32437	0.280937	77.0208	2195.01	7.6944
ATP5MPL	-32.9478	-1.09595	4.54188e-238	2.12218e-236	0.439338	0.681151	2973	0.69805	0.529481	56.0662	4723.71	8.46056
CLIC5	32.9467	1.94838	4.70948e-238	2.19479e-236	0.40003	0.16587	2707	0.645609	0.498111	59.997	4368.84	8.38248
PDLIM3	-32.9162	-2.73003	1.28835e-237	5.98867e-236	0.0942811	0.347234	638	0.143414	0.134018	90.5719	970.481	6.87882
IGF2-1	32.8165	1.91081	3.42311e-236	1.58707e-234	0.396187	0.151229	2681	0.661547	0.507749	60.3813	4476.69	8.40686
HTRA3	-32.7588	-3.59688	2.27283e-235	1.05105e-233	0.0353185	0.294135	239	0.0505644	0.0493276	96.4682	342.17	5.83822
FAM162B	-32.7105	-3.17793	1.10841e-234	5.11261e-233	0.0407862	0.30152	276	0.0538784	0.0524771	95.9214	364.595	5.90153
CX3CL1	32.6934	2.65915	1.93781e-234	8.91543e-233	0.334269	0.0877582	2262	0.549137	0.437698	66.5731	3716.01	8.22067
NDUFB2	-32.6686	-1.02746	4.36023e-234	2.00092e-232	0.517807	0.739414	3504	0.868956	0.62538	48.2193	5880.23	8.67952
RPS13	-32.5472	-0.589899	2.29599e-232	1.05095e-230	0.891385	0.951981	6032	2.4211	1.22996	10.8615	16383.6	9.7041
TBCD	32.3582	2.10376	1.06244e-229	4.85083e-228	0.375942	0.147004	2544	0.605354	0.473345	62.4058	4096.43	8.31812
FTL	-32.3429	-0.637163	1.74771e-229	7.95936e-228	0.904832	0.961414	6123	2.61845	1.28605	9.51677	17719.1	9.78245
CANX	32.3395	1.21979	1.94846e-229	8.85121e-228	0.547806	0.389577	3707	0.96352	0.674739	45.2194	6520.14	8.7828
UQCR11	-32.225	-1.07616	7.88793e-228	3.57421e-226	0.49239	0.7147	3332	0.802782	0.589331	50.761	5432.42	8.60032
CYSTM1	-32.2176	-1.41384	1.00209e-227	4.52928e-226	0.223733	0.483823	1514	0.327824	0.283542	77.6267	2218.39	7.70499
FRYL	32.1764	2.02224	3.77414e-227	1.70158e-225	0.383479	0.158571	2595	0.623305	0.484464	61.6521	4217.9	8.34733
PLXND1	32.1349	2.03801	1.43467e-226	6.45207e-225	0.380523	0.153107	2575	0.612107	0.477542	61.9477	4142.13	8.32921
CYC1	-32.1096	-1.4298	3.2339e-226	1.45074e-224	0.2425	0.497567	1641	0.353467	0.30267	75.75	2391.91	7.78027
NDUFV2	-32.0577	-1.23732	1.71682e-225	7.68255e-224	0.337077	0.588911	2281	0.513376	0.414343	66.2923	3474.01	8.15335
RGS3	32.0403	1.68433	2.99513e-225	1.33696e-223	0.431358	0.21645	2919	0.723573	0.5444	56.8642	4896.42	8.49646
MSRB2	-31.9748	-2.5926	2.44738e-224	1.08975e-222	0.0592582	0.316672	401	0.082308	0.0790958	94.0742	556.978	6.32432
GLIPR2	-31.9556	-3.71894	4.5159e-224	2.00584e-222	0.0249741	0.279921	169	0.0359971	0.0353643	97.5026	243.592	5.49959
MYO10	31.9546	2.46282	4.67022e-224	2.06928e-222	0.336929	0.0974475	2280	0.541199	0.432561	66.3071	3662.3	8.20612
VCAN	-31.8686	-4.94979	7.28397e-223	3.21944e-221	0.0116743	0.265153	79	0.0179067	0.0177482	98.8326	121.175	4.80545
UQCRQ	-31.8052	-1.15176	5.49205e-222	2.42148e-220	0.391902	0.632747	2652	0.611539	0.47719	60.8098	4138.29	8.32828
NNMT	-31.7328	-2.74911	5.4765e-221	2.40872e-219	0.0709325	0.319148	480	0.104741	0.0996109	92.9068	708.782	6.56496
CILP	-31.7125	-4.14507	1.04418e-220	4.58141e-219	0.0220186	0.273305	149	0.0333266	0.0327833	97.7981	225.521	5.42284
PRDX2	-31.6076	-1.055	2.90003e-219	1.26931e-217	0.419832	0.657803	2841	0.661251	0.507571	58.0168	4474.69	8.40642
NDUFB10	-31.6013	-1.11566	3.54095e-219	1.54607e-217	0.489434	0.709322	3312	0.791523	0.583066	51.0566	5356.24	8.5862
APP	31.5702	0.895388	9.48339e-219	4.13067e-217	0.709768	0.572179	4803	1.37906	0.866705	29.0232	9332.08	9.14132
RPL18A	-31.5519	-0.579213	1.68713e-218	7.33086e-217	0.899217	0.955139	6085	2.46239	1.24196	10.0783	16663	9.72101
ISG15	31.5431	1.47036	2.23009e-218	9.66675e-217	0.482489	0.287647	3265	0.89702	0.640284	51.7511	6070.13	8.7113
MYO1C	31.5198	1.4269	4.65612e-218	2.01344e-216	0.477464	0.292556	3231	0.810644	0.593682	52.2536	5485.63	8.61007
OAF	-31.5109	-3.99187	6.16451e-218	2.65931e-216	0.0205409	0.271641	139	0.0269123	0.0265565	97.9459	182.115	5.21012
TMOD3	31.4725	1.52053	2.0682e-217	8.90067e-216	0.448648	0.250085	3036	0.733224	0.549983	55.1352	4961.73	8.50971
MLEC	31.457	1.43304	3.37247e-217	1.44791e-215	0.484705	0.310142	3280	0.848837	0.614557	51.5295	5744.08	8.6561
GAS1	-31.4113	-4.40354	1.41684e-216	6.06847e-215	0.0150731	0.265366	102	0.020875	0.0206601	98.4927	141.261	4.95766
SH2D3C	31.3965	2.34176	2.25728e-216	9.64518e-215	0.339294	0.105686	2296	0.536773	0.429685	66.0706	3632.34	8.19791
PPP1R14A	31.3866	1.11171	3.08675e-216	1.31582e-214	0.696616	0.420608	4714	1.38734	0.87018	30.3384	9388.14	9.14731
PMP22	-31.3775	-1.40333	4.1051e-216	1.74579e-214	0.281957	0.497908	1908	0.44527	0.368296	71.8043	3013.14	8.01107
LDHA	-31.3501	-1.05404	9.69604e-216	4.11373e-214	0.433131	0.656736	2931	0.700595	0.530978	56.6869	4740.92	8.4642
ATP5PO	-31.3406	-1.09983	1.30653e-215	5.53016e-214	0.390867	0.631211	2645	0.602306	0.471444	60.9133	4075.81	8.31307
SFRP4	-31.3323	-4.09879	1.6956e-215	7.16012e-214	0.0246786	0.27258	167	0.037957	0.0372543	97.5321	256.855	5.5524
PDGFRA	-31.327	-5.24374	1.99987e-215	8.42522e-214	0.00930989	0.258451	63	0.0127545	0.0126739	99.069	86.31	4.46946
C19orf70	-31.2738	-1.23301	1.06028e-214	4.45639e-213	0.264371	0.52608	1789	0.388476	0.328207	73.5629	2628.82	7.87467
SGCE	-31.2668	-2.51507	1.31948e-214	5.53289e-213	0.0611793	0.312532	414	0.0879491	0.0842944	93.8821	595.152	6.3905
C2CD4B	31.2521	2.36522	2.09357e-214	8.75842e-213	0.334121	0.0981731	2261	0.540332	0.431998	66.5879	3656.42	8.20451
KCNQ1OT1	31.2232	1.31893	5.16453e-214	2.15556e-212	0.542781	0.362344	3673	1.10849	0.74597	45.7219	7501.13	8.92294
BLVRB	-31.2152	-1.65747	6.631e-214	2.76123e-212	0.141569	0.399095	958	0.198942	0.181439	85.8431	1346.24	7.20581
HMGB1	31.2054	0.524588	8.99932e-214	3.73877e-212	0.903355	0.87229	6113	2.35174	1.20948	9.66455	15914.2	9.67503
SOD3	-31.2045	-3.4027	9.26051e-214	3.83842e-212	0.0341362	0.282226	231	0.0443328	0.0433782	96.5864	300	5.70711
RPL7A	-31.1777	-0.558385	2.14022e-213	8.85066e-212	0.898921	0.951212	6083	2.49266	1.25066	10.1079	16867.8	9.73322
COX6B1	-31.1414	-0.936415	6.62232e-213	2.73232e-211	0.558445	0.764598	3779	0.949007	0.66732	44.1555	6421.93	8.76763
GSTM3	-31.0823	-2.17216	4.1773e-212	1.71958e-210	0.0814246	0.33285	551	0.110573	0.104876	91.8575	748.247	6.61907
LAMA2	-31.0684	-3.76201	6.44542e-212	2.64718e-210	0.0242353	0.27194	164	0.0364419	0.0357936	97.5765	246.602	5.51182
ISLR	-31.0519	-4.3899	1.07646e-211	4.41104e-210	0.0166987	0.263616	113	0.0254156	0.025098	98.3301	171.988	5.15322
TPI1	-30.98	-0.970975	1.00226e-210	4.09765e-209	0.519433	0.729768	3515	0.862836	0.6221	48.0567	5838.81	8.67245
APLP2	30.971	1.05575	1.32479e-210	5.404e-209	0.591547	0.447285	4003	1.05737	0.721428	40.8453	7155.21	8.87574
NOVA1	-30.8474	-4.22862	6.06237e-209	2.46733e-207	0.0183242	0.263702	124	0.0274138	0.0270448	98.1676	185.509	5.22848
HMCN1	30.8176	2.38457	1.52047e-208	6.17422e-207	0.337225	0.113326	2282	0.555697	0.441924	66.2775	3760.4	8.23255
HRCT1	30.7239	1.59007	2.73008e-207	1.10611e-205	0.431801	0.237067	2922	0.733959	0.550407	56.8199	4966.7	8.51071
NDUFA1	-30.6987	-0.944222	5.91974e-207	2.39304e-205	0.519876	0.734762	3518	0.861865	0.621579	48.0124	5832.24	8.67133
TUBA1A	-30.6846	-0.818382	9.12467e-207	3.68035e-205	0.656125	0.725158	4440	1.29521	0.830824	34.3875	8764.69	9.0786
DDAH2	-30.541	-1.27755	7.44609e-205	2.99659e-203	0.269248	0.500512	1822	0.403801	0.339184	73.0752	2732.52	7.91335
PRAG1	30.4596	2.52179	8.9266e-204	3.58439e-202	0.316832	0.0873314	2144	0.49741	0.403737	68.3168	3365.98	8.12177
FAM107A	30.4396	2.02797	1.64252e-203	6.5807e-202	0.35481	0.128521	2401	0.572057	0.452385	64.519	3871.11	8.26155
SGK1	30.416	1.75974	3.37349e-203	1.34857e-201	0.400916	0.194297	2713	0.690962	0.525298	59.9084	4675.74	8.45036
SOD1	-30.4133	-0.895364	3.66671e-203	1.46254e-201	0.514999	0.730195	3485	0.857998	0.6195	48.5001	5806.07	8.66683
PRDX4	-30.3634	-1.36694	1.67367e-202	6.66099e-201	0.226245	0.464316	1531	0.329499	0.284802	77.3755	2229.72	7.71008
ACTA2	-30.3011	-2.05148	1.1077e-201	4.39879e-200	0.228018	0.427608	1543	0.37092	0.315482	77.1982	2510.02	7.82844
TMBIM6	30.2553	0.754115	4.44754e-201	1.76226e-199	0.749815	0.649394	5074	1.49111	0.91273	25.0185	10090.4	9.21944
ADI1	-30.2121	-1.67309	1.64204e-200	6.49202e-199	0.140092	0.385479	948	0.197517	0.18025	85.9908	1336.6	7.19863
SLC25A4	-30.187	-1.82275	3.51068e-200	1.38495e-198	0.273829	0.497012	1853	0.43221	0.359219	72.6171	2924.76	7.98131
HCFC1R1	-30.1263	-1.77195	2.19311e-199	8.6328e-198	0.133589	0.374338	904	0.190223	0.174141	86.6411	1287.24	7.16103
BIN1	-30.114	-2.62368	3.17803e-199	1.24825e-197	0.0861534	0.319319	583	0.120653	0.113912	91.3847	816.461	6.7062
FAM162A	-30.0785	-1.74146	9.26906e-199	3.6327e-197	0.121767	0.368832	824	0.163919	0.151793	87.8233	1109.24	7.01233
CD99	-30.0252	-0.819212	4.60167e-198	1.79955e-196	0.604108	0.717304	4088	1.07534	0.730125	39.5892	7276.82	8.89259
NT5C	-29.9325	-3.13432	7.43522e-197	2.90135e-195	0.0301463	0.271257	204	0.042316	0.0414452	96.9854	286.352	5.66071
COX7A1	-29.9254	-1.11545	9.20543e-197	3.58434e-195	0.645042	0.804892	4365	1.20322	0.789919	35.4958	8142.17	9.00493
GPX4	-29.7825	-0.861316	6.58103e-195	2.55694e-193	0.552534	0.73728	3739	0.948603	0.667113	44.7466	6419.2	8.7672
GLUL	-29.7338	-1.36408	2.80784e-194	1.08858e-192	0.201271	0.446944	1362	0.297804	0.260673	79.8729	2015.24	7.60899
QKI	29.6849	0.995645	1.20396e-193	4.65763e-192	0.573814	0.464786	3883	1.01261	0.699434	42.6186	6852.35	8.83249
NTN4	-29.6448	-2.51837	3.95754e-193	1.52773e-191	0.0582237	0.296184	394	0.0806277	0.077542	94.1776	545.607	6.30373
EGFR	-29.5926	-1.97026	1.86202e-192	7.17256e-191	0.103443	0.339764	700	0.152284	0.141746	89.6557	1030.51	6.93878
HECW2	29.3375	2.69725	3.4549e-189	1.32799e-187	0.298507	0.0771299	2020	0.486459	0.396397	70.1493	3291.87	8.09951
FHL2	-29.2617	-3.45218	3.18932e-188	1.2233e-186	0.0248264	0.259348	168	0.0338289	0.0332693	97.5174	228.92	5.43773
VIT	-29.1721	-4.37906	4.37639e-187	1.67504e-185	0.0124132	0.245518	84	0.0192941	0.0191103	98.7587	130.563	4.87949
CIRBP	-29.1685	-0.801813	4.8651e-187	1.85814e-185	0.588592	0.758665	3983	1.0334	0.709709	41.1408	6993.02	8.85281
EPS8	-29.1362	-1.89074	1.24842e-186	4.75803e-185	0.135363	0.35957	916	0.190601	0.174458	86.4637	1289.8	7.16302
EHD2	29.1088	1.18152	2.77495e-186	1.05536e-184	0.502734	0.334002	3402	0.848527	0.614389	49.7266	5741.98	8.65573
HIGD2A	-29.1073	-1.22122	2.89868e-186	1.10009e-184	0.24915	0.488603	1686	0.35864	0.306484	75.085	2426.91	7.79479
MACF1	29.0859	1.46262	5.41804e-186	2.0519e-184	0.439634	0.262421	2975	0.739155	0.553399	56.0366	5001.86	8.51777
MRPL51	-29.0794	-1.08683	6.53773e-186	2.47074e-184	0.304862	0.550196	2063	0.448088	0.370244	69.5138	3032.21	8.01738
PPDPF	-29.059	-0.974079	1.18551e-185	4.47089e-184	0.404463	0.635948	2737	0.636492	0.492555	59.5537	4307.14	8.36826
KTN1	29.0543	0.78586	1.35601e-185	5.10321e-184	0.685681	0.603039	4640	1.33686	0.848809	31.4319	9046.55	9.11025
NPR1	28.9736	2.34294	1.41536e-184	5.31544e-183	0.315502	0.101118	2135	0.497771	0.403978	68.4498	3368.42	8.12249
CFH	-28.947	-2.04515	3.05771e-184	1.14594e-182	0.0998966	0.32888	676	0.15973	0.148187	90.0103	1080.89	6.98647
LTBP2	-28.9425	-4.4216	3.48606e-184	1.30376e-182	0.0153687	0.245305	104	0.0225059	0.0222564	98.4631	152.298	5.03238
PLTP	-28.9168	-3.73493	7.34774e-184	2.74229e-182	0.0240875	0.25414	163	0.0355508	0.0349335	97.5913	240.572	5.48717
FGL2	-28.8897	-1.86516	1.60806e-183	5.9891e-182	0.120881	0.348344	818	0.191906	0.175554	87.9119	1298.63	7.16983
FLNB	28.8858	2.13437	1.79963e-183	6.68876e-182	0.332939	0.123954	2253	0.530167	0.425377	66.7061	3587.64	8.18553
AXL	-28.8542	-4.03956	4.48184e-183	1.66235e-181	0.0172898	0.247524	117	0.0230441	0.0227826	98.271	155.94	5.05586
COX6C	-28.8384	-0.746194	7.07511e-183	2.61881e-181	0.676962	0.83016	4581	1.26931	0.819477	32.3038	8589.45	9.05841
ANGPTL2	-28.8269	-2.28225	9.88188e-183	3.65021e-181	0.09236	0.315008	625	0.133748	0.125529	90.764	905.074	6.80912
VDAC3	-28.7914	-1.23388	2.74957e-182	1.01357e-180	0.258904	0.491762	1752	0.374265	0.317919	74.1096	2532.65	7.83742
GAMT	-28.721	-2.83654	2.08684e-181	7.67693e-180	0.0706369	0.294221	478	0.107555	0.102155	92.9363	727.823	6.59143
CHCHD2	-28.7096	-0.695955	2.89813e-181	1.06397e-179	0.694547	0.839252	4700	1.322	0.84243	30.5453	8945.99	9.09907
IFIT3	28.7025	1.84767	3.54798e-181	1.29989e-179	0.360573	0.156351	2440	0.603321	0.472077	63.9427	4082.67	8.31475
RPL10	-28.6877	-0.408092	5.42871e-181	1.9849e-179	0.977095	0.989244	6612	3.60036	1.52613	2.29053	24363.6	10.1009
MDH2	-28.6713	-1.305	8.70495e-181	3.17634e-179	0.242205	0.46931	1639	0.347447	0.298211	75.7795	2351.17	7.76309
STXBP6	28.6393	1.52315	2.18147e-180	7.94383e-179	0.404758	0.21931	2739	0.651767	0.501846	59.5242	4410.51	8.39197
SOX17	28.6254	2.41224	3.24884e-180	1.18067e-178	0.302645	0.0837886	2048	0.493302	0.40099	69.7355	3338.18	8.11348
PACSIN3	-28.6087	-2.62946	5.23389e-180	1.89823e-178	0.0502438	0.280007	340	0.0704217	0.0680527	94.9756	476.544	6.16866
APCDD1	-28.5958	-4.49024	7.58429e-180	2.74515e-178	0.0134476	0.241164	91	0.0208796	0.0206646	98.6552	141.293	4.95788
HSPA12B	28.5549	2.04294	2.43924e-179	8.81116e-178	0.3322	0.123997	2248	0.51465	0.415185	66.78	3482.64	8.15583
NEAT1	28.52	0.86689	6.6121e-179	2.38367e-177	0.87705	0.716664	5935	2.36026	1.21202	12.295	15971.9	9.67865
NECTIN2	28.4494	1.56157	4.95349e-178	1.78217e-176	0.397813	0.2112	2692	0.624232	0.485035	60.2187	4224.18	8.34882
ALKBH7	-28.4387	-1.39494	6.7251e-178	2.41473e-176	0.183981	0.416638	1245	0.254395	0.226653	81.6019	1721.49	7.45153
TMEM176A	-28.3528	-4.47493	7.73528e-177	2.77191e-175	0.0130043	0.238859	88	0.0191254	0.0189448	98.6996	129.422	4.87077
ISOC1	28.3109	1.79419	2.53426e-176	9.06337e-175	0.357027	0.158358	2416	0.548957	0.437582	64.2973	3714.79	8.22035
CTNNA1	28.3074	1.28369	2.80137e-176	9.99879e-175	0.462687	0.302715	3131	0.76305	0.567045	53.7313	5163.56	8.54957
CPD	28.2644	2.07921	9.47766e-176	3.37611e-174	0.331905	0.129076	2246	0.538229	0.430632	66.8095	3642.2	8.20062
RACK1	-28.2168	-0.551504	3.63838e-175	1.29349e-173	0.854145	0.921248	5780	2.09689	1.1304	14.5855	14189.7	9.56034
ASPH	-28.182	-1.76837	9.72422e-175	3.45028e-173	0.104625	0.335112	708	0.149035	0.138922	89.5375	1008.52	6.91723
OCIAD2	28.1732	1.99798	1.24564e-174	4.411e-173	0.32555	0.114393	2203	0.495302	0.402328	67.445	3351.71	8.11752
FZD4	28.166	1.77515	1.52526e-174	5.39056e-173	0.366041	0.172486	2477	0.590683	0.464163	63.3959	3997.15	8.29359
HNMT	-28.1318	-3.80149	3.99972e-174	1.4108e-172	0.018472	0.243427	125	0.0241866	0.0238987	98.1528	163.67	5.10395
RAC1	28.1025	0.541791	9.13051e-174	3.21426e-172	0.803458	0.768397	5437	1.7397	1.00785	19.6542	11772.5	9.37361
JAG2	28.0512	2.6518	3.85903e-173	1.35586e-171	0.287424	0.0755079	1945	0.457548	0.376756	71.2576	3096.23	8.03826
FXYD5	28.0276	1.69545	7.50128e-173	2.63042e-171	0.363086	0.157931	2457	0.568292	0.449987	63.6914	3845.64	8.25495
FDPS	27.9778	1.06235	3.02819e-172	1.05981e-170	0.523127	0.396107	3540	0.895216	0.639333	47.6873	6057.92	8.70929
TCEA3	-27.9533	-3.5259	6.01729e-172	2.10185e-170	0.0285208	0.250683	193	0.0413395	0.0405078	97.1479	279.744	5.63744
SERF2	-27.9247	-0.529692	1.33897e-171	4.66798e-170	0.840402	0.904985	5687	2.00523	1.10035	15.9598	13569.4	9.51565
ECM2	-27.9021	-3.63288	2.51406e-171	8.74765e-170	0.0215753	0.244494	146	0.0288907	0.0284812	97.8425	195.503	5.28068
TGFBR3	-27.8848	-4.40975	4.0745e-171	1.41498e-169	0.0116743	0.234207	79	0.0164329	0.0162994	98.8326	111.202	4.7203
COL5A2	-27.8764	-4.56275	5.16141e-171	1.78899e-169	0.0103443	0.233012	70	0.0152372	0.0151223	98.9656	103.11	4.64545
SLC2A4RG	-27.7468	-2.15273	1.90303e-169	6.58339e-168	0.0679769	0.293964	460	0.0939321	0.0897786	93.2023	635.638	6.4562
SYPL1	27.646	1.02362	3.12109e-168	1.07764e-166	0.531698	0.412242	3598	0.911188	0.647725	46.8302	6166.01	8.72697
HSPB6	-27.561	-3.18283	3.26408e-167	1.12486e-165	0.0328063	0.252689	222	0.0472421	0.0461602	96.7194	319.688	5.77047
GNB1	27.5085	1.09829	1.38991e-166	4.78071e-165	0.498301	0.357649	3372	0.830125	0.604385	50.1699	5617.46	8.63381
ARHGEF15	27.4977	2.48923	1.87206e-166	6.42681e-165	0.286538	0.0781543	1939	0.4376	0.362975	71.3462	2961.24	7.9937
MT-ND1	27.4616	0.411834	5.0572e-166	1.73284e-164	0.995419	0.97981	6736	3.85496	1.58	0.458106	26086.5	10.1692
PIH1D1	-27.4255	-1.61015	1.36201e-165	4.65802e-164	0.14216	0.362088	962	0.19592	0.178916	85.784	1325.79	7.19052
NDUFS5	-27.4009	-0.796551	2.6735e-165	9.12593e-164	0.566278	0.756061	3832	0.979063	0.682623	43.3722	6625.32	8.7988
CTSF	-27.3961	-1.76759	3.05103e-165	1.03949e-163	0.104182	0.327557	705	0.144821	0.135248	89.5818	980	6.88857
ZEB2	-27.333	-2.11699	1.71888e-164	5.84518e-163	0.0799468	0.299599	541	0.105277	0.100096	92.0053	712.412	6.57006
SCARA5	-27.3113	-5.00929	3.11088e-164	1.05588e-162	0.00827545	0.225884	56	0.0120697	0.0119974	99.1725	81.6755	4.41492
MXRA7	-27.2906	-1.00385	5.48793e-164	1.85918e-162	0.337077	0.549983	2281	0.515345	0.415643	66.2923	3487.34	8.15718
GGT5	-27.2487	-3.17092	1.72256e-163	5.82466e-162	0.032954	0.250043	223	0.0449024	0.0439235	96.7046	303.855	5.71983
MALL	27.2466	2.20813	1.82344e-163	6.15421e-162	0.299394	0.0945023	2026	0.456413	0.375976	70.0606	3088.54	8.03578
CRIM1	27.2271	1.75488	3.1042e-163	1.04572e-161	0.351263	0.155626	2377	0.56394	0.447208	64.8737	3816.18	8.24727
IAH1	-27.1968	-1.92507	7.08384e-163	2.38189e-161	0.0749224	0.299428	507	0.106463	0.101169	92.5078	720.436	6.58124
C1QTNF2	-27.1657	-3.98957	1.65153e-162	5.54281e-161	0.0165509	0.233225	112	0.0218069	0.0215725	98.3449	147.567	5.00104
RND3	-27.1593	-3.10966	1.96702e-162	6.58933e-161	0.0325107	0.249616	220	0.0439738	0.0430344	96.7489	297.571	5.69901
LBR	27.116	1.85493	6.37898e-162	2.13293e-160	0.337964	0.1444	2287	0.536181	0.429299	66.2036	3628.33	8.1968
FBLN5	-27.1107	-3.15083	7.36431e-162	2.45782e-160	0.0291119	0.246543	197	0.0476515	0.046551	97.0888	322.458	5.77907
ACKR3	-27.1026	-2.4312	9.18408e-162	3.05949e-160	0.0704891	0.283336	477	0.105308	0.100124	92.9511	712.619	6.57035
EGFLAM	-27.0711	-3.18778	2.15745e-161	7.17382e-160	0.0305896	0.247012	207	0.040748	0.0399397	96.941	275.742	5.62308
DDIT4	27.0283	1.1255	6.88236e-161	2.28426e-159	0.497709	0.354448	3368	0.881834	0.632247	50.2291	5967.37	8.69423
PARK7	-27.0197	-0.749708	8.68004e-161	2.8756e-159	0.591252	0.768781	4001	1.0277	0.7069	40.8748	6954.42	8.84728
UQCRFS1	-26.9902	-1.46848	1.92769e-160	6.3745e-159	0.186937	0.400162	1265	0.268575	0.237895	81.3063	1817.45	7.50574
SHE	26.9551	2.28903	4.97669e-160	1.64267e-158	0.292301	0.0899778	1978	0.445088	0.36817	70.7699	3011.91	8.01066
CA8	26.9485	2.49805	5.94775e-160	1.9596e-158	0.278853	0.0733311	1887	0.426336	0.355109	72.1147	2885.01	7.96763
NDUFA6	-26.9403	-1.14544	7.40708e-160	2.43594e-158	0.254322	0.476012	1721	0.369043	0.314112	74.5678	2497.31	7.82337
PLXNA2	26.9295	1.90946	9.92187e-160	3.25702e-158	0.33752	0.151485	2284	0.544963	0.435	66.248	3687.76	8.21305
RAPGEF3	26.9158	2.3142	1.43603e-159	4.70543e-158	0.292596	0.0913437	1980	0.455214	0.375153	70.7404	3080.43	8.03315
AGTR1	-26.9072	-3.9401	1.80815e-159	5.91397e-158	0.0153687	0.230579	104	0.0217984	0.0215642	98.4631	147.51	5.00065
SERPING1	-26.9062	-1.03149	1.85618e-159	6.06002e-158	0.388799	0.552715	2631	0.629326	0.488167	61.1201	4258.65	8.35694
ERG	26.8893	2.15733	2.93177e-159	9.55426e-158	0.299394	0.0968072	2026	0.451633	0.372689	70.0606	3056.2	8.02525
SHROOM4	26.8532	2.48314	7.73614e-159	2.51655e-157	0.282252	0.0796056	1910	0.440561	0.365033	71.7748	2981.28	8.00044
PCYOX1	-26.8443	-1.4657	9.8253e-159	3.19038e-157	0.144229	0.36435	976	0.213487	0.193498	85.5771	1444.67	7.27633
RPL23A	-26.8272	-0.522702	1.55818e-158	5.05046e-157	0.869218	0.93162	5882	2.25662	1.18069	13.0782	15270.6	9.63375
C3	-26.7837	-4.48984	5.0009e-158	1.61801e-156	0.0131521	0.22614	89	0.0189832	0.0188052	98.6848	128.459	4.86336
PCBD1	-26.7828	-2.27208	5.12429e-158	1.65495e-156	0.0560071	0.273818	379	0.0768696	0.0740583	94.3993	520.176	6.25609
MRPS6	-26.7722	-2.46538	6.81088e-158	2.19572e-156	0.0512783	0.267287	347	0.0682792	0.0660492	94.8722	462.046	6.13783
CTGF	-26.7596	-1.25749	9.55471e-158	3.07477e-156	0.267327	0.464658	1809	0.429682	0.357452	73.2673	2907.66	7.97545
UQCRH	-26.7345	-0.867864	1.87197e-157	6.01337e-156	0.501995	0.692889	3397	0.835816	0.607489	49.8005	5655.96	8.64064
TNXB	-26.7323	-1.86697	1.98364e-157	6.36072e-156	0.176297	0.360167	1193	0.272673	0.241119	82.3703	1845.18	7.52087
NKTR	26.7212	1.39373	2.67154e-157	8.55129e-156	0.425151	0.266561	2877	0.725041	0.545251	57.4849	4906.35	8.49849
NDUFB9	-26.6829	-0.990115	7.42976e-157	2.37396e-155	0.323925	0.550068	2192	0.487649	0.397197	67.6075	3299.92	8.10196
NDUFAB1	-26.6568	-1.01159	1.49376e-156	4.76441e-155	0.329688	0.551349	2231	0.494865	0.402036	67.0312	3348.75	8.11664
NDUFS7	-26.6422	-1.15395	2.20422e-156	7.01802e-155	0.269987	0.48378	1827	0.394121	0.332264	73.0013	2667.02	7.88909
NDUFS4	-26.6339	-1.18706	2.74877e-156	8.73633e-155	0.206886	0.43384	1400	0.29569	0.259044	79.3114	2000.94	7.60187
RPS8	-26.5489	-0.496826	2.64353e-155	8.38702e-154	0.925964	0.965426	6266	2.82836	1.34244	7.40358	19139.5	9.85956
KITLG	26.543	1.75238	3.09568e-155	9.80426e-154	0.344318	0.157205	2330	0.551415	0.439167	65.5682	3731.43	8.22481
RPS5	-26.4939	-0.613056	1.13959e-154	3.60283e-153	0.794148	0.895894	5374	1.82547	1.03867	20.5852	12352.9	9.42173
NFIC	-26.4762	-1.11413	1.82237e-154	5.75135e-153	0.24782	0.465426	1677	0.365198	0.311299	75.218	2471.29	7.8129
GATA2	26.4277	2.41243	6.57896e-154	2.07266e-152	0.280627	0.0807581	1899	0.440705	0.365133	71.9373	2982.25	8.00077
PPIC	26.3487	0.904403	5.31828e-153	1.67256e-151	0.564504	0.432687	3820	0.986521	0.686385	43.5496	6675.79	8.80639
DOCK9	26.3378	1.78405	7.08656e-153	2.22478e-151	0.342988	0.162839	2321	0.551842	0.439443	65.7012	3734.32	8.22559
ITGBL1	-26.3013	-5.52192	1.85305e-152	5.80741e-151	0.00487661	0.214658	33	0.00724314	0.00721704	99.5123	49.0143	3.91231
PLXDC2	26.2374	1.25838	9.95775e-152	3.1153e-150	0.446283	0.304892	3020	0.763811	0.567477	55.3717	5168.71	8.55057
MAP1LC3A	-26.2157	-1.30329	1.76132e-151	5.50075e-150	0.166396	0.388083	1126	0.237776	0.213316	83.3604	1609.03	7.38401
TPM4	26.145	0.912561	1.12454e-150	3.50594e-149	0.571745	0.439431	3869	1.0504	0.718033	42.8255	7108.03	8.86912
VDAC2	-26.1188	-0.922212	2.2288e-150	6.93666e-149	0.387025	0.601972	2619	0.599046	0.469407	61.2975	4053.74	8.30764
PGF	-26.0933	-3.06127	4.34888e-150	1.35116e-148	0.0376829	0.244536	255	0.0542689	0.0528476	96.2317	367.238	5.90873
GPNMB	-26.0753	-4.49651	6.95673e-150	2.15766e-148	0.0109354	0.218883	74	0.0156829	0.0155612	98.9065	106.126	4.67401
CD248	-26.0095	-4.35375	3.86289e-149	1.19603e-147	0.0138909	0.22089	94	0.0193065	0.0191225	98.6109	130.647	4.88013
MRPL41	-25.9966	-1.21789	5.40508e-149	1.67065e-147	0.23319	0.443017	1578	0.334714	0.288717	76.681	2265.01	7.72578
AKR1B1	-25.9534	-1.57807	1.66517e-148	5.13804e-147	0.115413	0.329862	781	0.159083	0.147629	88.4587	1076.51	6.98241
NDUFA11	-25.93	-0.885804	3.0591e-148	9.42298e-147	0.387616	0.611917	2623	0.5963	0.467689	61.2384	4035.16	8.30305
RDX	25.9194	1.06457	4.02344e-148	1.23722e-146	0.490764	0.369729	3321	0.833767	0.606372	50.9236	5642.1	8.63819
RPL29	-25.8788	-0.493061	1.15528e-147	3.54648e-146	0.901877	0.956164	6103	2.5082	1.2551	9.81232	16973	9.73944
SIVA1	-25.8569	-0.977192	2.03387e-147	6.23293e-146	0.289493	0.517885	1959	0.418295	0.349455	71.0507	2830.6	7.9486
RPS4X	-25.8566	-0.537415	2.05352e-147	6.28244e-146	0.877641	0.942675	5939	2.35968	1.21185	12.2359	15967.9	9.6784
SMIM26	-25.8565	-1.09974	2.05731e-147	6.28335e-146	0.229792	0.452066	1555	0.330074	0.285235	77.0208	2233.61	7.71182
ECHDC2	-25.8377	-4.06792	3.3452e-147	1.01995e-145	0.0119699	0.218755	81	0.0174811	0.0173301	98.803	118.295	4.7816
SLC1A7	-25.8144	-4.48187	6.11349e-147	1.86084e-145	0.0147776	0.219438	100	0.0218692	0.0216335	98.5222	147.989	5.00387
LDHB	-25.7997	-0.998614	8.9388e-147	2.71622e-145	0.289198	0.51033	1957	0.423018	0.35278	71.0802	2862.56	7.95982
C15orf61	-25.7903	-1.69372	1.13896e-146	3.4551e-145	0.102704	0.314709	695	0.142929	0.133595	89.7296	967.204	6.87544
OSBPL1A	25.7901	0.993644	1.1463e-146	3.4715e-145	0.509236	0.38915	3446	0.865173	0.623354	49.0764	5854.63	8.67516
CMBL	-25.7853	-3.78174	1.29736e-146	3.92238e-145	0.017142	0.223323	116	0.0234737	0.0232024	98.2858	158.846	5.07421
PLP2	-25.7847	-1.77827	1.31511e-146	3.96939e-145	0.0951677	0.304849	644	0.134447	0.126145	90.4832	909.801	6.81432
RPS9	-25.7407	-0.523183	4.09607e-146	1.23424e-144	0.880006	0.941864	5955	2.37702	1.21699	11.9994	16085.3	9.68572
ASPN	-25.7347	-2.92389	4.78641e-146	1.43985e-144	0.0459583	0.248421	311	0.0617137	0.0598843	95.4042	417.617	6.03696
C1QTNF1	-25.614	-2.85054	1.06668e-144	3.20344e-143	0.0373873	0.242146	253	0.0495189	0.0483319	96.2613	335.094	5.81739
H2AFJ	-25.6102	-1.08329	1.17453e-144	3.52143e-143	0.246195	0.459536	1666	0.362758	0.30951	75.3805	2454.78	7.8062
RGMA	-25.5164	-4.04754	1.297e-143	3.88216e-142	0.0128565	0.216877	87	0.0180851	0.0179235	98.7143	122.382	4.81528
PIK3R1	-25.499	-1.42331	2.02391e-143	6.04787e-142	0.136693	0.348771	925	0.193814	0.177153	86.3307	1311.54	7.17972
SMIM37	-25.4829	-1.39034	3.05314e-143	9.10827e-142	0.214127	0.410278	1449	0.307837	0.268374	78.5873	2083.13	7.64211
PLOD1	-25.4659	-1.81629	4.7017e-143	1.40031e-141	0.08837	0.296013	598	0.125789	0.118484	91.163	851.214	6.74784
MBP	-25.4054	-5.14228	2.19962e-142	6.54031e-141	0.00546771	0.208255	37	0.00836561	0.00833082	99.4532	56.6101	4.0537
RPL35	-25.3961	-0.487857	2.78624e-142	8.27091e-141	0.879858	0.939389	5954	2.30734	1.19614	12.0142	15613.7	9.65597
RAB11A	25.3656	1.22615	6.04844e-142	1.79251e-140	0.425595	0.280263	2880	0.684038	0.521194	57.4405	4628.88	8.44029
SAT2	-25.3585	-1.21883	7.25041e-142	2.14519e-140	0.166544	0.385564	1127	0.235687	0.211627	83.3456	1594.9	7.37519
PDLIM4	-25.3425	-2.64727	1.08749e-141	3.2123e-140	0.0447761	0.247226	303	0.0621486	0.0602939	95.5224	420.56	6.04396
RAPGEF5	25.3076	2.01068	2.63658e-141	7.77533e-140	0.295995	0.106326	2003	0.465065	0.3819	70.4005	3147.09	8.05455
SELENBP1	-25.2922	-1.1861	3.89704e-141	1.14736e-139	0.205704	0.41587	1392	0.302438	0.264238	79.4296	2046.6	7.62442
IFI44L	25.2558	2.08483	9.78135e-141	2.87511e-139	0.296586	0.10974	2007	0.5012	0.406265	70.3414	3391.62	8.12936
PRELP	-25.173	-4.76225	7.91897e-140	2.32389e-138	0.00857101	0.209279	58	0.0118488	0.0117792	99.1429	80.181	4.39668
ATP5ME	-25.1414	-0.768946	1.75649e-139	5.14617e-138	0.581203	0.757171	3933	1.01726	0.701742	41.8797	6883.82	8.83707
NR2F2	-25.1132	-1.46595	3.57009e-139	1.04426e-137	0.195212	0.380528	1321	0.288451	0.253441	80.4788	1951.95	7.5771
RPL7	-25.0818	-0.586695	7.86366e-139	2.29642e-137	0.785282	0.883857	5314	1.73963	1.00782	21.4718	11772.1	9.37357
LXN	25.0741	1.89144	9.53763e-139	2.78075e-137	0.306783	0.125704	2076	0.484142	0.394837	69.3217	3276.19	8.09474
KLF3	25.0179	1.45141	3.90548e-138	1.13682e-136	0.374317	0.214871	2533	0.605233	0.473269	62.5683	4095.61	8.31792
BMPR2	25.016	1.56126	4.09793e-138	1.19091e-136	0.359243	0.196858	2431	0.57965	0.457204	64.0757	3922.49	8.27474
CELF2	-25.0125	-4.73894	4.467e-138	1.29608e-136	0.00753657	0.207231	51	0.011012	0.0109518	99.2463	74.518	4.32437
DDT	-24.9756	-1.267	1.1261e-137	3.26206e-136	0.159598	0.371479	1080	0.221126	0.199773	84.0402	1496.36	7.31146
BAALC	24.9353	2.06962	3.08536e-137	8.92324e-136	0.27841	0.0880143	1884	0.412463	0.345335	72.159	2791.14	7.93456
FAP	-24.9262	-4.69176	3.87348e-137	1.11846e-135	0.00871878	0.207572	59	0.012769	0.0126882	99.1281	86.4079	4.47059
MRPL40	-24.8976	-1.4992	7.89799e-137	2.27687e-135	0.115265	0.322862	780	0.159417	0.147917	88.4735	1078.77	6.98451
WSB1	24.8898	0.776814	9.58804e-137	2.75967e-135	0.613714	0.518909	4153	1.12601	0.754248	38.6286	7619.73	8.93863
FSTL1	-24.8829	-1.65259	1.13817e-136	3.27071e-135	0.158268	0.345655	1071	0.237326	0.212953	84.1732	1605.99	7.38212
CCDC85A	24.853	2.19793	2.39963e-136	6.88467e-135	0.273681	0.0861789	1852	0.408983	0.342868	72.6319	2767.59	7.92609
ETFB	-24.8412	-1.05479	3.22151e-136	9.22797e-135	0.258165	0.464615	1747	0.370207	0.314962	74.1835	2505.19	7.82652
RBMS2	24.8183	1.79007	5.69007e-136	1.62733e-134	0.312103	0.133772	2112	0.469332	0.384808	68.7897	3175.97	8.06368
SUN1	24.7967	1.45034	9.72915e-136	2.77806e-134	0.379193	0.225329	2566	0.611434	0.477124	62.0807	4137.57	8.32811
SEMA6A	24.7852	2.1417	1.29475e-135	3.69116e-134	0.284025	0.102057	1922	0.445018	0.368122	71.5975	3011.44	8.01051
PCDH1	24.7691	2.35241	1.92815e-135	5.48821e-134	0.266292	0.079008	1802	0.406136	0.340845	73.3708	2748.32	7.91911
KIAA1551	24.69	1.62455	1.37015e-134	3.89379e-133	0.335304	0.160791	2269	0.534511	0.428211	66.4696	3617.03	8.19369
RPL21	-24.6805	-0.469551	1.73051e-134	4.91011e-133	0.919167	0.963676	6220	2.72906	1.31616	8.08335	18467.5	9.82382
COX4I1	-24.6229	-0.643583	7.17662e-134	2.03307e-132	0.701936	0.836478	4750	1.3611	0.859128	29.8064	9210.57	9.12822
CRISPLD2	-24.6191	-4.38277	7.8972e-134	2.23369e-132	0.0107876	0.207231	73	0.0144596	0.0143561	98.9212	97.8484	4.59359
LRRC8C	24.6127	1.97795	9.23327e-134	2.60749e-132	0.2957	0.116698	2001	0.462512	0.380156	70.43	3129.82	8.04905
CTHRC1	24.5953	1.89998	1.4179e-133	3.99791e-132	0.292449	0.10735	1979	0.455152	0.375111	70.7551	3080.02	8.03302
PITPNC1	24.5947	1.71	1.43986e-133	4.05347e-132	0.318605	0.142735	2156	0.491672	0.399898	68.1395	3327.14	8.11017
GRASP	24.5614	1.57557	3.2691e-133	9.18873e-132	0.339885	0.172144	2300	0.534591	0.428264	66.0115	3617.58	8.19384
NCOA3	24.5397	1.68864	5.57482e-133	1.56452e-131	0.32954	0.160193	2230	0.519485	0.418372	67.046	3515.36	8.16518
SDCBP	24.5296	0.769038	7.13909e-133	2.00039e-131	0.586818	0.489756	3971	1.038	0.711967	41.3182	7024.12	8.85725
DKK3	-24.5092	-2.62626	1.17923e-132	3.29911e-131	0.0449239	0.240439	304	0.0585386	0.0568892	95.5076	396.13	5.98426
SMIM19	-24.5069	-1.53605	1.24838e-132	3.48712e-131	0.11098	0.31377	751	0.149432	0.139268	88.902	1011.21	6.91989
TRDN	-24.5062	-3.94425	1.26813e-132	3.53681e-131	0.0202453	0.214103	137	0.0317997	0.0313046	97.9755	215.189	5.37615
ECM1	-24.4946	-3.92457	1.68671e-132	4.69693e-131	0.0140387	0.209792	95	0.0198142	0.0196204	98.5961	134.082	4.90589
GALNT15	24.4884	2.10107	1.96212e-132	5.45541e-131	0.282104	0.100521	1909	0.446774	0.369336	71.7896	3023.32	8.01444
MPC1	-24.4459	-1.28636	5.56126e-132	1.54385e-130	0.167578	0.37007	1134	0.236147	0.211999	83.2422	1598.01	7.37714
MTUS1	24.4388	0.864595	6.618e-132	1.83438e-130	0.565982	0.474262	3830	1.03343	0.709726	43.4018	6993.25	8.85284
HIF3A	24.4027	2.21587	1.6007e-131	4.42999e-130	0.27442	0.0936486	1857	0.427215	0.355725	72.558	2890.97	7.96969
MT-ND2	24.3947	0.415417	1.94451e-131	5.37325e-130	0.990395	0.963121	6702	3.47018	1.49743	0.960544	23482.7	10.0641
CFL2	-24.3901	-1.51073	2.17827e-131	6.00995e-130	0.165361	0.356368	1119	0.238102	0.21358	83.4639	1611.24	7.38538
TSPAN3	-24.3676	-1.457	3.76898e-131	1.03829e-129	0.115709	0.319361	783	0.160564	0.148906	88.4291	1086.54	6.99167
FLOT1	24.3418	1.00511	7.07985e-131	1.94739e-129	0.469189	0.350649	3175	0.763185	0.567122	53.0811	5164.47	8.54975
RPL39	-24.3133	-0.527842	1.41877e-130	3.89653e-129	0.887099	0.95181	6003	2.51324	1.25654	11.2901	17007.1	9.74145
RCN3	-24.2967	-3.36102	2.12532e-130	5.82812e-129	0.0206886	0.215469	140	0.0303723	0.0299202	97.9311	205.529	5.33044
ATP5PD	-24.2878	-0.828265	2.63702e-130	7.22029e-129	0.425151	0.625662	2877	0.67524	0.515957	57.4849	4569.35	8.42735
STAC3	-24.2557	-3.46232	5.76206e-130	1.57528e-128	0.0295552	0.220548	200	0.0459717	0.0449463	97.0445	311.09	5.74329
SPTAN1	24.2373	1.18225	8.99563e-130	2.45557e-128	0.427516	0.292855	2893	0.705791	0.534029	57.2484	4776.09	8.47159
COL5A1	-24.2308	-4.01304	1.05376e-129	2.87214e-128	0.012561	0.206377	85	0.0179734	0.0178138	98.7439	121.626	4.80914
FUNDC2	-24.2278	-1.05304	1.13301e-129	3.08346e-128	0.229348	0.436614	1552	0.329985	0.285168	77.0652	2233.01	7.71155
DOCK6	24.2274	1.96157	1.14513e-129	3.11175e-128	0.290528	0.112216	1966	0.447941	0.370143	70.9472	3031.22	8.01705
MAP2K2	-24.1762	-0.989853	3.95589e-129	1.07334e-127	0.258756	0.468072	1751	0.371499	0.315904	74.1244	2513.93	7.83
C1orf122	-24.1327	-1.30197	1.13384e-128	3.07179e-127	0.144229	0.348045	976	0.198276	0.180884	85.5771	1341.73	7.20246
KLHL41	-24.1315	-3.10994	1.16728e-128	3.15764e-127	0.0499483	0.236341	338	0.0759594	0.0732128	95.0052	514.017	6.2442
FLI1	24.1065	2.1191	2.13647e-128	5.77072e-127	0.272942	0.0918986	1847	0.413785	0.346271	72.7058	2800.08	7.93776
DLL4	24.0987	2.49449	2.58245e-128	6.96486e-127	0.251662	0.0685078	1703	0.379338	0.321604	74.8338	2566.98	7.85088
COL12A1	-24.0903	-4.43908	3.1558e-128	8.49846e-127	0.00930989	0.201682	63	0.0143776	0.0142752	99.069	97.2929	4.58795
HDDC2	-24.0309	-1.91063	1.32178e-127	3.55418e-126	0.0780257	0.272879	528	0.103097	0.0981216	92.1974	697.657	6.54916
ISOC2	-24.0289	-1.59713	1.38714e-127	3.72438e-126	0.100931	0.299385	683	0.136434	0.127895	89.9069	923.249	6.82898
ELOB	-24.0148	-0.656617	1.95014e-127	5.22818e-126	0.647998	0.806556	4385	1.20379	0.790181	35.2002	8146.08	9.00541
ABI3BP	-23.9977	-4.82805	2.94146e-127	7.8741e-126	0.00694547	0.198523	47	0.0103129	0.0102601	99.3055	69.7875	4.25968
ZFHX3	-23.9695	-3.61359	5.78022e-127	1.54503e-125	0.0177331	0.20945	120	0.0233332	0.0230652	98.2267	157.896	5.06825
INAFM1	-23.9443	-2.00259	1.06046e-126	2.83036e-125	0.0780257	0.269592	528	0.103505	0.0984919	92.1974	700.422	6.55311
SLC44A2	23.9134	1.93143	2.22361e-126	5.92601e-125	0.291414	0.117808	1972	0.450481	0.371895	70.8586	3048.4	8.0227
TIMM13	-23.8924	-1.17666	3.67412e-126	9.77717e-125	0.173341	0.377156	1173	0.242755	0.21733	82.6659	1642.72	7.40472
ATP5MD	-23.8488	-0.724337	1.0433e-125	2.77223e-124	0.57677	0.74586	3903	0.998596	0.692445	42.323	6757.5	8.81856
CCND3	23.8472	1.26794	1.08207e-125	2.87099e-124	0.38407	0.232585	2599	0.605061	0.473162	61.593	4094.45	8.31763
ECE1	23.8365	1.50199	1.39843e-125	3.7049e-124	0.352446	0.19848	2385	0.572426	0.452619	64.7554	3873.6	8.2622
STUB1	-23.7971	-0.916008	3.57485e-125	9.45707e-124	0.291562	0.502903	1973	0.425392	0.354447	70.8438	2878.63	7.96542
NDUFS8	-23.7852	-1.06037	4.7496e-125	1.25463e-123	0.255948	0.450316	1732	0.367918	0.31329	74.4052	2489.7	7.82032
EHD4	23.745	1.79104	1.23869e-124	3.26726e-123	0.299394	0.127668	2026	0.45539	0.375274	70.0606	3081.62	8.03354
CCM2L	23.7438	2.36524	1.27281e-124	3.35234e-123	0.251071	0.0693614	1699	0.374774	0.318289	74.8929	2536.09	7.83877
EIF4G2	23.7379	0.670874	1.46413e-124	3.85061e-123	0.614896	0.55741	4161	1.10472	0.744182	38.5104	7475.63	8.91954
ITGB1	23.7351	0.694	1.56782e-124	4.11729e-123	0.871435	0.732713	5897	2.05039	1.11527	12.8565	13875	9.53792
ATP5F1A	-23.6953	-0.950919	4.03182e-124	1.05727e-122	0.291119	0.49014	1970	0.433698	0.360257	70.8881	2934.84	7.98475
ATP5MC2	-23.687	-0.7318	4.90516e-124	1.28441e-122	0.54352	0.719481	3678	0.928927	0.656964	45.648	6286.05	8.74625
SON	23.6702	0.5643	7.31083e-124	1.91155e-122	0.765627	0.70023	5181	1.55272	0.937161	23.4373	10507.3	9.25992
YIF1A	-23.6627	-1.25156	8.73303e-124	2.28009e-122	0.142752	0.343777	966	0.200274	0.182549	85.7248	1355.25	7.21248
TNS1	23.6559	1.15899	1.02692e-123	2.67728e-122	0.415103	0.269763	2809	0.667001	0.511026	58.4897	4513.6	8.41507
TNFAIP6	-23.6414	-4.3767	1.44544e-123	3.76296e-122	0.0121176	0.200316	82	0.0182483	0.0180838	98.7882	123.487	4.8242
PIK3C2A	23.5819	1.56712	5.91311e-123	1.53715e-121	0.332496	0.172785	2250	0.515615	0.415821	66.7504	3489.17	8.15771
NFIX	-23.5774	-1.60113	6.56701e-123	1.70468e-121	0.0978277	0.291361	662	0.136712	0.12814	90.2172	925.13	6.83101
ARL6IP1	23.5723	1.11604	7.41184e-123	1.9212e-121	0.429437	0.300282	2906	0.700107	0.530691	57.0563	4737.63	8.4635
CIB1	-23.5329	-1.35034	1.88025e-122	4.86673e-121	0.12694	0.325124	859	0.176243	0.162326	87.306	1192.64	7.08476
ADCY4	23.5304	2.36432	1.99443e-122	5.15484e-121	0.251958	0.0734591	1705	0.382356	0.323789	74.8042	2587.4	7.8588
SLC25A6	-23.5299	-0.743478	2.01579e-122	5.20259e-121	0.491651	0.663394	3327	0.812382	0.594642	50.8349	5497.39	8.61221
SLFN5	23.5262	1.64659	2.19928e-122	5.66803e-121	0.323334	0.161687	2188	0.517534	0.417087	67.6666	3502.15	8.16142
SHANK3	23.5038	2.68157	3.7275e-122	9.59284e-121	0.23851	0.05916	1614	0.369037	0.314108	76.149	2497.27	7.82336
SPOCK2	23.4994	2.22891	4.13719e-122	1.0632e-120	0.25979	0.082252	1758	0.40083	0.337065	74.021	2712.42	7.90596
RTN4	-23.4808	-0.660148	6.40352e-122	1.64327e-120	0.603222	0.743427	4082	1.08341	0.734005	39.6778	7331.43	8.90006
RNH1	-23.4799	-0.788454	6.54883e-122	1.67816e-120	0.405645	0.597277	2745	0.639871	0.494618	59.4355	4330.01	8.37356
ITPKB	23.4527	2.00735	1.24025e-121	3.17365e-120	0.274716	0.100094	1859	0.414742	0.346947	72.5284	2806.56	7.94007
TMTC1	23.4453	1.48498	1.47674e-121	3.77345e-120	0.350672	0.199633	2373	0.570482	0.451382	64.9328	3860.45	8.2588
IFI6	23.4383	1.21203	1.74022e-121	4.4404e-120	0.406679	0.269165	2752	0.684129	0.521248	59.3321	4629.5	8.44042
COL18A1	-23.4364	-1.41501	1.81724e-121	4.63037e-120	0.115117	0.310697	779	0.174939	0.161216	88.4883	1183.81	7.07734
FKBP5	-23.4361	-2.06108	1.83213e-121	4.6617e-120	0.0602926	0.250341	408	0.0831162	0.0798422	93.9707	562.447	6.33407
GJA1	23.4276	1.8319	2.23845e-121	5.68751e-120	0.301759	0.137784	2042	0.492589	0.400512	69.8241	3333.35	8.11203
POMP	23.3853	0.515492	6.02641e-121	1.52904e-119	0.696025	0.679657	4710	1.36607	0.861229	30.3975	9244.17	9.13186
NDUFA5	-23.3025	-0.922858	4.18349e-120	1.05995e-118	0.291266	0.493469	1971	0.427218	0.355727	70.8734	2890.98	7.9697
RAD23A	-23.2936	-0.99953	5.14999e-120	1.303e-118	0.316979	0.50461	2145	0.476026	0.389353	68.3021	3221.27	8.07784
TIMP2	-23.2837	-1.00416	6.47774e-120	1.63663e-118	0.281218	0.459536	1903	0.427387	0.355845	71.8782	2892.13	7.97009
RPL37A	-23.2716	-0.435116	8.60259e-120	2.17044e-118	0.923304	0.964828	6248	2.76512	1.32578	7.66957	18711.6	9.83695
FLNA	-23.2687	-1.19738	9.18999e-120	2.31539e-118	0.175706	0.370369	1189	0.263703	0.234046	82.4294	1784.48	7.48744
MGST1	-23.2676	-4.61914	9.4366e-120	2.3742e-118	0.00857101	0.194169	58	0.0130398	0.0129555	99.1429	88.2401	4.49133
NDUFA13	-23.2604	-0.868128	1.11589e-119	2.80359e-118	0.316979	0.524714	2145	0.473764	0.38782	68.3021	3205.96	8.07308
PDCD5	-23.2556	-0.891097	1.2483e-119	3.13189e-118	0.274568	0.486213	1858	0.406794	0.341313	72.5432	2752.77	7.92073
REXO2	-23.2311	-1.06895	2.20935e-119	5.53538e-118	0.194769	0.393802	1318	0.275873	0.243631	80.5231	1866.84	7.53254
GAS6	23.2099	0.800423	3.62004e-119	9.05715e-118	0.565095	0.451255	3824	0.992877	0.689579	43.4905	6718.8	8.81281
ATP5F1B	-23.1469	-0.747178	1.56303e-118	3.90518e-117	0.497414	0.677864	3366	0.826292	0.602288	50.2586	5591.52	8.62918
PRDX5	-23.1391	-0.727331	1.87191e-118	4.67043e-117	0.487217	0.676498	3297	0.79327	0.584041	51.2783	5368.06	8.58841
CTSK	-23.1293	-3.99791	2.34643e-118	5.84624e-117	0.0122654	0.197115	83	0.0183534	0.018187	98.7735	124.198	4.82989
PREX2	23.1101	1.58718	3.6677e-118	9.12563e-117	0.325698	0.166425	2204	0.525725	0.42247	67.4302	3557.58	8.17712
PGM1	-23.0887	-2.61703	6.02035e-118	1.49586e-116	0.0493572	0.232201	334	0.0720756	0.0695965	95.0643	487.735	6.19182
MPG	-23.0726	-1.13639	8.72104e-118	2.1639e-116	0.165657	0.364777	1121	0.231139	0.20794	83.4343	1564.12	7.35571
ANXA5	-23.0416	-0.59203	1.7845e-117	4.41664e-116	0.618738	0.712865	4187	1.1219	0.752312	38.1262	7591.9	8.93497
DES	-23.0416	-1.77006	1.78492e-117	4.41664e-116	0.309295	0.461414	2093	0.526189	0.422774	69.0705	3560.72	8.178
MAP3K11	22.9954	1.83907	5.18506e-117	1.28124e-115	0.283139	0.114692	1916	0.423223	0.352924	71.6861	2863.95	7.96031
NDUFV3	-22.9944	-1.39121	5.30327e-117	1.30865e-115	0.154721	0.338655	1047	0.218648	0.197742	84.5279	1479.59	7.3002
EID1	-22.9876	-0.578772	6.2057e-117	1.52924e-115	0.660854	0.777446	4472	1.23313	0.803403	33.9146	8344.57	9.02949
GCSH	-22.9707	-1.55444	9.15736e-117	2.25351e-115	0.101374	0.290806	686	0.139227	0.13035	89.8626	942.151	6.84923
COX5A	-22.9519	-1.14484	1.41057e-116	3.4665e-115	0.281513	0.457828	1905	0.414489	0.346768	71.8487	2804.85	7.93946
MECOM	22.9415	2.44942	1.78944e-116	4.39156e-115	0.242944	0.0685078	1644	0.379749	0.321901	75.7056	2569.76	7.85196
CDC42EP3	22.9107	1.97535	3.63343e-116	8.90488e-115	0.268509	0.096295	1817	0.405278	0.340235	73.1491	2742.52	7.917
DLK1	-22.8891	-3.55926	5.96532e-116	1.46e-114	0.0407862	0.217304	276	0.0620405	0.060192	95.9214	419.828	6.04222
GRHPR	-22.8795	-1.10781	7.43985e-116	1.81842e-114	0.170533	0.369558	1154	0.239162	0.214435	82.9467	1618.41	7.38982
CYCS	-22.8766	-0.859652	7.94395e-116	1.93899e-114	0.391015	0.565435	2646	0.607983	0.47498	60.8985	4114.22	8.32245
LAPTM4A	-22.8675	-0.636186	9.78264e-116	2.38455e-114	0.597902	0.683328	4046	1.05347	0.719533	40.2098	7128.86	8.87205
AKAP12	-22.8403	-1.36094	1.82667e-115	4.44653e-114	0.132851	0.321069	899	0.209869	0.190512	86.7149	1420.18	7.25924
APRT	-22.8294	-0.938346	2.33888e-115	5.6857e-114	0.254322	0.451724	1721	0.364413	0.310724	74.5678	2465.98	7.81075
SCARF1	22.8287	2.47856	2.37994e-115	5.77769e-114	0.239249	0.0654772	1619	0.361562	0.308632	76.0751	2446.69	7.8029
LARP6	-22.7872	-2.53333	6.14189e-115	1.48904e-113	0.0425595	0.224731	288	0.0564228	0.0548885	95.7441	381.813	5.94755
MZT2B	-22.7842	-0.7283	6.57898e-115	1.59286e-113	0.462095	0.656821	3127	0.732613	0.549631	53.7905	4957.59	8.50888
GTF2H5	-22.7366	-1.23831	1.94933e-114	4.71324e-113	0.139944	0.333191	947	0.193616	0.176987	86.0056	1310.2	7.1787
BEX3	-22.7137	-1.06423	3.27809e-114	7.91537e-113	0.206886	0.396193	1400	0.295967	0.259257	79.3114	2002.81	7.6028
PODN	-22.7113	-4.90326	3.46642e-114	8.35891e-113	0.00679769	0.187895	46	0.00945789	0.00941344	99.3202	64.0015	4.17441
NDUFS3	-22.675	-1.20508	7.90039e-114	1.90255e-112	0.161667	0.35146	1094	0.229212	0.206373	83.8333	1551.08	7.34735
CITED4	-22.6587	-3.31586	1.1457e-113	2.75534e-112	0.0218708	0.203005	148	0.0298799	0.0294422	97.8129	202.197	5.31418
GMFG	22.648	1.4254	1.45989e-113	3.50628e-112	0.308408	0.134369	2087	0.465119	0.381936	69.1592	3147.46	8.05467
TP53I13	-22.6384	-2.87823	1.81654e-113	4.35703e-112	0.0268952	0.209066	182	0.0378443	0.0371457	97.3105	256.092	5.54943
ABCC9	-22.6287	-2.22557	2.26319e-113	5.42111e-112	0.0778779	0.25286	527	0.106799	0.101472	92.2122	722.71	6.58439
ASAH1	-22.6184	-0.925031	2.85898e-113	6.83911e-112	0.279149	0.473194	1889	0.418159	0.349359	72.0851	2829.68	7.94827
TMED3	-22.6031	-4.67045	4.04307e-113	9.65881e-112	0.00679769	0.187297	46	0.0098058	0.00975804	99.3202	66.3559	4.20999
FMC1	-22.5376	-1.83347	1.77666e-112	4.23877e-111	0.0741835	0.25811	502	0.100356	0.0956339	92.5816	679.11	6.52225
PLN	-22.5082	-2.62206	3.45197e-112	8.22484e-111	0.0604404	0.234847	409	0.0921707	0.0881672	93.956	623.719	6.4373
LMO4	-22.4719	-0.88834	7.81504e-112	1.85959e-110	0.28107	0.474176	1902	0.41945	0.350269	71.893	2838.42	7.95135
CTNNAL1	22.4663	1.47482	8.87082e-112	2.10802e-110	0.325255	0.171675	2201	0.499513	0.40514	67.4745	3380.2	8.12599
TAPBP	22.4629	1.35261	9.58097e-112	2.27377e-110	0.357027	0.214231	2416	0.565311	0.448085	64.2973	3825.46	8.2497
NDUFV1	-22.4478	-1.17349	1.34347e-111	3.18414e-110	0.165361	0.35432	1119	0.237709	0.213262	83.4639	1608.57	7.38373
SPRY2	-22.4376	-1.6285	1.69037e-111	4.00105e-110	0.0917689	0.275482	621	0.129986	0.122205	90.8231	879.612	6.78062
ATRX	22.4295	0.974061	2.02912e-111	4.79656e-110	0.460618	0.34796	3117	0.776653	0.574731	53.9382	5255.61	8.56724
OST4	-22.4291	-0.692707	2.04809e-111	4.83504e-110	0.513965	0.698651	3478	0.859074	0.620079	48.6035	5813.35	8.66809
PCDH12	22.4197	2.60859	2.52895e-111	5.96243e-110	0.228462	0.0561721	1546	0.346544	0.297541	77.1538	2345.06	7.76049
LDLR	22.4081	1.62473	3.28394e-111	7.73231e-110	0.310034	0.156181	2098	0.489317	0.398318	68.9966	3311.21	8.10537
PRKCH	22.337	1.96743	1.61491e-110	3.79747e-109	0.262302	0.0945023	1775	0.391388	0.330302	73.7698	2648.52	7.88213
AKAP13	-22.3118	-1.51341	2.83805e-110	6.66498e-109	0.098271	0.282739	665	0.139474	0.130567	90.1729	943.824	6.851
AP1S2	22.3011	1.12513	3.60455e-110	8.454e-109	0.397517	0.263189	2690	0.63134	0.489402	60.2483	4272.28	8.36014
WASF2	22.2843	0.715587	5.24153e-110	1.22773e-108	0.572927	0.496116	3877	1.01248	0.699366	42.7073	6851.43	8.83236
CBR1	-22.2413	-1.4244	1.36892e-109	3.20227e-108	0.107285	0.292257	726	0.14756	0.137638	89.2715	998.541	6.9073
NDUFB8	-22.2272	-0.726592	1.87328e-109	4.37641e-108	0.433722	0.630314	2935	0.680911	0.519336	56.6278	4607.73	8.43571
PPDPFL	-22.2156	-3.06241	2.42722e-109	5.6632e-108	0.0325107	0.208767	220	0.0522853	0.0509643	96.7489	353.815	5.8716
ATP6V0D1	-22.2009	-1.38063	3.36391e-109	7.83852e-108	0.130634	0.312276	884	0.185857	0.170466	86.9366	1257.69	7.13783
SERINC3	22.1883	0.985256	4.45714e-109	1.03725e-107	0.45249	0.343008	3062	0.746341	0.557523	54.751	5050.49	8.52744
MIER2	22.1797	2.13485	5.39783e-109	1.25454e-107	0.249741	0.082124	1690	0.376257	0.319368	75.0259	2546.13	7.84272
FRY	22.1734	1.4173	6.20205e-109	1.4396e-107	0.335008	0.186316	2267	0.52628	0.422833	66.4992	3561.33	8.17817
MAST4	22.1114	1.90581	2.45492e-108	5.69091e-107	0.272499	0.111661	1844	0.422778	0.352611	72.7501	2860.94	7.95925
MIR22HG	-22.1109	-1.70297	2.48258e-108	5.74764e-107	0.0848234	0.264939	574	0.11996	0.113293	91.5177	811.769	6.70045
PRDX6	-22.1096	-0.741826	2.55597e-108	5.90994e-107	0.426334	0.6126	2885	0.669072	0.512268	57.3666	4527.61	8.41817
KIAA1217	22.0975	1.91357	3.33849e-108	7.70938e-107	0.272351	0.112814	1843	0.42164	0.351811	72.7649	2853.24	7.95656
RAB34	-22.067	-1.16836	6.56703e-108	1.51454e-106	0.164327	0.349283	1112	0.229265	0.206416	83.5673	1551.43	7.34758
IRF7	22.0492	1.76482	9.72505e-108	2.24e-106	0.280774	0.120369	1900	0.434817	0.361037	71.9226	2942.41	7.98732
MRPL34	-22.0306	-1.10965	1.46551e-107	3.37124e-106	0.181469	0.367552	1228	0.25258	0.225205	81.8531	1709.21	7.44437
MACROD1	-22.0249	-2.20842	1.66149e-107	3.81719e-106	0.0623615	0.23728	422	0.0885294	0.0848276	93.7639	599.078	6.39706
COMT	-22.0123	-0.85003	2.19565e-107	5.03796e-106	0.278853	0.474262	1887	0.412247	0.345182	72.1147	2789.68	7.93404
EIF3K	-22.0054	-0.639691	2.55594e-107	5.85718e-106	0.604699	0.764086	4092	1.07451	0.729724	39.5301	7271.19	8.89181
AVPR2	21.9955	2.27392	3.17719e-107	7.27155e-106	0.238658	0.0708554	1615	0.36122	0.308381	76.1342	2444.37	7.80195
TMEM98	-21.995	-3.80484	3.2137e-107	7.34579e-106	0.0128565	0.188834	87	0.0179242	0.0177654	98.7143	121.293	4.80642
MYL6	21.9549	0.488704	7.77033e-107	1.77386e-105	0.920201	0.867808	6227	2.58058	1.27552	7.9799	17462.8	9.76788
BCAP29	21.9442	0.947451	9.84389e-107	2.24438e-105	0.462687	0.36371	3131	0.770311	0.571155	53.7313	5212.7	8.55904
NOTCH1	21.9436	2.07633	9.96909e-107	2.27005e-105	0.254027	0.0899778	1719	0.394089	0.332241	74.5973	2666.8	7.88901
DBP	-21.9412	-1.75255	1.05099e-106	2.39017e-105	0.0747746	0.254439	506	0.105942	0.100697	92.5225	716.906	6.57634
PTGER4	21.8708	1.47751	4.92642e-106	1.11896e-104	0.322595	0.17637	2183	0.507235	0.410277	67.7405	3432.46	8.14132
JUP	21.8652	1.40187	5.5764e-106	1.26499e-104	0.336929	0.196901	2280	0.525719	0.422466	66.3071	3557.54	8.17711
MYL6B	-21.8344	-1.75928	1.09249e-105	2.47516e-104	0.112458	0.287092	761	0.164	0.151862	88.7542	1109.79	7.01282
COX14	-21.8162	-0.990351	1.62689e-105	3.68128e-104	0.222107	0.408358	1503	0.314539	0.273486	77.7893	2128.48	7.66363
UAP1	-21.7837	-1.64006	3.31289e-105	7.48687e-104	0.0929511	0.269165	629	0.130281	0.122466	90.7049	881.612	6.78289
SNHG7	21.7763	0.898793	3.89555e-105	8.79259e-104	0.466824	0.362131	3159	0.771998	0.572108	53.3176	5224.11	8.56123
SASH1	21.7738	1.0659	4.11339e-105	9.27265e-104	0.414068	0.289312	2802	0.669194	0.512341	58.5932	4528.44	8.41835
CYFIP1	21.7388	1.41233	8.81368e-105	1.98435e-103	0.332496	0.191053	2250	0.519869	0.418624	66.7504	3517.95	8.16592
RPL6	-21.6994	-0.476782	2.07891e-104	4.6747e-103	0.871583	0.933456	5898	2.28472	1.18928	12.8417	15460.7	9.64612
EEF1B2	-21.6916	-0.603877	2.46536e-104	5.53675e-103	0.662775	0.788928	4485	1.26968	0.81964	33.7225	8591.94	9.0587
MZT2A	-21.6893	-1.31309	2.58776e-104	5.80439e-103	0.125018	0.306386	846	0.166402	0.153924	87.4982	1126.04	7.02735
UQCC2	-21.6641	-1.97386	4.47871e-104	1.00333e-102	0.0632481	0.238731	428	0.0864548	0.0829199	93.6752	585.04	6.37339
COX7A2	-21.6537	-0.659221	5.61245e-104	1.25575e-102	0.541599	0.725713	3665	0.910963	0.647608	45.8401	6164.49	8.72672
GSTP1	-21.6303	-0.515927	9.30953e-104	2.08036e-102	0.710359	0.8098	4807	1.39027	0.871406	28.9641	9407.95	9.14942
IL27RA	21.6272	2.28964	9.97193e-104	2.22562e-102	0.234225	0.0693614	1585	0.354892	0.303721	76.5775	2401.55	7.78429
MYOC	-21.6015	-3.44861	1.73874e-103	3.87587e-102	0.0258608	0.196858	175	0.0384202	0.0377005	97.4139	259.989	5.56448
MYL12A	21.598	0.25967	1.87452e-103	4.17336e-102	0.89567	0.890046	6061	2.28671	1.18989	10.433	15474.2	9.64699
EEF1D	-21.5746	-0.552597	3.11327e-103	6.9227e-102	0.718191	0.838484	4860	1.45574	0.898428	28.1809	9850.99	9.19543
NDRG1	21.5735	1.07525	3.18572e-103	7.07504e-102	0.405202	0.284617	2742	0.652527	0.502306	59.4798	4415.65	8.39314
ESD	-21.5187	-0.779124	1.04146e-102	2.31009e-101	0.318014	0.512933	2152	0.471652	0.386385	68.1986	3191.67	8.06861
GADD45GIP1	-21.4916	-0.760255	1.86567e-102	4.13319e-101	0.346387	0.546141	2344	0.521173	0.419481	65.3613	3526.77	8.16842
ATF5	-21.4517	-2.37173	4.4032e-102	9.74283e-101	0.0466972	0.218457	316	0.0648477	0.0628318	95.3303	438.824	6.08638
POLR2J	-21.4489	-0.927736	4.67868e-102	1.03397e-100	0.230974	0.421205	1563	0.331211	0.286089	76.9026	2241.31	7.71526
PLCG2	21.4121	0.88173	1.03165e-101	2.27711e-100	0.490173	0.386631	3317	0.858418	0.619725	50.9827	5808.91	8.66732
ARL6IP4	-21.4099	-0.686884	1.08088e-101	2.38283e-100	0.478794	0.674492	3240	0.780903	0.57712	52.1206	5284.37	8.5727
PKDCC	-21.4096	-2.80488	1.08778e-101	2.39512e-100	0.0267475	0.198907	181	0.0384299	0.0377099	97.3253	260.055	5.56473
PPARG	21.3822	1.81607	1.95652e-101	4.30267e-100	0.261563	0.102826	1770	0.38326	0.324443	73.8437	2593.52	7.86116
ENDOG	-21.3817	-2.27799	1.97868e-101	4.3461e-100	0.0508349	0.222127	344	0.0701139	0.0677651	94.9165	474.461	6.16428
FAM198B	21.3723	1.15988	2.41862e-101	5.30593e-100	0.387025	0.266348	2619	0.638017	0.493486	61.2975	4317.46	8.37065
CMYA5	-21.3676	-3.28675	2.67756e-101	5.86681e-100	0.0255652	0.195365	173	0.0401901	0.0394035	97.4435	271.967	5.60935
HPCAL1	21.3616	1.55201	3.04516e-101	6.66415e-100	0.293631	0.142223	1987	0.437155	0.362666	70.6369	2958.23	7.99268
METRNL	-21.3335	-4.56676	5.55455e-101	1.2141e-99	0.00768435	0.177907	52	0.0109764	0.0109166	99.2316	74.2776	4.32118
PLEC	21.3286	1.41655	6.1685e-101	1.34666e-99	0.330132	0.192718	2234	0.518758	0.417893	66.9868	3510.43	8.16378
PGAM2	-21.2667	-2.55087	2.31098e-100	5.03906e-99	0.098271	0.255079	665	0.152966	0.142338	90.1729	1035.12	6.94324
AFAP1L1	21.2545	1.78446	2.99581e-100	6.5244e-99	0.2691	0.113838	1821	0.406888	0.34138	73.09	2753.41	7.92096
EMILIN1	-21.2349	-3.88358	4.54849e-100	9.89393e-99	0.0128565	0.182431	87	0.0164035	0.0162704	98.7143	111.002	4.71852
C1orf21	21.2326	0.833232	4.77292e-100	1.03696e-98	0.48308	0.398711	3269	0.80377	0.589879	51.692	5439.11	8.60155
ATP5F1C	-21.1984	-0.732792	9.8882e-100	2.1457e-98	0.415546	0.60321	2812	0.656162	0.504503	58.4454	4440.25	8.39869
USHBP1	21.191	2.3419	1.15612e-99	2.50573e-98	0.225506	0.0630015	1526	0.336105	0.289759	77.4494	2274.42	7.72992
S100A13	-21.1661	-0.777454	1.9602e-99	4.24333e-98	0.431506	0.563727	2920	0.689557	0.524467	56.8494	4666.23	8.44832
UBE2B	-21.1172	-0.744372	5.53197e-99	1.19609e-97	0.391015	0.575977	2646	0.606617	0.474131	60.8985	4104.98	8.3202
ISCU	-21.1158	-0.781274	5.69351e-99	1.22954e-97	0.337668	0.526251	2285	0.504937	0.408751	66.2332	3416.91	8.13678
RHOQ	-21.11	-1.30161	6.43612e-99	1.38824e-97	0.116891	0.29405	791	0.162456	0.150535	88.3109	1099.34	7.00337
EFEMP2	-21.1076	-1.06046	6.77875e-99	1.46039e-97	0.17142	0.350563	1160	0.246095	0.220014	82.858	1665.32	7.41837
MEDAG	-21.0997	-4.40694	7.99648e-99	1.72068e-97	0.00886656	0.177181	60	0.012312	0.0122368	99.1133	83.3154	4.43457
DYNC1LI2	21.086	1.00889	1.06971e-98	2.29905e-97	0.415989	0.301221	2815	0.667223	0.511159	58.4011	4515.1	8.4154
DCTN3	-21.0661	-0.854639	1.62964e-98	3.49828e-97	0.24782	0.439389	1677	0.3518	0.301437	75.218	2380.63	7.77554
ERAP2	21.0658	1.38563	1.63808e-98	3.5122e-97	0.333383	0.198737	2256	0.532223	0.426719	66.6617	3601.55	8.1894
EPHB4	21.052	2.21014	2.19039e-98	4.69082e-97	0.232156	0.0723066	1571	0.342901	0.294832	76.7844	2320.41	7.74993
PCOLCE2	-21.0502	-4.12103	2.27898e-98	4.87475e-97	0.0140387	0.181364	95	0.0214822	0.0212547	98.5961	145.37	4.98614
PDE4DIP	-21.0474	-2.71338	2.41386e-98	5.15712e-97	0.0391606	0.206036	265	0.0563387	0.0548089	96.0839	381.244	5.94606
CDC42	21.0059	0.458508	5.79293e-98	1.23617e-96	0.717305	0.689901	4854	1.41686	0.882471	28.2695	9587.91	9.16836
CRYBG3	20.9708	1.63212	1.21245e-97	2.58421e-96	0.292301	0.147217	1978	0.459617	0.378174	70.7699	3110.23	8.04277
RPS24	-20.9517	-0.409304	1.81022e-97	3.85374e-96	0.915324	0.958127	6194	2.68021	1.30297	8.46756	18137	9.80576
RNF144B	20.9385	2.02613	2.38626e-97	5.07405e-96	0.24516	0.0883558	1659	0.372853	0.316891	75.484	2523.1	7.83364
SEMA3G	20.9092	2.52243	4.42009e-97	9.38761e-96	0.220186	0.0603978	1490	0.361628	0.308681	77.9814	2447.14	7.80308
PLBD1	-20.9023	-3.91628	5.10441e-97	1.08282e-95	0.0106399	0.177864	72	0.0155866	0.0154664	98.936	105.475	4.66791
MRPL20	-20.882	-0.760576	7.8126e-97	1.65537e-95	0.342101	0.535769	2315	0.517869	0.417308	65.7899	3504.42	8.16207
CD79B	20.8723	1.86125	9.57148e-97	2.02566e-95	0.252254	0.0942462	1707	0.389921	0.329247	74.7746	2638.6	7.87838
PSME1	20.867	0.589525	1.06812e-96	2.25787e-95	0.603665	0.55677	4085	1.08179	0.733228	39.6335	7320.48	8.89857
ADH5	-20.8603	-0.892621	1.22934e-96	2.59562e-95	0.228018	0.411175	1543	0.327406	0.283227	77.1982	2215.56	7.70371
EMP2	20.8483	0.625741	1.57932e-96	3.33065e-95	0.624649	0.547635	4227	1.13568	0.758784	37.5351	7685.13	8.94717
HOXC9	-20.8479	-3.2531	1.59407e-96	3.35782e-95	0.0193587	0.186316	131	0.0250384	0.0247301	98.0641	169.435	5.13835
KCNS3	-20.8069	-3.49884	3.7458e-96	7.88108e-95	0.0156643	0.18209	106	0.0207002	0.0204888	98.4336	140.078	4.94931
IMPA2	-20.8021	-2.29726	4.14584e-96	8.71257e-95	0.0502438	0.216365	340	0.0664243	0.0643113	94.9756	449.493	6.11034
RPS3A	-20.7982	-0.482613	4.49207e-96	9.42916e-95	0.894784	0.955651	6055	2.59399	1.27926	10.5216	17553.5	9.77307
EFEMP1	-20.7966	-4.34801	4.64188e-96	9.73226e-95	0.00930989	0.175218	63	0.0139308	0.0138347	99.069	94.27	4.55672
GTF3A	-20.7947	-0.919688	4.83825e-96	1.01322e-94	0.232599	0.413565	1574	0.335163	0.289053	76.7401	2268.05	7.72712
GFRA1	-20.789	-4.02441	5.44882e-96	1.13975e-94	0.0113787	0.177224	77	0.0146751	0.0145684	98.8621	99.3061	4.60823
CKS1B	-20.7835	-2.42513	6.10384e-96	1.27528e-94	0.0379784	0.205267	257	0.0487263	0.0475763	96.2022	329.731	5.8013
ANAPC16	-20.7787	-0.773557	6.73971e-96	1.4065e-94	0.323334	0.512763	2188	0.487381	0.397017	67.6666	3298.11	8.10141
ABHD17A	20.7761	0.916859	7.12709e-96	1.48562e-94	0.434166	0.32888	2938	0.693317	0.526689	56.5834	4691.68	8.45376
PMVK	-20.7731	-1.38288	7.58404e-96	1.57904e-94	0.0979755	0.272452	663	0.132741	0.12464	90.2025	898.257	6.80157
RET	-20.753	-4.5494	1.15117e-95	2.39403e-94	0.00709325	0.172785	48	0.0108545	0.0107961	99.2907	73.4527	4.31016
RAB13	20.7493	1.00388	1.24473e-95	2.58562e-94	0.40269	0.281629	2725	0.639609	0.494458	59.731	4328.23	8.37315
SPCS3	20.7456	1.11164	1.34453e-95	2.78971e-94	0.380966	0.261055	2578	0.599342	0.469592	61.9034	4055.75	8.30814
NIPSNAP2	-20.739	-1.24603	1.54012e-95	3.19184e-94	0.167282	0.333746	1132	0.23788	0.2134	83.2718	1609.73	7.38444
MAF1	-20.6997	-0.88886	3.48368e-95	7.21151e-94	0.237772	0.421461	1609	0.34225	0.294347	76.2228	2316	7.74803
RCN1	20.6926	0.825811	4.03477e-95	8.3427e-94	0.476134	0.382619	3222	0.783444	0.578546	52.3866	5301.56	8.57595
CD320	20.6746	1.43519	5.86638e-95	1.2116e-93	0.324368	0.192121	2195	0.544281	0.434558	67.5632	3683.15	8.21179
MSX1	20.6573	1.79039	8.40126e-95	1.73315e-93	0.26112	0.110167	1767	0.400691	0.336966	73.888	2711.48	7.90562
ECI1	-20.6534	-1.10079	9.1014e-95	1.87543e-93	0.166248	0.340277	1125	0.232472	0.209022	83.3752	1573.14	7.36146
GDF10	-20.6412	-4.4695	1.1706e-94	2.40938e-93	0.00812768	0.172827	55	0.0122028	0.012129	99.1872	82.5765	4.42576
NEGR1	-20.6103	-4.63568	2.2206e-94	4.5653e-93	0.00664992	0.171163	45	0.00992521	0.00987628	99.335	67.1639	4.22192
PHACTR4	20.6031	1.48976	2.57501e-94	5.28788e-93	0.304419	0.164717	2060	0.470681	0.385726	69.5581	3185.1	8.06655
PDE2A	20.5956	2.30757	3.00403e-94	6.16186e-93	0.222403	0.0648796	1505	0.333614	0.287892	77.7597	2257.56	7.72248
RERG	-20.5804	-3.48062	4.11138e-94	8.42365e-93	0.0161076	0.180809	109	0.0216032	0.0213732	98.3892	146.189	4.99172
MT-CO2	20.5593	0.347739	6.34942e-94	1.29943e-92	0.99867	0.988219	6758	4.38535	1.68368	0.132998	29675.7	10.2981
TNFRSF4	20.5577	2.02731	6.56182e-94	1.34137e-92	0.237772	0.0820386	1609	0.37228	0.316474	76.2228	2519.22	7.8321
CLIC4	20.5523	1.06887	7.34596e-94	1.49996e-92	0.392345	0.277232	2655	0.630947	0.489161	60.7655	4269.62	8.35951
SUCLG1	-20.5262	-0.918957	1.25558e-93	2.56085e-92	0.209842	0.391753	1420	0.303197	0.26482	79.0158	2051.73	7.62693
ZNF160	20.4733	1.76011	3.72779e-93	7.59448e-92	0.262302	0.113411	1775	0.395786	0.333458	73.7698	2678.28	7.8933
PYGM	-20.4725	-2.81667	3.78663e-93	7.70562e-92	0.049505	0.20817	335	0.0739842	0.0713753	95.0495	500.651	6.21791
NDUFB4	-20.434	-0.654114	8.33753e-93	1.69473e-91	0.521649	0.690114	3530	0.867993	0.624865	47.8351	5873.71	8.67841
SLC25A11	-20.4097	-1.14818	1.3701e-92	2.7818e-91	0.168612	0.337289	1141	0.237022	0.212707	83.1388	1603.93	7.38083
FKBP3	-20.4081	-1.14577	1.41731e-92	2.87441e-91	0.173193	0.34002	1172	0.245788	0.219768	82.6807	1663.25	7.41713
ODC1	-20.406	-2.33759	1.47922e-92	2.99658e-91	0.045515	0.208981	308	0.0617021	0.0598734	95.4485	417.538	6.03677
ATP5IF1	-20.3976	-0.690974	1.7566e-92	3.55449e-91	0.443032	0.62118	2998	0.704776	0.533434	55.6968	4769.22	8.47015
DMAC1	-20.3895	-1.24253	2.07148e-92	4.18695e-91	0.123393	0.294818	835	0.17091	0.157782	87.6607	1156.55	7.05406
GLRX5	-20.3769	-0.885484	2.68064e-92	5.41212e-91	0.256687	0.432132	1737	0.370069	0.314861	74.3313	2504.26	7.82615
HLA-DQA1	20.3656	1.91747	3.37668e-92	6.80975e-91	0.235112	0.0777702	1591	0.355259	0.303993	76.4888	2404.04	7.78532
NUDT4	-20.3303	-2.27145	6.94184e-92	1.3984e-90	0.0444806	0.208042	301	0.0583066	0.0566701	95.5519	394.561	5.98031
HTRA1	-20.3194	-1.23168	8.66605e-92	1.74378e-90	0.147924	0.311508	1001	0.215404	0.195077	85.2076	1457.64	7.28526
SLN	-20.3184	-2.40171	8.84491e-92	1.77778e-90	0.111719	0.259604	756	0.176126	0.162226	88.8281	1191.85	7.0841
CABP1	20.3099	2.12572	1.05122e-91	2.11053e-90	0.226245	0.0710688	1531	0.339349	0.292184	77.3755	2296.38	7.73952
PPIB	-20.3086	-0.610019	1.08024e-91	2.16639e-90	0.521501	0.631637	3529	0.868141	0.624944	47.8499	5874.71	8.67858
TFPI2	20.3008	2.39914	1.26594e-91	2.53597e-90	0.21398	0.057666	1448	0.326478	0.282527	78.602	2209.28	7.70087
MORF4L2	-20.2985	-0.835391	1.32612e-91	2.65356e-90	0.239397	0.422102	1620	0.344886	0.296309	76.0603	2333.84	7.7557
ATF3	-20.2975	-0.948597	1.35287e-91	2.70409e-90	0.303975	0.449676	2057	0.515443	0.415708	69.6025	3488	8.15737
SERINC1	20.2974	0.883649	1.35546e-91	2.70627e-90	0.451751	0.355771	3057	0.745692	0.557151	54.8249	5046.1	8.52657
MT1X	-20.2951	-1.0171	1.41957e-91	2.83111e-90	0.324812	0.472512	2198	0.530662	0.4257	67.5188	3590.99	8.18646
PTTG1IP	20.2896	0.988397	1.58885e-91	3.1652e-90	0.414364	0.309843	2804	0.668616	0.511995	58.5636	4524.53	8.41749
CAVIN3	-20.2874	-0.739191	1.66093e-91	3.30514e-90	0.384809	0.535684	2604	0.612515	0.477795	61.5191	4144.89	8.32987
SDC3	20.2692	2.08036	2.40528e-91	4.78105e-90	0.23585	0.085624	1596	0.357741	0.305822	76.415	2420.83	7.79228
NDUFC1	-20.2565	-0.664491	3.11433e-91	6.18362e-90	0.467711	0.641412	3165	0.760569	0.565637	53.2289	5146.77	8.54632
P4HA2	-20.254	-1.18086	3.27549e-91	6.49645e-90	0.153835	0.318252	1041	0.226006	0.203762	84.6165	1529.38	7.33327
RGS10	-20.2527	-4.46165	3.36087e-91	6.65844e-90	0.00768435	0.169327	52	0.0106097	0.0105539	99.2316	71.7962	4.28766
RPS3	-20.2267	-0.494225	5.69508e-91	1.12705e-89	0.873208	0.934907	5909	2.33922	1.20574	12.6792	15829.5	9.66969
ADD1	20.212	0.962586	7.68468e-91	1.51912e-89	0.422344	0.324441	2858	0.687125	0.523026	57.7656	4649.77	8.44479
VASP	20.1856	0.958907	1.311e-90	2.58876e-89	0.393527	0.260201	2663	0.620981	0.483031	60.6473	4202.18	8.3436
DNAJC19	-20.1756	-0.913028	1.60337e-90	3.16261e-89	0.214127	0.391967	1449	0.304405	0.265747	78.5873	2059.91	7.6309
ARHGAP31	20.1382	2.28983	3.41622e-90	6.73104e-89	0.220038	0.0676114	1489	0.326301	0.282394	77.9962	2208.08	7.70033
LDB3	-20.1125	-2.78945	5.73222e-90	1.12819e-88	0.0416728	0.199377	282	0.0620323	0.0601844	95.8327	419.773	6.04209
COPS9	-20.1053	-0.668709	6.62769e-90	1.30301e-88	0.433722	0.615332	2935	0.671347	0.51363	56.6278	4543	8.42156
ZNF366	20.0979	2.3602	7.69622e-90	1.51143e-88	0.214423	0.0607393	1451	0.317194	0.275504	78.5577	2146.45	7.67204
COLEC12	-20.0796	-4.76272	1.11374e-89	2.18486e-88	0.00664992	0.166766	45	0.00973407	0.009687	99.335	65.8705	4.20276
SQSTM1	-20.0681	-0.658783	1.40294e-89	2.74919e-88	0.432097	0.615588	2924	0.701673	0.531612	56.7903	4748.22	8.46574
SYNGR1	-20.0531	-3.56702	1.89711e-89	3.7135e-88	0.0140387	0.174449	95	0.0187092	0.0185364	98.5961	126.605	4.84894
MT-ATP6	20.0469	0.345331	2.14882e-89	4.20163e-88	0.999261	0.99236	6762	4.7804	1.75447	0.073888	32349	10.3844
PLSCR1	20.0327	1.11423	2.8586e-89	5.58344e-88	0.367814	0.25111	2489	0.582321	0.458893	63.2186	3940.57	8.27933
PLEKHG1	20.0296	2.46123	3.03868e-89	5.92873e-88	0.209399	0.0554465	1417	0.311207	0.270948	79.0601	2105.94	7.65299
SEMA5A	-20.0217	-4.23296	3.56378e-89	6.94571e-88	0.00916211	0.1689	62	0.0124799	0.0124027	99.0838	84.4518	4.44795
EMP1	20.0145	0.756018	4.12148e-89	8.02395e-88	0.511748	0.404004	3463	0.892875	0.638097	48.8252	6042.08	8.70667
NDUFAF8	-20.0043	-1.27801	5.0565e-89	9.83366e-88	0.121472	0.287647	822	0.16496	0.152687	87.8528	1116.28	7.01866
CCDC107	-19.9999	-0.89784	5.51938e-89	1.07223e-87	0.215162	0.390558	1456	0.304482	0.265806	78.4838	2060.43	7.63116
BHLHE41	-19.9815	-3.82078	7.97117e-89	1.54685e-87	0.0121176	0.171718	82	0.0165884	0.0164523	98.7882	112.254	4.72963
CSGALNACT1	19.9756	2.1065	8.97898e-89	1.74055e-87	0.227132	0.0764897	1537	0.34107	0.293468	77.2868	2308.02	7.74458
VKORC1	-19.9678	-0.84538	1.04944e-88	2.03213e-87	0.243535	0.417278	1648	0.358343	0.306266	75.6465	2424.91	7.79396
NDUFA4	-19.9502	-0.622186	1.49205e-88	2.88608e-87	0.686863	0.782013	4648	1.29345	0.830057	31.3137	8752.77	9.07724
RPL24	-19.903	-0.425954	3.83239e-88	7.40502e-87	0.882223	0.934267	5970	2.32236	1.20067	11.7777	15715.4	9.66246
MRPS15	-19.8984	-1.08098	4.20453e-88	8.11538e-87	0.173489	0.340149	1174	0.243377	0.217831	82.6511	1646.93	7.40728
ADAMTS1	19.886	1.04122	5.38035e-88	1.03737e-86	0.426038	0.323929	2883	0.809139	0.592851	57.3962	5475.44	8.60821
RASGRF2	19.8581	2.50594	9.37396e-88	1.80544e-86	0.205409	0.0526293	1390	0.303079	0.26473	79.4591	2050.93	7.62654
ANKRD29	19.8456	1.95137	1.20184e-87	2.31229e-86	0.237772	0.0894656	1609	0.360167	0.307608	76.2228	2437.25	7.79904
CASKIN2	19.8139	2.09704	2.25702e-87	4.33777e-86	0.226688	0.0771726	1534	0.337414	0.290738	77.3312	2283.28	7.73381
ANTXR2	-19.8078	-3.17194	2.55206e-87	4.89958e-86	0.0189153	0.177523	128	0.0263379	0.025997	98.1085	178.229	5.18866
DDX3X	19.7859	0.704051	3.94118e-87	7.55841e-86	0.529629	0.458767	3584	0.946235	0.665897	47.0371	6403.17	8.76471
HSPE1	-19.781	-0.693532	4.34291e-87	8.31997e-86	0.351411	0.538373	2378	0.535444	0.428819	64.8589	3623.35	8.19543
CYBRD1	-19.7754	-1.48841	4.8511e-87	9.28367e-86	0.0852667	0.247994	577	0.124725	0.117539	91.4733	844.016	6.73936
SERPINB1	-19.7615	-1.05329	6.39112e-87	1.22178e-85	0.15812	0.32602	1070	0.224791	0.20277	84.188	1521.16	7.32789
MGAT4A	19.758	2.12209	6.84511e-87	1.30718e-85	0.222994	0.0726481	1509	0.330635	0.285656	77.7006	2237.4	7.71352
KLHL5	19.7064	1.77257	1.90012e-86	3.62473e-85	0.248264	0.102527	1680	0.363819	0.310289	75.1736	2461.96	7.80912
DGKH	19.6617	1.86975	4.59409e-86	8.75456e-85	0.24516	0.0996244	1659	0.380302	0.322302	75.484	2573.5	7.85341
RWDD1	-19.6611	-0.672542	4.64476e-86	8.84176e-85	0.38939	0.57427	2635	0.616277	0.480125	61.061	4170.35	8.33599
PSMB5	-19.6558	-0.753929	5.15546e-86	9.80355e-85	0.272351	0.456548	1843	0.399773	0.33631	72.7649	2705.26	7.90332
COPZ2	-19.6448	-1.17634	6.40366e-86	1.21642e-84	0.126201	0.292342	854	0.175201	0.161439	87.3799	1185.59	7.07884
TMEM14C	-19.6404	-0.695015	6.98251e-86	1.32498e-84	0.341215	0.527574	2309	0.516458	0.416378	65.8785	3494.87	8.15934
AURKAIP1	-19.6307	-0.712455	8.44624e-86	1.60105e-84	0.363381	0.542257	2459	0.549045	0.437639	63.6619	3715.39	8.22051
ENPP1	-19.6268	-2.87232	9.12519e-86	1.72793e-84	0.0258608	0.183029	175	0.0362959	0.0356527	97.4139	245.614	5.50783
SNRPD2	-19.623	-0.762444	9.82898e-86	1.85924e-84	0.27309	0.454627	1848	0.398228	0.335206	72.691	2694.81	7.89945
FKBP10	-19.6227	-3.40282	9.90165e-86	1.87102e-84	0.0156643	0.172699	106	0.0208261	0.0206122	98.4336	140.93	4.95534
MT-ND5	19.611	0.489187	1.24472e-85	2.34955e-84	0.963352	0.897601	6519	2.85956	1.35055	3.66484	19350.6	9.87053
TESC	-19.5889	-2.24939	1.92157e-85	3.62338e-84	0.0608837	0.213719	412	0.0801519	0.0771017	93.9116	542.388	6.29782
IDH3G	-19.5732	-1.107	2.61942e-85	4.9341e-84	0.129895	0.29883	879	0.180039	0.165548	87.0105	1218.33	7.10605
NDUFB3	-19.5629	-0.886201	3.205e-85	6.03083e-84	0.270726	0.433883	1832	0.397822	0.334915	72.9274	2692.06	7.89843
FAM110D	19.548	2.20635	4.2898e-85	8.06367e-84	0.212502	0.0621479	1438	0.315691	0.274362	78.7498	2136.28	7.66729
EVA1C	19.5362	1.81138	5.40109e-85	1.0142e-83	0.240727	0.0949718	1629	0.350235	0.300279	75.9273	2370.04	7.77108
MAPK3	19.5297	1.18446	6.13507e-85	1.15082e-83	0.335895	0.21295	2273	0.509347	0.411677	66.4105	3446.75	8.14548
APOL3	19.5208	1.38199	7.30685e-85	1.3692e-83	0.297325	0.164205	2012	0.45084	0.372143	70.2675	3050.83	8.0235
MEF2A	19.5159	1.0058	8.04733e-85	1.50638e-83	0.397222	0.29008	2688	0.647351	0.499168	60.2778	4380.62	8.38517
SRP14	19.5023	0.255039	1.05041e-84	1.96422e-83	0.882961	0.882704	5975	2.20048	1.1633	11.7039	14890.6	9.60855
SDHD	-19.4929	-0.790095	1.26214e-84	2.35769e-83	0.252401	0.432858	1708	0.366449	0.312216	74.7599	2479.76	7.81632
SWAP70	19.4771	1.16906	1.71573e-84	3.20168e-83	0.343431	0.225414	2324	0.532158	0.426677	65.6569	3601.11	8.18928
CDK6	19.4691	1.67299	2.00792e-84	3.74306e-83	0.263485	0.124765	1783	0.404068	0.339373	73.6515	2734.33	7.91401
DDX17	19.4559	0.737853	2.59505e-84	4.83255e-83	0.515295	0.444682	3487	0.89353	0.638443	48.4705	6046.52	8.7074
HIC1	-19.4098	-1.36217	6.38228e-84	1.18729e-82	0.10699	0.266006	724	0.148761	0.138684	89.301	1006.66	6.91539
UQCRB	-19.4073	-0.633331	6.6925e-84	1.24371e-82	0.69632	0.804422	4712	1.37371	0.864455	30.368	9295.9	9.13744
MYOZ1	-19.3594	-2.29038	1.699e-83	3.15411e-82	0.114083	0.254439	772	0.181548	0.166825	88.5917	1228.54	7.11439
ESRRA	-19.3386	-1.72154	2.54314e-83	4.71635e-82	0.0690114	0.226609	467	0.0955837	0.0912873	93.0989	646.815	6.47361
TRIP6	-19.289	-1.40891	6.64589e-83	1.23123e-81	0.0857101	0.2465	580	0.120347	0.113638	91.429	814.388	6.70366
C1orf115	19.2847	1.87917	7.21477e-83	1.33525e-81	0.228314	0.0814837	1545	0.32632	0.282408	77.1686	2208.21	7.70039
DPYSL2	19.2616	0.587525	1.12841e-82	2.08623e-81	0.594798	0.516988	4025	1.06036	0.722883	40.5202	7175.49	8.87856
OPTN	-19.2531	-0.864414	1.32998e-82	2.45636e-81	0.26378	0.425218	1785	0.396244	0.333786	73.622	2681.38	7.89446
HOXB7	19.2142	1.87287	2.81727e-82	5.19794e-81	0.225211	0.0780263	1524	0.321503	0.27877	77.4789	2175.61	7.68552
PRKAR2B	19.1968	1.90909	3.93928e-82	7.26062e-81	0.226097	0.080502	1530	0.32364	0.280386	77.3903	2190.07	7.69215
PID1	-19.1809	-5.30912	5.34262e-82	9.8371e-81	0.00384218	0.156864	26	0.00535926	0.00534495	99.6158	36.2661	3.61808
BTF3	-19.1764	-0.500271	5.82923e-82	1.07221e-80	0.716566	0.831484	4849	1.42671	0.886536	28.3434	9654.54	9.17529
CCND1	19.1636	1.45199	7.45471e-82	1.36979e-80	0.279297	0.142223	1890	0.439679	0.36442	72.0703	2975.31	7.99844
NQO2	-19.1508	-1.26824	9.53029e-82	1.74939e-80	0.10167	0.263232	688	0.138515	0.129725	89.833	937.331	6.8441
MEOX1	19.133	2.12434	1.34208e-81	2.46102e-80	0.21265	0.065904	1439	0.316276	0.274807	78.735	2140.24	7.66914
PEF1	19.1275	1.15283	1.49056e-81	2.73051e-80	0.331757	0.211584	2245	0.500294	0.405661	66.8243	3385.49	8.12755
SVEP1	-19.1122	-4.56017	1.99774e-81	3.65589e-80	0.00576326	0.158486	39	0.00915359	0.00911195	99.4237	61.9423	4.14222
NDRG2	-19.0979	-0.695224	2.62852e-81	4.80532e-80	0.377272	0.540934	2553	0.588605	0.462856	62.2728	3983.09	8.29006
SIX1	-19.047	-4.14812	6.96252e-81	1.27156e-79	0.00827545	0.160534	56	0.0128778	0.0127956	99.1725	87.1442	4.47897
ADH1C	-19.0455	-4.4422	7.15665e-81	1.30569e-79	0.00916211	0.160791	62	0.0132836	0.0131962	99.0838	89.8904	4.50965
ST8SIA4	19.0251	2.29363	1.05673e-80	1.92599e-79	0.206147	0.0603978	1395	0.313451	0.272658	79.3853	2121.12	7.66017
NOV	-19.0244	-3.08053	1.0708e-80	1.94966e-79	0.0261563	0.177352	177	0.0428166	0.0419253	97.3844	289.74	5.67243
LUZP1	19.0159	1.36332	1.26039e-80	2.29254e-79	0.295404	0.167705	1999	0.451724	0.372751	70.4596	3056.81	8.02546
HSP90AB1	19.0111	0.394108	1.38005e-80	2.50765e-79	0.832126	0.800965	5631	1.92441	1.07309	16.7874	13022.5	9.47451
CALCOCO2	19.0107	0.812544	1.3897e-80	2.52264e-79	0.450126	0.368576	3046	0.734994	0.551004	54.9874	4973.71	8.51212
CXCL3	18.9883	1.59111	2.12936e-80	3.86139e-79	0.256096	0.11243	1733	0.447591	0.369901	74.3904	3028.85	8.01627
CASP10	18.9731	2.40616	2.84658e-80	5.15681e-79	0.201271	0.0557026	1362	0.302051	0.26394	79.8729	2043.98	7.62314
CBR3	-18.9654	-1.92742	3.29297e-80	5.95948e-79	0.059997	0.212139	406	0.0822411	0.079034	94.0003	556.526	6.32351
ARHGAP6	-18.9639	-3.93032	3.39072e-80	6.13021e-79	0.0100488	0.161602	68	0.0135017	0.0134113	98.9951	91.3658	4.52576
RGS5	18.9359	0.869346	5.77249e-80	1.04258e-78	0.676814	0.442377	4580	1.71686	0.999477	32.3186	11618	9.3604
MRPL33	-18.8487	-0.683902	3.01237e-79	5.43526e-78	0.38407	0.557197	2599	0.59767	0.468546	61.593	4044.43	8.30534
MRPL27	-18.8331	-0.945073	4.04221e-79	7.2861e-78	0.160485	0.326063	1086	0.224008	0.20213	83.9515	1515.86	7.3244
GYPC	18.8215	0.538467	5.03016e-79	9.05781e-78	0.588887	0.551733	3985	1.07252	0.728765	41.1113	7257.74	8.88996
EEF1A2	-18.8104	-2.54673	6.20959e-79	1.11704e-77	0.078469	0.218286	531	0.120809	0.114051	92.1531	817.514	6.70749
PLK2	18.7994	1.04926	7.63355e-79	1.37183e-77	0.364268	0.253116	2465	0.593089	0.465675	63.5732	4013.43	8.29765
KLF7	18.7686	1.38601	1.3637e-78	2.44826e-77	0.291266	0.166254	1971	0.446352	0.369045	70.8734	3020.47	8.0135
OAT	-18.7344	-1.67936	2.59349e-78	4.65147e-77	0.0623615	0.21581	422	0.0869421	0.0833684	93.7639	588.337	6.379
IDH2	-18.7239	-1.7977	3.1642e-78	5.66939e-77	0.116447	0.25636	788	0.167539	0.154898	88.3553	1133.74	7.03416
AAMDC	-18.7055	-0.845514	4.46329e-78	7.98906e-77	0.260972	0.418687	1766	0.374486	0.31808	73.9028	2534.15	7.83801
PTPN12	18.6929	0.796518	5.65073e-78	1.01045e-76	0.4485	0.36307	3035	0.729904	0.548066	55.15	4939.26	8.50517
ALDH1A3	-18.6826	-4.27052	6.85937e-78	1.22535e-76	0.00842323	0.157504	57	0.0116096	0.0115427	99.1577	78.5618	4.37653
CRACR2B	18.6814	1.94039	7.02066e-78	1.25292e-76	0.218561	0.0761482	1479	0.321551	0.278806	78.1439	2175.94	7.68567
RPS12	-18.6744	-0.419441	7.99898e-78	1.4261e-76	0.929215	0.967432	6288	2.91663	1.36523	7.07847	19736.9	9.89029
ZSCAN16-AS1	-18.6712	-1.72653	8.50009e-78	1.51394e-76	0.0620659	0.2147	420	0.0847057	0.0813088	93.7934	573.204	6.35298
ANAPC11	-18.6679	-0.689868	9.04162e-78	1.6088e-76	0.321413	0.50175	2175	0.479374	0.391619	67.8587	3243.92	8.08485
RPS6KA2	18.6664	1.81114	9.29555e-78	1.65235e-76	0.231417	0.091984	1566	0.337072	0.290482	76.8583	2280.97	7.73279
TMEM106C	-18.6256	-2.09461	1.99179e-77	3.53704e-76	0.0435939	0.19434	295	0.0571278	0.0555556	95.6406	386.584	5.95993
IQGAP1	18.6243	0.832114	2.04083e-77	3.62056e-76	0.442441	0.358204	2994	0.737602	0.552506	55.7559	4991.35	8.51566
CKB	-18.6073	-3.01881	2.80454e-77	4.97052e-76	0.021132	0.170053	143	0.0312011	0.0307242	97.8868	211.138	5.35723
CHPT1	-18.5849	-1.49999	4.25697e-77	7.53727e-76	0.075218	0.229042	509	0.101307	0.0964981	92.4782	685.548	6.53168
CA3	-18.5668	-1.65932	5.96604e-77	1.05529e-75	0.217822	0.344801	1474	0.358497	0.306379	78.2178	2425.95	7.79439
MINDY2	18.5663	1.17885	6.02517e-77	1.0647e-75	0.327915	0.213548	2219	0.511525	0.413119	67.2085	3461.49	8.14974
CTNNB1	18.5391	1.10996	9.9872e-77	1.7631e-75	0.348012	0.239457	2355	0.549997	0.438253	65.1988	3721.83	8.22224
MX1	18.5185	1.80532	1.46381e-76	2.58161e-75	0.232895	0.0949718	1576	0.360015	0.307496	76.7105	2436.22	7.79861
TAP2	18.5123	1.8635	1.64278e-76	2.89442e-75	0.230531	0.0942462	1560	0.349211	0.29952	76.9469	2363.11	7.76816
ADD3	-18.5099	-1.11747	1.71721e-76	3.02259e-75	0.139057	0.291617	941	0.203405	0.185155	86.0943	1376.44	7.22799
MYBPC1	-18.4959	-2.76135	2.22814e-76	3.91809e-75	0.0500961	0.192291	339	0.076836	0.0740271	94.9904	519.949	6.25565
GTF3C6	-18.4868	-0.919676	2.63523e-76	4.62941e-75	0.186493	0.346466	1262	0.262666	0.233225	81.3507	1777.46	7.4835
DACH1	18.469	2.05347	3.66775e-76	6.43699e-75	0.215605	0.0767885	1459	0.333293	0.287652	78.4395	2255.39	7.72152
LMO2	18.4457	1.52198	5.64922e-76	9.90486e-75	0.255357	0.120454	1728	0.375574	0.318871	74.4643	2541.51	7.84091
LTBP3	-18.4443	-0.973733	5.79298e-76	1.0147e-74	0.152061	0.309971	1029	0.221996	0.200485	84.7939	1502.25	7.31538
LRRC32	18.4439	1.94134	5.83231e-76	1.0206e-74	0.221812	0.0827642	1501	0.344577	0.296079	77.8188	2331.75	7.7548
GULP1	-18.4085	-2.14723	1.12381e-75	1.96464e-74	0.0416728	0.190157	282	0.0572209	0.0556436	95.8327	387.214	5.96156
CLEC11A	-18.4049	-3.21412	1.19923e-75	2.09446e-74	0.0181764	0.165315	123	0.0237877	0.0235092	98.1824	160.972	5.08742
SLFN11	18.4039	1.72064	1.22312e-75	2.13412e-74	0.242205	0.108588	1639	0.367552	0.313022	75.7795	2487.22	7.81932
ENO3	-18.3914	-1.98271	1.54003e-75	2.68445e-74	0.199498	0.323886	1350	0.320549	0.278048	80.0502	2169.16	7.68256
NUCKS1	-18.3816	-0.562028	1.84613e-75	3.21492e-74	0.540269	0.701383	3656	0.931622	0.65836	45.9731	6304.29	8.74914
IMPDH2	-18.3791	-1.51947	1.92976e-75	3.35731e-74	0.0732969	0.224688	496	0.100244	0.0955316	92.6703	678.349	6.52113
AHI1	-18.3702	-2.27256	2.27757e-75	3.95858e-74	0.0357618	0.183925	242	0.0489919	0.0478296	96.4238	331.528	5.80672
TTN	-18.3572	-2.06839	2.89001e-75	5.01819e-74	0.0715236	0.214188	484	0.116607	0.110295	92.8476	789.079	6.67213
CFL1	18.3414	0.377983	3.86389e-75	6.70275e-74	0.794296	0.763744	5375	1.75248	1.0125	20.5704	11859.1	9.38093
POLD2	-18.305	-1.76039	7.55489e-75	1.3093e-73	0.0534949	0.203261	362	0.0735526	0.0709733	94.6505	497.73	6.21207
RIN2	18.3032	1.75321	7.80113e-75	1.35067e-73	0.238067	0.105173	1611	0.359773	0.307318	76.1933	2434.58	7.79794
ACADVL	-18.2586	-0.825184	1.76828e-74	3.05861e-73	0.222846	0.383857	1508	0.327241	0.283102	77.7154	2214.44	7.70321
BLOC1S1	-18.2517	-0.671495	2.00709e-74	3.46836e-73	0.314763	0.489244	2130	0.46488	0.381773	68.5237	3145.84	8.05415
ATOH8	18.2377	1.68122	2.5936e-74	4.47758e-73	0.237919	0.104021	1610	0.35373	0.302864	76.2081	2393.69	7.78101
HYAL1	18.2336	1.83315	2.79484e-74	4.82036e-73	0.228462	0.0940755	1546	0.336526	0.290074	77.1538	2277.27	7.73117
ALDH1A2	-18.2312	-4.42816	2.91872e-74	5.0292e-73	0.00812768	0.153321	55	0.0105489	0.0104936	99.1872	71.3842	4.28199
PSME2	18.2053	0.803817	4.68383e-74	8.0629e-73	0.430176	0.347063	2911	0.687201	0.523071	56.9824	4650.29	8.4449
BCL6B	18.1995	2.20981	5.20568e-74	8.95268e-73	0.199941	0.0605686	1353	0.294458	0.258092	80.0059	1992.6	7.5977
MRPL11	-18.1918	-1.05929	5.99096e-74	1.02934e-72	0.131077	0.287818	887	0.179581	0.165159	86.8923	1215.22	7.10351
LAMTOR4	-18.1818	-0.634441	7.19541e-74	1.2351e-72	0.370179	0.547763	2505	0.557636	0.443169	62.9821	3773.52	8.23603
RPL32	-18.1793	-0.359548	7.53395e-74	1.29198e-72	0.938673	0.972213	6352	2.95852	1.37587	6.1327	20020.3	9.90455
FAM107B	-18.1729	-3.07931	8.46344e-74	1.44999e-72	0.0205409	0.165827	139	0.0268636	0.0265092	97.9459	181.786	5.20832
UGP2	-18.1658	-0.882581	9.622e-74	1.64691e-72	0.213093	0.368363	1442	0.302661	0.264409	78.6907	2048.11	7.62516
EIF1	-18.1516	-0.315604	1.24699e-73	2.13234e-72	0.943697	0.970548	6386	2.89565	1.35986	5.63026	19594.8	9.88307
ARGLU1	18.1465	0.72356	1.36763e-73	2.3364e-72	0.493572	0.436998	3340	0.851498	0.615995	50.6428	5762.09	8.65923
MFNG	18.1398	2.06169	1.5471e-73	2.64049e-72	0.203044	0.0635137	1374	0.294421	0.258064	79.6956	1992.35	7.59757
PI16	-18.1392	-4.03723	1.56336e-73	2.66571e-72	0.0122654	0.156479	83	0.0188385	0.0186632	98.7735	127.48	4.85577
NOTCH2	-18.1389	-4.32725	1.57228e-73	2.67838e-72	0.00635437	0.151357	43	0.00942888	0.0093847	99.3646	63.8052	4.17139
RASGRP3	18.138	2.26121	1.59879e-73	2.72097e-72	0.20068	0.0626601	1358	0.300756	0.262946	79.932	2035.22	7.61885
AKR7A2	-18.1364	-0.971755	1.64314e-73	2.7938e-72	0.149549	0.306812	1012	0.203588	0.185307	85.0451	1377.68	7.22888
EBF2	-18.135	-3.3254	1.68757e-73	2.86665e-72	0.015812	0.160919	107	0.0208132	0.0205995	98.4188	140.843	4.95472
EIF5A	-18.1281	-0.650667	1.91121e-73	3.24347e-72	0.341362	0.517714	2310	0.512825	0.413978	65.8638	3470.28	8.15228
GNG12	-18.0887	-1.56313	3.91459e-73	6.63709e-72	0.0673858	0.216066	456	0.0940827	0.0899163	93.2614	636.657	6.4578
DRAP1	-18.0654	-0.662719	5.96671e-73	1.01069e-71	0.309738	0.485786	2096	0.458947	0.377715	69.0262	3105.7	8.04132
MRPS26	-18.0592	-1.05484	6.67842e-73	1.13018e-71	0.126053	0.281586	853	0.173563	0.160045	87.3947	1174.5	7.06945
CDC42EP1	18.0501	1.22716	7.87474e-73	1.33138e-71	0.297177	0.175687	2011	0.443915	0.367358	70.2823	3003.97	8.00802
LOXL1	-18.0491	-3.99606	8.01939e-73	1.35456e-71	0.00901433	0.153193	61	0.0140394	0.0139417	99.0986	95.0043	4.56439
NUDT1	-18.0411	-2.18486	9.27397e-73	1.565e-71	0.0378306	0.183712	256	0.0489038	0.0477456	96.2169	330.932	5.80493
RPS11	-18.0096	-0.412223	1.63829e-72	2.76206e-71	0.837003	0.909723	5664	2.03518	1.11027	16.2997	13772.1	9.53047
NEB	-17.9891	-2.70556	2.37205e-72	3.9954e-71	0.0375351	0.179187	254	0.0612614	0.0594582	96.2465	414.556	6.02962
TRIL	-17.9875	-3.53735	2.44132e-72	4.10822e-71	0.0127087	0.15665	86	0.0180612	0.0179	98.7291	122.22	4.81397
NIT2	-17.9815	-2.09279	2.71925e-72	4.57165e-71	0.0388651	0.184437	263	0.0525086	0.0511765	96.1135	355.326	5.87585
ROMO1	-17.9749	-0.630159	3.06666e-72	5.1509e-71	0.356288	0.53133	2411	0.545962	0.435646	64.3712	3694.52	8.21488
HOXA10	-17.9714	-4.40078	3.26201e-72	5.4739e-71	0.00591104	0.149522	40	0.00903298	0.00899243	99.4089	61.1262	4.12917
ADSSL1	-17.9484	-3.06275	4.9409e-72	8.28349e-71	0.0333974	0.173468	226	0.0508429	0.0495926	96.6603	344.054	5.8437
SF3B5	-17.9404	-0.667374	5.7078e-72	9.5603e-71	0.304714	0.479597	2062	0.442891	0.366649	69.5286	2997.05	8.00572
NR2F6	-17.9303	-1.82799	6.84227e-72	1.14498e-70	0.0524605	0.198609	355	0.069097	0.0668144	94.754	467.58	6.14971
BMP5	-17.9298	-2.9466	6.90077e-72	1.1537e-70	0.0239397	0.166937	162	0.0308194	0.030354	97.606	208.555	5.34499
TAGLN2	17.9218	0.443967	7.96615e-72	1.33058e-70	0.739471	0.680425	5004	1.51993	0.924233	26.0529	10285.4	9.23858
CES1	-17.9126	-4.65608	9.39641e-72	1.56802e-70	0.00546771	0.148455	37	0.00805069	0.00801846	99.4532	54.479	4.01601
POLR2I	-17.889	-0.739877	1.4354e-71	2.39308e-70	0.279001	0.439901	1888	0.410075	0.343643	72.0999	2774.98	7.92876
ZFAS1	-17.8803	-0.651671	1.67825e-71	2.79537e-70	0.38274	0.531842	2590	0.606789	0.474238	61.726	4106.14	8.32048
PDLIM7	-17.8752	-1.2789	1.83936e-71	3.06089e-70	0.136545	0.278086	924	0.197012	0.179829	86.3455	1333.18	7.19607
RPL19	-17.867	-0.37099	2.13085e-71	3.54269e-70	0.918132	0.958511	6213	2.70091	1.30858	8.18679	18277.1	9.81346
PDE1A	-17.8623	-3.88883	2.31681e-71	3.84831e-70	0.00945766	0.152211	64	0.0130114	0.0129275	99.0542	88.0485	4.48918
PDE5A	-17.837	-3.14473	3.6459e-71	6.05037e-70	0.0178809	0.160662	121	0.0239541	0.0236717	98.2119	162.097	5.09435
RNASEH2C	-17.8347	-0.721856	3.80081e-71	6.30164e-70	0.245604	0.411473	1662	0.356479	0.304893	75.4396	2412.3	7.78875
ATRAID	-17.7981	-0.638868	7.3112e-71	1.21106e-69	0.328654	0.496201	2224	0.492835	0.400677	67.1346	3335.01	8.11253
ANKRD35	-17.7923	-4.41477	8.10168e-71	1.34077e-69	0.00561549	0.147772	38	0.00829457	0.00826035	99.4385	56.1293	4.04532
RASSF4	-17.7781	-3.40639	1.04407e-70	1.72627e-69	0.0141865	0.156479	96	0.0201048	0.0199053	98.5814	136.049	4.92034
TSPAN9	17.7767	1.77622	1.07011e-70	1.7677e-69	0.229053	0.099411	1550	0.344136	0.295752	77.0947	2328.77	7.75352
COX6A2	-17.7588	-1.71472	1.47384e-70	2.43238e-69	0.270873	0.385778	1833	0.449458	0.37119	72.9127	3041.48	8.02043
TMEM132A	17.7569	2.17272	1.52447e-70	2.51363e-69	0.200089	0.0652638	1354	0.298376	0.261114	79.9911	2019.11	7.61091
ALDH3A2	-17.7555	-1.77095	1.56328e-70	2.57526e-69	0.0534949	0.19831	362	0.0733026	0.0707404	94.6505	496.039	6.20867
CAPN2	17.7465	0.789061	1.83336e-70	3.01741e-69	0.436678	0.362984	2955	0.707045	0.534764	56.3322	4784.57	8.47336
TIMM8B	-17.7423	-0.719557	1.977e-70	3.25084e-69	0.263485	0.427309	1783	0.379101	0.321432	73.6515	2565.38	7.85025
SP100	17.7265	0.970834	2.61893e-70	4.30247e-69	0.364268	0.265025	2465	0.569724	0.4509	63.5732	3855.32	8.25747
PSMC5	-17.7223	-0.634682	2.82377e-70	4.63474e-69	0.328654	0.504866	2224	0.492551	0.400487	67.1346	3333.09	8.11196
MRPS21	-17.7185	-0.7104	3.01765e-70	4.94845e-69	0.252992	0.419285	1712	0.364627	0.310881	74.7008	2467.43	7.81134
KHDRBS3	-17.6907	-2.82385	4.94707e-70	8.10499e-69	0.0221664	0.16412	150	0.0291189	0.028703	97.7834	197.048	5.28851
RPSA	-17.6803	-0.457499	5.94888e-70	9.73743e-69	0.759273	0.853381	5138	1.61715	0.962085	24.0727	10943.2	9.30057
PQLC3	-17.6655	-1.32192	7.73151e-70	1.26438e-68	0.0895522	0.236042	606	0.124773	0.117582	91.0448	844.342	6.73974
TMED4	-17.6263	-1.09386	1.54904e-69	2.53094e-68	0.107581	0.257854	728	0.156074	0.14503	89.2419	1056.15	6.96333
S100A1	-17.5937	-2.86842	2.75385e-69	4.49537e-68	0.0440372	0.179614	298	0.067973	0.0657625	95.5963	459.973	6.13334
PCGF2	17.5377	1.54978	7.39003e-69	1.20525e-67	0.242353	0.11593	1640	0.351541	0.301245	75.7647	2378.88	7.7748
FMO2	17.5374	0.626692	7.41859e-69	1.20881e-67	0.552534	0.432773	3739	1.02615	0.706137	44.7466	6943.95	8.84577
RBBP7	-17.5366	-0.849837	7.53092e-69	1.22601e-67	0.163884	0.321069	1109	0.232317	0.208896	83.6116	1572.09	7.3608
DSE	-17.5351	-2.81613	7.72866e-69	1.25706e-67	0.021132	0.161943	143	0.029534	0.0291062	97.8868	199.856	5.30259
SERPINI1	17.5295	1.41696	8.52463e-69	1.38527e-67	0.26644	0.144016	1803	0.414687	0.346908	73.356	2806.19	7.93994
MDFIC	17.5216	1.3152	9.79741e-69	1.59066e-67	0.281809	0.164376	1907	0.426843	0.355464	71.8191	2888.44	7.96882
DNPH1	-17.5187	-3.34129	1.03166e-68	1.67345e-67	0.0134476	0.153876	91	0.0181823	0.018019	98.6552	123.04	4.8206
LBH	-17.5158	-1.56229	1.08464e-68	1.75781e-67	0.0833456	0.224774	564	0.116949	0.110601	91.6654	791.392	6.67506
C7orf50	-17.5067	-1.42158	1.27432e-68	2.06334e-67	0.0793557	0.223749	537	0.107114	0.101757	92.0644	724.84	6.58733
LGALS3BP	-17.4803	-0.696729	2.02303e-68	3.27269e-67	0.272499	0.425047	1844	0.43222	0.359226	72.7501	2924.83	7.98133
RBM17	17.4752	0.782271	2.21261e-68	3.57615e-67	0.430028	0.356795	2910	0.695674	0.52808	56.9972	4707.62	8.45715
LAMTOR5	-17.4732	-0.620308	2.2912e-68	3.69985e-67	0.364416	0.538159	2466	0.548225	0.437109	63.5584	3709.84	8.21901
CDC42EP2	-17.4651	-1.56593	2.64034e-68	4.25983e-67	0.072558	0.214658	491	0.10116	0.0963643	92.7442	684.551	6.53022
RASAL2	17.4634	1.41182	2.72264e-68	4.38868e-67	0.262893	0.137869	1779	0.403081	0.33867	73.7107	2727.65	7.91156
MRPS36	-17.4542	-0.795202	3.19757e-68	5.14961e-67	0.204522	0.362558	1384	0.294162	0.257863	79.5478	1990.59	7.59669
CHCHD3	-17.421	-1.42654	5.71805e-68	9.20054e-67	0.0978277	0.238347	662	0.134899	0.126544	90.2172	912.86	6.81768
UQCRC1	-17.399	-1.07645	8.39807e-68	1.35007e-66	0.134033	0.280263	907	0.187601	0.171935	86.5967	1269.5	7.14716
APOLD1	17.3792	1.35329	1.18689e-67	1.90634e-66	0.267622	0.142607	1811	0.418965	0.349928	73.2378	2835.14	7.9502
TECR	-17.373	-0.750855	1.32122e-67	2.1202e-66	0.200384	0.360936	1356	0.296173	0.259416	79.9616	2004.2	7.6035
PGLS	-17.3524	-0.845552	1.89336e-67	3.03561e-66	0.183981	0.33635	1245	0.255612	0.227623	81.6019	1729.73	7.4563
SKP1	-17.3478	-0.494679	2.05061e-67	3.28481e-66	0.652579	0.786409	4416	1.20222	0.789468	34.7421	8135.45	9.00411
YWHAH	17.3225	0.62282	3.17956e-67	5.0887e-66	0.513817	0.44656	3477	0.885422	0.634152	48.6183	5991.65	8.69829
COMMD6	-17.3054	-0.544214	4.28637e-67	6.854e-66	0.518841	0.672529	3511	0.873756	0.627945	48.1159	5912.71	8.68503
LYL1	17.2991	1.82005	4.77398e-67	7.62692e-66	0.208512	0.0769165	1411	0.29714	0.260162	79.1488	2010.74	7.60676
RPL37	-17.2954	-0.378328	5.09479e-67	8.13222e-66	0.921235	0.964828	6234	2.80788	1.33707	7.87646	19000.9	9.85229
GPSM2	-17.2876	-2.50478	5.83168e-67	9.30018e-66	0.0265997	0.16587	180	0.037471	0.036786	97.34	253.566	5.53956
SUCLA2	-17.286	-1.2353	5.99931e-67	9.55903e-66	0.0920644	0.237109	623	0.130366	0.122541	90.7936	882.186	6.78354
ICA1	17.2785	2.21303	6.8279e-67	1.08696e-65	0.186346	0.0527147	1261	0.265592	0.23554	81.3654	1797.26	7.49457
BCHE	-17.2732	-4.5747	7.48137e-67	1.18994e-65	0.00561549	0.143546	38	0.00801884	0.00798686	99.4385	54.2635	4.01211
RPL23	-17.2646	-0.451008	8.69663e-67	1.38201e-65	0.738289	0.830118	4996	1.57707	0.946654	26.1711	10672	9.27548
RSAD2	17.2616	2.35104	9.15775e-67	1.45401e-65	0.18472	0.0511781	1250	0.291506	0.255809	81.528	1972.62	7.58763
BAD	-17.2598	-1.02772	9.4383e-67	1.49723e-65	0.128122	0.27561	867	0.172077	0.158777	87.1878	1164.44	7.06086
STOML2	-17.2585	-0.860326	9.6603e-67	1.53109e-65	0.174376	0.327386	1180	0.241271	0.216136	82.5624	1632.68	7.39859
RIPOR1	17.2504	1.58315	1.11107e-66	1.75942e-65	0.23585	0.109911	1596	0.348298	0.298843	76.415	2356.93	7.76554
DHRS3	17.2402	1.26951	1.32546e-66	2.09707e-65	0.287868	0.174492	1948	0.440249	0.364816	71.2132	2979.16	7.99973
MRPL15	-17.2376	-1.39353	1.38693e-66	2.1924e-65	0.0815723	0.224176	552	0.113197	0.107236	91.8428	766.003	6.64249
TNFRSF10D	17.2277	2.09303	1.64626e-66	2.60004e-65	0.196838	0.0657333	1332	0.287927	0.253034	80.3162	1948.4	7.57528
CDC42BPA	17.2189	1.1444	1.91606e-66	3.02351e-65	0.313581	0.203859	2122	0.492738	0.400612	68.6419	3334.36	8.11234
PICALM	17.2086	1.23432	2.28949e-66	3.6096e-65	0.292449	0.180254	1979	0.451342	0.372488	70.7551	3054.23	8.02461
RSL24D1	-17.2042	-0.614568	2.46987e-66	3.89058e-65	0.32954	0.500043	2230	0.496096	0.402859	67.046	3357.08	8.11913
PHYH	-17.1891	-1.12236	3.20504e-66	5.04422e-65	0.146003	0.285684	988	0.204598	0.186146	85.3997	1384.51	7.23383
MYL1	-17.1829	-1.85522	3.56736e-66	5.60956e-65	0.195655	0.311892	1324	0.321328	0.278638	80.4345	2174.43	7.68498
ADAMTSL2	-17.1615	-3.95497	5.15407e-66	8.09752e-65	0.0104921	0.14726	71	0.0150061	0.0148946	98.9508	101.546	4.63031
P4HA1	-17.1551	-1.30576	5.76097e-66	9.04312e-65	0.0877789	0.229682	594	0.122087	0.115191	91.2221	826.164	6.718
RPS15	-17.1499	-0.335606	6.29468e-66	9.87228e-65	0.924191	0.960944	6254	2.71191	1.31155	7.58091	18351.5	9.81752
SBDS	-17.1448	-0.600762	6.87278e-66	1.07695e-64	0.405497	0.561251	2744	0.639683	0.494503	59.4503	4328.73	8.37326
CD2AP	17.1396	1.42146	7.51911e-66	1.17721e-64	0.259199	0.139961	1754	0.38886	0.328483	74.0801	2631.42	7.87566
BOC	-17.1386	-4.44619	7.64431e-66	1.19577e-64	0.00620659	0.142991	42	0.00861827	0.00858134	99.3793	58.3198	4.08294
FZD6	17.1285	2.46306	9.10243e-66	1.42262e-64	0.181026	0.0497268	1225	0.271735	0.240382	81.8974	1838.83	7.51743
ANKRD9	-17.0903	-2.63258	1.75131e-65	2.73475e-64	0.0292596	0.165699	198	0.0404374	0.0396412	97.074	273.64	5.61546
NUAK1	17.0735	1.51363	2.33853e-65	3.64856e-64	0.243387	0.118704	1647	0.375757	0.319004	75.6613	2542.75	7.84139
FAM114A1	-17.0353	-1.23764	4.49154e-65	7.00159e-64	0.0925078	0.234463	626	0.130423	0.122592	90.7492	882.571	6.78397
MYADM	-17.0217	-0.624897	5.66862e-65	8.82881e-64	0.352298	0.500043	2384	0.56409	0.447304	64.7702	3817.19	8.24753
UNC5B	16.9911	2.40109	9.55141e-65	1.48633e-63	0.182208	0.0516903	1233	0.290411	0.254961	81.7792	1965.21	7.58386
HDAC7	16.985	1.26121	1.06006e-64	1.64817e-63	0.28506	0.174108	1929	0.431957	0.359042	71.494	2923.05	7.98073
CARHSP1	16.9763	0.771032	1.23026e-64	1.91115e-63	0.413773	0.326276	2800	0.660474	0.507103	58.6227	4469.43	8.40524
C19orf53	-16.9523	-0.598233	1.85075e-64	2.87258e-63	0.376385	0.544135	2547	0.572948	0.452951	62.3615	3877.14	8.26311
MIR99AHG	-16.9479	-4.14574	1.99572e-64	3.09492e-63	0.0073888	0.142778	50	0.00987366	0.00982523	99.2611	66.8151	4.21678
NDUFB5	-16.9369	-0.693766	2.40653e-64	3.72877e-63	0.271464	0.430382	1837	0.395694	0.333392	72.8536	2677.66	7.89307
SEPT9	16.9215	1.21198	3.12271e-64	4.83429e-63	0.279001	0.159595	1888	0.416469	0.348167	72.0999	2818.25	7.94422
ECI2	-16.908	-0.816822	3.93133e-64	6.08089e-63	0.179991	0.330246	1218	0.255327	0.227396	82.0009	1727.8	7.45518
LIMA1	-16.8961	-0.715868	4.80665e-64	7.42843e-63	0.303236	0.435035	2052	0.474481	0.388306	69.6764	3210.81	8.07459
MXD4	16.8841	0.777711	5.8908e-64	9.09611e-63	0.422492	0.353124	2859	0.683819	0.521064	57.7508	4627.4	8.43997
SRM	-16.8831	-0.938149	5.98895e-64	9.23973e-63	0.138909	0.285428	940	0.191003	0.174796	86.1091	1292.52	7.16512
UBA52	-16.8783	-0.402402	6.50432e-64	1.00262e-62	0.835525	0.911047	5654	2.01354	1.10312	16.4475	13625.6	9.51978
CSRP3	-16.8777	-2.31566	6.56644e-64	1.01133e-62	0.0756613	0.202962	512	0.117811	0.111372	92.4339	797.226	6.68239
ACTN2	-16.877	-2.73628	6.64839e-64	1.02308e-62	0.0443328	0.174449	300	0.0690567	0.0667767	95.5667	467.307	6.14912
GLT8D2	-16.8585	-4.3759	9.0839e-64	1.39667e-62	0.00605881	0.140644	41	0.00845664	0.00842108	99.3941	57.2261	4.06433
NDUFAF2	-16.8576	-0.93129	9.23316e-64	1.41841e-62	0.133294	0.280263	902	0.192254	0.175846	86.6706	1300.98	7.17164
SMPX	-16.8563	-2.55237	9.43653e-64	1.44841e-62	0.055416	0.184267	375	0.0869973	0.0834192	94.4584	588.711	6.37963
PEAK1	16.8248	1.5861	1.60509e-63	2.46155e-62	0.23851	0.119515	1614	0.361128	0.308314	76.149	2443.75	7.8017
TNS2	16.8224	0.861641	1.67167e-63	2.56147e-62	0.387321	0.302459	2621	0.620022	0.482439	61.2679	4195.69	8.34205
ABHD14A	-16.8121	-1.91894	1.9885e-63	3.04435e-62	0.0432984	0.179913	293	0.0587816	0.0571188	95.6702	397.775	5.9884
ATP2B1	-16.8047	-1.20961	2.25554e-63	3.45025e-62	0.0997488	0.239073	675	0.144284	0.134779	90.0251	976.372	6.88487
GPAT2	-16.8044	-1.84696	2.26622e-63	3.46365e-62	0.0629526	0.196901	426	0.0875427	0.0839207	93.7047	592.401	6.38587
ADIRF	-16.8023	-0.489837	2.34698e-63	3.58402e-62	0.647554	0.694383	4382	1.37997	0.867087	35.2446	9338.24	9.14198
METTL26	-16.8017	-1.0169	2.37189e-63	3.61899e-62	0.122506	0.266604	829	0.168673	0.155869	87.7494	1141.41	7.04089
CYP27A1	-16.7978	-2.25252	2.53398e-63	3.86302e-62	0.0326585	0.168132	221	0.0447678	0.0437946	96.7342	302.943	5.71684
RPL4	-16.7947	-0.53017	2.66979e-63	4.06663e-62	0.559775	0.688919	3788	0.977784	0.681977	44.0225	6616.66	8.7975
JSRP1	-16.7941	-4.16145	2.69499e-63	4.10153e-62	0.00827545	0.142266	56	0.0123218	0.0122466	99.1725	83.382	4.43535
MPC2	-16.7913	-0.67804	2.82723e-63	4.29916e-62	0.29703	0.450956	2010	0.43433	0.360698	70.297	2939.11	7.9862
EEF2	-16.785	-0.524293	3.14368e-63	4.77632e-62	0.547214	0.694852	3703	0.940731	0.663065	45.2786	6365.93	8.75887
AP3S1	-16.7847	-1.11307	3.15847e-63	4.79474e-62	0.117186	0.257427	793	0.158404	0.147043	88.2814	1071.92	6.97814
PLEKHF1	-16.7518	-2.74947	5.48947e-63	8.32631e-62	0.0212797	0.155796	144	0.0287503	0.0283447	97.872	194.553	5.27583
SERPINH1	16.7319	0.891076	7.67502e-63	1.16315e-61	0.377272	0.289355	2553	0.599677	0.469802	62.2728	4058.02	8.3087
MCRIP2	-16.7249	-2.95832	8.63316e-63	1.30726e-61	0.0200975	0.153833	136	0.0286335	0.0282312	97.9902	193.763	5.27178
YBX3	-16.7214	-0.648104	9.1581e-63	1.38558e-61	0.751736	0.82077	5087	1.53495	0.930174	24.8264	10387	9.24841
HNRNPA2B1	16.7061	0.298699	1.18325e-62	1.7887e-61	0.781735	0.784318	5290	1.67828	0.985176	21.8265	11356.9	9.33767
EIF2AK2	16.6531	1.04591	2.87466e-62	4.34191e-61	0.335304	0.241591	2269	0.534715	0.428345	66.4696	3618.42	8.19407
LIPA	16.6518	1.55017	2.93759e-62	4.43325e-61	0.239102	0.121649	1618	0.362199	0.309101	76.0898	2451	7.80466
AK3	-16.6484	-1.06176	3.10599e-62	4.68346e-61	0.115117	0.256701	779	0.161821	0.149988	88.4883	1095.04	6.99946
ACTR2	16.6449	0.719872	3.29449e-62	4.96353e-61	0.43919	0.372119	2972	0.716691	0.540398	56.081	4849.85	8.48691
RPS27	-16.6305	-0.330119	4.18889e-62	6.30577e-61	0.956554	0.980963	6473	3.24727	1.44628	4.34461	21974.2	9.99767
ADH1B	-16.6201	-4.50485	4.9836e-62	7.49582e-61	0.00871878	0.140772	59	0.013101	0.0130159	99.1281	88.6546	4.49596
SPTLC2	16.6193	1.63452	5.04844e-62	7.587e-61	0.228166	0.108503	1544	0.339546	0.292331	77.1834	2297.71	7.7401
ARF4	-16.6086	-0.632412	6.03738e-62	9.06565e-61	0.306192	0.455779	2072	0.458544	0.377438	69.3808	3102.96	8.04044
KCNJ8	-16.6027	-2.87871	6.65705e-62	9.98779e-61	0.0265997	0.158358	180	0.0346877	0.0340997	97.34	234.732	5.4627
GNAQ	16.5939	1.18933	7.7178e-62	1.15696e-60	0.292005	0.185846	1976	0.449522	0.371234	70.7995	3041.92	8.02057
FEZ1	-16.5863	-3.98058	8.75375e-62	1.31117e-60	0.00768435	0.140217	52	0.0108579	0.0107994	99.2316	73.4752	4.31047
ITGA8	-16.5739	-5.09002	1.07532e-61	1.60931e-60	0.00443328	0.136503	30	0.0062722	0.00625261	99.5567	42.444	3.77147
ENPP4	16.5523	1.95528	1.54219e-61	2.30611e-60	0.203044	0.0803739	1374	0.307523	0.268134	79.6956	2081.01	7.64109
NEURL1B	16.5456	1.28077	1.7213e-61	2.57181e-60	0.263928	0.146022	1786	0.403495	0.338966	73.6072	2730.45	7.91259
ARAP3	16.5452	2.25695	1.73313e-61	2.58733e-60	0.181617	0.0546782	1229	0.267871	0.237339	81.8383	1812.69	7.50312
PCSK6	-16.5445	-4.33353	1.75355e-61	2.61564e-60	0.00650214	0.138595	44	0.00938612	0.00934234	99.3498	63.5158	4.16691
TMEM150C	16.5304	1.66855	2.21736e-61	3.30474e-60	0.218561	0.0963804	1479	0.321476	0.278749	78.1439	2175.43	7.68544
COX20	-16.5153	-0.800666	2.84939e-61	4.24319e-60	0.183686	0.332295	1243	0.256844	0.228604	81.6314	1738.06	7.4611
ICAM1	16.512	1.70626	3.00916e-61	4.4774e-60	0.213832	0.0893802	1447	0.327058	0.282964	78.6168	2213.2	7.70265
ADAR	16.5064	1.21314	3.30234e-61	4.90957e-60	0.285503	0.177523	1932	0.43887	0.363858	71.4497	2969.83	7.9966
MRPS33	-16.4756	-1.24604	5.4971e-61	8.16575e-60	0.0948722	0.231518	642	0.12993	0.122156	90.5128	879.237	6.78019
GYG1	-16.4639	-1.29213	6.67091e-61	9.90123e-60	0.0886656	0.225243	600	0.122771	0.115799	91.1334	830.789	6.72358
NDUFB6	-16.4619	-0.695157	6.88527e-61	1.0211e-59	0.227871	0.382747	1542	0.325848	0.282052	77.2129	2205.01	7.69894
PLIN3	-16.4497	-1.94114	8.43404e-61	1.24975e-59	0.0400473	0.173596	271	0.0550806	0.0536172	95.9953	372.73	5.92353
RNF125	16.4455	1.90746	9.02862e-61	1.33676e-59	0.19536	0.0695322	1322	0.288797	0.253709	80.464	1954.29	7.57829
LRRC8A	16.4258	1.57612	1.25103e-60	1.85072e-59	0.232452	0.115417	1573	0.349375	0.299642	76.7548	2364.22	7.76863
PSMD8	-16.4192	-0.560952	1.39384e-60	2.06029e-59	0.411261	0.579776	2783	0.635854	0.492165	58.8739	4302.82	8.36726
IFI16	16.4029	0.689448	1.82249e-60	2.69168e-59	0.456037	0.388936	3086	0.755931	0.562999	54.3963	5115.39	8.5402
EFNB1	16.3975	2.1254	1.99153e-60	2.93893e-59	0.188858	0.0648796	1278	0.288798	0.25371	81.1142	1954.29	7.5783
CUTA	-16.3957	-0.673678	2.05101e-60	3.02423e-59	0.218856	0.372631	1481	0.320742	0.278194	78.1144	2170.46	7.68316
AC245297.3	-16.3846	-3.00631	2.46201e-60	3.62728e-59	0.0162554	0.147687	110	0.0225998	0.0223482	98.3745	152.933	5.03652
THBD	16.3757	1.78706	2.85189e-60	4.19825e-59	0.211024	0.0889534	1428	0.336723	0.290221	78.8976	2278.6	7.73176
PIGP	-16.3744	-1.00345	2.91366e-60	4.28568e-59	0.116891	0.257555	791	0.160348	0.14872	88.3109	1085.07	6.99032
PHB	-16.3727	-0.650429	2.99444e-60	4.4009e-59	0.255209	0.412626	1727	0.366299	0.312106	74.4791	2478.74	7.81591
NDUFS6	-16.367	-0.549458	3.29004e-60	4.83139e-59	0.478942	0.635351	3241	0.766429	0.56896	52.1058	5186.42	8.55399
NRAP	-16.357	-3.17904	3.87719e-60	5.68897e-59	0.0280774	0.15601	190	0.0427007	0.0418142	97.1923	288.956	5.66973
RPL15	-16.3512	-0.364479	4.26764e-60	6.25678e-59	0.902911	0.951511	6110	2.53422	1.26249	9.70888	17149.1	9.74976
FBXO17	-16.3461	-4.71801	4.6373e-60	6.7932e-59	0.00458106	0.135009	31	0.00623541	0.00621605	99.5419	42.195	3.76573
KIF22	-16.3308	-2.38999	5.96251e-60	8.72739e-59	0.0313285	0.162284	212	0.0427447	0.0418563	96.8671	289.253	5.67075
FILIP1	-16.3235	-0.764349	6.71897e-60	9.82663e-59	0.179548	0.326746	1215	0.27476	0.242758	82.0452	1859.3	7.5285
PKN1	16.3192	0.967823	7.20618e-60	1.05306e-58	0.335156	0.241634	2268	0.509612	0.411853	66.4844	3448.55	8.146
METTL7A	-16.2937	-1.10202	1.09429e-59	1.59783e-58	0.0994532	0.237067	673	0.14569	0.136007	90.0547	985.885	6.89455
HLA-DQA2	16.2875	1.86694	1.21012e-59	1.76553e-58	0.190927	0.0647516	1292	0.28196	0.24839	80.9073	1908.02	7.55435
GAS7	-16.2637	-5.24123	1.78526e-59	2.60252e-58	0.00325107	0.133003	22	0.00439659	0.00438695	99.6749	29.7517	3.42595
CERCAM	-16.2625	-4.04938	1.82166e-59	2.65343e-58	0.00694547	0.13693	47	0.0104519	0.0103977	99.3055	70.7282	4.27288
CISD1	-16.2615	-1.23439	1.85183e-59	2.69519e-58	0.100192	0.234036	678	0.13971	0.130774	89.9808	945.415	6.85268
BTN3A2	16.2228	1.41459	3.48172e-59	5.06327e-58	0.243091	0.127625	1645	0.3594	0.307043	75.6909	2432.06	7.7969
DAB2IP	16.2206	1.73732	3.60828e-59	5.24308e-58	0.212797	0.0934352	1440	0.317131	0.275456	78.7203	2146.03	7.67184
FAM129A	-16.2178	-1.70182	3.7718e-59	5.47626e-58	0.0563026	0.188066	381	0.0799735	0.0769365	94.3697	541.18	6.2956
CHID1	-16.1773	-1.16283	7.29461e-59	1.05825e-57	0.09236	0.228274	625	0.12788	0.120339	90.764	865.362	6.7643
HINT2	-16.1764	-0.851333	7.40144e-59	1.07288e-57	0.155608	0.298702	1053	0.215555	0.195201	84.4392	1458.66	7.28596
UBA2	-16.1717	-0.899705	7.98985e-59	1.15724e-57	0.156199	0.295288	1057	0.21674	0.196175	84.3801	1466.68	7.29144
CTSL	-16.1709	-0.638077	8.0859e-59	1.17021e-57	0.236442	0.390558	1600	0.355203	0.303951	76.3558	2403.66	7.78516
TMEM9	-16.1547	-1.46371	1.05279e-58	1.5224e-57	0.0641348	0.197285	434	0.0880505	0.0843876	93.5865	595.838	6.39165
MID1IP1	-16.1326	-1.46238	1.50587e-58	2.17583e-57	0.0701936	0.202749	475	0.0954836	0.0911959	92.9806	646.138	6.47256
APOBEC2	-16.1297	-3.01627	1.5776e-58	2.27764e-57	0.029703	0.155967	201	0.0455309	0.0445248	97.0297	308.108	5.73369
RPS18	-16.1233	-0.384772	1.74946e-58	2.52374e-57	0.945175	0.974902	6396	3.14492	1.42188	5.48249	21281.7	9.96565
VWA1	16.1194	0.79726	1.86511e-58	2.68842e-57	0.402542	0.325849	2724	0.663221	0.508756	59.7458	4488.01	8.40939
RNF187	-16.1144	-0.857314	2.02145e-58	2.91144e-57	0.146594	0.288629	992	0.203949	0.185607	85.3406	1380.12	7.23065
BOLA3	-16.1078	-0.955777	2.24808e-58	3.23526e-57	0.148367	0.285044	1004	0.207491	0.188544	85.1633	1404.09	7.24786
FITM1	-16.1074	-2.80558	2.26379e-58	3.25526e-57	0.0276341	0.155199	187	0.0409296	0.0401141	97.2366	276.97	5.62751
NDNF	16.1026	2.19486	2.4471e-58	3.51604e-57	0.181912	0.0596722	1231	0.271753	0.240396	81.8088	1838.95	7.51749
COL5A3	-16.1008	-3.14284	2.51725e-58	3.61395e-57	0.0150731	0.14393	102	0.0213475	0.0211228	98.4927	144.458	4.97989
SMDT1	-16.0935	-0.573893	2.83264e-58	4.06351e-57	0.37875	0.535257	2563	0.581457	0.458347	62.125	3934.72	8.27785
SRGAP2B	16.0702	1.85383	4.12793e-58	5.91692e-57	0.198759	0.0785385	1345	0.286374	0.251827	80.1241	1937.89	7.56987
SHISA4	-16.0646	-2.4924	4.51813e-58	6.47107e-57	0.0350229	0.162327	237	0.0466241	0.0455698	96.4977	315.505	5.75734
CDO1	-16.0605	-4.11461	4.82993e-58	6.91214e-57	0.00709325	0.135308	48	0.0103433	0.0102901	99.2907	69.9929	4.26258
RFTN1	16.0592	1.31203	4.92705e-58	7.04553e-57	0.254175	0.141412	1720	0.383764	0.324807	74.5825	2596.93	7.86247
MINOS1	-16.0518	-0.557773	5.55472e-58	7.93677e-57	0.378159	0.542812	2559	0.583237	0.459472	62.1841	3946.77	8.28091
TMEM38A	-16.0511	-2.41837	5.61413e-58	8.01529e-57	0.0350229	0.162669	237	0.0524498	0.0511205	96.4977	354.927	5.87473
ABCA6	-16.0458	-4.84532	6.12063e-58	8.73148e-57	0.0042855	0.132278	29	0.00614623	0.00612742	99.5714	41.5916	3.75166
CUTC	-16.0084	-1.33823	1.11649e-57	1.59149e-56	0.0938377	0.223749	635	0.129575	0.121842	90.6162	876.835	6.77746
CCNY	15.9895	1.0773	1.51212e-57	2.15373e-56	0.30634	0.21103	2073	0.460496	0.378776	69.366	3116.17	8.04468
BTG3	-15.9883	-1.52629	1.54238e-57	2.19508e-56	0.0610315	0.191992	413	0.0848352	0.0814281	93.8969	574.08	6.35451
CAMLG	-15.9833	-0.61618	1.66932e-57	2.37387e-56	0.263041	0.418431	1780	0.386094	0.326489	73.6959	2612.7	7.86852
PKP1	15.9777	2.25516	1.82893e-57	2.59878e-56	0.17408	0.0510073	1178	0.258455	0.229885	82.592	1748.96	7.46735
NDUFA2	-15.9746	-0.588094	1.92062e-57	2.72692e-56	0.328506	0.486811	2223	0.488458	0.397741	67.1494	3305.4	8.10361
SMARCD3	-15.9738	-3.6799	1.94491e-57	2.75923e-56	0.0106399	0.138253	72	0.0135206	0.01343	98.936	91.4936	4.52714
BCL2L1	15.961	1.4046	2.39051e-57	3.38873e-56	0.235112	0.11943	1591	0.342621	0.294624	76.4888	2318.52	7.74911
TAP1	15.9581	1.60557	2.50423e-57	3.54713e-56	0.221664	0.10624	1500	0.340135	0.29277	77.8336	2301.69	7.74183
LAMA5	15.9526	1.74445	2.73465e-57	3.87047e-56	0.209399	0.0915144	1417	0.317534	0.275761	79.0601	2148.75	7.67311
GHITM	-15.9512	-0.606262	2.79667e-57	3.95513e-56	0.29703	0.453816	2010	0.441325	0.365563	70.297	2986.45	8.00217
ZNF703	-15.9477	-3.02904	2.95786e-57	4.17981e-56	0.0152209	0.143119	103	0.0209344	0.0207183	98.4779	141.663	4.96049
TBCA	-15.9369	-0.537253	3.51348e-57	4.96107e-56	0.399291	0.561764	2702	0.624734	0.485344	60.0709	4227.57	8.34962
BNIP3	-15.933	-1.38114	3.74268e-57	5.28055e-56	0.0802424	0.210901	543	0.110394	0.104715	91.9758	747.039	6.61746
CYTOR	-15.9199	-0.996374	4.61069e-57	6.50013e-56	0.135954	0.269379	920	0.192987	0.17646	86.4046	1305.94	7.17545
HEBP2	-15.9194	-0.664009	4.64723e-57	6.54652e-56	0.254914	0.402083	1725	0.375544	0.31885	74.5086	2541.31	7.84083
ADIPOR2	15.9154	1.53099	4.95492e-57	6.9745e-56	0.230383	0.11721	1559	0.347492	0.298245	76.9617	2351.48	7.76323
LSM10	-15.8876	-1.12097	7.72812e-57	1.08695e-55	0.10965	0.242402	742	0.148716	0.138645	89.035	1006.36	6.91509
PXDN	15.8589	1.34492	1.21923e-56	1.71349e-55	0.262598	0.158699	1777	0.41246	0.345333	73.7402	2791.11	7.93455
BGN	-15.8246	-2.97257	2.10645e-56	2.95807e-55	0.0212797	0.147302	144	0.0288627	0.028454	97.872	195.314	5.27971
TCEAL9	-15.8168	-0.696315	2.38265e-56	3.34333e-55	0.241614	0.381936	1635	0.352409	0.301888	75.8386	2384.75	7.77727
GOLIM4	-15.8019	-0.745192	3.0194e-56	4.23352e-55	0.199202	0.338014	1348	0.29313	0.257066	80.0798	1983.61	7.59318
FBXO32	-15.7956	-2.72579	3.33536e-56	4.67288e-55	0.0291119	0.154345	197	0.0409097	0.0400951	97.0888	276.836	5.62703
RDH14	-15.7857	-1.4115	3.90089e-56	5.46095e-55	0.0650214	0.195493	440	0.0896907	0.0858939	93.4979	606.937	6.41007
UXT	-15.7815	-0.652534	4.1688e-56	5.83146e-55	0.235998	0.384711	1597	0.338973	0.291903	76.4002	2293.83	7.73842
PKIA	-15.769	-3.07178	5.08728e-56	7.11073e-55	0.0214275	0.146534	145	0.0328844	0.0323553	97.8572	222.529	5.40954
MCC	15.7674	1.69069	5.21131e-56	7.27843e-55	0.210137	0.0947157	1422	0.315314	0.274076	78.9863	2133.73	7.6661
FAM167B	15.7573	2.02832	6.1157e-56	8.53494e-55	0.176001	0.0536964	1191	0.256391	0.228243	82.3999	1735	7.45934
TSPAN4	15.7215	0.536748	1.07761e-55	1.50273e-54	0.534801	0.464956	3619	0.915959	0.650218	46.5199	6198.29	8.73219
RPS19BP1	-15.7187	-0.585763	1.12616e-55	1.56921e-54	0.313433	0.472085	2121	0.454503	0.374664	68.6567	3075.62	8.03159
MRPS34	-15.7073	-0.655531	1.34823e-55	1.87719e-54	0.225358	0.374979	1525	0.32318	0.280038	77.4642	2186.96	7.69072
MYC	-15.7037	-1.79221	1.42763e-55	1.9862e-54	0.0506872	0.177565	343	0.0732569	0.0706979	94.9313	495.729	6.20805
CHRDL1	-15.7014	-4.55916	1.47978e-55	2.05717e-54	0.00502438	0.130357	34	0.00722145	0.0071955	99.4976	48.8675	3.90937
EFCAB14	15.6923	1.08831	1.70642e-55	2.37041e-54	0.302645	0.20881	2048	0.467369	0.383471	69.7355	3162.69	8.05949
SSC5D	-15.6904	-4.10454	1.75941e-55	2.44213e-54	0.00694547	0.132192	47	0.00960182	0.00955602	99.3055	64.9755	4.18928
GTF2B	-15.6879	-1.29433	1.83049e-55	2.53883e-54	0.0808335	0.210731	547	0.114147	0.108089	91.9167	772.431	6.65084
DYNC1H1	15.6862	0.783208	1.87882e-55	2.60385e-54	0.397517	0.329478	2690	0.642482	0.496208	60.2483	4347.67	8.37763
CCNG2	-15.6758	-1.49139	2.21303e-55	3.06468e-54	0.0678292	0.195535	459	0.0910634	0.0871528	93.2171	616.226	6.42524
PALLD	-15.6689	-0.891409	2.46788e-55	3.41498e-54	0.134033	0.269933	907	0.19635	0.179275	86.5967	1328.7	7.19271
PPP1R1A	-15.6645	-3.00248	2.6447e-55	3.65684e-54	0.0280774	0.150931	190	0.0427901	0.0419	97.1923	289.561	5.67181
FAM69B	15.6629	2.02865	2.7133e-55	3.74882e-54	0.178366	0.0577941	1207	0.261548	0.232339	82.1634	1769.89	7.47924
MFSD6	15.6445	1.80861	3.62135e-55	4.99958e-54	0.197576	0.0807581	1337	0.293642	0.257462	80.2424	1987.08	7.59492
H2AFY	15.6378	0.843211	4.02108e-55	5.54718e-54	0.365598	0.287477	2474	0.569329	0.450648	63.4402	3852.65	8.25677
THOC7	-15.637	-0.691951	4.07583e-55	5.6184e-54	0.210137	0.354533	1422	0.294541	0.258156	78.9863	1993.16	7.59798
ANXA1	-15.6352	-0.479561	4.19016e-55	5.77158e-54	0.574996	0.625576	3891	1.06725	0.726221	42.5004	7222.1	8.88504
RGL2	15.6212	1.34108	5.22161e-55	7.18681e-54	0.246786	0.138638	1670	0.36592	0.311828	75.3214	2476.18	7.81488
FAM3C	-15.5967	-0.792678	7.66658e-55	1.05439e-53	0.167578	0.304209	1134	0.237968	0.213471	83.2422	1610.33	7.38481
ZNF106	-15.5933	-0.688658	8.0831e-55	1.11082e-53	0.238806	0.37929	1616	0.355136	0.303902	76.1194	2403.21	7.78498
RALB	15.5925	1.14045	8.18218e-55	1.12358e-53	0.272794	0.169242	1846	0.403424	0.338915	72.7206	2729.97	7.91241
CALCRL	15.588	1.01687	8.78222e-55	1.20506e-53	0.313728	0.216536	2123	0.494737	0.40195	68.6272	3347.88	8.11638
FSCN1	15.5878	1.61502	8.81657e-55	1.20885e-53	0.21398	0.100435	1448	0.322717	0.279688	78.602	2183.82	7.68929
LINC01116	-15.5719	-2.81226	1.13027e-54	1.54854e-53	0.0196542	0.144443	133	0.0256569	0.0253333	98.0346	173.62	5.16261
COL15A1	15.57	0.512651	1.16433e-54	1.594e-53	0.595242	0.472383	4028	1.10618	0.744878	40.4758	7485.54	8.92086
CRABP2	-15.5637	-4.63847	1.28378e-54	1.75619e-53	0.00472883	0.128906	32	0.0069171	0.00689328	99.5271	46.808	3.86719
RRAD	-15.5445	-2.65046	1.73488e-54	2.37148e-53	0.0274863	0.151315	186	0.0403649	0.0395715	97.2514	273.149	5.61367
EPB41L4A	15.539	2.00188	1.88932e-54	2.58063e-53	0.18472	0.0677821	1250	0.273972	0.242139	81.528	1853.97	7.52562
ANP32A	15.5145	0.720068	2.76755e-54	3.77735e-53	0.393823	0.318807	2665	0.608074	0.475037	60.6177	4114.83	8.3226
POLE4	-15.5132	-1.00147	2.82632e-54	3.85464e-53	0.114083	0.246457	772	0.155975	0.144944	88.5917	1055.48	6.9627
PLPP3	15.5098	0.669451	2.97955e-54	4.06054e-53	0.451751	0.389406	3057	0.763881	0.567517	54.8249	5169.18	8.55066
MYOT	-15.5074	-2.8309	3.09265e-54	4.21148e-53	0.0308852	0.15251	209	0.0474777	0.046385	96.9115	321.281	5.77542
ST6GAL1	15.5069	2.24582	3.11733e-54	4.24188e-53	0.169499	0.0498549	1147	0.250329	0.223407	83.0501	1693.98	7.43542
TMEM50A	15.5067	0.458518	3.12757e-54	4.2526e-53	0.57677	0.536623	3903	1.00249	0.694389	42.323	6783.82	8.82244
QPRT	-15.4921	-3.63758	3.92526e-54	5.33319e-53	0.011231	0.134839	76	0.0138212	0.0137266	98.8769	93.5281	4.5489
DEXI	-15.4911	-1.04958	3.98286e-54	5.40737e-53	0.10965	0.240567	742	0.151874	0.14139	89.035	1027.73	6.93608
FABP3	-15.4593	-3.49075	6.52596e-54	8.85335e-53	0.017142	0.139534	116	0.0252133	0.0249007	98.2858	170.619	5.14527
OLFML2B	-15.4553	-4.63435	6.94696e-54	9.4174e-53	0.00487661	0.12818	33	0.00711311	0.00708793	99.5123	48.1344	3.89456
CARD10	15.4349	2.07911	9.53569e-54	1.2917e-52	0.175853	0.0576234	1190	0.255775	0.227753	82.4147	1730.83	7.45693
MTHFD2	-15.4282	-2.38853	1.05704e-53	1.43078e-52	0.0286685	0.152595	194	0.0388504	0.0381148	97.1331	262.901	5.57557
MAGED2	-15.4249	-0.57558	1.11258e-53	1.50483e-52	0.319935	0.464658	2165	0.483552	0.394439	68.0065	3272.19	8.09352
SPAAR	15.4141	1.67829	1.31668e-53	1.77955e-52	0.203931	0.0902339	1380	0.301323	0.263381	79.6069	2039.05	7.62073
ARHGAP24	-15.4085	-3.39257	1.43568e-53	1.93893e-52	0.0109354	0.134326	74	0.0159151	0.0157898	98.9065	107.697	4.68857
GATA3	15.4051	2.31915	1.51156e-53	2.03987e-52	0.16344	0.0437084	1106	0.237975	0.213477	83.656	1610.38	7.38484
SYNPO2	-15.3961	-2.66302	1.73927e-53	2.34541e-52	0.0255652	0.148498	173	0.0346745	0.0340868	97.4435	234.642	5.46231
MTCH1	-15.393	-0.550824	1.82512e-53	2.45933e-52	0.354071	0.498634	2396	0.536486	0.429498	64.5929	3630.4	8.19737
LSM5	-15.3897	-0.77772	1.91856e-53	2.58331e-52	0.164622	0.302501	1114	0.225917	0.203689	83.5378	1528.78	7.33288
ITGA7	-15.3796	-2.78277	2.24333e-53	3.01834e-52	0.0229053	0.14568	155	0.0297781	0.0293433	97.7095	201.508	5.31078
SMIM20	-15.3758	-1.40736	2.38062e-53	3.20067e-52	0.0676814	0.194127	458	0.0894455	0.0856688	93.2319	605.278	6.40734
YWHAB	15.3629	0.354299	2.90419e-53	3.90169e-52	0.703118	0.677053	4758	1.34571	0.85259	29.6882	9106.45	9.11685
MRPL18	-15.3626	-0.760863	2.91614e-53	3.9148e-52	0.164327	0.30391	1112	0.22838	0.205696	83.5673	1545.45	7.34372
TRIM16	15.362	1.74524	2.94466e-53	3.95015e-52	0.195951	0.0809715	1326	0.284083	0.250045	80.4049	1922.39	7.56184
ATP5PB	-15.3612	-0.595001	2.98066e-53	3.99546e-52	0.277819	0.42684	1880	0.410839	0.344184	72.2181	2780.14	7.93062
FNDC1	-15.3532	-4.51289	3.37394e-53	4.51927e-52	0.00517216	0.12771	35	0.00783779	0.00780724	99.4828	53.0383	3.98969
NOVA2	15.3494	2.43885	3.57731e-53	4.78811e-52	0.160632	0.0417449	1087	0.231186	0.207978	83.9368	1564.43	7.35592
BAZ2B	15.3483	1.13785	3.63486e-53	4.86152e-52	0.284025	0.187169	1922	0.441881	0.365949	71.5975	2990.21	8.00343
SCPEP1	-15.3479	-0.898511	3.65728e-53	4.88787e-52	0.136545	0.267714	924	0.193429	0.17683	86.3455	1308.93	7.17773
FOXP1	15.3403	0.983198	4.11033e-53	5.48929e-52	0.320378	0.229256	2168	0.506999	0.41012	67.9622	3430.86	8.14086
FIS1	-15.3369	-0.511014	4.33561e-53	5.78585e-52	0.498153	0.655583	3371	0.821864	0.59986	50.1847	5561.55	8.62381
SPAG7	-15.315	-0.803306	6.07143e-53	8.09629e-52	0.16078	0.296312	1088	0.225862	0.203644	83.922	1528.41	7.33263
ATP6AP2	-15.2914	-0.553731	8.72171e-53	1.16218e-51	0.33619	0.477164	2275	0.513925	0.414706	66.381	3477.73	8.15442
PTEN	-15.2798	-0.752597	1.04268e-52	1.38836e-51	0.200975	0.33524	1360	0.287548	0.25274	79.9025	1945.84	7.57396
GSDMD	15.2782	1.07425	1.06912e-52	1.42252e-51	0.287424	0.19084	1945	0.427217	0.355726	71.2576	2890.97	7.96969
AKR1A1	-15.2776	-0.809244	1.07829e-52	1.43365e-51	0.150584	0.285001	1019	0.210634	0.191144	84.9416	1425.36	7.26288
JOSD2	-15.2707	-1.12745	1.19886e-52	1.59278e-51	0.0928033	0.221274	628	0.124839	0.11764	90.7197	844.788	6.74027
VAMP8	15.2602	1.24528	1.40867e-52	1.87015e-51	0.236146	0.123101	1598	0.342276	0.294367	76.3854	2316.18	7.74811
TGFB1I1	-15.2576	-0.768358	1.46645e-52	1.94543e-51	0.197724	0.329478	1338	0.286754	0.252123	80.2276	1940.46	7.5712
ARL3	-15.2484	-0.931234	1.68671e-52	2.23598e-51	0.127531	0.259049	863	0.172945	0.159518	87.2469	1170.32	7.06589
AC100810.1	-15.2467	-2.05635	1.73035e-52	2.29214e-51	0.0331018	0.156479	224	0.0443829	0.0434262	96.6898	300.339	5.70824
ZCRB1	-15.2347	-0.726089	2.08167e-52	2.75549e-51	0.190779	0.329435	1291	0.272797	0.241217	80.9221	1846.02	7.52133
TCAP	-15.2327	-1.35294	2.14678e-52	2.83959e-51	0.396187	0.488219	2681	0.690105	0.524791	60.3813	4669.94	8.44912
TMEM109	15.2142	0.692674	2.84872e-52	3.7653e-51	0.417763	0.354875	2827	0.666747	0.510874	58.2237	4511.88	8.41469
CLMN	-15.2095	-1.74012	3.0579e-52	4.03881e-51	0.0498005	0.173126	337	0.0708549	0.0684573	95.0199	479.475	6.17478
BANF1	-15.2094	-0.601271	3.06249e-52	4.0419e-51	0.270726	0.418943	1832	0.390923	0.329968	72.9274	2645.38	7.88095
SSBP2	-15.201	-1.29866	3.48166e-52	4.59176e-51	0.0715236	0.197798	484	0.0993758	0.0947426	92.8476	672.476	6.51245
KIF5B	15.2	0.560508	3.53744e-52	4.6619e-51	0.48973	0.455481	3314	0.816146	0.596717	51.027	5522.86	8.61683
LSM7	-15.1877	-0.574432	4.26505e-52	5.61669e-51	0.271021	0.42176	1834	0.393811	0.332042	72.8979	2664.92	7.8883
DOCK4	15.1817	1.98346	4.67617e-52	6.1536e-51	0.182208	0.0676541	1233	0.271272	0.240018	81.7792	1835.7	7.51572
TPD52L1	15.1656	0.88312	5.97186e-52	7.8529e-51	0.318457	0.216194	2155	0.480594	0.392443	68.1543	3252.18	8.08739
MALSU1	-15.162	-0.988781	6.3133e-52	8.29584e-51	0.109059	0.238859	738	0.150199	0.139935	89.0941	1016.4	6.925
ADAMTS5	-15.1605	-2.36594	6.45979e-52	8.48213e-51	0.0292596	0.150931	198	0.042251	0.0413828	97.074	285.913	5.65918
ASAP1	15.1588	1.09003	6.62506e-52	8.6928e-51	0.276341	0.172699	1870	0.421721	0.351868	72.3659	2853.78	7.95675
TRIM56	15.1578	1.40685	6.72927e-52	8.82309e-51	0.238067	0.132278	1611	0.369222	0.314243	76.1933	2498.53	7.82386
VAPA	-15.1349	-0.522396	9.53357e-52	1.24909e-50	0.344022	0.502945	2328	0.520485	0.41903	65.5978	3522.12	8.1671
KLHDC3	-15.1338	-1.15839	9.69425e-52	1.26921e-50	0.0898478	0.216877	608	0.126304	0.118942	91.0152	854.7	6.75192
ARL1	-15.1178	-0.681839	1.23575e-51	1.61672e-50	0.182356	0.321197	1234	0.260517	0.231522	81.7644	1762.92	7.47529
GPX8	-15.1155	-2.05369	1.28092e-51	1.6746e-50	0.0331018	0.155412	224	0.0465334	0.0454832	96.6898	314.891	5.7554
SOD2	-15.1148	-0.767374	1.2934e-51	1.68969e-50	0.229201	0.36021	1551	0.335752	0.289495	77.0799	2272.03	7.72887
KLHL23	-15.1147	-2.29341	1.29647e-51	1.69246e-50	0.0360573	0.156437	244	0.0474024	0.0463132	96.3943	320.772	5.77384
MAP4K2	15.1054	2.0229	1.49132e-51	1.94542e-50	0.175706	0.0604405	1189	0.256577	0.228392	82.4294	1736.26	7.46006
SMAD1	15.0867	1.49876	1.98162e-51	2.58314e-50	0.220482	0.113113	1492	0.326599	0.282619	77.9518	2210.1	7.70124
TMEM230	-15.0708	-0.579831	2.52131e-51	3.28428e-50	0.278114	0.426797	1882	0.402201	0.338043	72.1886	2721.7	7.90938
GSTO1	-15.0703	-0.530387	2.5395e-51	3.30558e-50	0.340033	0.495475	2301	0.512327	0.413649	65.9967	3466.91	8.15131
LIFR	15.0547	0.907748	3.21722e-51	4.18471e-50	0.361164	0.28483	2444	0.625792	0.485995	63.8836	4234.73	8.35131
GLT8D1	-15.0314	-1.11506	4.57438e-51	5.9457e-50	0.0929511	0.218713	629	0.127269	0.119798	90.7049	861.23	6.75952
PPP3CA	15.0169	1.10653	5.69345e-51	7.39491e-50	0.28772	0.19545	1947	0.445084	0.368167	71.228	3011.88	8.01065
PTGIS	-15.0127	-3.44868	6.06519e-51	7.87206e-50	0.0106399	0.130698	72	0.0162319	0.0161016	98.936	109.842	4.7081
ZNF32	-14.9905	-1.05994	8.47046e-51	1.09859e-49	0.10167	0.228445	688	0.135613	0.127172	89.833	917.692	6.82295
MAP7D3	-14.9852	-1.30332	9.17091e-51	1.18858e-49	0.0741835	0.197926	502	0.103664	0.0986354	92.5816	701.493	6.55464
COX4I2	-14.9809	-1.33266	9.78296e-51	1.267e-49	0.134476	0.243811	910	0.185971	0.170562	86.5524	1258.47	7.13844
MYH7	-14.9718	-1.91442	1.12288e-50	1.4532e-49	0.103295	0.213633	699	0.165793	0.153402	89.6705	1121.92	7.02369
UBL5	-14.9614	-0.45661	1.31231e-50	1.69713e-49	0.631003	0.766732	4270	1.12182	0.752272	36.8997	7591.33	8.93489
PABPC4	-14.9336	-0.917831	1.99262e-50	2.57509e-49	0.127087	0.25525	860	0.182371	0.167521	87.2913	1234.1	7.11891
CCNI	-14.9233	-0.467925	2.32568e-50	3.00335e-49	0.578691	0.718542	3916	1.02815	0.707124	42.1309	6957.49	8.84772
C8orf59	-14.92	-0.523992	2.44191e-50	3.15118e-49	0.343284	0.498591	2323	0.515313	0.415622	65.6716	3487.12	8.15712
RPL3L	-14.9049	-3.23006	3.06437e-50	3.95161e-49	0.0205409	0.138168	139	0.031477	0.0309918	97.9459	213.005	5.366
OLFML1	-14.8967	-4.17875	3.46208e-50	4.46127e-49	0.00635437	0.125235	43	0.00840268	0.00836757	99.3646	56.8609	4.05804
ARHGEF12	14.8952	1.19626	3.54222e-50	4.56127e-49	0.260381	0.161602	1762	0.395118	0.332979	73.9619	2673.76	7.89162
RPL5	-14.8924	-0.380876	3.6948e-50	4.75435e-49	0.857101	0.915272	5800	2.19211	1.16068	14.2899	14834	9.60475
STK38L	14.8867	1.58237	4.02253e-50	5.17236e-49	0.204226	0.0943743	1382	0.299704	0.262136	79.5774	2028.1	7.61535
ZFP36L2	14.8849	0.42652	4.13271e-50	5.31024e-49	0.650805	0.609911	4404	1.30782	0.836303	34.9195	8850.01	9.08829
BCL6	-14.8835	-1.92368	4.22145e-50	5.42039e-49	0.0393084	0.159723	266	0.0523833	0.0510574	96.0692	354.478	5.87346
MTFR1L	-14.8715	-1.45486	5.05033e-50	6.48005e-49	0.0682725	0.189389	462	0.0933134	0.0892129	93.1728	631.452	6.4496
TIMMDC1	-14.8696	-0.746491	5.18883e-50	6.65302e-49	0.156347	0.290251	1058	0.224067	0.202179	84.3653	1516.26	7.32466
LIPE	14.8688	2.25263	5.25414e-50	6.73197e-49	0.165066	0.0511781	1117	0.250327	0.223405	83.4934	1693.96	7.43542
ANO6	14.8683	1.17167	5.29286e-50	6.77675e-49	0.272499	0.178291	1844	0.41746	0.348866	72.7501	2824.95	7.9466
CALD1	-14.8603	-0.349287	5.96941e-50	7.63754e-49	0.70164	0.693572	4748	1.41954	0.883578	29.836	9606.04	9.17025
FADS2	-14.8599	-1.64031	6.00145e-50	7.67307e-49	0.0548249	0.175175	371	0.0730195	0.0704766	94.5175	494.123	6.20481
C1QBP	-14.8502	-0.578458	6.937e-50	8.86291e-49	0.253436	0.400888	1715	0.366827	0.312492	74.6564	2482.31	7.81735
SNX21	-14.8439	-1.53197	7.61631e-50	9.7239e-49	0.0515738	0.173638	349	0.0723145	0.0698194	94.8426	489.353	6.19512
NID1	-14.841	-1.26961	7.95515e-50	1.01493e-48	0.071228	0.194297	482	0.103159	0.0981783	92.8772	698.08	6.54976
SEC61B	-14.8329	-0.490089	8.97078e-50	1.1437e-48	0.449978	0.589807	3045	0.708391	0.535552	55.0022	4793.68	8.47526
MRPL3	-14.831	-1.03679	9.23455e-50	1.17649e-48	0.0932466	0.219268	631	0.128054	0.120494	90.6753	866.541	6.76566
TNFAIP1	14.8225	1.58569	1.04847e-49	1.33482e-48	0.200975	0.0905754	1360	0.29255	0.256617	79.9025	1979.68	7.5912
USP53	-14.8086	-1.57978	1.28832e-49	1.63902e-48	0.0505394	0.171675	342	0.0721228	0.0696407	94.9461	488.055	6.19248
CWC15	-14.7805	-0.617943	1.95646e-49	2.48726e-48	0.23718	0.377967	1605	0.345039	0.296423	76.282	2334.88	7.75614
MNAT1	-14.7795	-0.926006	1.98777e-49	2.52528e-48	0.10699	0.234335	724	0.153177	0.142521	89.301	1036.55	6.94462
ZNF593	-14.7738	-1.61003	2.16232e-49	2.7451e-48	0.0499483	0.170949	338	0.0664452	0.0643308	95.0052	449.634	6.11066
ITGAE	-14.7736	-1.37941	2.16845e-49	2.75094e-48	0.0654648	0.18734	443	0.087973	0.0843164	93.4535	595.313	6.39077
WWC3	14.7644	1.55521	2.48656e-49	3.15227e-48	0.206591	0.0979597	1398	0.304792	0.266044	79.3409	2062.53	7.63217
ITPA	-14.7631	-1.47662	2.53386e-49	3.20997e-48	0.0561549	0.177821	380	0.0763716	0.0735957	94.3845	516.806	6.2496
SEPT7	-14.7601	-0.380936	2.64817e-49	3.35242e-48	0.647998	0.715597	4385	1.19634	0.786791	35.2002	8095.62	8.9992
PPM1F	14.7548	1.66446	2.86526e-49	3.6247e-48	0.194769	0.0851118	1318	0.284993	0.250753	80.5231	1928.55	7.56504
PAG1	-14.7541	-4.26984	2.89459e-49	3.65923e-48	0.00635437	0.12404	43	0.0081731	0.00813988	99.3646	55.3074	4.03083
NCKAP1	14.7527	0.933649	2.95703e-49	3.73554e-48	0.331757	0.255592	2245	0.522055	0.420062	66.8243	3532.75	8.17011
EMX2OS	-14.7522	-3.6171	2.97977e-49	3.76162e-48	0.00975321	0.127668	66	0.0128094	0.012728	99.0247	86.681	4.4737
ATP1A2	-14.7495	-2.90699	3.10025e-49	3.91097e-48	0.0187675	0.136546	127	0.0244835	0.0241886	98.1232	165.68	5.11608
CFI	14.7453	2.32802	3.30019e-49	4.16027e-48	0.15945	0.0457999	1079	0.23328	0.209677	84.055	1578.6	7.36493
MAGEF1	-14.7386	-1.84072	3.64484e-49	4.59152e-48	0.0388651	0.158571	263	0.05247	0.0511397	96.1135	355.064	5.87511
MYL3	-14.7305	-1.79626	4.1065e-49	5.16948e-48	0.137136	0.242146	928	0.21503	0.194769	86.2864	1455.11	7.28352
WDR45	-14.7296	-1.0574	4.16298e-49	5.23691e-48	0.0939855	0.218499	636	0.128759	0.121119	90.6014	871.31	6.77114
PGAM1	-14.6988	-0.586365	6.55666e-49	8.24233e-48	0.258017	0.398668	1746	0.375559	0.31886	74.1983	2541.41	7.84087
C20orf27	-14.6978	-1.34181	6.66297e-49	8.37013e-48	0.0916211	0.209322	620	0.124206	0.117077	90.8379	840.504	6.73519
TUBB2A	14.6973	0.633108	6.70947e-49	8.42266e-48	0.443623	0.387058	3002	0.747209	0.55802	55.6377	5056.36	8.5286
ADRB2	14.6945	1.73789	6.99451e-49	8.77436e-48	0.189597	0.0792214	1283	0.280916	0.247575	81.0403	1900.96	7.55064
PHYHD1	-14.6943	-2.51256	7.0099e-49	8.78753e-48	0.0212797	0.139449	144	0.0291014	0.028686	97.872	196.929	5.28791
FKBP9	14.6894	0.911642	7.53883e-49	9.44401e-48	0.332348	0.254055	2249	0.522165	0.420134	66.7652	3533.49	8.17032
CNBP	-14.6766	-0.471071	9.11074e-49	1.14052e-47	0.552387	0.696944	3738	0.940429	0.662909	44.7613	6363.88	8.75855
SNTA1	-14.6738	-2.65108	9.49015e-49	1.18719e-47	0.0223142	0.139705	151	0.0315336	0.0310466	97.7686	213.388	5.36779
RALGPS2	-14.6653	-3.1528	1.07557e-48	1.34457e-47	0.0135954	0.13104	92	0.0184706	0.018302	98.6405	124.99	4.8362
ATP5F1E	-14.6596	-0.358994	1.16966e-48	1.46118e-47	0.831831	0.902979	5629	1.92234	1.07238	16.8169	13008.5	9.47343
BDH2	-14.6592	-1.00965	1.17584e-48	1.46788e-47	0.102557	0.226652	694	0.141277	0.132148	89.7443	956.02	6.86382
RSL1D1	-14.63	-0.706502	1.80913e-48	2.2569e-47	0.171863	0.303526	1163	0.243536	0.217959	82.8137	1648.01	7.40793
F3	-14.6294	-4.41637	1.8248e-48	2.27486e-47	0.00531993	0.122119	36	0.00763067	0.0076017	99.468	51.6367	3.96341
STIM2	14.6256	1.67799	1.92939e-48	2.40359e-47	0.19536	0.0868619	1322	0.291892	0.256108	80.464	1975.24	7.58895
SEMA6C	14.6208	1.7443	2.07037e-48	2.57743e-47	0.190188	0.0810995	1287	0.280129	0.24696	80.9812	1895.63	7.54783
FAM89B	-14.6183	-0.715768	2.14725e-48	2.67129e-47	0.191813	0.322349	1298	0.27223	0.240772	80.8187	1842.18	7.51925
NBDY	14.6156	0.777244	2.23395e-48	2.77723e-47	0.354662	0.279921	2400	0.53844	0.430769	64.5338	3643.62	8.20101
RPL8	-14.6133	-0.325209	2.31136e-48	2.87148e-47	0.912369	0.957956	6174	2.62883	1.28891	8.76312	17789.3	9.78641
TMEM14B	-14.6106	-0.549802	2.40544e-48	2.98629e-47	0.286242	0.434395	1937	0.421003	0.351363	71.3758	2848.93	7.95505
MCL1	14.6034	0.547727	2.67095e-48	3.31364e-47	0.484853	0.436316	3281	0.822583	0.600255	51.5147	5566.42	8.62469
FAM173A	-14.6026	-1.46463	2.70379e-48	3.35206e-47	0.0564504	0.176285	382	0.0772439	0.0744058	94.355	522.71	6.26094
PROCR	-14.6014	-1.22053	2.75334e-48	3.41115e-47	0.0984188	0.216621	666	0.137512	0.128844	90.1581	930.545	6.83684
NDFIP1	-14.5906	-0.555178	3.22384e-48	3.9913e-47	0.305453	0.440797	2067	0.457089	0.37644	69.4547	3093.12	8.03726
TANK	-14.5904	-0.943858	3.2344e-48	4.00163e-47	0.110389	0.234762	747	0.154997	0.144098	88.9611	1048.86	6.95642
DWORF	-14.5579	-1.72859	5.20237e-48	6.43199e-47	0.142899	0.245945	967	0.227666	0.205115	85.7101	1540.61	7.34059
PIP4P2	-14.5453	-1.26597	6.25567e-48	7.72894e-47	0.0734447	0.194127	497	0.100559	0.0958186	92.6555	680.485	6.52427
NAXE	-14.5448	-1.08864	6.3061e-48	7.78589e-47	0.0867445	0.209536	587	0.120016	0.113343	91.3256	812.145	6.70091
KCTD12	14.5322	0.709413	7.57523e-48	9.34641e-47	0.412886	0.354277	2794	0.689993	0.524725	58.7114	4669.19	8.44895
CD164	-14.5142	-0.580417	9.84442e-48	1.21379e-46	0.230974	0.367637	1563	0.343953	0.295615	76.9026	2327.53	7.75299
MRPL43	-14.5126	-0.667202	1.00892e-47	1.24312e-46	0.191222	0.326404	1294	0.26715	0.23677	80.8778	1807.8	7.50042
RHOB	14.5075	0.44646	1.08645e-47	1.33773e-46	0.603665	0.562062	4085	1.16309	0.77154	39.6335	7870.66	8.97102
SH3BGR	-14.5041	-3.02036	1.14174e-47	1.40484e-46	0.0205409	0.135607	139	0.0302851	0.0298356	97.9459	204.939	5.32758
MIDN	14.5009	0.727685	1.19548e-47	1.46996e-46	0.395596	0.329648	2677	0.648885	0.500099	60.4404	4391	8.38754
ZNF428	-14.4963	-0.653339	1.27789e-47	1.57022e-46	0.190335	0.326404	1288	0.267238	0.23684	80.9665	1808.4	7.50075
IFNGR1	14.4902	0.743201	1.39678e-47	1.71513e-46	0.398995	0.339636	2700	0.654342	0.503403	60.1005	4427.93	8.39591
HNRNPH1	14.4549	0.676134	2.33358e-47	2.86349e-46	0.414659	0.355643	2806	0.670806	0.513306	58.5341	4539.35	8.42076
HSPB7	-14.4434	-2.86946	2.76041e-47	3.38494e-46	0.0248264	0.138936	168	0.0372715	0.0365937	97.5174	252.216	5.53424
OSTC	-14.4361	-0.570291	3.06601e-47	3.75711e-46	0.248855	0.387442	1684	0.363616	0.31014	75.1145	2460.59	7.80856
HOXC10	-14.4331	-3.53044	3.2031e-47	3.92244e-46	0.00857101	0.124125	58	0.0125784	0.0124999	99.1429	85.1179	4.45572
TMEM256	-14.4305	-0.621026	3.32531e-47	4.06932e-46	0.21398	0.351545	1448	0.301322	0.263381	78.602	2039.05	7.62073
ZNF511	-14.4213	-1.26182	3.80269e-47	4.65035e-46	0.0730013	0.192633	494	0.0977789	0.093289	92.6999	661.67	6.49628
EPDR1	-14.4171	-4.24474	4.04171e-47	4.93929e-46	0.00531993	0.120497	36	0.00731633	0.0072897	99.468	49.5096	3.92216
SMAGP	14.4025	1.73553	4.98965e-47	6.09361e-46	0.177479	0.0670992	1201	0.24858	0.222007	82.2521	1682.14	7.42842
SSR4	-14.4009	-0.467348	5.11102e-47	6.23759e-46	0.462095	0.594588	3127	0.746904	0.557845	53.7905	5054.3	8.52819
EDNRB	-14.3938	-1.81861	5.66259e-47	6.90605e-46	0.0419684	0.158486	284	0.0618517	0.0600143	95.8032	418.551	6.03918
AC245595.1	-14.3894	-0.880415	6.03353e-47	7.35347e-46	0.12827	0.250726	868	0.190886	0.174697	87.173	1291.72	7.16451
COLGALT2	-14.3842	-4.7255	6.49832e-47	7.91458e-46	0.00384218	0.118661	26	0.00575827	0.00574175	99.6158	38.9662	3.68803
ASNA1	-14.3696	-0.925315	8.03505e-47	9.7796e-46	0.110536	0.234719	748	0.149562	0.139381	88.9464	1012.08	6.92075
ZMIZ1	14.3447	1.41018	1.1497e-46	1.39837e-45	0.221664	0.120796	1500	0.331309	0.286163	77.8336	2241.97	7.71556
RAB4A	-14.3332	-0.96329	1.35644e-46	1.64871e-45	0.107433	0.230024	727	0.14514	0.135527	89.2567	982.164	6.89078
TSC22D3	-14.3238	-0.48492	1.55421e-46	1.88761e-45	0.518103	0.608972	3506	0.885689	0.634293	48.1897	5993.46	8.69859
AR	-14.3237	-5.06848	1.55508e-46	1.88761e-45	0.00295552	0.117253	20	0.00420259	0.00419379	99.7044	28.4389	3.38232
COMMD3	-14.3199	-0.847142	1.64265e-46	1.99256e-45	0.122063	0.247567	826	0.170109	0.157097	87.7937	1151.13	7.04937
ZFHX4	-14.309	-4.53822	1.92231e-46	2.33022e-45	0.00413773	0.118405	28	0.00622272	0.00620344	99.5862	42.1091	3.76373
PPP1R10	14.304	0.623625	2.06695e-46	2.50387e-45	0.438895	0.382747	2970	0.73507	0.551048	56.1105	4974.22	8.51223
RNF7	-14.3024	-0.533031	2.11481e-46	2.56012e-45	0.32555	0.47153	2203	0.479377	0.391621	67.445	3243.94	8.08485
HAX1	-14.2807	-0.665092	2.88613e-46	3.4915e-45	0.185902	0.318166	1258	0.261772	0.232517	81.4098	1771.41	7.4801
POLR2F	-14.2692	-0.611759	3.40293e-46	4.11393e-45	0.217231	0.353722	1470	0.305903	0.266894	78.2769	2070.04	7.63581
PCDH9	-14.2652	-4.31474	3.60759e-46	4.35843e-45	0.00517216	0.119003	35	0.0078275	0.00779702	99.4828	52.9687	3.9884
RPS14	-14.2618	-0.341619	3.78689e-46	4.57198e-45	0.93025	0.969268	6295	2.9273	1.36795	6.97503	19809	9.89394
AKR1C1	-14.256	-4.03659	4.11394e-46	4.96349e-45	0.00664992	0.120454	45	0.00909837	0.00905723	99.335	61.5687	4.13626
IER3	14.2448	0.563993	4.82779e-46	5.82086e-45	0.516329	0.442846	3494	1.0749	0.729911	48.3671	7273.82	8.89217
TRIB2	14.2411	1.53339	5.09277e-46	6.13623e-45	0.198315	0.0922827	1342	0.291884	0.256102	80.1685	1975.18	7.58892
RBPJ	-14.2388	-0.578753	5.26065e-46	6.33426e-45	0.217674	0.353978	1473	0.326488	0.282535	78.2326	2209.34	7.7009
YPEL3	-14.2338	-0.558532	5.65315e-46	6.80231e-45	0.254618	0.39329	1723	0.375881	0.319094	74.5382	2543.59	7.84172
CDK4	-14.2286	-0.955246	6.0911e-46	7.32438e-45	0.102852	0.224859	696	0.141447	0.132297	89.7148	957.174	6.86503
RTN2	-14.2278	-2.11915	6.16266e-46	7.40549e-45	0.0295552	0.144443	200	0.040391	0.0395966	97.0445	273.326	5.61432
ABCA9	-14.2276	-4.89807	6.17894e-46	7.42009e-45	0.00325107	0.116783	22	0.00501547	0.00500294	99.6749	33.9397	3.55362
MYF6	-14.2201	-3.16825	6.8789e-46	8.25075e-45	0.0153687	0.128778	104	0.0217307	0.021498	98.4631	147.052	4.99756
PRKRA	-14.2201	-0.984393	6.87983e-46	8.25075e-45	0.103591	0.224902	701	0.140306	0.131297	89.6409	949.453	6.85694
TPST2	14.2059	1.51839	8.42065e-46	1.00919e-44	0.197429	0.0915144	1336	0.287244	0.252503	80.2571	1943.78	7.5729
EMC6	-14.2051	-0.836117	8.52405e-46	1.0209e-44	0.149549	0.271812	1012	0.208728	0.189569	85.0451	1412.47	7.2538
BICC1	-14.2002	-5.07658	9.14143e-46	1.09411e-44	0.00280774	0.1161	19	0.00421579	0.00420692	99.7192	28.5282	3.38535
EDN1	14.1978	2.23711	9.45021e-46	1.13032e-44	0.155608	0.045245	1053	0.256885	0.228637	84.4392	1738.34	7.46126
ANG	-14.1934	-1.89458	1.00707e-45	1.20373e-44	0.0347274	0.149906	235	0.0495652	0.048376	96.5273	335.408	5.81832
RTL8C	-14.1793	-0.67802	1.23008e-45	1.46932e-44	0.170386	0.29883	1153	0.242185	0.216872	82.9614	1638.87	7.40237
FKBP8	-14.1539	-0.513116	1.76569e-45	2.1077e-44	0.314024	0.461243	2125	0.465818	0.382414	68.5976	3152.19	8.05617
UBE2M	-14.1455	-0.581321	1.99002e-45	2.3739e-44	0.24649	0.38343	1668	0.353201	0.302473	75.351	2390.11	7.77951
CCT7	-14.1441	-0.515921	2.03227e-45	2.4227e-44	0.268066	0.41365	1814	0.394068	0.332226	73.1934	2666.66	7.88896
ADA	-14.1399	-1.16778	2.15495e-45	2.56725e-44	0.0864489	0.203731	585	0.121227	0.114423	91.3551	820.34	6.71094
SDHB	-14.1322	-0.69427	2.40555e-45	2.86389e-44	0.185607	0.31377	1256	0.262337	0.232965	81.4393	1775.23	7.48225
TMED1	-14.1217	-1.31534	2.79231e-45	3.32215e-44	0.062657	0.179401	424	0.0859777	0.0824807	93.7343	581.811	6.36786
HMOX2	-14.1166	-1.09363	3.00256e-45	3.56993e-44	0.0849712	0.204072	575	0.117706	0.111278	91.5029	796.514	6.6815
PRKG1	-14.1127	-3.31131	3.17247e-45	3.76946e-44	0.0116743	0.124552	79	0.0151929	0.0150786	98.8326	102.81	4.64256
SERPINB6	-14.1116	-0.494811	3.2207e-45	3.82424e-44	0.279001	0.425815	1888	0.418258	0.349429	72.0999	2830.35	7.94851
PRRC2C	14.1099	0.548622	3.30105e-45	3.91706e-44	0.479533	0.442206	3245	0.804513	0.590291	52.0467	5444.14	8.60248
SCN1B	-14.1088	-3.10668	3.35379e-45	3.97701e-44	0.0183242	0.130357	124	0.0255196	0.0251994	98.1676	172.691	5.15728
CRAT	-14.1067	-1.87038	3.45422e-45	4.09341e-44	0.0384218	0.152766	260	0.0506908	0.0494478	96.1578	343.024	5.84071
ECH1	-14.0641	-0.608041	6.31034e-45	7.47313e-44	0.267031	0.394656	1807	0.394759	0.332722	73.2969	2671.34	7.89071
SMIM14	-14.0395	-0.810444	8.9314e-45	1.05702e-43	0.147185	0.267543	996	0.207395	0.188465	85.2815	1403.44	7.2474
PRDX3	-14.0367	-0.621878	9.28952e-45	1.09868e-43	0.19802	0.330032	1340	0.283226	0.249378	80.198	1916.59	7.55883
TMEM258	-14.0256	-0.457038	1.08628e-44	1.2839e-43	0.462243	0.616356	3128	0.743792	0.556062	53.7757	5033.24	8.52402
DCBLD2	-14.0238	-3.28438	1.11535e-44	1.3174e-43	0.0121176	0.124168	82	0.0156187	0.015498	98.7882	105.692	4.66994
CNTNAP3B	14.0084	2.53836	1.38408e-44	1.63374e-43	0.146446	0.037946	991	0.219077	0.198094	85.3554	1482.49	7.30215
CD151	14.0081	0.374282	1.39056e-44	1.64031e-43	0.651249	0.608332	4407	1.21505	0.795276	34.8751	8222.26	9.01472
FIBIN	-13.9991	-5.17367	1.57838e-44	1.86065e-43	0.00280774	0.114478	19	0.00426834	0.00425925	99.7192	28.8838	3.39732
VAMP2	-13.9939	-0.475039	1.6979e-44	2.00023e-43	0.378454	0.530818	2561	0.592475	0.465289	62.1546	4009.28	8.29662
SPATA6	-13.9865	-2.21627	1.8846e-44	2.21872e-43	0.0261563	0.138936	177	0.0364552	0.0358065	97.3844	246.693	5.51219
DPM3	-13.9779	-0.652546	2.12758e-44	2.50314e-43	0.180582	0.309459	1222	0.255048	0.227174	81.9418	1725.91	7.45409
ARPC5	-13.9579	-0.495932	2.81717e-44	3.31229e-43	0.397665	0.525141	2691	0.617881	0.481117	60.2335	4181.2	8.33859
HSPB8	-13.9455	-4.25933	3.35297e-44	3.93969e-43	0.00546771	0.116783	37	0.00747438	0.00744658	99.4532	50.5791	3.94312
SNRPE	-13.9382	-0.526886	3.71199e-44	4.35868e-43	0.272351	0.411345	1843	0.393995	0.332174	72.7649	2666.16	7.88877
INTS6	13.9286	0.570032	4.24478e-44	4.98105e-43	0.489434	0.436102	3312	0.910192	0.647204	51.0566	6159.27	8.72588
SNRPN	-13.9209	-0.641555	4.72781e-44	5.54423e-43	0.208512	0.337374	1411	0.292672	0.256711	79.1488	1980.51	7.59162
NHP2	-13.9185	-0.644336	4.89149e-44	5.73244e-43	0.18073	0.309672	1223	0.255424	0.227473	81.927	1728.45	7.45556
PAK2	13.9154	0.711949	5.10408e-44	5.97769e-43	0.378898	0.316502	2564	0.597867	0.468669	62.1102	4045.76	8.30567
MRPL55	-13.9114	-0.843243	5.40294e-44	6.32358e-43	0.123097	0.24428	833	0.168522	0.155739	87.6903	1140.39	7.04
ISCA1	-13.8986	-0.725768	6.46211e-44	7.55832e-43	0.164327	0.288373	1112	0.232053	0.208682	83.5673	1570.3	7.35966
SULF2	13.8952	1.15576	6.7741e-44	7.91808e-43	0.259347	0.170181	1755	0.401751	0.337722	74.0653	2718.65	7.90826
FMO3	-13.8891	-3.4999	7.37461e-44	8.61441e-43	0.0131521	0.123613	89	0.0178983	0.01774	98.6848	121.118	4.80499
MYLPF	-13.8793	-2.21971	8.45732e-44	9.87273e-43	0.0864489	0.192419	585	0.135419	0.127002	91.3551	916.384	6.82153
TWF2	-13.8711	-0.711743	9.48519e-44	1.10654e-42	0.173785	0.298148	1176	0.246133	0.220045	82.6215	1665.58	7.41853
GTF2I	13.8669	0.788921	1.00486e-43	1.17152e-42	0.356879	0.292897	2415	0.556802	0.442634	64.3121	3767.88	8.23453
HSPB2	-13.8549	-3.94161	1.18825e-43	1.38442e-42	0.00664992	0.117381	45	0.00886677	0.00882769	99.335	60.0014	4.1109
EIF4A3	-13.8522	-0.775456	1.23352e-43	1.43624e-42	0.143195	0.264854	969	0.199656	0.182035	85.6805	1351.07	7.2094
DIO3OS	-13.8342	-5.16666	1.58475e-43	1.84399e-42	0.00280774	0.113155	19	0.00404588	0.00403772	99.7192	27.3785	3.34563
ADAM10	13.8302	1.37627	1.67589e-43	1.94877e-42	0.216048	0.11768	1462	0.322823	0.279768	78.3952	2184.55	7.68962
AL583785.1	13.822	1.82657	1.87768e-43	2.18201e-42	0.165952	0.0597576	1123	0.24157	0.216376	83.4048	1634.7	7.39983
FILIP1L	-13.8191	-0.483193	1.95467e-43	2.27001e-42	0.48574	0.602911	3287	0.899198	0.641432	51.426	6084.87	8.71373
KAZALD1	-13.8181	-1.26952	1.98098e-43	2.29908e-42	0.0750702	0.18845	508	0.106794	0.101467	92.493	722.673	6.58434
ARMCX1	-13.8132	-1.18378	2.12283e-43	2.46213e-42	0.0740358	0.189303	501	0.100696	0.095943	92.5964	681.412	6.52563
APEX1	-13.8103	-0.747187	2.21045e-43	2.5621e-42	0.133589	0.256701	904	0.191441	0.175164	86.6411	1295.48	7.16741
AIF1L	13.8083	1.09847	2.27286e-43	2.63275e-42	0.26378	0.175218	1785	0.408132	0.342264	73.622	2761.83	7.92401
CALM3	-13.805	-0.627648	2.37758e-43	2.75227e-42	0.200975	0.329947	1360	0.283882	0.249888	79.9025	1921.03	7.56114
GUCY1B1	-13.7903	-1.83444	2.91363e-43	3.37063e-42	0.042855	0.153918	290	0.0583281	0.0566904	95.7145	394.706	5.98067
PLEKHJ1	-13.7899	-0.956115	2.93159e-43	3.38923e-42	0.0987143	0.216578	668	0.136666	0.1281	90.1286	924.82	6.83068
UBAC1	-13.7871	-0.827	3.04787e-43	3.52139e-42	0.163292	0.279537	1105	0.226991	0.204565	83.6708	1536.05	7.33762
TMEM70	-13.787	-1.10776	3.05028e-43	3.52191e-42	0.085119	0.200401	576	0.117348	0.110958	91.4881	794.093	6.67846
ACAA2	-13.7772	-0.982215	3.49474e-43	4.03251e-42	0.0945766	0.211926	640	0.130293	0.122477	90.5423	881.69	6.78297
COA3	-13.7717	-0.698883	3.77434e-43	4.35235e-42	0.172011	0.29708	1164	0.233958	0.210227	82.7989	1583.2	7.36783
RNF213	13.767	0.997046	4.02327e-43	4.63643e-42	0.290675	0.210347	1967	0.454089	0.374379	70.9325	3072.82	8.03068
MAGI1	13.7579	2.19601	4.56412e-43	5.25634e-42	0.154278	0.048489	1044	0.226873	0.204468	84.5722	1535.25	7.3371
TAOK2	13.7528	1.88759	4.90289e-43	5.64287e-42	0.169795	0.0658614	1149	0.249019	0.222358	83.0205	1685.11	7.43018
MAF	-13.7476	-3.77232	5.26262e-43	6.05303e-42	0.00753657	0.117424	51	0.0110549	0.0109943	99.2463	74.8088	4.32821
ZFPM1	-13.7389	-2.1347	5.93882e-43	6.82642e-42	0.0267475	0.137741	181	0.0365816	0.0359284	97.3253	247.548	5.51563
PLIN2	-13.7382	-0.762815	5.99466e-43	6.88621e-42	0.149993	0.270446	1015	0.207353	0.18843	85.0007	1403.16	7.24719
NAP1L1	-13.7337	-0.484845	6.37816e-43	7.32206e-42	0.34417	0.48553	2329	0.527154	0.423406	65.583	3567.25	8.17983
EIF3G	-13.7221	-0.468132	7.48337e-43	8.58535e-42	0.452194	0.597874	3060	0.718796	0.541624	54.7806	4864.09	8.48984
PMM1	-13.7209	-2.78864	7.61509e-43	8.7309e-42	0.0149254	0.125149	101	0.0212087	0.0209869	98.5075	143.519	4.97341
TMA7	-13.7171	-0.432318	8.01752e-43	9.18645e-42	0.660115	0.791702	4467	1.24415	0.808329	33.9885	8419.19	9.03839
TFG	-13.7118	-0.609022	8.63366e-43	9.88612e-42	0.18073	0.309971	1223	0.25737	0.229022	81.927	1741.62	7.46315
IFNAR2	13.7086	1.72906	9.01447e-43	1.03156e-41	0.17674	0.0734591	1196	0.257258	0.228933	82.326	1740.86	7.46271
LNPK	-13.7059	-1.78968	9.36028e-43	1.07045e-41	0.0365007	0.147729	247	0.0513988	0.0501215	96.3499	347.816	5.85454
COQ8A	-13.6967	-1.62778	1.06261e-42	1.21444e-41	0.0728536	0.179828	493	0.102971	0.0980076	92.7146	696.806	6.54794
DUSP13	-13.6948	-3.46356	1.09135e-42	1.24649e-41	0.0128565	0.121777	87	0.0191416	0.0189607	98.7143	129.531	4.87161
ACYP2	-13.6931	-1.51585	1.11661e-42	1.27454e-41	0.063987	0.174151	433	0.087915	0.084263	93.6013	594.921	6.39011
AHSA1	-13.6922	-0.737858	1.13043e-42	1.28949e-41	0.137136	0.259476	928	0.191495	0.175209	86.2864	1295.85	7.16769
[truncated: 16,412 more rows]

## Sheet: VWF+ EPS8+ Endo. Cells
Gene_name	scores	logfoldchanges	pvals	pvals_adj	pct.1	pct.2	n_cells_by_counts	mean_counts	log1p_mean_counts	pct_dropout_by_counts	total_counts	log1p_total_counts
[truncated: 17,989 more rows]

[truncated: 12 more sheets: ACKR1+ Endo. Cells, CD14+ Monocyte Cells, S100A8+ S100A9+ Mesench. Cells, GSN+ LUM+ Mesench. Cells, DCN+ CFD+ Mesench. Cells, TNNI2+ Myocyte Cells, TNNI1+ Myocyte Cells, PAX7+ Satellite|Myoblast Cells, TAGLN+ Pericyte Cells, NDUFA4L2+ Pericyte Cells, HCST+ Lymphocyte cells, NAMPT+ Lymphocyte cells]
