# Supplementary material for: Single-cell sequencing deconvolutes cellular responses to exercise in human skeletal muscle
Source: Commun Biol. 2022 Oct 22;5:1121. doi: 10.1038/s42003-022-04088-z (PMC9588010; doi:10.1038/s42003-022-04088-z)
Supplement: Supplementary file 8 — Supplementary Data 5 [file 42003_2022_4088_MOESM8_ESM.xlsx]

## Sheet: Endothelial Cells
Gene_name	scores	logfoldchanges	pvals	pvals_adj	pct	pct.1	pct.2	n_cells_by_counts	mean_counts	log1p_mean_counts	pct_dropout_by_counts	total_counts	log1p_total_counts
MT-ATP6	-60.1672	-0.808409	0	0	0.995037	0.999768	0.986366	13233	4.78746	1.75569	0.496278	63668.4	11.0615
MT-CO3	-60.1172	-0.840524	0	0	0.99421	0.999651	0.984235	13222	4.56062	1.71571	0.578991	60651.7	11.0129
MT-CO2	-57.1028	-0.797153	0	0	0.992029	0.998954	0.979335	13193	4.38795	1.68417	0.797052	58355.4	10.9743
MYL2	-55.8274	-2.51031	0	0	0.713061	0.861243	0.441415	9483	1.51274	0.921372	28.6939	20117.9	9.90941
ACTA1	-55.1641	-2.14648	0	0	0.829912	0.936781	0.634001	11037	1.90476	1.06635	17.0088	25331.4	10.1398
MT-ND3	-52.8355	-0.744084	0	0	0.992255	0.998722	0.980401	13196	4.36661	1.6802	0.774494	58071.6	10.9694
MT-ND1	-52.7415	-0.802734	0	0	0.986014	0.996979	0.965914	13113	3.81978	1.57273	1.3986	50799.3	10.8357
MT-ND4	-48.1784	-0.693052	0	0	0.987668	0.99663	0.97124	13135	4.09637	1.62853	1.23318	54477.6	10.9056
TNNC1	-46.9434	-2.3756	0	0	0.586736	0.733062	0.318492	7803	1.1234	0.753021	41.3264	14940.2	9.61187
CCDC85B	-46.1913	-1.59435	0	0	0.732461	0.80674	0.596293	9741	1.49752	0.915299	26.7539	19915.5	9.89931
MT-CYB	-41.8687	-0.565283	0	0	0.994135	0.999535	0.984235	13221	4.42549	1.69111	0.58651	58854.6	10.9828
TNNT1	-40.4941	-2.23198	0	0	0.511843	0.645322	0.26715	6807	0.939626	0.662495	48.8157	12496.1	9.43325
CKM	-39.7756	-1.90076	0	0	0.601399	0.720511	0.383042	7998	1.12662	0.754534	39.8601	14982.9	9.61473
MB	-37.8573	-2.1004	0	0	0.498985	0.623591	0.270558	6636	0.900833	0.642292	50.1015	11980.2	9.39109
TNNI1	-37.7455	-2.20492	0	0	0.469283	0.596862	0.235407	6241	0.831247	0.604997	53.0717	11054.8	9.31071
MT-CO1	-32.1431	-0.524628	1.10372e-226	5.51521e-224	0.989247	0.997327	0.974435	13156	4.25056	1.65834	1.07527	56528.2	10.9425
KIF25	-31.3449	-1.54941	1.13996e-215	5.1267e-213	0.5341	0.619756	0.377077	7103	0.96623	0.676118	46.59	12849.9	9.46117
PHACTR2	-30.7398	-1.13787	1.67621e-207	7.17938e-205	0.671705	0.722371	0.578824	8933	1.29152	0.829214	32.8295	17175.9	9.75132
TMEM88	-30.0145	-0.892529	6.34277e-198	2.53556e-195	0.80758	0.837769	0.752237	10740	1.78001	1.02245	19.242	23672.4	10.0721
TCAP	-29.6261	-1.8891	6.89053e-193	2.63731e-190	0.404993	0.506217	0.219429	5386	0.69419	0.527205	59.5007	9232.04	9.13054
TCF15	-29.0966	-0.745514	3.96933e-186	1.42809e-183	0.828408	0.847182	0.793992	11017	1.97841	1.09139	17.1592	26310.8	10.1778
B2M	-28.3549	-0.277872	7.2926e-177	2.47522e-174	0.998346	0.998257	0.998509	13277	4.72268	1.74444	0.165426	62806.9	11.0478
EMCN	-27.5359	-0.827431	6.52937e-167	2.13558e-164	0.768404	0.7957	0.718364	10219	1.59002	0.951667	23.1596	21145.7	9.95924
MT-ND2	-26.3106	-0.445423	1.45142e-152	4.28027e-150	0.971577	0.980476	0.955262	12921	3.42791	1.48793	2.84232	45587.8	10.7274
GNG11	-26.083	-0.449618	5.68349e-150	1.64904e-147	0.945334	0.947937	0.940562	12572	2.71988	1.31369	5.46658	36171.7	10.4961
EGFL7	-24.7302	-0.576634	5.06327e-135	1.33946e-132	0.889992	0.899593	0.87239	11836	2.18141	1.15732	11.0008	29010.6	10.2754
RNASE1	-24.2932	-0.444593	2.31374e-130	5.86224e-128	0.931423	0.929808	0.934384	12387	2.57963	1.27526	6.85766	34306.5	10.4431
DES	-23.0377	-1.80674	1.95372e-117	4.44879e-115	0.30867	0.390587	0.1585	4105	0.515775	0.415927	69.133	6859.29	8.83351
CD34	-22.9883	-0.897336	6.10876e-117	1.35667e-114	0.640574	0.689715	0.55049	8519	1.13862	0.760161	35.9426	15142.5	9.62533
IGFBP4	-22.7756	-0.663191	8.00018e-115	1.71328e-112	0.779382	0.804997	0.732424	10365	1.60962	0.959204	22.0618	21406.3	9.97149
CA4	-22.4534	-0.789699	1.18456e-111	2.42147e-109	0.729228	0.756072	0.680017	9698	1.70324	0.99445	27.0772	22651.4	10.028
C1orf21	-21.8154	-1.09847	1.65625e-105	3.2385e-103	0.478457	0.542475	0.361099	6363	0.742099	0.555091	52.1543	9869.18	9.19727
REEP2	-21.6662	-1.13345	4.27512e-104	8.26937e-102	0.476803	0.538059	0.364508	6341	0.798704	0.587066	52.3197	10622	9.27077
FMO2	-21.6003	-0.954485	1.78582e-103	3.34637e-101	0.561245	0.614759	0.463144	7464	0.975397	0.68077	43.8755	12971.8	9.47061
COX6A2	-21.2164	-1.88704	6.74421e-100	1.22547e-97	0.270847	0.347008	0.131231	3602	0.44467	0.367881	72.9153	5913.66	8.68519
C1QTNF9	-20.769	-0.887593	8.26044e-96	1.41521e-93	0.575607	0.62545	0.484235	7655	0.984609	0.685422	42.4393	13094.3	9.48001
CA3	-19.8813	-2.16018	5.9126e-88	9.09075e-86	0.216708	0.289599	0.0830848	2882	0.351509	0.301222	78.3292	4674.72	8.45014
CAV1	-19.4562	-0.235866	2.58392e-84	3.84149e-82	0.971652	0.969204	0.97614	12922	3.23335	1.44299	2.8348	43000.4	10.669
DDIT4	-19.162	-0.948657	7.68279e-82	1.09687e-79	0.49921	0.55398	0.398807	6639	0.831045	0.604887	50.079	11052.1	9.31046
MYO10	-19.0669	-1.38485	4.75852e-81	6.68758e-79	0.314234	0.379431	0.194717	4179	0.453902	0.374251	68.5766	6036.44	8.70574
BST2	-18.9676	-0.319338	3.16156e-80	4.40879e-78	0.928491	0.926089	0.932893	12348	2.5613	1.27013	7.15091	34062.8	10.436
LAP3	-18.2573	-0.670739	1.81147e-74	2.34435e-72	0.655914	0.687391	0.59821	8723	1.18116	0.779859	34.4086	15708.3	9.66201
A2M	-18.0841	-0.20823	4.25145e-73	5.38587e-71	0.902699	0.888088	0.929484	12005	2.75822	1.32395	9.73005	36681.6	10.5101
DACH1	-17.766	-2.05574	1.297e-70	1.58719e-68	0.201895	0.266008	0.084363	2685	0.279802	0.246706	79.8105	3721.09	8.22204
ABLIM3	-17.7073	-0.86881	3.68331e-70	4.44692e-68	0.488683	0.536316	0.401363	6499	0.774146	0.573319	51.1317	10295.4	9.23955
CLDN5	-17.3273	-0.461967	2.92609e-67	3.41801e-65	0.837883	0.846136	0.822752	11143	1.98901	1.09494	16.2117	26451.9	10.1831
EFNA1	-17.2541	-1.08613	1.04315e-66	1.2029e-64	0.351455	0.411273	0.241798	4674	0.523503	0.421012	64.8545	6962.06	8.84837
HLA-A	-16.88	-0.168597	6.30999e-64	6.92137e-62	0.964734	0.957467	0.978057	12830	3.25891	1.44901	3.52658	43340.3	10.6769
NRN1	-16.1252	-0.715542	1.69816e-58	1.75564e-56	0.546432	0.586752	0.472518	7267	0.903962	0.643937	45.3568	12021.8	9.39456
TMEM204	-15.721	-0.647019	1.08544e-55	1.07879e-53	0.592601	0.626729	0.530038	7881	0.995031	0.690659	40.7399	13232.9	9.49054
ATP2B4	-15.4146	-0.65632	1.30638e-53	1.26346e-51	0.589292	0.621499	0.530251	7837	1.02843	0.707262	41.0708	13677.1	9.52355
MYL1	-15.2464	-1.79149	1.73939e-52	1.65555e-50	0.195203	0.250552	0.0937367	2596	0.313647	0.272807	80.4797	4171.2	8.3362
HES1	-15.2083	-0.710517	3.11487e-52	2.94913e-50	0.567787	0.608019	0.494035	7551	1.11696	0.74998	43.2213	14854.4	9.60612
HLA-F	-15.0834	-0.660271	2.0829e-51	1.9215e-49	0.54177	0.579431	0.472731	7205	0.870947	0.626445	45.823	11582.7	9.35736
ITGA6	-15.0813	-0.425785	2.15017e-51	1.97344e-49	0.779457	0.782452	0.773967	10366	1.70736	0.995973	22.0543	22706.1	10.0304
NFIA	-15.0401	-0.763939	4.01009e-51	3.66181e-49	0.463719	0.504126	0.389646	6167	0.70839	0.535551	53.6281	9420.87	9.15079
CTHRC1	-14.9873	-1.21219	8.89521e-51	8.08162e-49	0.276487	0.328298	0.181508	3677	0.407059	0.341502	72.3513	5413.48	8.59683
GRASP	-14.6171	-1.02528	2.18555e-48	1.86331e-46	0.317467	0.367345	0.226033	4222	0.463088	0.380549	68.2533	6158.6	8.72577
JAM2	-14.5709	-0.738602	4.30074e-48	3.6322e-46	0.474998	0.515398	0.400937	6317	0.752042	0.560782	52.5002	10001.4	9.21058
GALNT15	-14.5352	-1.23435	7.25099e-48	6.06689e-46	0.257012	0.30796	0.163613	3418	0.369871	0.314717	74.2988	4918.91	8.50105
TCF4	-14.0909	-0.263301	4.32036e-45	3.4696e-43	0.845778	0.841371	0.853856	11248	2.03662	1.11074	15.4222	27085	10.2068
COL15A1	-14.0891	-0.637598	4.4315e-45	3.54303e-43	0.534927	0.57025	0.470175	7114	0.895171	0.639309	46.5073	11904.9	9.38479
ENO3	-13.8069	-1.54941	2.3168e-43	1.78871e-41	0.196481	0.246833	0.104176	2613	0.308668	0.26901	80.3519	4104.98	8.3202
LXN	-13.7844	-1.0731	3.16358e-43	2.42637e-41	0.285886	0.333178	0.19919	3802	0.418031	0.34927	71.4114	5559.4	8.62343
PSMB9	-13.7778	-0.623692	3.46522e-43	2.64135e-41	0.53207	0.568158	0.465914	7076	0.853158	0.616891	46.793	11346.1	9.33672
HLA-B	-13.5485	-0.10482	8.09181e-42	6.06515e-40	0.964509	0.957583	0.977205	12827	3.24648	1.44609	3.54914	43174.9	10.673
NEURL1B	-13.4474	-1.03202	3.19051e-41	2.3619e-39	0.285811	0.331435	0.202173	3801	0.394761	0.332723	71.4189	5249.92	8.56616
SEC14L1	-13.2855	-0.435883	2.81109e-40	2.0067e-38	0.694037	0.710169	0.664465	9230	1.29828	0.83216	30.5963	17265.8	9.75654
ARHGAP18	-13.2171	-1.15236	6.98933e-40	4.95004e-38	0.247989	0.294248	0.163187	3298	0.347214	0.298039	75.2011	4617.6	8.43785
CFD	-13.1542	-0.636776	1.60884e-39	1.12612e-37	0.535755	0.573271	0.466979	7125	0.925002	0.654927	46.4245	12301.6	9.41757
ITM2A	-13.1333	-0.331183	2.12297e-39	1.47452e-37	0.817129	0.820686	0.810609	10867	1.82744	1.03937	18.2871	24303.1	10.0984
STXBP6	-13.1288	-0.763612	2.25188e-39	1.55367e-37	0.392962	0.434166	0.317427	5226	0.588689	0.462909	60.7038	7828.98	8.96572
PREX2	-13.0234	-0.894431	9.00747e-39	6.11454e-37	0.32619	0.369436	0.246911	4338	0.468821	0.38446	67.381	6234.85	8.73807
DCN	-12.9957	-0.771496	1.29439e-38	8.65605e-37	0.409129	0.450436	0.333404	5441	0.663027	0.50864	59.0871	8817.6	9.08462
AFDN	-12.9724	-0.520194	1.7556e-38	1.16537e-36	0.603278	0.63068	0.553046	8023	1.03418	0.710092	39.6722	13753.5	9.52912
CRYAB	-12.9323	-1.40397	2.95793e-38	1.9279e-36	0.212121	0.257757	0.128462	2821	0.323234	0.280079	78.7879	4298.69	8.3663
SELENOP	-12.8968	-0.456694	4.68991e-38	3.03478e-36	0.643733	0.664497	0.605667	8561	1.11512	0.749114	35.6267	14830	9.60448
PLXDC2	-12.8552	-0.724689	8.04254e-38	5.18557e-36	0.410332	0.45032	0.337026	5457	0.625197	0.485629	58.9668	8314.49	9.02588
SRSF3	-12.7491	-0.357019	3.15443e-37	1.97718e-35	0.747349	0.756769	0.730081	9939	1.51515	0.922333	25.2651	20150	9.91101
DWORF	-12.738	-2.08907	3.63706e-37	2.27178e-35	0.142943	0.189657	0.0573072	1901	0.223608	0.201804	85.7057	2973.76	7.99792
SYPL1	-12.6613	-0.562382	9.68205e-37	5.94438e-35	0.532897	0.56258	0.478483	7087	0.839788	0.609651	46.7103	11168.3	9.32093
SOX7	-12.5497	-0.71162	3.98966e-36	2.40839e-34	0.409429	0.447414	0.339795	5445	0.619142	0.481896	59.0571	8233.97	9.01614
PER1	-12.5048	-1.30272	7.02396e-36	4.18391e-34	0.202572	0.247414	0.120366	2694	0.267269	0.236864	79.7428	3554.41	8.17622
VAMP5	-12.4634	-0.376289	1.18148e-35	7.0144e-34	0.734115	0.742359	0.719003	9763	1.43235	0.88886	26.5885	19048.9	9.85482
TSPAN7	-12.4104	-0.606158	2.29363e-35	1.34398e-33	0.478758	0.51412	0.413933	6367	0.750696	0.560014	52.1242	9983.51	9.20879
ST6GAL1	-12.3633	-1.74517	4.12637e-35	2.41004e-33	0.15347	0.198605	0.0707286	2041	0.205902	0.187228	84.653	2738.29	7.91546
MT-ND5	-12.361	-0.2088	4.25099e-35	2.47479e-33	0.923378	0.926438	0.917767	12280	2.7579	1.32386	7.66223	36677.3	10.5099
CTNNBIP1	-12.2497	-0.597979	1.68527e-34	9.68572e-33	0.481841	0.514817	0.421389	6408	0.754307	0.562074	51.8159	10031.5	9.21359
NRP1	-12.2111	-0.350345	2.7123e-34	1.54894e-32	0.754794	0.759326	0.746485	10038	1.55481	0.937977	24.5206	20677.4	9.93684
PMEPA1	-12.1679	-0.9513	4.60935e-34	2.6157e-32	0.278216	0.318768	0.203877	3700	0.372335	0.316514	72.1784	4951.68	8.50768
IFI44L	-12.1199	-0.964777	8.2875e-34	4.68817e-32	0.276637	0.318652	0.199617	3679	0.42471	0.353968	72.3363	5648.22	8.63927
NR1D1	-12.0863	-2.14313	1.24848e-33	7.01842e-32	0.126175	0.170831	0.0443119	1678	0.160766	0.14908	87.3825	2138.02	7.6681
TJP1	-11.9802	-0.424054	4.51462e-33	2.49888e-31	0.654861	0.67147	0.624414	8709	1.15614	0.76832	34.5139	15375.5	9.6406
MYL3	-11.9202	-1.96507	9.2845e-33	5.10761e-31	0.140687	0.184311	0.0607158	1871	0.216132	0.195676	85.9313	2874.34	7.96393
MT-ND6	-11.9196	-0.738792	9.35508e-33	5.13075e-31	0.363712	0.400813	0.295697	4837	0.521933	0.419981	63.6288	6941.19	8.84537
ID2	-11.7897	-0.565571	4.40965e-32	2.38214e-30	0.52816	0.557815	0.473796	7024	0.949068	0.667351	47.184	12621.7	9.44325
ACE	-11.7844	-0.649846	4.69576e-32	2.5291e-30	0.414843	0.451947	0.346826	5517	0.639874	0.494619	58.5157	8509.69	9.04908
ANKRD29	-11.743	-1.10602	7.66912e-32	4.10595e-30	0.224979	0.266589	0.1487	2992	0.305665	0.266713	77.5021	4065.04	8.31043
PSMB8	-11.5554	-0.491857	6.93473e-31	3.60863e-29	0.563125	0.589309	0.515126	7489	0.911947	0.648122	43.6875	12128	9.40335
TIE1	-11.531	-0.724937	9.20856e-31	4.77386e-29	0.356719	0.394306	0.287814	4744	0.520758	0.419209	64.3281	6925.56	8.84312
CD74	-11.2084	-0.191891	3.70739e-29	1.84743e-27	0.923227	0.919233	0.93055	12278	2.61466	1.285	7.67727	34772.3	10.4566
HSPG2	-11.198	-0.312989	4.17089e-29	2.07266e-27	0.769757	0.773155	0.763528	10237	1.60611	0.957859	23.0243	21359.7	9.96931
MYCT1	-11.1254	-0.503609	9.43672e-29	4.65088e-27	0.518084	0.545845	0.467192	6890	0.818572	0.598052	48.1916	10886.2	9.29534
SLC25A4	-11.0503	-0.800068	2.18486e-28	1.05939e-26	0.345966	0.380476	0.282701	4601	0.511093	0.412833	65.4034	6797.02	8.82439
CA2	-10.984	-1.69385	4.56292e-28	2.18886e-26	0.139484	0.179663	0.0658287	1855	0.188975	0.173091	86.0516	2513.18	7.8297
ZFP36L2	-10.8923	-0.401425	1.25419e-27	5.96867e-26	0.649823	0.6638	0.624201	8642	1.22451	0.799539	35.0177	16284.8	9.69805
RPL13A	-10.8775	-0.157114	1.47555e-27	7.00359e-26	0.897812	0.895758	0.901576	11940	2.40905	1.22643	10.2188	32037.9	10.3747
GMFG	-10.8486	-0.773848	2.02475e-27	9.55989e-26	0.299045	0.336781	0.229868	3977	0.426033	0.354897	70.0955	5665.82	8.64238
NR1D2	-10.7229	-0.902234	7.94441e-27	3.69282e-25	0.254831	0.291807	0.187047	3389	0.339964	0.292643	74.5169	4521.18	8.41675
INMT	-10.6892	-0.565059	1.14358e-26	5.28839e-25	0.468607	0.494945	0.420324	6232	0.79986	0.587709	53.1393	10637.3	9.27222
ISG15	-10.6501	-0.539021	1.74177e-26	7.9727e-25	0.497255	0.526206	0.444184	6613	0.863707	0.622567	50.2745	11486.4	9.34901
PCDH12	-10.5786	-1.09172	3.74431e-26	1.70092e-24	0.201669	0.239396	0.13251	2682	0.274231	0.242343	79.8331	3647	8.20193
CRACR2B	-10.5393	-0.968409	5.69237e-26	2.56e-24	0.21731	0.255549	0.147209	2890	0.29296	0.256934	78.269	3896.07	8.26798
CTNND1	-10.524	-0.584125	6.69745e-26	3.0045e-24	0.399955	0.432772	0.339795	5319	0.589071	0.46315	60.0045	7834.06	8.96636
SCARF1	-10.4526	-0.994351	1.42634e-25	6.35111e-24	0.212422	0.249971	0.143588	2825	0.286712	0.25209	78.7578	3812.98	8.24643
TGM2	-10.4387	-0.556652	1.65056e-25	7.3133e-24	0.407173	0.441023	0.345121	5415	0.607585	0.474733	59.2827	8080.28	8.9973
TSC22D3	-10.3235	-0.451016	5.52021e-25	2.41613e-23	0.546733	0.570017	0.504048	7271	0.889854	0.636499	45.3267	11834.2	9.37883
MT-ND4L	-10.181	-0.212516	2.41194e-24	1.038e-22	0.823671	0.825218	0.820835	10954	1.84851	1.04679	17.6329	24583.3	10.1099
PER3	-10.026	-0.897379	1.17193e-23	4.94878e-22	0.237837	0.272748	0.173839	3163	0.31238	0.271842	76.2163	4154.34	8.33215
FAM198B	-10.0199	-0.639425	1.24622e-23	5.25019e-22	0.358899	0.390471	0.301023	4773	0.534512	0.428213	64.1101	7108.48	8.86918
SERPINI1	-9.9898	-0.80162	1.68924e-23	7.08338e-22	0.266486	0.30122	0.202812	3544	0.372392	0.316555	73.3514	4952.44	8.50784
SLN	-9.90067	-1.91945	4.13491e-23	1.71389e-21	0.115648	0.152005	0.0489987	1538	0.179763	0.165314	88.4352	2390.67	7.77975
RPL23A	-9.85102	-0.124261	6.78506e-23	2.78668e-21	0.892624	0.888321	0.900511	11871	2.39044	1.22096	10.7376	31790.4	10.367
HLA-C	-9.81885	-0.0273165	9.34072e-23	3.81887e-21	0.967592	0.960256	0.98104	12868	3.44871	1.49261	3.24085	45864.4	10.7335
PXDN	-9.79698	-0.853988	1.16e-22	4.7318e-21	0.243251	0.277164	0.181082	3235	0.337149	0.29054	75.6749	4483.74	8.40844
RFLNB	-9.75893	-0.491793	1.68935e-22	6.85998e-21	0.474773	0.497385	0.433319	6314	0.765078	0.568195	52.5227	10174.8	9.22777
BTN3A2	-9.72414	-0.828259	2.37906e-22	9.56109e-21	0.23889	0.273329	0.175756	3177	0.321725	0.278938	76.111	4278.62	8.36162
VWF	-9.71685	-0.0730202	2.55559e-22	1.02161e-20	0.87969	0.860314	0.915211	11699	2.58628	1.27712	12.031	34395	10.4457
GPR146	-9.69834	-1.58832	3.06437e-22	1.21689e-20	0.128807	0.164323	0.0636983	1713	0.171296	0.158111	87.1193	2278.06	7.73152
SLC14A1	-9.66858	-0.341805	4.10043e-22	1.6176e-20	0.656967	0.665311	0.64167	8737	1.20798	0.79208	34.3033	16065	9.68446
TSPAN15	-9.65458	-1.06603	4.70084e-22	1.8504e-20	0.180841	0.216037	0.116319	2405	0.233563	0.209907	81.9159	3106.16	8.04146
CD40	-9.55292	-0.856067	1.26091e-21	4.85708e-20	0.233476	0.267054	0.171922	3105	0.307843	0.268379	76.6524	4094.01	8.31752
TMEM219	-9.5389	-0.52885	1.44353e-21	5.52503e-20	0.417249	0.444858	0.366638	5549	0.601681	0.471054	58.2751	8001.76	8.98754
VAMP2	-9.47329	-0.480426	2.71155e-21	1.02907e-19	0.46229	0.485299	0.420111	6148	0.68993	0.524687	53.771	9175.37	9.12439
MARCKS	-9.41051	-0.359819	4.93755e-21	1.85431e-19	0.616212	0.629285	0.592245	8195	1.08061	0.732661	38.3788	14371	9.57304
TPM2	-9.38092	-0.405178	6.53985e-21	2.44585e-19	0.673058	0.702034	0.61994	8951	1.30744	0.836141	32.6942	17387.7	9.76358
HMCN1	-9.36977	-0.695829	7.26923e-21	2.71299e-19	0.288819	0.320976	0.229868	3841	0.421844	0.351955	71.1181	5610.11	8.6325
HMGN3	-9.29516	-0.547978	1.46983e-20	5.44049e-19	0.384239	0.41197	0.333404	5110	0.545418	0.435295	61.5761	7253.52	8.88938
CDC42EP3	-9.28902	-0.770855	1.55719e-20	5.75203e-19	0.249492	0.282162	0.189604	3318	0.343994	0.295645	75.0508	4574.77	8.42853
NOTCH1	-9.23194	-0.767406	2.65784e-20	9.69816e-19	0.242575	0.27484	0.183426	3226	0.329407	0.284733	75.7425	4380.79	8.38521
FLT1	-9.20513	-0.215461	3.41263e-20	1.2402e-18	0.793067	0.788263	0.801875	10547	1.75785	1.01445	20.6933	23377.6	10.0596
JCAD	-9.18513	-0.569549	4.11042e-20	1.49077e-18	0.363185	0.391981	0.310396	4830	0.517741	0.417223	63.6815	6885.43	8.83731
MINOS1	-9.13262	-0.480558	6.68594e-20	2.39589e-18	0.44853	0.472516	0.404559	5965	0.657125	0.505084	55.147	8739.1	9.07568
PDLIM2	-9.05071	-0.698541	1.42036e-19	5.00017e-18	0.284082	0.314585	0.228164	3778	0.388574	0.328278	71.5918	5167.65	8.55037
IMPA2	-8.99784	-1.24238	2.30203e-19	8.07238e-18	0.149109	0.181522	0.089689	1983	0.179992	0.165508	85.0891	2393.71	7.78102
MYOZ1	-8.95261	-1.77147	3.4717e-19	1.19184e-17	0.113467	0.146194	0.0534725	1509	0.173097	0.159647	88.6533	2302.01	7.74197
RPS10	-8.92902	-0.238696	4.29798e-19	1.47269e-17	0.71667	0.718652	0.713038	9531	1.38433	0.868919	28.333	18410.2	9.82072
TPD52L1	-8.86874	-0.610986	7.39788e-19	2.5157e-17	0.306715	0.337478	0.25032	4079	0.436011	0.361869	69.3285	5798.51	8.66553
APLNR	-8.83196	-0.529022	1.0286e-18	3.44572e-17	0.379577	0.406392	0.330422	5048	0.568028	0.449819	62.0423	7554.21	8.92999
ATP5IF1	-8.82249	-0.430349	1.11944e-18	3.74306e-17	0.498985	0.519582	0.461227	6636	0.760453	0.565571	50.1015	10113.3	9.2217
CAV2	-8.80816	-0.237485	1.27222e-18	4.23814e-17	0.751034	0.753632	0.746272	9988	1.45743	0.899116	24.8966	19382.3	9.87217
RASIP1	-8.7682	-0.469717	1.81538e-18	5.99209e-17	0.4174	0.444974	0.366851	5551	0.614032	0.478735	58.26	8166.01	9.00786
ZBTB20	-8.74328	-0.375405	2.26438e-18	7.44678e-17	0.559365	0.574898	0.53089	7439	0.940418	0.662904	44.0635	12506.6	9.43409
DBP	-8.73932	-1.54677	2.34523e-18	7.6986e-17	0.119558	0.151424	0.0611419	1590	0.147334	0.137441	88.0442	1959.39	7.5809
C20orf27	-8.7012	-0.754183	3.28399e-18	1.07021e-16	0.243853	0.272748	0.190882	3243	0.316664	0.275101	75.6147	4211.31	8.34577
PLAGL1	-8.61021	-1.42831	7.29283e-18	2.33851e-16	0.125799	0.157118	0.0683852	1673	0.168451	0.155679	87.4201	2240.23	7.71478
LBR	-8.60727	-0.575262	7.48192e-18	2.39488e-16	0.321754	0.350145	0.269706	4279	0.452106	0.373015	67.8246	6012.55	8.70177
UQCRC2	-8.54012	-0.434658	1.34083e-17	4.254e-16	0.450034	0.473678	0.406689	5985	0.668984	0.512215	54.9966	8896.81	9.09356
FOXN3	-8.50462	-0.330103	1.8219e-17	5.7701e-16	0.607414	0.619291	0.585641	8078	1.0395	0.712706	39.2586	13824.3	9.53426
IVNS1ABP	-8.47177	-1.14129	2.4169e-17	7.62766e-16	0.153997	0.184544	0.0979974	2048	0.204794	0.186308	84.6003	2723.55	7.91006
FAM167B	-8.45223	-1.03946	2.85785e-17	8.97205e-16	0.168885	0.19907	0.113549	2246	0.233504	0.209858	83.1115	3105.36	8.04121
PGAM2	-8.42072	-1.82303	3.74185e-17	1.16861e-15	0.103241	0.134108	0.0466553	1373	0.158185	0.146854	89.6759	2103.7	7.65193
SOX17	-8.40911	-0.681348	4.13133e-17	1.28364e-15	0.277916	0.305869	0.226672	3696	0.419007	0.349957	72.2084	5572.37	8.62576
EPHX1	-8.3737	-0.402458	5.58386e-17	1.72187e-15	0.469058	0.490645	0.429484	6238	0.705327	0.533757	53.0942	9380.14	9.14646
HIF3A	-8.37289	-0.707743	5.6223e-17	1.72888e-15	0.251222	0.28007	0.198338	3341	0.347211	0.298037	74.8778	4617.56	8.43784
OAZ2	-8.33096	-0.764823	8.01901e-17	2.45748e-15	0.227461	0.256595	0.174052	3025	0.29411	0.257823	77.2539	3911.37	8.2719
TEF	-8.31066	-1.96326	9.51715e-17	2.90669e-15	0.0944432	0.124927	0.0385599	1256	0.11657	0.110261	90.5557	1550.26	7.34682
WFS1	-8.23044	-1.40387	1.86526e-16	5.62046e-15	0.119032	0.149216	0.0636983	1583	0.153649	0.14293	88.0968	2043.38	7.62285
RBP7	-8.22198	-0.335223	2.00177e-16	6.01166e-15	0.595834	0.606508	0.576268	7924	1.04168	0.713772	40.4166	13853.3	9.53635
PRKD2	-8.16914	-1.1883	3.10599e-16	9.26593e-15	0.136251	0.166299	0.0811674	1812	0.174078	0.160483	86.3749	2315.07	7.74762
SMIM3	-8.12979	-0.777133	4.30025e-16	1.27442e-14	0.223475	0.251365	0.172348	2972	0.286955	0.252279	77.6525	3816.21	8.24728
SEMA6C	-8.10881	-0.950547	5.11167e-16	1.50744e-14	0.167907	0.197327	0.113975	2233	0.225234	0.203132	83.2093	2995.38	8.00516
CD79B	-8.04963	-0.697417	8.30411e-16	2.4094e-14	0.257087	0.283788	0.208138	3419	0.362787	0.309532	74.2913	4824.7	8.48171
DAAM1	-7.91825	-0.588125	2.40877e-15	6.87799e-14	0.286638	0.312609	0.239029	3812	0.390661	0.329779	71.3362	5195.4	8.55572
TSPAN4	-7.90574	-0.349441	2.66358e-15	7.5815e-14	0.554102	0.572458	0.520452	7369	0.893005	0.638166	44.5898	11876.1	9.38237
CSRP3	-7.90539	-2.4402	2.67097e-15	7.59052e-14	0.0775998	0.106798	0.0240733	1032	0.12074	0.113989	92.24	1605.72	7.38195
PPP3CA	-7.88265	-0.597649	3.20518e-15	9.05148e-14	0.277239	0.304242	0.227738	3687	0.386084	0.326483	72.2761	5134.53	8.54394
RCN2	-7.87839	-0.546568	3.31636e-15	9.33616e-14	0.305512	0.332249	0.256498	4063	0.412093	0.345073	69.4488	5480.42	8.60912
SOX18	-7.72195	-0.284357	1.14566e-14	3.14166e-13	0.675314	0.685532	0.656583	8981	1.29552	0.830958	32.4686	17229.1	9.75441
AFAP1L1	-7.69976	-0.621601	1.36323e-14	3.70439e-13	0.263253	0.289831	0.214529	3501	0.36276	0.309512	73.6747	4824.35	8.48164
ERF	-7.66649	-0.943741	1.76768e-14	4.76031e-13	0.167757	0.195235	0.117384	2231	0.21808	0.197276	83.2243	2900.24	7.9729
ERAP2	-7.65105	-0.501957	1.99347e-14	5.34435e-13	0.314986	0.341546	0.266297	4189	0.447793	0.37004	68.5014	5955.19	8.69219
UQCRB	-7.63296	-0.193739	2.29431e-14	6.13259e-13	0.738777	0.740267	0.736046	9825	1.45232	0.897035	26.1223	19314.4	9.86866
PTGDS	-7.61463	-0.918775	2.64453e-14	7.02694e-13	0.15926	0.187449	0.107584	2118	0.243189	0.21768	84.074	3234.17	8.08184
MEOX2	-7.5818	-0.535971	3.40796e-14	9.02245e-13	0.311527	0.335851	0.266937	4143	0.43097	0.358353	68.8473	5731.47	8.6539
HLF	-7.5817	-1.9601	3.41057e-14	9.02245e-13	0.0825626	0.110633	0.0311035	1098	0.101679	0.0968355	91.7437	1352.23	7.21025
SNRK	-7.57428	-0.56313	3.61126e-14	9.52535e-13	0.283104	0.308309	0.236898	3765	0.371136	0.31564	71.6896	4935.74	8.50446
HLA-DMA	-7.56809	-0.402621	3.78764e-14	9.97596e-13	0.448906	0.470657	0.409033	5970	0.698433	0.529706	55.1094	9288.46	9.13664
PDGFB	-7.56113	-0.44234	3.99579e-14	1.04935e-12	0.371081	0.394887	0.327439	4935	0.539429	0.431411	62.8919	7173.86	8.87834
LRRC32	-7.54994	-0.703862	4.35461e-14	1.14191e-12	0.218437	0.245206	0.169365	2905	0.301519	0.263532	78.1563	4009.9	8.29677
RAPGEF1	-7.53974	-0.417813	4.70892e-14	1.23123e-12	0.406196	0.429518	0.363443	5402	0.600916	0.470576	59.3804	7991.58	8.98627
NREP	-7.51582	-0.785065	5.65561e-14	1.46809e-12	0.191593	0.218826	0.14167	2548	0.251783	0.224569	80.8407	3348.46	8.11655
MYO1E	-7.3483	-1.0617	2.00739e-13	5.07177e-12	0.136326	0.163161	0.0871325	1813	0.175042	0.161304	86.3674	2327.89	7.75315
ATP5MC2	-7.33118	-0.26276	2.28132e-13	5.7477e-12	0.615309	0.62301	0.601193	8183	1.04591	0.715844	38.4691	13909.6	9.54041
ADGRG1	-7.30392	-0.448045	2.79501e-13	6.98325e-12	0.36702	0.38989	0.325096	4881	0.533809	0.427754	63.298	7099.13	8.86787
IRF2BP2	-7.30252	-0.533767	2.82428e-13	7.0466e-12	0.290999	0.315282	0.246485	3870	0.39747	0.334663	70.9001	5285.95	8.573
RPL27A	-7.28449	-0.102102	3.22898e-13	8.02294e-12	0.912023	0.910866	0.914146	12129	2.56575	1.27137	8.79765	34121.9	10.4377
MT-ATP8	-7.27817	-0.29785	3.38391e-13	8.3963e-12	0.580194	0.591052	0.56029	7716	0.952132	0.668922	41.9806	12662.4	9.44647
VASP	-7.24941	-0.3979	4.18597e-13	1.03294e-11	0.438529	0.457408	0.40392	5832	0.650218	0.500907	56.1471	8647.25	9.06511
UTRN	-7.24425	-0.285131	4.3484e-13	1.06863e-11	0.611099	0.62115	0.592671	8127	1.09134	0.737806	38.8901	14513.8	9.58292
BTN3A1	-7.23681	-1.3269	4.59368e-13	1.12736e-11	0.108805	0.135503	0.0598637	1447	0.142828	0.133506	89.1195	1899.47	7.54986
RNF144A	-7.23091	-1.43822	4.79786e-13	1.1728e-11	0.100835	0.127716	0.0515552	1341	0.128414	0.120813	89.9165	1707.77	7.44353
APOD	-7.23071	-0.362085	4.80488e-13	1.1728e-11	0.504248	0.519465	0.476353	6706	0.888207	0.635628	49.5752	11812.3	9.37698
PRCP	-7.22292	-0.593934	5.0883e-13	1.23694e-11	0.264531	0.288786	0.220068	3518	0.383652	0.324726	73.5469	5102.18	8.53762
DST	-7.21896	-0.404313	5.23879e-13	1.2718e-11	0.415746	0.436026	0.378568	5529	0.627855	0.487263	58.4254	8349.85	9.03012
ID1	-7.20251	-0.137939	5.91143e-13	1.42931e-11	0.919844	0.915398	0.927993	12233	2.67684	1.30205	8.01564	35599.2	10.4801
CAT	-7.20136	-0.545284	5.96134e-13	1.43944e-11	0.28551	0.309355	0.241798	3797	0.392757	0.331286	71.449	5223.28	8.56107
IL33	-7.16944	-1.66378	7.5304e-13	1.80139e-11	0.089706	0.116212	0.0411163	1193	0.124587	0.117415	91.0294	1656.88	7.41329
HLA-DRA	-7.12126	-0.129414	1.06945e-12	2.54138e-11	0.856756	0.85032	0.868556	11394	2.14137	1.14466	14.3244	28478.1	10.2569
P2RY8	-7.10995	-1.30422	1.16083e-12	2.7549e-11	0.107226	0.133411	0.0592245	1426	0.139017	0.130165	89.2774	1848.78	7.52282
IDI1	-7.08934	-0.633945	1.34749e-12	3.18529e-11	0.251147	0.275189	0.207073	3340	0.339225	0.292091	74.8853	4511.36	8.41458
MYH7	-7.06882	-1.41997	1.56254e-12	3.68395e-11	0.104218	0.130157	0.0566681	1386	0.16394	0.151811	89.5782	2180.24	7.68765
FAM111A	-7.04188	-0.983888	1.89663e-12	4.44829e-11	0.139935	0.165601	0.0928845	1861	0.184144	0.16902	86.0065	2448.93	7.80382
RPL37A	-7.01863	-0.0686026	2.24059e-12	5.23454e-11	0.939845	0.937594	0.943971	12499	2.90262	1.36165	6.01549	38601.9	10.5611
LYL1	-7.0152	-0.699413	2.29615e-12	5.35739e-11	0.203474	0.228472	0.157648	2706	0.270119	0.239111	79.6526	3592.31	8.18683
TMBIM4	-7.00321	-0.337452	2.50155e-12	5.82152e-11	0.485976	0.503661	0.453558	6463	0.735117	0.551075	51.4024	9776.32	9.18782
ATP5MC3	-7.00039	-0.341667	2.55245e-12	5.9323e-11	0.505452	0.519698	0.479335	6722	0.778998	0.576051	49.4548	10359.9	9.24579
NOTCH4	-6.99944	-0.3348	2.56995e-12	5.96526e-11	0.474397	0.494364	0.437793	6309	0.737611	0.552511	52.5603	9809.48	9.19121
MYH10	-6.95592	-0.795033	3.50277e-12	8.09914e-11	0.172645	0.197676	0.126758	2296	0.225397	0.203265	82.7355	2997.56	8.00589
CPD	-6.92369	-0.502881	4.40026e-12	1.00965e-10	0.304384	0.327135	0.262676	4048	0.436264	0.362045	69.5616	5801.87	8.66611
EIF4A2	-6.90933	-0.255747	4.86932e-12	1.11585e-10	0.615159	0.624869	0.597358	8181	1.05155	0.718597	38.4841	13984.6	9.54578
CSGALNACT1	-6.90769	-0.657273	4.92593e-12	1.12595e-10	0.214302	0.238931	0.169152	2850	0.289275	0.25408	78.5698	3847.07	8.25533
CHMP5	-6.85426	-0.340942	7.16816e-12	1.62403e-10	0.474171	0.492272	0.440988	6306	0.707398	0.534971	52.5829	9407.68	9.14939
ATOH8	-6.82693	-0.583972	8.67482e-12	1.96291e-10	0.233025	0.257408	0.188326	3099	0.319982	0.277618	76.6975	4255.45	8.35619
FZD4	-6.81108	-0.427522	9.68716e-12	2.18374e-10	0.356192	0.377455	0.317213	4737	0.511546	0.413133	64.3808	6803.05	8.82527
SHANK3	-6.79807	-0.624338	1.06029e-11	2.37825e-10	0.211896	0.236374	0.167022	2818	0.28853	0.253502	78.8104	3837.17	8.25275
TFPI2	-6.79565	-0.731132	1.07826e-11	2.41554e-10	0.197985	0.221848	0.154239	2633	0.27572	0.24351	80.2015	3666.8	8.20735
RPL26	-6.79397	-0.078136	1.09086e-11	2.44074e-10	0.930972	0.928762	0.935023	12381	2.76409	1.32551	6.90277	36759.6	10.5122
PRKCH	-6.78528	-0.557383	1.15864e-11	2.58916e-10	0.260696	0.28344	0.219003	3467	0.348531	0.299016	73.9304	4635.11	8.44163
BTNL9	-6.76877	-0.261819	1.29879e-11	2.89875e-10	0.658395	0.664381	0.647422	8756	1.24786	0.809978	34.1605	16595.3	9.71693
MAP3K11	-6.72466	-0.517363	1.75999e-11	3.8895e-10	0.277013	0.299826	0.235194	3684	0.375871	0.319087	72.2987	4998.7	8.51713
ETS2	-6.71415	-0.323622	1.89163e-11	4.16506e-10	0.495902	0.511679	0.466979	6595	0.770636	0.571339	50.4098	10248.7	9.235
IGF1R	-6.70973	-0.933523	1.94984e-11	4.28275e-10	0.143169	0.167693	0.0982105	1904	0.187709	0.172026	85.6831	2496.34	7.82298
LMO2	-6.68254	-0.557949	2.34843e-11	5.11452e-10	0.246034	0.269611	0.202812	3272	0.339773	0.292501	75.3966	4518.65	8.41619
KCNA5	-6.68222	-0.979605	2.35355e-11	5.11947e-10	0.13971	0.163858	0.095441	1858	0.190952	0.174753	86.029	2539.47	7.8401
TMEM50A	-6.64888	-0.255009	2.95332e-11	6.39317e-10	0.608467	0.619175	0.588837	8092	1.00834	0.697307	39.1533	13409.9	9.50382
DDX17	-6.63519	-0.318619	3.24079e-11	6.99863e-10	0.512821	0.528646	0.483809	6820	0.807372	0.591874	48.7179	10737.2	9.28157
PRPSAP1	-6.61839	-0.677616	3.63142e-11	7.81406e-10	0.195804	0.219524	0.152322	2604	0.258103	0.229605	80.4196	3432.51	8.14134
YPEL3	-6.5926	-0.43815	4.32191e-11	9.16827e-10	0.319347	0.341429	0.278867	4247	0.43487	0.361074	68.0653	5783.33	8.66291
CARD10	-6.58223	-0.745082	4.63429e-11	9.81934e-10	0.169938	0.193957	0.125905	2260	0.222195	0.200648	83.0062	2954.97	7.99158
S100A4	-6.5599	-0.595651	5.38436e-11	1.13418e-09	0.233025	0.256363	0.190243	3099	0.373329	0.317238	76.6975	4964.91	8.51035
GSDMD	-6.4999	-0.48627	8.03716e-11	1.67567e-09	0.288067	0.310169	0.24755	3831	0.392119	0.330827	71.1933	5214.79	8.55945
GUCY1A1	-6.49987	-0.520843	8.03881e-11	1.67567e-09	0.260546	0.281929	0.221346	3465	0.342251	0.294348	73.9454	4551.6	8.42345
INKA1	-6.49772	-1.27999	8.15439e-11	1.69779e-09	0.100083	0.123998	0.056242	1331	0.129068	0.121392	89.9917	1716.47	7.44861
JUP	-6.47547	-0.457958	9.45167e-11	1.96335e-09	0.316114	0.336897	0.278014	4204	0.447462	0.369812	68.3886	5950.8	8.69145
TNRC6B	-6.45655	-0.449542	1.07117e-10	2.21741e-09	0.308895	0.329343	0.27141	4108	0.430964	0.358348	69.1105	5731.39	8.65389
ZFP36	-6.45075	-0.231678	1.11298e-10	2.29866e-09	0.631551	0.633818	0.627397	8399	1.24125	0.807034	36.8449	16507.4	9.71162
IDH2	-6.44792	-1.11551	1.13398e-10	2.33667e-09	0.121287	0.1448	0.0781849	1613	0.164229	0.152059	87.8713	2184.08	7.68941
REX1BD	-6.40969	-0.3652	1.45813e-10	2.97733e-09	0.402286	0.420453	0.368982	5350	0.576374	0.455127	59.7714	7665.2	8.94458
SLC27A3	-6.4046	-0.808135	1.50764e-10	3.07144e-09	0.153169	0.176525	0.110354	2037	0.201337	0.183435	84.6831	2677.58	7.89304
MGMT	-6.39118	-0.451742	1.6461e-10	3.34218e-09	0.307166	0.327949	0.269067	4085	0.408474	0.342507	69.2834	5432.3	8.6003
CDH5	-6.37116	-0.191857	1.87604e-10	3.79618e-09	0.710805	0.710052	0.712186	9453	1.34324	0.851535	28.9195	17863.8	9.79059
ECHS1	-6.35213	-0.387807	2.12357e-10	4.28262e-09	0.395443	0.414062	0.361312	5259	0.562714	0.446424	60.4557	7483.53	8.92059
KANK3	-6.31836	-0.243782	2.64357e-10	5.27219e-09	0.593428	0.601859	0.577972	7892	0.985939	0.686092	40.6572	13112	9.48136
FOSB	-6.28082	-0.206639	3.36797e-10	6.62147e-09	0.785097	0.793027	0.770558	10441	2.06538	1.12017	21.4903	27467.4	10.2208
AOC3	-6.23311	-0.549764	4.57277e-10	8.92186e-09	0.233175	0.254503	0.194078	3101	0.299537	0.262008	76.6825	3983.54	8.29018
NDUFA4	-6.18304	-0.210523	6.28795e-10	1.22022e-08	0.690052	0.695526	0.680017	9177	1.23465	0.804087	30.9948	16419.7	9.7063
SLC50A1	-6.15575	-1.18826	7.47214e-10	1.44224e-08	0.100008	0.122719	0.0583724	1330	0.127087	0.119637	89.9992	1690.13	7.43315
PXN	-6.12492	-0.689203	9.07296e-10	1.73631e-08	0.177006	0.199187	0.136344	2354	0.234307	0.210509	82.2994	3116.04	8.04464
SLC44A2	-6.11694	-0.469	9.53884e-10	1.8216e-08	0.265208	0.286461	0.226246	3527	0.367799	0.313203	73.4792	4891.36	8.49543
GTF3A	-6.10679	-0.514886	1.01654e-09	1.93303e-08	0.269043	0.289018	0.232424	3578	0.362871	0.309594	73.0957	4825.82	8.48194
DOCK9	-6.0736	-0.381359	1.25073e-09	2.34613e-08	0.315061	0.336781	0.275245	4190	0.451502	0.372599	68.4939	6004.52	8.70043
CBX7	-6.05204	-1.04252	1.43027e-09	2.66623e-08	0.111136	0.133411	0.0703025	1478	0.135681	0.127233	88.8864	1804.43	7.49855
TAOK2	-6.0421	-0.758691	1.5212e-09	2.82988e-08	0.158583	0.180244	0.118875	2109	0.205265	0.1867	84.1417	2729.82	7.91236
TCEAL8	-6.0375	-0.428627	1.5652e-09	2.90272e-08	0.324836	0.343637	0.290371	4320	0.447672	0.369956	67.5164	5953.58	8.69192
IDO1	-6.02621	-0.376632	1.67853e-09	3.10648e-08	0.371306	0.389541	0.337878	4938	0.582211	0.458823	62.8694	7742.82	8.95465
MGAT4A	-5.99081	-0.582695	2.08796e-09	3.84053e-08	0.207234	0.228472	0.1683	2756	0.275384	0.243248	79.2766	3662.34	8.20613
DUSP6	-5.98686	-0.334061	2.13936e-09	3.92704e-08	0.425145	0.441488	0.395185	5654	0.660163	0.506916	57.4855	8779.51	9.08029
PDZD2	-5.97048	-0.932624	2.36551e-09	4.3289e-08	0.119633	0.141662	0.0792501	1591	0.144152	0.134663	88.0367	1917.07	7.55908
ANGPTL2	-5.93525	-1.28031	2.9339e-09	5.33111e-08	0.0939168	0.11563	0.0541116	1249	0.122227	0.115315	90.6083	1625.5	7.39418
PPP2R5A	-5.92767	-0.606094	3.07257e-09	5.5662e-08	0.198812	0.219988	0.159991	2644	0.259017	0.230331	80.1188	3444.67	8.14487
HLA-DPB1	-5.88451	-0.194775	3.99227e-09	7.14597e-08	0.682457	0.68681	0.674478	9076	1.26774	0.818782	31.7543	16859.6	9.73274
HEXA	-5.87959	-0.67115	4.11288e-09	7.34722e-08	0.184976	0.205346	0.147635	2460	0.243813	0.218182	81.5024	3242.47	8.0844
LAPTM4A	-5.87638	-0.199962	4.19331e-09	7.48347e-08	0.640499	0.645555	0.631231	8518	1.09077	0.737534	35.9501	14506.2	9.5824
RNF144B	-5.87231	-0.552569	4.2977e-09	7.66218e-08	0.225506	0.245904	0.188112	2999	0.311339	0.271049	77.4494	4140.5	8.32881
EBF1	-5.84445	-0.643148	5.08249e-09	8.98122e-08	0.18039	0.201046	0.142522	2399	0.227365	0.204869	81.961	3023.72	8.01458
EEF1A2	-5.83647	-1.47824	5.33181e-09	9.40373e-08	0.0785021	0.100174	0.0387729	1044	0.120166	0.113477	92.1498	1598.09	7.37719
FTX	-5.82538	-0.877502	5.69842e-09	1.004e-07	0.125197	0.146543	0.0860673	1665	0.161273	0.149517	87.4803	2144.77	7.67125
NFIB	-5.8224	-0.28872	5.80091e-09	1.02006e-07	0.493872	0.505171	0.473157	6568	0.772735	0.572524	50.6128	10276.6	9.23772
BMP5	-5.78246	-1.01011	7.36175e-09	1.28698e-07	0.113091	0.134224	0.0743502	1504	0.130378	0.122552	88.6909	1733.9	7.45871
LCORL	-5.76693	-1.1767	8.07292e-09	1.40721e-07	0.10294	0.123881	0.0645505	1369	0.129693	0.121946	89.706	1724.79	7.45344
RSAD2	-5.71573	-0.664082	1.09236e-08	1.87505e-07	0.165727	0.186519	0.12761	2204	0.237233	0.212877	83.4273	3154.96	8.05705
MGLL	-5.71419	-0.0385733	1.10226e-08	1.89023e-07	0.915482	0.90796	0.929271	12175	2.50202	1.25334	8.45176	33274.4	10.4126
CFAP97	-5.71209	-0.688293	1.11599e-08	1.91195e-07	0.179713	0.199535	0.143375	2390	0.227227	0.204757	82.0287	3021.89	8.01397
PKD1L1	-5.70745	-1.01873	1.14682e-08	1.95918e-07	0.107001	0.127949	0.0685982	1423	0.144683	0.135128	89.2999	1924.14	7.56275
GATA2	-5.68729	-0.478266	1.29074e-08	2.20295e-07	0.264005	0.283207	0.228803	3511	0.372471	0.316613	73.5995	4953.5	8.50805
AC007406.3	-5.68119	-1.07494	1.33758e-08	2.27641e-07	0.0974509	0.118652	0.0585854	1296	0.118467	0.111959	90.2549	1575.49	7.36296
GTF2I	-5.6528	-0.345423	1.57852e-08	2.6713e-07	0.361982	0.379547	0.329783	4814	0.509855	0.412014	63.8018	6780.56	8.82196
MX1	-5.64083	-0.494906	1.69233e-08	2.85584e-07	0.226333	0.246252	0.189817	3010	0.317502	0.275738	77.3667	4222.46	8.34841
VAMP8	-5.61317	-0.476865	1.98649e-08	3.33669e-07	0.238665	0.258454	0.202386	3174	0.324382	0.280946	76.1335	4313.95	8.36984
GALNT18	-5.61317	-0.88895	1.98654e-08	3.33669e-07	0.123468	0.143986	0.0858543	1642	0.161947	0.150097	87.6532	2153.74	7.67543
SEPT4	-5.61181	-0.611434	2.00218e-08	3.35982e-07	0.183172	0.203021	0.146783	2436	0.222143	0.200606	81.6828	2954.28	7.99135
SLC43A3	-5.61046	-0.946668	2.01791e-08	3.38306e-07	0.117678	0.138175	0.0801023	1565	0.1418	0.132606	88.2322	1885.8	7.54264
PTPRM	-5.59561	-0.291395	2.19852e-08	3.67899e-07	0.460035	0.474492	0.433532	6118	0.703882	0.532909	53.9965	9360.92	9.14441
IL34	-5.5679	-1.45878	2.5783e-08	4.27869e-07	0.0767727	0.0973852	0.0389859	1021	0.0855081	0.0820482	92.3227	1137.17	7.03718
HEBP1	-5.5569	-0.49834	2.74603e-08	4.54029e-07	0.21934	0.239512	0.18236	2917	0.284062	0.250028	78.066	3777.74	8.23715
ATP5PF	-5.55527	-0.100982	2.77183e-08	4.57454e-07	0.807279	0.803138	0.81487	10736	1.70964	0.996817	19.2721	22736.5	10.0318
UQCR10	-5.55257	-0.300456	2.81498e-08	4.63724e-07	0.460937	0.474956	0.435236	6130	0.686345	0.522564	53.9063	9127.7	9.11918
USP22	-5.52144	-0.567776	3.36229e-08	5.50357e-07	0.187909	0.208019	0.151044	2499	0.242886	0.217436	81.2091	3230.14	8.08059
SFT2D1	-5.51879	-0.651339	3.41341e-08	5.58217e-07	0.172269	0.191865	0.136344	2291	0.218427	0.197561	82.7731	2904.87	7.97449
SCP2	-5.51206	-0.324885	3.54653e-08	5.78934e-07	0.39988	0.415921	0.370473	5318	0.574558	0.453975	60.012	7641.05	8.94142
CASP1	-5.51179	-1.27405	3.55211e-08	5.79206e-07	0.0824874	0.102963	0.044951	1097	0.105881	0.100642	91.7513	1408.11	7.25071
ADM	-5.51166	-0.46257	3.55464e-08	5.79206e-07	0.264005	0.282278	0.230507	3511	0.381716	0.323326	73.5995	5076.45	8.53256
CCDC115	-5.49987	-0.739552	3.80074e-08	6.17629e-07	0.150538	0.170482	0.113975	2002	0.185758	0.170383	84.9462	2470.4	7.81254
KIF17	-5.49669	-1.07649	3.86985e-08	6.28292e-07	0.103166	0.1233	0.0662548	1372	0.13045	0.122616	89.6834	1734.85	7.45925
NPC2	-5.47785	-0.389301	4.30521e-08	6.95835e-07	0.291601	0.311098	0.255859	3878	0.396299	0.333825	70.8399	5270.38	8.57005
SRGAP2B	-5.45926	-0.600946	4.78115e-08	7.6961e-07	0.186781	0.205694	0.152109	2484	0.241196	0.216076	81.3219	3207.67	8.07361
SNN	-5.45793	-1.16754	4.81717e-08	7.74406e-07	0.0885029	0.108774	0.0513421	1177	0.108762	0.103244	91.1497	1446.42	7.27754
SH2D3C	-5.43906	-0.360669	5.35622e-08	8.58762e-07	0.318971	0.337594	0.284832	4242	0.452572	0.373336	68.1029	6018.76	8.7028
BNIP3	-5.42808	-1.24639	5.6963e-08	9.10042e-07	0.0907587	0.110633	0.0543247	1207	0.115669	0.109454	90.9241	1538.29	7.33907
NUDT3	-5.40565	-0.541347	6.45727e-08	1.02887e-06	0.200993	0.219988	0.16617	2673	0.261106	0.231989	79.9007	3472.45	8.1529
CPED1	-5.40032	-0.731913	6.65223e-08	1.059e-06	0.148357	0.167809	0.112697	1973	0.191307	0.175051	85.1643	2544.19	7.84196
TEX264	-5.36407	-0.648004	8.13678e-08	1.28623e-06	0.165426	0.18466	0.130166	2200	0.207582	0.18862	83.4574	2760.63	7.92358
SRGAP2C	-5.3607	-0.68291	8.29015e-08	1.30932e-06	0.152869	0.172458	0.116958	2033	0.194482	0.177712	84.7131	2586.41	7.85841
ITM2B	-5.35692	0.0043888	8.46534e-08	1.33465e-06	0.917889	0.907728	0.936515	12207	2.44468	1.23683	8.21114	32511.8	10.3894
SULF2	-5.35296	-0.450507	8.65293e-08	1.36183e-06	0.248365	0.266822	0.214529	3303	0.341314	0.29365	75.1635	4539.13	8.42071
SMPX	-5.32638	-1.94766	1.00188e-07	1.56857e-06	0.0573727	0.0771644	0.0210908	763	0.0897835	0.0859791	94.2627	1194.03	7.08593
MKL2	-5.29974	-0.932467	1.15971e-07	1.80937e-06	0.110685	0.130041	0.0752024	1472	0.138854	0.130023	88.9315	1846.62	7.52165
NFATC2	-5.29454	-2.2468	1.19316e-07	1.85672e-06	0.051658	0.0713539	0.0155518	687	0.064486	0.0624921	94.8342	857.599	6.7553
STIM2	-5.27874	-0.584224	1.30076e-07	2.01893e-06	0.191669	0.209994	0.158074	2549	0.253357	0.225825	80.8331	3369.39	8.12278
FSCN1	-5.27852	-0.536773	1.30234e-07	2.01964e-06	0.195729	0.214875	0.160631	2603	0.270932	0.23975	80.4271	3603.12	8.18983
REV3L	-5.26025	-0.783486	1.43858e-07	2.21944e-06	0.134145	0.152934	0.0997017	1784	0.168043	0.15533	86.5855	2234.8	7.71236
PRDX3	-5.25999	-0.472295	1.44063e-07	2.2207e-06	0.23107	0.250087	0.196208	3073	0.30226	0.264101	76.893	4019.76	8.29923
UBE2L6	-5.25239	-0.484764	1.50136e-07	2.31233e-06	0.220693	0.239163	0.186834	2935	0.295015	0.258522	77.9307	3923.4	8.27497
IFIT1	-5.22382	-0.428166	1.7527e-07	2.67878e-06	0.249868	0.268565	0.215594	3323	0.364345	0.310675	75.0132	4845.43	8.486
RARRES3	-5.21047	-0.858279	1.8836e-07	2.87397e-06	0.112414	0.131784	0.0769067	1495	0.143492	0.134087	88.7586	1908.3	7.55449
FRMD4A	-5.20135	-0.512677	1.9785e-07	3.01365e-06	0.188435	0.207205	0.154026	2506	0.246373	0.220238	81.1565	3276.51	8.09484
SMIM14	-5.1922	-0.601016	2.0782e-07	3.15483e-06	0.169637	0.188263	0.135492	2256	0.217042	0.196424	83.0363	2886.45	7.96813
ISM1	-5.15686	-1.27387	2.51122e-07	3.78344e-06	0.0739153	0.0932016	0.0385599	983	0.0947303	0.090508	92.6085	1259.82	7.13952
PPIC	-5.14981	-0.230697	2.60756e-07	3.91547e-06	0.553876	0.561999	0.538986	7366	0.896029	0.639762	44.6124	11916.3	9.38575
HIPK2	-5.09962	-0.288853	3.40344e-07	5.03905e-06	0.429807	0.442069	0.407329	5716	0.644336	0.497337	57.0193	8569.03	9.05603
IQSEC1	-5.09018	-0.547061	3.5772e-07	5.27461e-06	0.191969	0.209762	0.159352	2553	0.249183	0.22249	80.8031	3313.88	8.10618
TM4SF18	-5.06323	-0.241783	4.12221e-07	6.05342e-06	0.506354	0.518071	0.484874	6734	0.825268	0.601727	49.3646	10975.2	9.30349
KAT2B	-5.00374	-1.18295	5.62296e-07	8.15738e-06	0.0816603	0.100174	0.0477205	1086	0.101851	0.0969917	91.834	1354.52	7.21194
TMOD3	-5.001	-0.254945	5.7033e-07	8.26061e-06	0.449583	0.463103	0.424798	5979	0.674187	0.515328	55.0417	8966.02	9.10131
NME3	-4.9877	-0.315827	6.11015e-07	8.82856e-06	0.353711	0.368158	0.327226	4704	0.494637	0.401884	64.6289	6578.18	8.79167
CIRBP	-4.97369	-0.16674	6.56906e-07	9.46123e-06	0.66396	0.668797	0.655092	8830	1.19934	0.788156	33.604	15950	9.67728
SERPING1	-4.96789	-0.250948	6.76869e-07	9.73318e-06	0.468156	0.478327	0.44951	6226	0.708512	0.535623	53.1844	9422.5	9.15096
LPAR6	-4.96179	-0.227184	6.98453e-07	1.00355e-05	0.53786	0.548518	0.518321	7153	0.900464	0.642098	46.214	11975.3	9.39068
RHOJ	-4.95567	-0.747529	7.20822e-07	1.03404e-05	0.131589	0.149564	0.0986366	1750	0.161058	0.149331	86.8411	2141.91	7.66992
TRAPPC1	-4.94191	-0.400002	7.73619e-07	1.10274e-05	0.261223	0.27821	0.230081	3474	0.341255	0.293606	73.8777	4538.35	8.42054
OCIAD1	-4.93075	-0.253973	8.1914e-07	1.16486e-05	0.447402	0.460779	0.42288	5950	0.658734	0.506054	55.2598	8760.5	9.07812
TMEM59	-4.92603	-0.146414	8.39153e-07	1.19238e-05	0.681104	0.681116	0.681082	9058	1.20172	0.789237	31.8896	15981.6	9.67926
ECSCR	-4.92538	-0.218617	8.41957e-07	1.19542e-05	0.551996	0.56165	0.534299	7341	0.892059	0.637666	44.8004	11863.5	9.38131
RPL35	-4.92002	-0.0504017	8.65342e-07	1.22572e-05	0.900218	0.896339	0.907329	11972	2.43199	1.23314	9.97819	32343	10.3842
DDX60	-4.9144	-0.793284	8.90566e-07	1.25947e-05	0.117152	0.135154	0.08415	1558	0.152685	0.142094	88.2848	2030.56	7.61656
NDNF	-4.90841	-0.596622	9.18199e-07	1.29549e-05	0.157907	0.175712	0.125266	2100	0.210711	0.191207	84.2093	2802.24	7.93853
HLA-DMB	-4.89298	-0.768065	9.93199e-07	1.39692e-05	0.126626	0.144567	0.0937367	1684	0.17013	0.157115	87.3374	2262.56	7.7247
CD47	-4.87889	-0.430877	1.06686e-06	1.49818e-05	0.234153	0.251249	0.202812	3114	0.306577	0.267411	76.5847	4077.17	8.3134
SMDT1	-4.86744	-0.267759	1.1305e-06	1.58385e-05	0.438454	0.450203	0.416915	5831	0.640582	0.495051	56.1546	8519.1	9.05018
LAMB2	-4.83178	-0.248831	1.3532e-06	1.8812e-05	0.433792	0.447531	0.408607	5769	0.648048	0.499591	56.6208	8618.39	9.06177
GAMT	-4.82213	-0.992429	1.42033e-06	1.973e-05	0.1067	0.123998	0.0749893	1419	0.141114	0.132005	89.33	1876.68	7.53779
POLR2G	-4.82077	-0.471653	1.43003e-06	1.98494e-05	0.213926	0.230796	0.183	2845	0.275957	0.243697	78.6074	3669.95	8.20821
PGRMC1	-4.82019	-0.25862	1.43418e-06	1.98917e-05	0.433717	0.44602	0.411163	5768	0.630442	0.488851	56.6283	8384.25	9.03423
PARP14	-4.80812	-0.290743	1.52357e-06	2.10665e-05	0.396571	0.409413	0.373029	5274	0.594234	0.466393	60.3429	7902.72	8.97509
AP1S2	-4.803	-0.297955	1.56308e-06	2.15465e-05	0.395819	0.408135	0.373242	5264	0.582624	0.459084	60.4181	7748.31	8.95536
TAP2	-4.80158	-0.433454	1.5742e-06	2.16833e-05	0.217159	0.234399	0.185556	2888	0.293205	0.257123	78.2841	3899.33	8.26882
IMP3	-4.79593	-0.362561	1.61924e-06	2.22525e-05	0.303406	0.318187	0.27631	4035	0.422022	0.35208	69.6594	5612.47	8.63293
MRPL17	-4.77275	-0.360899	1.81725e-06	2.4822e-05	0.28942	0.305636	0.259693	3849	0.407459	0.341786	71.058	5418.8	8.59781
TBCA	-4.76911	-0.251056	1.85039e-06	2.52395e-05	0.461689	0.473794	0.439497	6140	0.68794	0.523509	53.8311	9148.92	9.1215
ZCCHC24	-4.76909	-0.590758	1.85063e-06	2.52395e-05	0.159335	0.176641	0.12761	2119	0.199011	0.181497	84.0665	2646.65	7.88143
PHF11	-4.74597	-0.621687	2.07511e-06	2.82369e-05	0.148131	0.165253	0.116745	1970	0.186754	0.171222	85.1869	2483.64	7.81788
NDUFB5	-4.74291	-0.321042	2.10669e-06	2.86233e-05	0.333033	0.347356	0.306775	4429	0.451754	0.372773	66.6967	6007.88	8.70099
VDAC3	-4.73101	-0.347651	2.23406e-06	3.02852e-05	0.313031	0.327484	0.286536	4163	0.419682	0.350433	68.6969	5581.35	8.62736
EIF2AK2	-4.72847	-0.303254	2.26216e-06	3.062e-05	0.342808	0.358048	0.31487	4559	0.491902	0.400052	65.7192	6541.81	8.78612
HLA-DRB1	-4.71864	-0.0457533	2.37431e-06	3.20897e-05	0.882548	0.873213	0.899659	11737	2.27055	1.18496	11.7452	30196	10.3155
LINC01405	-4.71848	-1.97475	2.37613e-06	3.20902e-05	0.0518836	0.0693783	0.0198125	690	0.0826643	0.0794249	94.8116	1099.35	7.00339
SPATS2	-4.68205	-0.634638	2.84026e-06	3.81579e-05	0.145951	0.162812	0.11504	1941	0.185731	0.17036	85.4049	2470.04	7.81239
MSL1	-4.68061	-0.663984	2.86024e-06	3.83977e-05	0.138958	0.155956	0.107797	1848	0.174059	0.160467	86.1042	2314.81	7.74751
MGST2	-4.67997	-0.215937	2.86916e-06	3.84599e-05	0.511993	0.522603	0.492544	6809	0.790404	0.582441	48.8007	10511.6	9.26033
ALKBH7	-4.67489	-0.393714	2.94111e-06	3.93658e-05	0.253327	0.269494	0.22369	3369	0.325059	0.281457	74.6673	4322.96	8.37193
CORO1B	-4.66742	-0.401886	3.05012e-06	4.06434e-05	0.254606	0.269843	0.226672	3386	0.333794	0.288028	74.5394	4439.13	8.39844
HSD17B11	-4.66616	-0.315811	3.06883e-06	4.08625e-05	0.314911	0.329808	0.287601	4188	0.432533	0.359444	68.5089	5752.26	8.65752
GJA1	-4.65791	-0.389758	3.19441e-06	4.24718e-05	0.276938	0.291342	0.250533	3683	0.403025	0.338631	72.3062	5359.83	8.58687
H6PD	-4.65692	-0.999995	3.20977e-06	4.2613e-05	0.086999	0.104242	0.0553899	1157	0.110421	0.104739	91.3001	1468.49	7.29267
SAMD9L	-4.65087	-0.538102	3.30543e-06	4.37216e-05	0.172118	0.188844	0.141457	2289	0.230451	0.207381	82.7882	3064.77	8.02805
DEPP1	-4.64751	-0.799801	3.35964e-06	4.43836e-05	0.106549	0.123649	0.0752024	1417	0.141547	0.132384	89.3451	1882.43	7.54085
TRIM56	-4.64746	-0.397156	3.36041e-06	4.43836e-05	0.243552	0.2595	0.214316	3239	0.330915	0.285867	75.6448	4400.84	8.38978
LAMB1	-4.62043	-0.487756	3.82946e-06	5.01735e-05	0.195052	0.210924	0.165957	2594	0.262091	0.23277	80.4948	3485.55	8.15667
TMEM132A	-4.61101	-0.469833	4.00717e-06	5.23874e-05	0.189338	0.205811	0.159139	2518	0.250098	0.223222	81.0662	3326.05	8.10984
HTATIP2	-4.60086	-0.451324	4.20759e-06	5.49676e-05	0.217084	0.232772	0.188326	2887	0.284049	0.250018	78.2916	3777.56	8.2371
HADHB	-4.59861	-0.380995	4.25313e-06	5.54844e-05	0.255959	0.271935	0.226672	3404	0.341301	0.29364	74.4041	4538.96	8.42067
TMEM273	-4.5986	-0.563515	4.25332e-06	5.54844e-05	0.161741	0.178152	0.131657	2151	0.193669	0.177032	83.8259	2575.6	7.85423
RPS6	-4.59754	-0.0379605	4.27503e-06	5.57272e-05	0.899391	0.894364	0.908607	11961	2.52251	1.25917	10.0609	33546.8	10.4207
PRRC2B	-4.58122	-0.473783	4.62281e-06	6.00865e-05	0.192796	0.209297	0.162548	2564	0.246285	0.220167	80.7204	3275.34	8.09448
FAXDC2	-4.57906	-0.970048	4.67064e-06	6.06643e-05	0.0872998	0.104242	0.056242	1161	0.112543	0.106648	91.27	1496.71	7.31169
BLVRB	-4.57784	-0.491649	4.69794e-06	6.0931e-05	0.192796	0.209064	0.162974	2564	0.243252	0.217731	80.7204	3235.01	8.0821
NDUFB3	-4.56824	-0.331044	4.91826e-06	6.36508e-05	0.306489	0.321557	0.278867	4076	0.418268	0.349437	69.3511	5562.55	8.62399
MRPS6	-4.55297	-0.630074	5.28928e-06	6.8305e-05	0.135649	0.152353	0.105028	1804	0.158906	0.147476	86.4351	2113.29	7.65647
DGKZ	-4.53214	-0.441722	5.8389e-06	7.5133e-05	0.18821	0.204648	0.158074	2503	0.245711	0.219706	81.179	3267.71	8.09215
SRSF5	-4.51651	-0.190817	6.28676e-06	8.06077e-05	0.554102	0.559558	0.544099	7369	0.895959	0.639725	44.5898	11915.4	9.38567
MVB12A	-4.50143	-0.570275	6.74965e-06	8.61066e-05	0.167456	0.183498	0.138049	2227	0.213135	0.193208	83.2544	2834.49	7.94997
PIK3C2B	-4.48964	-0.627259	7.1343e-06	9.08916e-05	0.131589	0.148053	0.101406	1750	0.17064	0.157551	86.8411	2269.34	7.72769
TST	-4.46704	-1.17916	7.93098e-06	0.000100685	0.0739153	0.0904126	0.0436728	983	0.0955136	0.0912233	92.6085	1270.24	7.14774
PCYOX1	-4.45571	-0.410814	8.36142e-06	0.000105925	0.221445	0.236839	0.193225	2945	0.283905	0.249906	77.8555	3775.65	8.23659
NLRP1	-4.44706	-0.593664	8.70551e-06	0.000109897	0.151214	0.166996	0.122284	2011	0.199616	0.182001	84.8786	2654.69	7.88446
TAPBP	-4.4421	-0.275269	8.90839e-06	0.000112301	0.347094	0.361069	0.321474	4616	0.490253	0.398946	65.2906	6519.87	8.78276
ANKRD10	-4.43814	-0.421649	9.07396e-06	0.000114228	0.19024	0.20674	0.159991	2530	0.246022	0.219956	80.976	3271.85	8.09342
MT1E	-4.4366	-0.315922	9.13892e-06	0.000114965	0.344537	0.357234	0.321261	4582	0.517921	0.417342	65.5463	6887.84	8.83766
NCALD	-4.4339	-0.630214	9.25454e-06	0.000116338	0.135875	0.151888	0.106519	1807	0.167983	0.155278	86.4125	2234.01	7.712
CA8	-4.42959	-0.330643	9.44113e-06	0.000118601	0.254004	0.269959	0.224755	3378	0.354289	0.303277	74.5996	4711.69	8.45801
KIAA1211L	-4.42881	-0.672037	9.47543e-06	0.000118949	0.124972	0.141197	0.095228	1662	0.161867	0.150028	87.5028	2152.67	7.67493
ODF2L	-4.42069	-0.432889	9.83881e-06	0.000123252	0.210317	0.225683	0.182147	2797	0.280812	0.247495	78.9683	3734.52	8.22564
PPA2	-4.41949	-0.774616	9.8933e-06	0.000123849	0.111813	0.128065	0.0820196	1487	0.139893	0.130935	88.8187	1860.44	7.52911
CARD16	-4.41032	-0.400979	1.03217e-05	0.000128764	0.229566	0.24509	0.201108	3053	0.305085	0.266268	77.0434	4057.33	8.30853
NID2	-4.40108	-0.535774	1.07712e-05	0.000133721	0.161366	0.177106	0.13251	2146	0.212772	0.192909	83.8634	2829.65	7.94826
CBX5	-4.39258	-0.44422	1.12014e-05	0.000138776	0.18445	0.200232	0.155518	2453	0.235384	0.211382	81.555	3130.38	8.04923
RPL21	-4.37905	-0.0313852	1.19199e-05	0.000147272	0.936311	0.933527	0.941415	12452	2.87768	1.35524	6.3689	38270.3	10.5525
LTBP1	-4.36846	-0.55979	1.25127e-05	0.000153961	0.147755	0.163858	0.118236	1965	0.195452	0.178524	85.2245	2599.32	7.86339
NIPSNAP2	-4.35702	-0.465281	1.31843e-05	0.000161893	0.200617	0.215689	0.172987	2668	0.26227	0.232912	79.9383	3487.93	8.15735
FLT4	-4.33842	-0.645909	1.43513e-05	0.000175743	0.12031	0.136432	0.0907542	1600	0.156837	0.14569	87.969	2085.78	7.64338
PFN2	-4.33776	-0.779673	1.43945e-05	0.000176143	0.107452	0.123417	0.0781849	1429	0.134693	0.126363	89.2548	1791.29	7.49125
TNFRSF14	-4.32021	-0.455922	1.55877e-05	0.000189849	0.176705	0.192562	0.147635	2350	0.232514	0.209056	82.3295	3092.2	8.03696
GBP1	-4.30283	-0.333178	1.68627e-05	0.000204705	0.268892	0.283672	0.241798	3576	0.376972	0.319887	73.1108	5013.35	8.52006
PALD1	-4.30021	-1.17607	1.70639e-05	0.000206848	0.0729378	0.0887856	0.0438858	970	0.0913666	0.0874306	92.7062	1215.08	7.10339
NDUFA11	-4.29825	-0.227263	1.72154e-05	0.000208124	0.472442	0.480883	0.456966	6283	0.701633	0.531588	52.7558	9331.01	9.14121
HDAC7	-4.29172	-0.329337	1.77298e-05	0.000214198	0.279645	0.294015	0.253302	3719	0.379798	0.321937	72.0355	5050.94	8.52753
TRIM22	-4.26483	-0.61291	2.00056e-05	0.000239601	0.136326	0.151656	0.108223	1813	0.174042	0.160453	86.3674	2314.59	7.74742
HLA-DPA1	-4.2602	-0.12195	2.04241e-05	0.000244288	0.740281	0.739454	0.741798	9845	1.47039	0.904376	25.9719	19554.7	9.88102
SMAD1	-4.25577	-0.410154	2.08326e-05	0.000248678	0.212873	0.227426	0.186195	2831	0.287323	0.252565	78.7127	3821.11	8.24856
NOVA2	-4.25275	-0.573215	2.11159e-05	0.000251726	0.143921	0.15921	0.115893	1914	0.186743	0.171213	85.6079	2483.5	7.81783
GNAQ	-4.24801	-0.334667	2.15678e-05	0.000256943	0.295737	0.308193	0.272902	3933	0.405657	0.340504	70.4263	5394.83	8.59338
ETFB	-4.2462	-0.317889	2.17427e-05	0.000258855	0.305286	0.319001	0.280145	4060	0.410818	0.34417	69.4714	5463.47	8.60602
MYL6B	-4.24289	-0.664116	2.20656e-05	0.000262385	0.142567	0.157583	0.11504	1896	0.189781	0.173769	85.7433	2523.9	7.83396
RCN1	-4.24287	-0.221961	2.20684e-05	0.000262385	0.466952	0.476467	0.44951	6210	0.704016	0.532988	53.3048	9362.7	9.1446
DGCR6L	-4.23805	-0.500523	2.25473e-05	0.000267725	0.165952	0.181406	0.137622	2207	0.205697	0.187058	83.4048	2735.57	7.91446
DUT	-4.20439	-0.248335	2.61789e-05	0.000308808	0.400406	0.412202	0.378781	5325	0.578159	0.456259	59.9594	7688.93	8.94767
PRRG3	-4.20391	-0.852151	2.62345e-05	0.000309261	0.0903827	0.105985	0.061781	1202	0.115772	0.109547	90.9617	1539.65	7.33996
PSME1	-4.19863	-0.148277	2.6853e-05	0.000316344	0.636213	0.639163	0.630805	8461	1.08898	0.736674	36.3787	14482.3	9.58075
BTN3A3	-4.19336	-0.777393	2.74856e-05	0.000323374	0.106925	0.122255	0.078824	1422	0.137315	0.12867	89.3075	1826.16	7.51052
CIC	-4.18026	-0.886464	2.91181e-05	0.000341686	0.092037	0.107379	0.0639114	1224	0.115219	0.10905	90.7963	1532.29	7.33517
RPL9	-4.16683	-0.0225928	3.08869e-05	0.000360796	0.933679	0.930273	0.939923	12417	2.8061	1.3366	6.63208	37318.3	10.5273
S100A1	-4.15402	-2.25908	3.2669e-05	0.000380378	0.041958	0.0575247	0.0134214	558	0.0610067	0.0592182	95.8042	811.328	6.6999
HCFC1R1	-4.15209	-0.44028	3.29449e-05	0.000383094	0.187383	0.202324	0.159991	2492	0.241507	0.216326	81.2617	3211.8	8.0749
LEPROT	-4.14993	-0.17548	3.32573e-05	0.000386477	0.553425	0.560488	0.540477	7360	0.877967	0.63019	44.6575	11676.1	9.36538
ADAR	-4.13034	-0.289	3.6222e-05	0.000419574	0.285661	0.299942	0.25948	3799	0.392016	0.330753	71.4339	5213.42	8.55918
MCTP1	-4.11951	-0.661263	3.79672e-05	0.000438659	0.106173	0.121557	0.0779719	1412	0.137992	0.129265	89.3827	1835.15	7.51543
LAMC1	-4.11122	-0.358357	3.93567e-05	0.00045442	0.235732	0.249855	0.209842	3135	0.315581	0.274279	76.4268	4196.92	8.34234
PRKAR2B	-4.10257	-0.364203	4.08589e-05	0.000470859	0.221596	0.236374	0.194504	2947	0.292063	0.25624	77.8404	3884.15	8.26492
ATP5PO	-4.09357	-0.219742	4.24783e-05	0.000487646	0.477555	0.485067	0.463784	6351	0.712701	0.538072	52.2445	9478.22	9.15686
PROCR	-4.08351	-0.625515	4.43597e-05	0.00050892	0.125423	0.140267	0.0982105	1668	0.157257	0.146052	87.4577	2091.36	7.64605
CCND1	-4.07992	-0.353848	4.50508e-05	0.00051619	0.28145	0.29355	0.259267	3743	0.408894	0.342805	71.855	5437.88	8.60133
COX5B	-4.07379	-0.110203	4.62533e-05	0.000529631	0.678622	0.675654	0.684065	9025	1.22909	0.801593	32.1378	16345.7	9.70178
LRP10	-4.06974	-0.335422	4.70648e-05	0.000538238	0.265283	0.278791	0.24052	3528	0.348717	0.299154	73.4717	4637.59	8.44217
STAT2	-4.06011	-0.813879	4.90501e-05	0.000559886	0.0902323	0.105288	0.0626331	1200	0.115953	0.109709	90.9768	1542.06	7.34153
TGFBI	-4.0601	-0.439431	4.90511e-05	0.000559886	0.205128	0.218594	0.180443	2728	0.257045	0.228764	79.4872	3418.44	8.13723
AKAP11	-4.05068	-0.49658	5.10698e-05	0.00058219	0.152944	0.167809	0.125692	2034	0.195637	0.178679	84.7056	2601.78	7.86434
DLL1	-4.03808	-1.16131	5.38898e-05	0.000613171	0.0718099	0.0865776	0.044738	955	0.0908212	0.0869308	92.819	1207.83	7.09741
LUM	-4.03444	-1.15114	5.47323e-05	0.000621138	0.068351	0.0834399	0.0406902	909	0.101697	0.0968521	93.1649	1352.47	7.21043
CPNE2	-4.02503	-0.583788	5.69688e-05	0.000645348	0.130912	0.145729	0.103749	1741	0.162354	0.150447	86.9088	2159.15	7.67793
DEPTOR	-4.01417	-0.574484	5.96564e-05	0.000672827	0.130386	0.145264	0.10311	1734	0.168527	0.155744	86.9614	2241.23	7.71523
TNRC18	-3.99786	-0.888369	6.39177e-05	0.000718186	0.081961	0.0968042	0.0547507	1090	0.0999976	0.095308	91.8039	1329.87	7.19359
PPM1F	-3.99696	-0.420479	6.41599e-05	0.000720008	0.193624	0.207554	0.168087	2575	0.252472	0.225119	80.6376	3357.63	8.11929
CNPY2	-3.99651	-0.337498	6.42823e-05	0.000720931	0.246785	0.260779	0.221133	3282	0.320876	0.278295	75.3215	4267.34	8.35898
TCTEX1D1	-3.99498	-1.0852	6.47005e-05	0.000725169	0.0697797	0.084602	0.0426076	928	0.0878424	0.0841962	93.022	1168.22	7.06409
NETO2	-3.99222	-0.693957	6.54565e-05	0.000732729	0.115497	0.129924	0.0890499	1536	0.149621	0.139432	88.4503	1989.81	7.59629
PBX1	-3.99181	-0.696324	6.55707e-05	0.000733552	0.119783	0.134224	0.0933106	1593	0.14805	0.138065	88.0217	1968.92	7.58575
RPL36A	-3.98856	-0.217235	6.64759e-05	0.000742754	0.460035	0.468216	0.445036	6118	0.68688	0.52288	53.9965	9134.81	9.11996
ISCU	-3.98147	-0.239027	6.84891e-05	0.000763826	0.404918	0.415689	0.385173	5385	0.57054	0.45142	59.5082	7587.61	8.9344
ASAH1	-3.98124	-0.237002	6.85566e-05	0.000764104	0.419881	0.425799	0.409033	5584	0.62987	0.488501	58.0119	8376.65	9.03332
ICA1	-3.97729	-0.450951	6.97047e-05	0.00077642	0.174976	0.189309	0.1487	2327	0.230873	0.207724	82.5024	3070.38	8.02988
C1orf123	-3.97407	-0.325671	7.06553e-05	0.000786521	0.269569	0.282859	0.245207	3585	0.35219	0.301725	73.0431	4683.77	8.45207
SCRN2	-3.96505	-0.757513	7.33804e-05	0.000815847	0.101587	0.116212	0.0747763	1351	0.127525	0.120025	89.8413	1695.96	7.43659
HERC4	-3.96143	-0.79755	7.45029e-05	0.000826415	0.0962478	0.11075	0.0696634	1280	0.120731	0.113981	90.3752	1605.61	7.38188
PYGM	-3.96139	-1.45721	7.45147e-05	0.000826415	0.0601549	0.074724	0.033447	800	0.0848185	0.0814127	93.9845	1128	7.02909
RALB	-3.95836	-0.32821	7.5466e-05	0.000835935	0.287916	0.299826	0.266084	3829	0.391412	0.330319	71.2084	5205.38	8.55764
C2orf40	-3.95051	-0.372972	7.7984e-05	0.000861704	0.219415	0.233236	0.194078	2918	0.291229	0.255595	78.0585	3873.06	8.26206
KLHL41	-3.94822	-1.63188	7.87336e-05	0.000867665	0.0517332	0.0663568	0.0249254	688	0.0773773	0.0745297	94.8267	1029.04	6.93735
NUMA1	-3.94623	-0.368105	7.9392e-05	0.000873506	0.211595	0.225567	0.185982	2814	0.276683	0.244265	78.8405	3679.6	8.21083
ATRAID	-3.93456	-0.255079	8.33479e-05	0.000913678	0.379803	0.390354	0.36046	5051	0.532046	0.426604	62.0197	7075.68	8.86456
TTN	-3.93361	-0.824777	8.36807e-05	0.000916767	0.0919618	0.106334	0.0656157	1223	0.137245	0.128608	90.8038	1825.22	7.51
C2CD2	-3.92786	-0.986653	8.57061e-05	0.000938385	0.0851192	0.0993608	0.0590115	1132	0.103692	0.0986608	91.4881	1379	7.22984
TNRC6C	-3.91392	-0.721717	9.08108e-05	0.000990058	0.0991804	0.113655	0.0726459	1319	0.122029	0.115139	90.082	1622.86	7.39256
IFT27	-3.90575	-0.763154	9.39354e-05	0.00102288	0.101436	0.115747	0.0752024	1349	0.121785	0.114921	89.8564	1619.62	7.39056
NBEA	-3.89518	-0.61074	9.81259e-05	0.00106529	0.123994	0.138292	0.0977844	1649	0.158517	0.147141	87.6006	2108.12	7.65403
CYBC1	-3.88843	-0.634927	0.000100894	0.00109403	0.119407	0.133643	0.0933106	1588	0.15158	0.141135	88.0593	2015.87	7.6093
KIF26A	-3.88014	-0.811099	0.000104397	0.00112793	0.0906835	0.104939	0.0645505	1206	0.111985	0.106147	90.9316	1489.29	7.30673
OAS2	-3.85935	-0.884364	0.000113691	0.0012232	0.0809083	0.0951772	0.0547507	1076	0.102314	0.0974114	91.9092	1360.67	7.21647
KLF2	-3.84899	-0.0148252	0.000118607	0.0012738	0.899241	0.890994	0.914359	11959	2.46788	1.24354	10.0759	32820.3	10.3988
TMEM245	-3.84449	-0.413135	0.000120803	0.0012943	0.194526	0.207902	0.170004	2587	0.255566	0.227586	80.5474	3398.77	8.13146
SH3BP5	-3.84414	-0.39439	0.000120974	0.00129536	0.209038	0.222196	0.184917	2780	0.281844	0.2483	79.0962	3748.24	8.22931
PIK3R3	-3.84269	-0.26558	0.000121693	0.00130074	0.374765	0.384079	0.357691	4984	0.551146	0.438994	62.5235	7329.69	8.89983
COL6A3	-3.83157	-0.780923	0.000127329	0.00135634	0.0924882	0.106682	0.0664678	1230	0.113466	0.107478	90.7512	1508.99	7.31986
PPP1CC	-3.83149	-0.308051	0.000127368	0.00135634	0.265133	0.277978	0.241585	3526	0.346689	0.297649	73.4867	4610.62	8.43634
GATA3	-3.82622	-0.480175	0.000130124	0.00138427	0.146778	0.160953	0.120793	1952	0.195049	0.178187	85.3222	2593.96	7.86132
SENP7	-3.824	-0.407709	0.000131301	0.00139541	0.185503	0.199187	0.160418	2467	0.242755	0.21733	81.4497	3228.39	8.08005
WASHC3	-3.82396	-0.435626	0.000131327	0.00139541	0.177081	0.190819	0.151896	2355	0.225364	0.203238	82.2919	2997.11	8.00574
CDC42EP4	-3.8235	-0.360576	0.000131572	0.0013972	0.257914	0.269611	0.236472	3430	0.344385	0.295936	74.2086	4579.97	8.42967
IFI44	-3.82281	-0.502861	0.000131941	0.00139964	0.14189	0.15584	0.116319	1887	0.189418	0.173464	85.811	2519.07	7.83204
NEDD9	-3.82278	-0.224835	0.000131958	0.00139964	0.425295	0.434166	0.409033	5656	0.644551	0.497467	57.4705	8571.88	9.05636
DECR1	-3.81808	-0.346644	0.000134495	0.00142572	0.215355	0.229402	0.189604	2864	0.278166	0.245426	78.4645	3699.33	8.21618
DNASE2	-3.80439	-0.775654	0.000142156	0.0015025	0.0951951	0.109123	0.0696634	1266	0.119599	0.112971	90.4805	1590.55	7.37246
BIN1	-3.80309	-0.715977	0.000142903	0.00150862	0.104594	0.118536	0.0790371	1391	0.137526	0.128856	89.5406	1828.96	7.51205
RPS15A	-3.79946	-0.0102135	0.000145011	0.00152818	0.930296	0.925625	0.938858	12372	2.76525	1.32581	6.97045	36775.1	10.5126
MAN1C1	-3.79591	-1.36418	0.000147103	0.00154841	0.0515076	0.0656595	0.0255646	685	0.0621785	0.060322	94.8492	826.912	6.71891
GSTA4	-3.79453	-1.14676	0.000147924	0.00155523	0.0629371	0.0770482	0.0370686	837	0.0764429	0.073662	93.7063	1016.61	6.92522
PTPRN2	-3.7867	-0.489934	0.000152664	0.00160226	0.142041	0.156072	0.116319	1889	0.180263	0.165738	85.7959	2397.32	7.78252
RPS25	-3.74393	-0.0132453	0.000181168	0.00188492	0.919016	0.913539	0.929058	12222	2.56671	1.27164	8.09835	34134.7	10.4381
MRPL14	-3.74292	-0.374476	0.000181895	0.00189139	0.217986	0.230796	0.194504	2899	0.280879	0.247546	78.2014	3735.41	8.22588
GSTK1	-3.71183	-0.262217	0.000205767	0.00212123	0.320024	0.332132	0.297827	4256	0.438187	0.363383	67.9976	5827.45	8.67051
ID3	-3.70866	-0.0285473	0.000208359	0.00214426	0.894804	0.886578	0.909885	11900	2.4192	1.22941	10.5196	32173	10.3789
SPRED2	-3.69842	-0.678298	0.000216943	0.00222623	0.108053	0.121557	0.0832978	1437	0.132222	0.124182	89.1947	1758.42	7.47274
B4GAT1	-3.69175	-0.943235	0.000222712	0.00228153	0.0714339	0.085183	0.0462292	950	0.084836	0.0814289	92.8566	1128.23	7.0293
PPDPFL	-3.68881	-3.13895	0.000225305	0.00230547	0.0313557	0.0450901	0.0061781	417	0.0482009	0.0470752	96.8644	641.023	6.46462
ABHD14B	-3.68588	-0.510773	0.00022791	0.0023308	0.126852	0.1405	0.101832	1687	0.155381	0.14443	87.3148	2066.41	7.63405
PFDN2	-3.67884	-0.219911	0.000234293	0.00238928	0.408076	0.416502	0.392629	5427	0.56852	0.450132	59.1924	7560.74	8.93086
UBA7	-3.67471	-0.783023	0.000238123	0.00242559	0.0888037	0.102266	0.0641244	1181	0.115301	0.109125	91.1196	1533.39	7.33589
DGKE	-3.67213	-0.575867	0.000240539	0.00244743	0.121363	0.134689	0.0969323	1614	0.158943	0.147508	87.8637	2113.78	7.65671
AKTIP	-3.65645	-0.533721	0.000255733	0.00259176	0.135123	0.148402	0.11078	1797	0.170836	0.157718	86.4877	2271.95	7.72883
HLA-DQA1	-3.65058	-0.338646	0.000261652	0.00264728	0.219189	0.232191	0.195356	2915	0.306228	0.267143	78.0811	4072.52	8.31226
INPP5D	-3.62842	-1.18623	0.000285158	0.00287302	0.0577487	0.0712377	0.0330209	768	0.0735096	0.0709333	94.2251	977.604	6.88613
C9orf3	-3.62636	-0.351591	0.00028744	0.00289192	0.23671	0.248344	0.215381	3148	0.314934	0.273787	76.329	4188.31	8.34029
TCOF1	-3.62547	-0.710979	0.000288433	0.00290029	0.0966238	0.109936	0.0722199	1285	0.120115	0.113431	90.3376	1597.41	7.37676
SH2B3	-3.62505	-0.727944	0.000288905	0.00290342	0.0951199	0.108425	0.0707286	1265	0.116968	0.110618	90.488	1555.56	7.35023
MDH1	-3.62472	-0.358834	0.000289273	0.00290549	0.221896	0.234282	0.19919	2951	0.285367	0.251044	77.8104	3795.1	8.24173
EIF4EBP2	-3.62455	-0.361878	0.000289463	0.00290578	0.224077	0.236026	0.202173	2980	0.295664	0.259024	77.5923	3932.04	8.27717
OAF	-3.62423	-0.767791	0.000289823	0.00290777	0.0888037	0.10215	0.0643375	1181	0.0987651	0.0941869	91.1196	1313.48	7.18119
CLSTN1	-3.60585	-0.377762	0.000311127	0.00311456	0.183096	0.196049	0.159352	2435	0.235155	0.211196	81.6904	3127.32	8.04825
VPS35L	-3.60448	-0.506939	0.000312777	0.00312933	0.137454	0.15061	0.113336	1828	0.176454	0.162505	86.2546	2346.66	7.76117
UBE2E3	-3.60406	-0.351254	0.000313281	0.00313263	0.223927	0.236374	0.201108	2978	0.292087	0.256259	77.6073	3884.47	8.265
DPYSL3	-3.60257	-0.413436	0.000315081	0.00314888	0.190917	0.20337	0.168087	2539	0.253788	0.226169	80.9083	3375.12	8.12448
RNF130	-3.59551	-0.256051	0.000323758	0.00322843	0.30491	0.315979	0.284619	4055	0.416086	0.347897	69.509	5533.52	8.61876
PRKAA1	-3.59437	-0.376612	0.000325181	0.00324082	0.179863	0.192911	0.155944	2392	0.231629	0.208337	82.0137	3080.43	8.03315
GPR155	-3.59372	-0.870277	0.000325984	0.00324703	0.0766223	0.0899477	0.0521943	1019	0.0981826	0.0936566	92.3378	1305.73	7.17528
MAP2K6	-3.59061	-1.04095	0.000329905	0.00328244	0.0651929	0.0786752	0.0404772	867	0.0794845	0.0764836	93.4807	1057.06	6.9642
ST5	-3.58803	-0.802941	0.000333184	0.00331323	0.0878262	0.100988	0.0636983	1168	0.106579	0.101273	91.2174	1417.39	7.25728
STON1	-3.57784	-0.60385	0.00034644	0.00343848	0.109557	0.122719	0.0854282	1457	0.136225	0.127711	89.0443	1811.66	7.50255
ATP5F1C	-3.57665	-0.188231	0.000348021	0.00345124	0.484623	0.491691	0.471666	6445	0.727097	0.546442	51.5377	9669.66	9.17685
ILVBL	-3.57385	-0.695874	0.000351776	0.00348655	0.101662	0.114701	0.0777588	1352	0.127519	0.12002	89.8338	1695.88	7.43655
ERG	-3.57341	-0.260598	0.000352367	0.00349049	0.296413	0.307496	0.276097	3942	0.406968	0.341437	70.3587	5412.26	8.59661
RFXANK	-3.56128	-0.396323	0.000369056	0.00364377	0.175803	0.188379	0.152748	2338	0.22193	0.200432	82.4197	2951.45	7.99039
ACTG1	-3.5602	-0.0430052	0.000370567	0.00365668	0.922851	0.920628	0.926928	12273	2.67377	1.30122	7.71487	35558.5	10.479
EVA1A	-3.55462	-0.64279	0.00037853	0.00372504	0.106098	0.119117	0.0822326	1411	0.139055	0.130199	89.3902	1849.29	7.5231
RPL30	-3.54426	-0.0210558	0.000393717	0.00385552	0.951876	0.950145	0.955049	12659	3.06715	1.40294	4.81239	40790	10.6162
CXorf36	-3.5344	-0.22038	0.000408701	0.00398705	0.368298	0.379431	0.347891	4898	0.540425	0.432058	63.1702	7187.11	8.88018
EIF1AY	-3.53291	-0.405997	0.00041101	0.0040074	0.183698	0.196049	0.161057	2443	0.2322	0.208801	81.6302	3088.02	8.03561
CFH	-3.53075	-0.635409	0.000414388	0.00403565	0.0935409	0.106682	0.0694504	1244	0.133046	0.124909	90.6459	1769.37	7.47895
EIF3F	-3.52591	-0.194288	0.000422023	0.00410144	0.449583	0.456479	0.436941	5979	0.656261	0.504562	55.0417	8727.61	9.07436
ATP1A2	-3.52469	-0.715468	0.000423982	0.00411381	0.0908339	0.103893	0.0668939	1208	0.102	0.0971267	90.9166	1356.5	7.2134
TMEM106B	-3.51838	-0.425856	0.000434189	0.00420604	0.159937	0.172574	0.13677	2127	0.203983	0.185635	84.0063	2712.77	7.9061
KLHL23	-3.51445	-0.431109	0.00044066	0.00426414	0.172269	0.184428	0.149979	2291	0.207294	0.188382	82.7731	2756.81	7.92219
MYBPC1	-3.50657	-1.42686	0.000453926	0.00437603	0.0525603	0.0655433	0.0287601	699	0.0781223	0.0752209	94.744	1038.95	6.94693
PER2	-3.50611	-0.906009	0.000454705	0.00438119	0.0757952	0.0886694	0.0521943	1008	0.0934638	0.0893505	92.4205	1242.98	7.12607
SMTN	-3.49961	-0.240671	0.000465934	0.00448219	0.348447	0.358396	0.330209	4634	0.490393	0.39904	65.1553	6521.74	8.78305
DGLUCY	-3.49884	-1.00285	0.000467295	0.00449287	0.0604557	0.0735619	0.0364295	804	0.0734368	0.0708655	93.9544	976.636	6.88514
ABCG1	-3.49366	-0.697661	0.000476439	0.00457102	0.0908339	0.103777	0.0671069	1208	0.114507	0.108412	90.9166	1522.83	7.32898
FAM162A	-3.49238	-0.334085	0.000478729	0.00459054	0.220919	0.232772	0.19919	2938	0.273357	0.241656	77.9081	3635.37	8.19874
EFR3B	-3.4906	-1.54767	0.000481946	0.00461893	0.044289	0.0572923	0.0204516	589	0.0555707	0.0540816	95.5711	739.035	6.6067
TMEM205	-3.48907	-0.315655	0.000484711	0.00464295	0.238063	0.249622	0.216873	3166	0.311683	0.271311	76.1937	4145.07	8.32992
TAP1	-3.47855	-0.343806	0.000504125	0.00481098	0.2137	0.225567	0.191947	2842	0.29025	0.254836	78.63	3860.04	8.25869
WBP2	-3.47128	-0.34868	0.00051799	0.00491722	0.204376	0.216502	0.182147	2718	0.265232	0.235255	79.5624	3527.32	8.16858
NDRG4	-3.46177	-0.655068	0.000536636	0.00508081	0.0956463	0.108425	0.0722199	1272	0.118866	0.112316	90.4354	1580.81	7.36632
STMP1	-3.45981	-0.296823	0.00054056	0.00511527	0.262275	0.274027	0.240733	3488	0.353263	0.302519	73.7725	4698.05	8.45512
JARID2	-3.45487	-0.826202	0.000550564	0.00520173	0.0766975	0.0894829	0.0532595	1020	0.0956896	0.091384	92.3303	1272.58	7.14958
LPCAT2	-3.45339	-0.797029	0.000553593	0.00522212	0.0720355	0.0849506	0.0483596	958	0.0949538	0.0907122	92.7965	1262.79	7.14187
BPHL	-3.44534	-0.631981	0.000570334	0.00536509	0.100158	0.112841	0.0769067	1332	0.126425	0.119049	89.9842	1681.32	7.42793
SNHG25	-3.43492	-0.843164	0.000592729	0.00556213	0.0806828	0.0933178	0.0575202	1073	0.107182	0.101818	91.9317	1425.41	7.26292
CHST12	-3.42887	-0.494979	0.000606099	0.00567575	0.123318	0.135967	0.100128	1640	0.159242	0.147766	87.6682	2117.76	7.65859
FRYL	-3.42659	-0.218107	0.000611206	0.0057206	0.359576	0.369785	0.340861	4782	0.519824	0.418595	64.0424	6913.15	8.84132
CRHBP	-3.42501	-1.22098	0.000614785	0.0057511	0.0609068	0.0734457	0.0379207	810	0.0845619	0.0811762	93.9093	1124.59	7.02606
PARP10	-3.42303	-0.847184	0.000619265	0.00579	0.0721107	0.0848344	0.0487857	959	0.0894768	0.0856976	92.7889	1189.95	7.08251
STX8	-3.4172	-0.52859	0.000632691	0.00589103	0.120385	0.133062	0.0971453	1601	0.146688	0.136878	87.9615	1950.81	7.57651
ROBO4	-3.41088	-0.152445	0.000647525	0.00601981	0.542748	0.546891	0.535151	7218	0.878483	0.630464	45.7252	11682.9	9.36597
MX2	-3.40984	-0.508585	0.000649999	0.00603969	0.130687	0.14294	0.108223	1738	0.176167	0.162261	86.9313	2342.84	7.75955
CCDC88C	-3.4072	-0.828447	0.000656324	0.00608902	0.0740657	0.0866938	0.0509161	985	0.0937206	0.0895853	92.5934	1246.39	7.12881
USF2	-3.40404	-0.367569	0.000663963	0.00615037	0.181668	0.193841	0.159352	2416	0.23002	0.20703	81.8332	3059.03	8.02618
TPT1	-3.39956	-0.0686207	0.000674931	0.00624554	0.987743	0.989541	0.984448	13136	3.7468	1.55747	1.22566	49828.7	10.8164
MPST	-3.37631	-0.688236	0.00073464	0.0067529	0.0936161	0.106217	0.0705156	1245	0.114786	0.108662	90.6384	1526.53	7.33141
ATP1B1	-3.37299	-0.307325	0.000743575	0.0068211	0.217761	0.22975	0.195782	2896	0.302344	0.264166	78.2239	4020.87	8.2995
SEMA6A	-3.36016	-0.287893	0.000778974	0.00711679	0.255057	0.266124	0.234768	3392	0.360221	0.307647	74.4943	4790.58	8.47462
CYB5A	-3.35666	-0.209566	0.000788914	0.00719664	0.360779	0.372225	0.339795	4798	0.503502	0.407797	63.9221	6696.08	8.80943
CXCL14	-3.34094	-0.65703	0.000834965	0.00756304	0.0903075	0.102731	0.067533	1201	0.134557	0.126242	90.9692	1789.48	7.49024
SPG7	-3.33548	-0.40115	0.000851525	0.00769366	0.160764	0.173039	0.138262	2138	0.208481	0.189365	83.9236	2772.59	7.9279
SRP9	-3.33458	-0.182772	0.000854294	0.0077148	0.465298	0.472748	0.45164	6188	0.694156	0.527184	53.4702	9231.58	9.13049
SSBP2	-3.33348	-0.588336	0.000857661	0.00773356	0.106324	0.118652	0.0837239	1414	0.127678	0.120161	89.3676	1697.99	7.43779
CTSB	-3.33252	-0.268904	0.000860624	0.00775639	0.280171	0.290994	0.260332	3726	0.384834	0.32558	71.9829	5117.91	8.5407
MPC1	-3.33023	-0.34993	0.000867748	0.00781277	0.211069	0.222313	0.190456	2807	0.273947	0.24212	78.8931	3643.22	8.2009
RNASET2	-3.32406	-0.500174	0.000887169	0.00797565	0.122791	0.134922	0.100554	1633	0.151987	0.141488	87.7209	2021.27	7.61198
POMP	-3.32118	-0.0777957	0.000896385	0.00805448	0.729303	0.723417	0.740094	9699	1.39719	0.874296	27.0697	18581.2	9.82996
HNRNPF	-3.31784	-0.178824	0.000907154	0.00814717	0.454997	0.462289	0.441628	6051	0.673971	0.515199	54.5003	8963.14	9.10099
NOP10	-3.31414	-0.19772	0.000919254	0.00824873	0.460787	0.46903	0.445675	6128	0.686542	0.52268	53.9213	9130.32	9.11947
TSPAN12	-3.3141	-0.670104	0.000919378	0.00824873	0.0962478	0.108309	0.0741372	1280	0.119213	0.112625	90.3752	1585.41	7.36923
TRAPPC12	-3.3116	-0.610357	0.000927649	0.00831878	0.100308	0.112493	0.0779719	1334	0.123598	0.116536	89.9692	1643.73	7.40533
ITGA1	-3.30832	-0.0708071	0.000938576	0.00841257	0.717422	0.709587	0.731785	9541	1.42738	0.886814	28.2578	18982.8	9.85134
ICAM3	-3.30667	-0.955074	0.000944119	0.00844963	0.0671479	0.0793725	0.044738	893	0.0862789	0.082758	93.2852	1147.42	7.04614
PSMA2	-3.30481	-0.258683	0.000950414	0.00849329	0.26205	0.273562	0.240946	3485	0.34702	0.297894	73.795	4615.01	8.43729
SV2B	-3.30072	-0.863696	0.000964371	0.00860092	0.0738401	0.0859965	0.0515552	982	0.0932821	0.0891842	92.616	1240.56	7.12412
UQCRFS1	-3.30028	-0.343171	0.000965883	0.00860761	0.232048	0.24265	0.212612	3086	0.305948	0.266929	76.7952	4068.8	8.31135
RSU1	-3.29727	-0.268973	0.000976297	0.00869436	0.267915	0.278908	0.247763	3563	0.354974	0.303782	73.2085	4720.8	8.45995
VAMP3	-3.28898	-0.25863	0.00100549	0.00893668	0.304233	0.314468	0.285471	4046	0.412958	0.345686	69.5767	5491.93	8.61122
MAGI1	-3.28678	-0.433017	0.00101338	0.0089979	0.136777	0.148867	0.114614	1819	0.179314	0.164933	86.3223	2384.69	7.77724
SNRNP70	-3.27559	-0.331371	0.00105442	0.00934845	0.197684	0.209297	0.176395	2629	0.257466	0.229098	80.2316	3424.04	8.13887
BDH2	-3.27025	-0.499333	0.00107454	0.0095081	0.132642	0.144567	0.11078	1764	0.161938	0.150089	86.7358	2153.61	7.67536
STAT1	-3.26698	-0.372321	0.00108701	0.00960893	0.163321	0.175131	0.14167	2172	0.21254	0.192718	83.6679	2826.58	7.94718
IFI6	-3.25299	-0.194212	0.00114198	0.0100701	0.404091	0.412783	0.388155	5374	0.627291	0.486917	59.5909	8342.35	9.02922
NDST1	-3.24978	-0.472474	0.00115492	0.0101793	0.125649	0.137711	0.103536	1671	0.158878	0.147452	87.4351	2112.91	7.6563
RARG	-3.23997	-0.622899	0.00119543	0.0105054	0.0944432	0.10645	0.0724329	1256	0.120175	0.113485	90.5557	1598.2	7.37726
SORT1	-3.23349	-0.545844	0.00122287	0.0107361	0.112038	0.123881	0.0903281	1490	0.138194	0.129443	88.7962	1837.85	7.51689
ACVR2A	-3.22666	-0.710376	0.00125244	0.0109796	0.0820362	0.0940151	0.0600767	1091	0.103129	0.0981507	91.7964	1371.51	7.2244
CIITA	-3.22643	-0.877113	0.00125344	0.010983	0.0648169	0.0768158	0.0428206	862	0.0842289	0.0808691	93.5183	1120.16	7.02212
C1QTNF9B	-3.2253	-0.731247	0.0012584	0.0110211	0.0838409	0.0957583	0.061994	1115	0.105692	0.100471	91.6159	1405.6	7.24893
CMC2	-3.22127	-0.519263	0.00127624	0.0111611	0.115046	0.126903	0.0933106	1530	0.141927	0.132717	88.4954	1887.49	7.54353
TFDP2	-3.21894	-0.573262	0.00128666	0.0112467	0.109783	0.12179	0.0877716	1460	0.133524	0.125331	89.0217	1775.73	7.48253
RGCC	-3.21295	-0.0276477	0.00131378	0.0114615	0.834424	0.823707	0.854069	11097	2.15088	1.14768	16.5576	28604.6	10.2614
LRP5	-3.20949	-0.386398	0.00132971	0.0115873	0.148282	0.160139	0.126545	1972	0.189893	0.173863	85.1718	2525.39	7.83455
ITGB5	-3.2094	-0.259283	0.00133014	0.0115873	0.2622	0.272865	0.24265	3487	0.34969	0.299875	73.78	4650.53	8.44495
SHMT1	-3.20768	-1.84325	0.00133811	0.0116399	0.037672	0.0497385	0.0155518	501	0.0479476	0.0468336	96.2328	637.656	6.45937
SNAI2	-3.20085	-1.12978	0.00137023	0.011902	0.050079	0.0620569	0.028121	666	0.0585743	0.056923	94.9921	778.98	6.65927
S100A16	-3.19571	-0.160739	0.00139487	0.0121044	0.518686	0.522255	0.512143	6898	0.82383	0.600939	48.1314	10956.1	9.30174
BCL6B	-3.19147	-0.337411	0.00141548	0.0122671	0.190541	0.201511	0.17043	2534	0.254067	0.226392	80.9459	3378.84	8.12558
NDUFA13	-3.19144	-0.200841	0.00141567	0.0122671	0.407173	0.413132	0.396251	5415	0.577615	0.455914	59.2827	7681.71	8.94673
ALS2CL	-3.18782	-0.719487	0.00143351	0.0124098	0.0892548	0.100872	0.0679591	1187	0.113714	0.1077	91.0745	1512.28	7.32203
PCMTD2	-3.18547	-0.343442	0.00144517	0.0124986	0.169562	0.18129	0.148061	2255	0.217489	0.19679	83.0438	2892.38	7.97018
TSEN34	-3.18196	-0.474485	0.00146283	0.012615	0.130461	0.142127	0.109075	1735	0.156681	0.145555	86.9539	2083.7	7.64238
C8orf59	-3.18013	-0.192379	0.00147209	0.0126888	0.395067	0.404532	0.377716	5254	0.558469	0.443704	60.4933	7427.08	8.91302
ZMYM2	-3.17789	-0.55484	0.00148353	0.012769	0.118956	0.130273	0.0982105	1582	0.152038	0.141533	88.1044	2021.96	7.61232
SERPINH1	-3.17751	-0.206556	0.00148545	0.0127794	0.377096	0.386868	0.359182	5015	0.539822	0.431667	62.2904	7179.09	8.87907
LPIN1	-3.17207	-0.893112	0.00151358	0.013009	0.068727	0.0804184	0.0472944	914	0.0878245	0.0841798	93.1273	1167.98	7.06389
PROS1	-3.17187	-0.33762	0.00151459	0.0130115	0.191217	0.202557	0.17043	2543	0.253414	0.225871	80.8783	3370.15	8.12301
ARHGEF7	-3.16899	-0.30636	0.00152969	0.0131286	0.228438	0.238931	0.209203	3038	0.303209	0.26483	77.1562	4032.38	8.30236
ARL3	-3.16234	-0.325904	0.00156506	0.013413	0.182194	0.193725	0.161057	2423	0.22447	0.202508	81.7806	2985.22	8.00177
SLC29A1	-3.15416	-0.700012	0.00160963	0.0137622	0.0879765	0.0995933	0.0666809	1170	0.107124	0.101766	91.2023	1424.64	7.26238
MT1M	-3.15006	-0.281732	0.00163236	0.0139428	0.250244	0.260779	0.230933	3328	0.356632	0.305005	74.9756	4742.85	8.4646
PRDX2	-3.14993	-0.149634	0.00163308	0.0139428	0.507707	0.513887	0.496378	6752	0.775001	0.573801	49.2293	10306.7	9.24065
STX10	-3.14051	-0.408197	0.00168656	0.0143449	0.136702	0.148402	0.115254	1818	0.168194	0.155459	86.3298	2236.81	7.71325
ZNF706	-3.13281	-0.203897	0.00173143	0.0146988	0.399128	0.408135	0.382616	5308	0.568538	0.450144	60.0872	7560.99	8.93089
ZC3H6	-3.13046	-0.461741	0.00174532	0.0148097	0.13798	0.149099	0.117597	1835	0.174666	0.160984	86.202	2322.89	7.751
ZNF638	-3.12558	-0.30159	0.00177454	0.0150435	0.225656	0.235909	0.20686	3001	0.301449	0.263478	77.4344	4008.97	8.29654
TM2D3	-3.12342	-0.324492	0.00178765	0.0151332	0.17663	0.188263	0.155305	2349	0.230567	0.207475	82.337	3066.3	8.02855
RNF167	-3.1188	-0.424771	0.00181588	0.0153505	0.133995	0.145497	0.11291	1782	0.167822	0.15514	86.6005	2231.86	7.71104
FHL1	-3.11705	-0.226291	0.00182673	0.0154277	0.414317	0.42115	0.40179	5510	0.622766	0.484132	58.5683	8282.17	9.02198
NCOA1	-3.11597	-0.413692	0.00183339	0.0154767	0.150989	0.162115	0.130592	2008	0.189463	0.173502	84.9011	2519.67	7.83228
HSBP1L1	-3.11193	-0.560447	0.0018587	0.015683	0.107226	0.118652	0.0862804	1426	0.137505	0.128837	89.2774	1828.68	7.5119
DTX3	-3.10927	-0.493759	0.00187548	0.0158024	0.121663	0.133178	0.100554	1618	0.140443	0.131417	87.8337	1867.75	7.53302
DPM3	-3.10707	-0.293797	0.00188954	0.0159059	0.21934	0.230215	0.199403	2917	0.281774	0.248245	78.066	3747.31	8.22906
FUCA1	-3.09839	-0.679841	0.00194573	0.0163483	0.0757952	0.0873911	0.0545377	1008	0.0956733	0.0913691	92.4205	1272.36	7.14941
DGCR2	-3.09146	-0.815737	0.00199173	0.0167192	0.0714339	0.0828588	0.05049	950	0.0888421	0.0851148	92.8566	1181.51	7.0754
AC007743.1	-3.08988	-1.01762	0.00200236	0.0168006	0.0554177	0.0669378	0.0342991	737	0.074885	0.0722137	94.4582	995.896	6.90465
FAM229B	-3.08933	-0.613591	0.0020061	0.0168241	0.092037	0.103544	0.0709416	1224	0.113889	0.107858	90.7963	1514.61	7.32358
RASGRP3	-3.08863	-0.354794	0.00201081	0.0168479	0.18069	0.191633	0.160631	2403	0.242834	0.217395	81.931	3229.46	8.08038
PSAP	-3.07817	-0.116026	0.00208276	0.0174021	0.600421	0.601278	0.59885	7985	0.990415	0.688343	39.9579	13171.5	9.48589
SSR1	-3.07474	-0.327575	0.00210684	0.0175788	0.188962	0.199651	0.169365	2513	0.24398	0.218316	81.1038	3244.69	8.08508
DTYMK	-3.07407	-0.414277	0.00211158	0.0176102	0.132942	0.144335	0.112058	1768	0.164924	0.152656	86.7058	2193.33	7.69363
APOBEC2	-3.07043	-2.30565	0.00213754	0.0178102	0.0301526	0.0416037	0.00916063	401	0.0457039	0.0446902	96.9847	607.816	6.41152
DAPK2	-3.06418	-0.813486	0.00218266	0.0181525	0.0685014	0.0798373	0.0477205	911	0.0857513	0.0822722	93.1499	1140.41	7.04002
KCNC4	-3.04996	-0.969126	0.00228869	0.0189904	0.0603053	0.0715863	0.0396251	802	0.0735013	0.0709255	93.9695	977.494	6.88601
GPIHBP1	-3.04049	-0.0911571	0.0023619	0.0195422	0.66787	0.665311	0.672561	8882	1.2219	0.798363	33.213	16250.1	9.69591
SELENOF	-3.03832	-0.186906	0.00237899	0.0196671	0.376269	0.385474	0.359395	5004	0.526893	0.423235	62.3731	7007.15	8.85483
MPRIP	-3.03455	-0.218747	0.00240896	0.0198966	0.301376	0.311447	0.282914	4008	0.40113	0.337279	69.8624	5334.62	8.58216
AP1B1	-3.03408	-0.600578	0.0024127	0.0199183	0.0906835	0.101917	0.0700895	1206	0.114682	0.108569	90.9316	1525.16	7.33051
COMMD6	-3.02896	-0.116656	0.00245395	0.0202311	0.59621	0.594422	0.599489	7929	0.992686	0.689484	40.379	13201.7	9.48818
SULT1A1	-3.02683	-0.860202	0.00247132	0.0203649	0.0676743	0.0789076	0.0470814	900	0.0843668	0.0809962	93.2326	1121.99	7.02375
CHST1	-3.02668	-1.04606	0.00247254	0.0203656	0.054741	0.0660081	0.0340861	728	0.0680654	0.0658489	94.5259	905.201	6.80926
ANXA4	-3.01537	-0.372858	0.00256662	0.021073	0.162493	0.173388	0.142522	2161	0.210843	0.191316	83.7507	2803.99	7.93916
CLU	-3.00024	-0.227044	0.00269764	0.0220581	0.284006	0.293202	0.26715	3777	0.442189	0.366162	71.5994	5880.67	8.6796
MTIF3	-2.99748	-0.211848	0.00272219	0.0222084	0.340853	0.350145	0.323818	4533	0.486447	0.396389	65.9147	6469.26	8.77497
BAALC	-2.99686	-0.265516	0.00272775	0.0222436	0.271223	0.280767	0.253728	3607	0.379409	0.321655	72.8777	5045.76	8.5265
STARD9	-2.99078	-0.640605	0.00278269	0.0226301	0.0821114	0.0932016	0.061781	1092	0.103752	0.098715	91.7889	1379.79	7.23041
TNFSF12	-2.99027	-0.209342	0.00278732	0.0226576	0.361606	0.369785	0.346613	4809	0.495476	0.402444	63.8394	6589.33	8.79336
SEL1L3	-2.98886	-0.744191	0.0028002	0.022752	0.0706068	0.0816967	0.0502769	939	0.0907307	0.0868479	92.9393	1206.63	7.09641
ACTN2	-2.98715	-1.43442	0.00281592	0.0228694	0.0433867	0.0546194	0.0227951	577	0.0671708	0.0650111	95.6613	893.305	6.79605
ZFAND6	-2.97983	-0.288201	0.00288412	0.023339	0.232423	0.242301	0.214316	3091	0.301869	0.263801	76.7577	4014.56	8.29793
TRIM47	-2.97721	-0.383848	0.00290887	0.0235286	0.157681	0.168274	0.138262	2097	0.206744	0.187926	84.2319	2749.49	7.91953
NFAT5	-2.97681	-0.312542	0.00291269	0.0235489	0.202346	0.212318	0.184065	2691	0.26188	0.232603	79.7654	3482.75	8.15586
CHCHD10	-2.97473	-0.242682	0.00293244	0.0236728	0.347545	0.353051	0.337452	4622	0.49457	0.401839	65.2455	6577.29	8.79153
BHLHE40	-2.97465	-0.311078	0.00293327	0.0236728	0.211444	0.221615	0.192799	2812	0.285795	0.251377	78.8556	3800.79	8.24323
RPL15	-2.97034	0.00659179	0.00297466	0.023996	0.92616	0.92086	0.935876	12317	2.67626	1.30189	7.38401	35591.5	10.4799
AK3	-2.9691	-0.446075	0.00298676	0.0240829	0.139334	0.149913	0.11994	1853	0.174419	0.160774	86.0666	2319.6	7.74958
NUDT16L1	-2.96886	-0.606859	0.00298908	0.0240908	0.101361	0.112144	0.0815935	1348	0.122617	0.115663	89.8639	1630.69	7.39737
DAD1	-2.95875	-0.103419	0.00308886	0.0248615	0.631852	0.630564	0.634214	8403	1.05741	0.721446	36.8148	14062.5	9.55133
BAZ2B	-2.95818	-0.213461	0.0030946	0.0248965	0.289119	0.298664	0.271623	3845	0.398603	0.335474	71.0881	5301.02	8.57584
NOL4L	-2.95581	-0.989571	0.00311848	0.0250662	0.0536131	0.0646136	0.033447	713	0.0650948	0.0630638	94.6387	865.695	6.76469
RPS19BP1	-2.94988	-0.194419	0.00317892	0.0254985	0.385443	0.391981	0.373455	5126	0.532626	0.426983	61.4557	7083.39	8.86565
DLL4	-2.94984	-0.242561	0.00317934	0.0254985	0.233025	0.243696	0.213464	3099	0.311404	0.271098	76.6975	4141.36	8.32902
CD38	-2.9491	-0.39543	0.00318703	0.0255374	0.142041	0.152702	0.122497	1889	0.181173	0.166508	85.7959	2409.42	7.78756
GUCY1A2	-2.94519	-0.197034	0.0032276	0.0258394	0.359952	0.367577	0.345974	4787	0.512485	0.413754	64.0048	6815.54	8.82711
KLF7	-2.94321	-0.226319	0.00324824	0.0259932	0.28348	0.293202	0.265658	3770	0.386385	0.3267	71.652	5138.53	8.54472
TARBP1	-2.94151	-1.242	0.00326614	0.0261248	0.0462441	0.0571761	0.0262037	615	0.0576888	0.0560862	95.3756	767.204	6.64405
ZFYVE21	-2.94055	-0.351713	0.0032763	0.0261827	0.171065	0.18129	0.152322	2275	0.215241	0.194943	82.8935	2862.5	7.9598
AC007952.4	-2.93259	-0.289316	0.00336143	0.0267798	0.235206	0.24416	0.21879	3128	0.311283	0.271006	76.4794	4139.76	8.32863
HMG20B	-2.93237	-0.305467	0.00336389	0.0267875	0.191293	0.201743	0.172135	2544	0.242966	0.217501	80.8707	3231.21	8.08092
TECR	-2.9299	-0.247484	0.00339066	0.0269649	0.28348	0.292156	0.267576	3770	0.374106	0.317803	71.652	4975.23	8.51243
TOR4A	-2.92722	-0.556622	0.00342007	0.0271747	0.0952703	0.106101	0.0754154	1267	0.120235	0.113538	90.473	1599	7.37776
SMIM19	-2.92253	-0.443938	0.00347204	0.0275512	0.142116	0.152586	0.122923	1890	0.175745	0.161902	85.7884	2337.24	7.75715
NAA38	-2.91398	-0.190609	0.00356848	0.028279	0.392736	0.400116	0.379207	5223	0.565992	0.448519	60.7264	7527.12	8.9264
SEMA4C	-2.91245	-0.414152	0.00358602	0.028393	0.140762	0.151075	0.121858	1872	0.184116	0.168997	85.9238	2448.56	7.80367
STX16	-2.9064	-0.473966	0.00365618	0.0288977	0.114821	0.125508	0.095228	1527	0.148084	0.138094	88.5179	1969.37	7.58597
SLCO2B1	-2.88977	-1.52302	0.00385528	0.030338	0.0366193	0.0474143	0.01683	487	0.0484535	0.0473162	96.3381	644.383	6.46984
PNPLA2	-2.88563	-0.369517	0.00390627	0.0306989	0.155049	0.165369	0.136131	2062	0.197278	0.180051	84.4951	2623.6	7.87269
COX7C	-2.87071	-0.0418808	0.00409557	0.0320885	0.759606	0.752469	0.772689	10102	1.51552	0.922481	24.0394	20155	9.91126
DGKD	-2.86969	-0.831532	0.00410878	0.032178	0.0690277	0.0796049	0.0496378	918	0.0844645	0.0810863	93.0972	1123.29	7.02491
GNS	-2.86544	-0.312537	0.00416429	0.032556	0.195955	0.205578	0.178313	2606	0.260071	0.231168	80.4045	3458.69	8.14893
TIA1	-2.86377	-0.374643	0.00418635	0.0327001	0.158659	0.168855	0.139966	2110	0.207799	0.188799	84.1341	2763.51	7.92462
ALDH9A1	-2.8629	-0.288425	0.00419783	0.0327755	0.204301	0.21441	0.185769	2717	0.264019	0.234297	79.5699	3511.19	8.164
RALGDS	-2.86049	-0.358601	0.00422981	0.0330108	0.164599	0.174782	0.145931	2189	0.21297	0.193072	83.5401	2832.29	7.94919
PMF1	-2.85725	-0.469466	0.00427326	0.0333355	0.123543	0.133876	0.104602	1643	0.151785	0.141313	87.6457	2018.59	7.61065
ARHGEF3	-2.85371	-0.754164	0.00432113	0.0336506	0.0712836	0.0818129	0.0519813	948	0.0883805	0.0846908	92.8716	1175.37	7.07019
TMSB4X	-2.84875	-0.0109617	0.00438917	0.0341509	0.988871	0.989192	0.988283	13151	4.12039	1.63323	1.11287	54797	10.9114
HEY1	-2.84816	-0.318437	0.00439729	0.0341993	0.200842	0.210575	0.183	2671	0.297916	0.26076	79.9158	3961.98	8.28475
SCAMP1	-2.84698	-0.436673	0.00441358	0.0342927	0.126626	0.136897	0.107797	1684	0.161752	0.149929	87.3374	2151.14	7.67422
LGALS3BP	-2.84532	-0.228612	0.00443667	0.034442	0.306339	0.314236	0.291862	4074	0.425472	0.354503	69.3661	5658.35	8.64106
WSCD1	-2.84495	-1.00701	0.00444191	0.034442	0.0519588	0.0625218	0.0325948	691	0.063475	0.0615418	94.8041	844.154	6.73952
UPF1	-2.84439	-0.471985	0.00444962	0.034487	0.116475	0.126671	0.0977844	1549	0.144489	0.134958	88.3525	1921.55	7.56141
SUCLG2	-2.83948	-0.388467	0.00451872	0.0349472	0.157531	0.167693	0.138901	2095	0.193972	0.177286	84.2469	2579.63	7.85579
PPARA	-2.83895	-0.904903	0.00452616	0.0349747	0.0618092	0.0722836	0.0426076	822	0.0749003	0.0722279	93.8191	996.1	6.90485
ORMDL1	-2.83188	-0.297348	0.00462749	0.03562	0.208888	0.218594	0.191095	2778	0.269192	0.23838	79.1112	3579.98	8.18339
PDE4B	-2.82794	-0.586842	0.00468486	0.0360307	0.093992	0.104358	0.0749893	1250	0.120062	0.113384	90.6008	1596.71	7.37633
MCC	-2.82647	-0.267432	0.00470648	0.0361507	0.204527	0.214759	0.185769	2720	0.272754	0.241183	79.5473	3627.36	8.19654
GTF2H5	-2.82546	-0.301643	0.00472123	0.0362485	0.185578	0.196049	0.166383	2468	0.232133	0.208747	81.4422	3087.14	8.03533
GBP3	-2.82448	-0.384964	0.00473573	0.0363443	0.139334	0.149797	0.120153	1853	0.180954	0.166323	86.0666	2406.51	7.78635
TNFAIP8L1	-2.81945	-0.329543	0.00481061	0.0368718	0.196707	0.206043	0.179591	2616	0.254885	0.227044	80.3293	3389.71	8.12879
PLGRKT	-2.81297	-0.615111	0.00490859	0.0375747	0.0852696	0.0957583	0.0660418	1134	0.102503	0.0975831	91.473	1363.19	7.21832
SMAD7	-2.80727	-0.490544	0.00499626	0.0381809	0.104895	0.115282	0.0858543	1395	0.132397	0.124336	89.5105	1760.75	7.47406
PKP1	-2.80576	-0.339786	0.00501977	0.0383442	0.164223	0.173969	0.146357	2184	0.220176	0.198995	83.5777	2928.12	7.98246
KDM3B	-2.80363	-0.437687	0.00505311	0.0385825	0.123769	0.133992	0.105028	1646	0.157513	0.146274	87.6231	2094.76	7.64767
PKP4	-2.80183	-0.340925	0.00508129	0.0387648	0.153169	0.16351	0.134214	2037	0.195651	0.178691	84.6831	2601.96	7.86441
RBMX	-2.80027	-0.183924	0.00510602	0.0389039	0.382811	0.389425	0.370686	5091	0.546692	0.436119	61.7189	7270.46	8.89171
CFI	-2.79783	-0.338162	0.00514473	0.0391326	0.144221	0.154678	0.125053	1918	0.188146	0.172394	85.5779	2502.15	7.82531
RILPL1	-2.79436	-0.725045	0.00520033	0.0395054	0.074968	0.085183	0.056242	997	0.0912548	0.0873282	92.5032	1213.6	7.10217
HLA-DQA2	-2.7859	-0.266875	0.00533797	0.0404997	0.181141	0.191633	0.161909	2409	0.246903	0.220663	81.8859	3283.56	8.09699
RPS6KA2	-2.78408	-0.249955	0.00536793	0.0407098	0.240845	0.25032	0.223477	3203	0.314628	0.273553	75.9155	4184.23	8.33932
MFNG	-2.78047	-0.301261	0.00542807	0.0410966	0.19039	0.200232	0.172348	2532	0.256045	0.227968	80.961	3405.15	8.13334
COMMD4	-2.77825	-0.317706	0.00546521	0.0413256	0.186631	0.196281	0.168939	2482	0.23527	0.21129	81.3369	3128.86	8.04874
NSD1	-2.76965	-0.292958	0.00561168	0.0423619	0.163621	0.173852	0.144866	2176	0.210624	0.191136	83.6379	2801.09	7.93812
TRAPPC2L	-2.75528	-0.283196	0.00586422	0.0440833	0.206858	0.216502	0.189178	2751	0.262231	0.232881	79.3142	3487.41	8.1572
HAS3	-2.75499	-0.854205	0.00586947	0.044086	0.0566208	0.0669378	0.0377077	753	0.0726211	0.0701053	94.3379	965.789	6.87398
PSMB1	-2.75395	-0.0989322	0.00588811	0.0441948	0.623581	0.623591	0.623562	8293	1.03786	0.711901	37.6419	13802.5	9.53268
CYB561	-2.75391	-1.05688	0.00588887	0.0441948	0.0517332	0.0619407	0.0330209	688	0.0657924	0.0637186	94.8267	874.973	6.77534
COX8A	-2.75105	-0.148517	0.00594044	0.0445446	0.475524	0.47914	0.468896	6324	0.712254	0.537811	52.4476	9472.27	9.15623
ENC1	-2.74994	-0.830339	0.0059607	0.0446779	0.0621851	0.0723998	0.0434597	827	0.0801366	0.0770875	93.7815	1065.74	6.97236
NDUFB4	-2.74649	-0.114564	0.00602363	0.0450932	0.582826	0.582801	0.582872	7751	0.94559	0.665565	41.7174	12575.4	9.43958
IFIT3	-2.74571	-0.221685	0.00603796	0.045163	0.345139	0.351424	0.333617	4590	0.533198	0.427356	65.4861	7091	8.86672
HVCN1	-2.73655	-0.462083	0.0062087	0.0463014	0.121738	0.131435	0.103963	1619	0.147652	0.137718	87.8262	1963.63	7.58306
TIMP2	-2.73644	-0.207384	0.00621075	0.0463014	0.327092	0.335154	0.312314	4350	0.449208	0.371017	67.2908	5974.02	8.69534
DYRK1A	-2.73608	-0.369001	0.00621767	0.0463146	0.130085	0.140151	0.111632	1730	0.163653	0.151564	86.9915	2176.43	7.6859
LAMP2	-2.72659	-0.195558	0.00639929	0.0474905	0.292804	0.302615	0.274819	3894	0.399317	0.335984	70.7196	5310.52	8.57763
PML	-2.71087	-0.281323	0.00671063	0.0494339	0.17851	0.188263	0.160631	2374	0.233983	0.210247	82.149	3111.74	8.04326
FAT4	-2.70837	-0.636141	0.00676145	0.0497065	0.0772239	0.0872748	0.0587985	1027	0.101865	0.0970045	92.2776	1354.71	7.21208
CARMN	-2.706	-0.545328	0.0068098	0.050021	0.0988044	0.108658	0.0807414	1314	0.116398	0.110107	90.1196	1547.97	7.34535
RIPOR3	-2.70486	-0.786899	0.00683329	0.0501731	0.0645161	0.0746078	0.0460162	858	0.0698615	0.0675292	93.5484	929.089	6.83528
TRAF3IP2	-2.70382	-1.35088	0.00685481	0.0503106	0.040379	0.0504358	0.0219429	537	0.0496572	0.0484636	95.9621	660.391	6.49435
HSPB11	-2.70272	-0.370479	0.00687746	0.0504562	0.145725	0.155491	0.127823	1938	0.177869	0.163707	85.4275	2365.48	7.76916
CDH23	-2.70031	-0.501552	0.00692739	0.0508018	0.0969246	0.106915	0.078611	1289	0.125568	0.118288	90.3075	1669.93	7.42114
MAML3	-2.69694	-1.01475	0.00699789	0.0512561	0.0485751	0.0586868	0.0300383	646	0.0588102	0.0571458	95.1425	782.117	6.66328
ANXA2R	-2.69353	-0.391565	0.00707008	0.0517427	0.134296	0.143986	0.116532	1786	0.173122	0.159669	86.5704	2302.35	7.74212
ATP6V1A	-2.69145	-0.54978	0.00711426	0.0519815	0.0935409	0.103544	0.0752024	1244	0.115639	0.109427	90.6459	1537.88	7.33881
GRPEL2	-2.69112	-0.659975	0.00712132	0.0520119	0.0813595	0.091226	0.0632723	1082	0.102082	0.0972016	91.864	1357.6	7.21421
ARRB1	-2.68822	-0.474159	0.00718335	0.05238	0.101812	0.111679	0.0837239	1354	0.127116	0.119662	89.8188	1690.52	7.43338
LEPROTL1	-2.68445	-0.243595	0.00726496	0.0528465	0.229641	0.239279	0.211973	3054	0.301668	0.263646	77.0359	4011.88	8.29726
RAB8B	-2.68291	-0.514712	0.00729856	0.0530695	0.0885029	0.0985474	0.0700895	1177	0.110558	0.104862	91.1497	1470.31	7.29391
LSM2	-2.68223	-0.25253	0.00731338	0.0531557	0.230694	0.240325	0.213038	3068	0.299904	0.262291	76.9306	3988.43	8.2914
SAT2	-2.67563	-0.249639	0.00745891	0.0540606	0.247537	0.25613	0.231785	3292	0.314573	0.273512	75.2463	4183.5	8.33914
DPP8	-2.66316	-0.277654	0.00774108	0.0559704	0.162193	0.172225	0.143801	2157	0.211057	0.191493	83.7807	2806.84	7.94017
ADSSL1	-2.66103	-1.71914	0.00779021	0.0562803	0.0357922	0.0456711	0.0176821	476	0.0529063	0.0515542	96.4208	703.601	6.55763
TAF12	-2.65353	-0.435796	0.00796537	0.0574305	0.118054	0.127716	0.100341	1570	0.144247	0.134747	88.1946	1918.34	7.55974
PEAR1	-2.65153	-0.370924	0.00801291	0.0577501	0.144221	0.153748	0.126758	1918	0.184055	0.168945	85.5779	2447.75	7.80333
UVSSA	-2.64979	-1.0247	0.00805428	0.0580017	0.0528611	0.062638	0.0349382	703	0.0658402	0.0637634	94.7139	875.609	6.77606
EPB41	-2.64829	-0.615781	0.00809006	0.0582361	0.0742161	0.0841371	0.056029	987	0.0948202	0.0905901	92.5784	1261.01	7.14046
PAFAH1B3	-2.64564	-0.832783	0.00815368	0.0586472	0.0581247	0.0679837	0.0400511	773	0.0720032	0.0695291	94.1875	957.571	6.86544
NT5DC1	-2.64082	-0.779855	0.00827067	0.0594649	0.0686518	0.0783266	0.0509161	913	0.0829876	0.0797235	93.1348	1103.65	7.00729
HOXB3	-2.63872	-0.601104	0.00832186	0.0597852	0.0767727	0.0865776	0.0587985	1021	0.100365	0.0956423	92.3227	1334.76	7.19725
TM2D1	-2.63801	-0.263828	0.0083394	0.0598872	0.218663	0.227775	0.20196	2908	0.283479	0.249575	78.1337	3769.99	8.23509
MMAB	-2.6299	-0.332917	0.00854105	0.0612113	0.168359	0.177571	0.15147	2239	0.21478	0.194563	83.1641	2856.36	7.95765
PGM5	-2.62977	-0.304872	0.0085442	0.0612113	0.153094	0.162812	0.135279	2036	0.182483	0.167617	84.6906	2426.85	7.79476
PIGF	-2.6282	-0.483073	0.00858371	0.0614699	0.106549	0.116095	0.0890499	1417	0.132406	0.124345	89.3451	1760.87	7.47413
RCBTB2	-2.62745	-0.642706	0.00860264	0.0615641	0.0765471	0.0862289	0.0587985	1018	0.0948354	0.090604	92.3453	1261.22	7.14062
EMC2	-2.62741	-0.239694	0.00860371	0.0615641	0.208813	0.218245	0.191521	2777	0.264948	0.235031	79.1187	3523.55	8.16751
CDK9	-2.6245	-0.358816	0.00867774	0.0619847	0.133769	0.143405	0.116106	1779	0.169514	0.156589	86.6231	2254.37	7.72107
UNC119	-2.62356	-0.901454	0.00870173	0.0620792	0.0552673	0.0650784	0.0372816	735	0.0641136	0.0621421	94.4733	852.646	6.74952
PSEN2	-2.61261	-0.809892	0.00898546	0.0640156	0.0615836	0.0712377	0.0438858	819	0.076791	0.0739853	93.8416	1021.24	6.92976
DGKH	-2.61138	-0.244098	0.00901788	0.0642211	0.241672	0.250087	0.226246	3214	0.327994	0.28367	75.8328	4362	8.38091
MAVS	-2.60277	-0.542063	0.00924742	0.0656738	0.0854952	0.0951772	0.0677461	1137	0.107853	0.102424	91.4505	1434.34	7.26916
RBPJ	-2.5995	-0.218591	0.00933607	0.0661989	0.270622	0.278559	0.256072	3599	0.355776	0.304374	72.9378	4731.47	8.4622
NCSTN	-2.59668	-0.411386	0.00941304	0.0666658	0.10279	0.112609	0.0847891	1367	0.131058	0.123153	89.721	1742.93	7.4639
TSPAN13	-2.59628	-0.165378	0.00942399	0.0667171	0.367998	0.375828	0.353643	4894	0.535314	0.428735	63.2002	7119.14	8.87068
GPRC5B	-2.58766	-0.148008	0.00966298	0.0682479	0.39033	0.398141	0.376012	5191	0.574453	0.453908	60.967	7639.66	8.94124
UNC50	-2.57962	-0.289944	0.00989098	0.0696815	0.169712	0.179314	0.152109	2257	0.21295	0.193056	83.0288	2832.03	7.9491
RFX3	-2.57954	-0.939998	0.00989308	0.0696815	0.0554177	0.0649622	0.0379207	737	0.0700581	0.0677129	94.4582	931.703	6.83809
ANKRD50	-2.57935	-0.591563	0.0098987	0.0696938	0.0774494	0.0870424	0.0598637	1030	0.0969147	0.0925014	92.2551	1288.87	7.1623
RILP	-2.57903	-0.590927	0.00990784	0.0697309	0.0845176	0.0940151	0.0671069	1124	0.106736	0.101415	91.5482	1419.49	7.25875
CTSO	-2.57567	-0.344699	0.0100047	0.0703301	0.153169	0.162347	0.136344	2037	0.194677	0.177876	84.6831	2589.01	7.85942
PON2	-2.57497	-0.204557	0.0100248	0.0704435	0.266787	0.275305	0.251172	3548	0.355994	0.304535	73.3213	4734.37	8.46281
GMCL1	-2.5709	-0.713636	0.0101433	0.0711377	0.0722611	0.0816967	0.0549638	961	0.0871004	0.083514	92.7739	1158.35	7.05561
TMEM107	-2.56933	-0.6813	0.0101896	0.0714065	0.070682	0.0801859	0.0532595	940	0.0849005	0.0814883	92.9318	1129.09	7.03005
RPSA	-2.56872	-0.0180408	0.0102075	0.0715039	0.799083	0.791865	0.812314	10627	1.72027	1.00073	20.0917	22877.8	10.038
LNPEP	-2.56606	-0.376663	0.0102861	0.0719427	0.127077	0.136549	0.109715	1690	0.160438	0.148797	87.2923	2133.66	7.66606
ITFG1	-2.56243	-0.347447	0.0103944	0.0725832	0.13783	0.14724	0.120579	1833	0.174416	0.160771	86.217	2319.55	7.74956
IQCA1	-2.56073	-2.57757	0.0104453	0.0728865	0.02331	0.0328879	0.00575202	310	0.0302191	0.0297715	97.669	401.884	5.99865
SLC44A1	-2.55856	-0.256068	0.0105107	0.0732855	0.217911	0.226496	0.202173	2898	0.292444	0.256535	78.2089	3889.21	8.26622
NDUFB10	-2.55637	-0.115258	0.0105769	0.0737189	0.567561	0.567693	0.56732	7548	0.902164	0.642992	43.2439	11997.9	9.39257
SATB1	-2.55472	-0.648972	0.0106273	0.073927	0.0693285	0.0789076	0.0517682	922	0.0869747	0.0833983	93.0671	1156.68	7.05417
TMEM178A	-2.55327	-0.624271	0.0106718	0.0741788	0.0743665	0.0839047	0.0568811	989	0.0975287	0.093061	92.5634	1297.03	7.16861
MRPL42	-2.54951	-0.349069	0.0107875	0.0748677	0.14174	0.150959	0.12484	1885	0.174585	0.160915	85.826	2321.81	7.75053
COX5A	-2.54893	-0.212593	0.0108054	0.0749627	0.319648	0.326671	0.306775	4251	0.438257	0.363432	68.0352	5828.38	8.67067
GLCE	-2.54778	-0.353133	0.0108412	0.075182	0.126852	0.136316	0.109501	1687	0.164023	0.151882	87.3148	2181.35	7.68816
MYZAP	-2.54288	-1.32446	0.0109944	0.0761567	0.0363937	0.0459035	0.0189604	484	0.0433082	0.0423966	96.3606	575.955	6.35776
HINT2	-2.54251	-0.285427	0.0110058	0.0761779	0.19212	0.20093	0.175969	2555	0.24308	0.217592	80.788	3232.72	8.08139
MAML2	-2.54061	-0.334073	0.0110659	0.0765636	0.158734	0.167926	0.141883	2111	0.191561	0.175264	84.1266	2547.57	7.84329
PTGR1	-2.53825	-0.330223	0.0111408	0.0769927	0.153019	0.162231	0.136131	2035	0.189963	0.173922	84.6981	2526.32	7.83491
DUSP7	-2.53344	-0.493937	0.011295	0.0779385	0.0956463	0.105055	0.078398	1272	0.120063	0.113385	90.4354	1596.71	7.37633
BHLHE41	-2.53229	-2.48846	0.0113319	0.0781033	0.0237612	0.0332365	0.00639114	316	0.0282135	0.0278229	97.6239	375.212	5.93015
MSRB2	-2.53143	-0.582617	0.0113597	0.0782652	0.100008	0.109123	0.0832978	1330	0.123454	0.116408	89.9992	1641.82	7.40417
TTC17	-2.52859	-0.308392	0.0114522	0.0788113	0.155049	0.164207	0.138262	2062	0.200065	0.182376	84.4951	2660.66	7.88671
HIKESHI	-2.52579	-0.278956	0.0115438	0.0794119	0.195278	0.204184	0.178952	2597	0.247491	0.221134	80.4722	3291.38	8.09937
ZNF32	-2.52343	-0.377349	0.0116216	0.0798855	0.136326	0.145381	0.119727	1813	0.165067	0.152779	86.3674	2195.23	7.6945
RPS13	-2.52188	0.0127557	0.0116729	0.0802077	0.913302	0.907147	0.924585	12146	2.55957	1.26964	8.66982	34039.8	10.4353
PCMTD1	-2.51751	-0.211436	0.0118186	0.0810541	0.277389	0.285415	0.262676	3689	0.373846	0.317614	72.2611	4971.78	8.51173
NEDD4	-2.51474	-0.275473	0.0119119	0.0816319	0.17099	0.18036	0.153813	2274	0.224208	0.202294	82.901	2981.74	8.0006
KCNB1	-2.51233	-0.800985	0.0119939	0.0821307	0.0605309	0.0698431	0.0434597	805	0.0773323	0.0744879	93.9469	1028.44	6.93677
IFI16	-2.51184	-0.131748	0.0120104	0.0821815	0.467855	0.471586	0.461014	6222	0.713516	0.538547	53.2145	9489.05	9.158
POLR1D	-2.51158	-0.215274	0.0120191	0.0822097	0.304985	0.311679	0.292714	4056	0.409499	0.343234	69.5015	5445.93	8.60281
MYLPF	-2.49906	-0.520578	0.0124522	0.0849139	0.092037	0.10122	0.0752024	1224	0.139976	0.131007	90.7963	1861.54	7.5297
ZNF366	-2.49657	-0.264232	0.0125399	0.0854456	0.203248	0.211737	0.187686	2703	0.269263	0.238436	79.6752	3580.92	8.18365
CNPY4	-2.49645	-0.541222	0.0125444	0.0854456	0.0863975	0.0956421	0.0694504	1149	0.102612	0.0976818	91.3603	1364.64	7.21937
AGRN	-2.49557	-0.391173	0.0125755	0.0855922	0.119182	0.128298	0.102471	1585	0.150406	0.140115	88.0818	2000.24	7.60152
QARS	-2.49419	-0.440677	0.0126244	0.0857953	0.0978269	0.107147	0.0807414	1301	0.120961	0.114187	90.2173	1608.66	7.38378
IFI27L1	-2.49139	-0.611442	0.0127243	0.0863761	0.0735394	0.0828588	0.056455	978	0.0907681	0.0868821	92.6461	1207.12	7.09682
AL390728.6	-2.49061	-0.654136	0.0127526	0.0864703	0.0688774	0.0780941	0.0519813	916	0.0892962	0.0855318	93.1123	1187.55	7.08049
ABCD4	-2.48826	-0.385224	0.012837	0.0869775	0.135649	0.144567	0.119301	1804	0.174403	0.16076	86.4351	2319.38	7.74949
ENTPD4	-2.48306	-0.844478	0.013026	0.088092	0.0546658	0.0639163	0.0377077	727	0.0685168	0.0662715	94.5334	911.205	6.81587
ATF6B	-2.47912	-0.469084	0.0131708	0.0889378	0.0936161	0.102963	0.0764806	1245	0.119319	0.112721	90.6384	1586.82	7.37012
DDX60L	-2.47495	-0.536413	0.0133253	0.0898123	0.0814347	0.090645	0.0645505	1083	0.106399	0.10111	91.8565	1415	7.25559
LY96	-2.47166	-0.72976	0.0134488	0.0906107	0.0602301	0.0694945	0.0432467	801	0.0754986	0.0727844	93.977	1004.06	6.9128
TNS1	-2.47124	-0.133226	0.0134646	0.0906489	0.446199	0.452063	0.43545	5934	0.657369	0.505232	55.3801	8742.36	9.07605
SETD7	-2.46961	-0.374287	0.0135259	0.0909938	0.127453	0.136549	0.11078	1695	0.157597	0.146346	87.2547	2095.88	7.64821
GLRX	-2.46644	-0.232392	0.0136462	0.0916316	0.215355	0.224288	0.198977	2864	0.288246	0.253282	78.4645	3833.39	8.25177
TRMT112	-2.46491	-0.14276	0.0137048	0.0918481	0.462591	0.466473	0.455475	6152	0.680902	0.519331	53.7409	9055.31	9.11122
CLDND1	-2.45979	-0.250488	0.013902	0.0929332	0.251899	0.259617	0.23775	3350	0.331038	0.285959	74.8101	4402.47	8.39015
METTL7A	-2.45689	-0.348021	0.0140145	0.0935811	0.133769	0.142824	0.117171	1779	0.1678	0.155121	86.6231	2231.57	7.71091
TMEM65	-2.45667	-0.614186	0.0140233	0.0936048	0.0736146	0.0827426	0.0568811	979	0.0931571	0.08907	92.6385	1238.9	7.12278
SMIM29	-2.45325	-0.520694	0.0141571	0.0943931	0.0781262	0.0872748	0.0613549	1039	0.0956846	0.0913794	92.1874	1272.51	7.14953
GGA2	-2.44928	-0.592329	0.0143141	0.0952982	0.0769231	0.0859965	0.0602897	1023	0.0958322	0.091514	92.3077	1274.47	7.15107
PAM	-2.44882	-0.318938	0.0143326	0.0953861	0.150462	0.159326	0.134214	2001	0.196649	0.179525	84.9538	2615.24	7.86949
HIC1	-2.44709	-0.315587	0.0144014	0.095773	0.179938	0.18803	0.165104	2393	0.222996	0.201303	82.0062	2965.62	7.99518
STAB1	-2.4467	-0.390437	0.0144172	0.0958431	0.106249	0.115398	0.0894759	1413	0.137906	0.12919	89.3751	1834.01	7.51481
DNAJC4	-2.44274	-0.48406	0.0145761	0.0967921	0.103166	0.112028	0.0869195	1372	0.124095	0.116979	89.6834	1650.34	7.40934
PPM1K	-2.44173	-0.64587	0.014617	0.0969921	0.0806076	0.0894829	0.0643375	1072	0.0973934	0.0929377	91.9392	1295.23	7.16722
IRF3	-2.44008	-0.320409	0.0146841	0.0972938	0.145575	0.154561	0.129101	1936	0.184175	0.169047	85.4425	2449.35	7.80399
DRAM2	-2.43894	-0.367639	0.0147306	0.0975477	0.119332	0.128414	0.102684	1587	0.145126	0.135514	88.0668	1930.02	7.56581
AIP	-2.43727	-0.212526	0.0147984	0.0978752	0.246485	0.255084	0.23072	3278	0.316205	0.274752	75.3515	4205.21	8.34432
NDUFS8	-2.43056	-0.185943	0.0150757	0.0994851	0.308369	0.316328	0.293779	4101	0.411831	0.344887	69.1631	5476.94	8.60848
GPR160	-2.42553	-0.645573	0.0152862	0.100689	0.0638394	0.0729808	0.0470814	849	0.0786188	0.0756813	93.6161	1045.55	6.95326
PEAK1	-2.42284	-0.220195	0.0153996	0.101362	0.225656	0.233934	0.210481	3001	0.302808	0.264522	77.4344	4027.04	8.30104
PBXIP1	-2.42261	-0.497391	0.0154096	0.101391	0.102188	0.110982	0.0860673	1359	0.125137	0.117904	89.7812	1664.19	7.4177
MBD6	-2.42144	-0.544257	0.0154591	0.10168	0.0869238	0.0957583	0.0707286	1156	0.107669	0.102258	91.3076	1431.89	7.26745
TSHZ1	-2.41599	-0.389962	0.0156926	0.103102	0.104218	0.11319	0.0877716	1386	0.130425	0.122594	89.5782	1734.53	7.45907
UBLCP1	-2.41487	-0.470276	0.0157407	0.103343	0.112038	0.120744	0.0960801	1490	0.13817	0.129421	88.7962	1837.52	7.51672
PDIA5	-2.41307	-0.509093	0.0158189	0.103819	0.0866982	0.0956421	0.0703025	1153	0.106222	0.10095	91.3302	1412.64	7.25393
TBKBP1	-2.41023	-0.663242	0.0159424	0.104553	0.063313	0.0722836	0.0468683	842	0.0800499	0.0770072	93.6687	1064.58	6.97128
SNRPC	-2.40758	-0.209017	0.0160585	0.105237	0.251372	0.259384	0.236685	3343	0.331326	0.286175	74.8628	4406.3	8.39102
ACADSB	-2.40299	-1.66356	0.0162615	0.106413	0.030303	0.0392795	0.0138475	403	0.0371851	0.0365104	96.9697	494.525	6.20562
MARC2	-2.40224	-0.652446	0.016295	0.106554	0.0678998	0.0768158	0.0515552	903	0.0828154	0.0795645	93.21	1101.36	7.00521
MAPK3	-2.40107	-0.173748	0.0163474	0.106819	0.342056	0.348867	0.32957	4549	0.474437	0.388276	65.7944	6309.53	8.74998
TOR1AIP1	-2.40025	-0.322933	0.016384	0.10702	0.142868	0.15154	0.126971	1900	0.178932	0.164609	85.7132	2379.62	7.77512
NDUFB1	-2.39672	-0.13663	0.0165425	0.107937	0.484698	0.488321	0.478057	6446	0.733846	0.550342	51.5302	9759.42	9.18609
CADM1	-2.39535	-1.00308	0.0166045	0.108224	0.0459433	0.0548518	0.0296123	611	0.058465	0.0568198	95.4057	777.527	6.6574
ANAPC13	-2.39516	-0.411299	0.0166131	0.108241	0.117227	0.125857	0.101406	1559	0.141702	0.13252	88.2773	1884.49	7.54195
DLD	-2.39108	-0.364853	0.016799	0.109294	0.124445	0.133295	0.108223	1655	0.153069	0.142427	87.5555	2035.67	7.61907
YBEY	-2.39086	-0.627307	0.016809	0.109319	0.0742161	0.0830912	0.0579463	987	0.0905194	0.0866541	92.5784	1203.82	7.09408
IST1	-2.38949	-0.245541	0.0168718	0.109688	0.235657	0.243114	0.221986	3134	0.308655	0.269	76.4343	4104.8	8.32016
PPM1H	-2.38701	-1.67143	0.0169861	0.110351	0.028724	0.0376525	0.0123562	382	0.0347735	0.0341826	97.1276	462.453	6.1387
RBM5	-2.38301	-0.240642	0.0171718	0.111421	0.200165	0.208716	0.184491	2662	0.264122	0.234378	79.9835	3512.56	8.16439
UBE2I	-2.37532	-0.158303	0.0175337	0.113499	0.407925	0.412899	0.398807	5425	0.578072	0.456204	59.2075	7687.78	8.94752
PHF10	-2.36557	-0.334394	0.0180022	0.116223	0.135499	0.144102	0.119727	1802	0.170825	0.157709	86.4501	2271.8	7.72877
SNCG	-2.36384	-0.138868	0.0180865	0.116658	0.434544	0.437885	0.428419	5779	0.659184	0.506326	56.5456	8766.49	9.0788
IGF2R	-2.35712	-0.225393	0.0184171	0.118493	0.210392	0.218361	0.195782	2798	0.275366	0.243233	78.9608	3662.09	8.20606
TCEA3	-2.35142	-1.51073	0.0187021	0.120197	0.031055	0.0398605	0.0149127	413	0.0438752	0.0429399	96.8945	583.496	6.37075
SLC38A10	-2.34967	-0.451165	0.0187901	0.12072	0.0891796	0.0979663	0.073072	1186	0.111013	0.105272	91.082	1476.36	7.29801
GPR108	-2.34817	-0.274364	0.0188659	0.121105	0.170389	0.178733	0.155092	2266	0.218818	0.197882	82.9611	2910.06	7.97627
SUSD6	-2.34808	-0.442011	0.0188703	0.121105	0.098654	0.107263	0.0828718	1312	0.125143	0.11791	90.1346	1664.28	7.41775
TPPP3	-2.34679	-0.300028	0.0189362	0.121485	0.177307	0.185125	0.162974	2358	0.218329	0.19748	82.2693	2903.56	7.97404
OLFML2A	-2.34527	-0.382755	0.0190132	0.121805	0.114971	0.123533	0.0992757	1529	0.151465	0.141035	88.5029	2014.34	7.60854
NPTN	-2.3432	-0.263356	0.0191192	0.122397	0.202271	0.210575	0.187047	2690	0.262051	0.232738	79.7729	3485.02	8.15652
AGAP2	-2.34228	-0.444757	0.0191664	0.122655	0.0937664	0.102499	0.0777588	1247	0.104602	0.0994854	90.6234	1391.11	7.23857
BNIP3L	-2.33653	-0.210178	0.0194638	0.124161	0.271975	0.278908	0.259267	3617	0.356018	0.304553	72.8025	4734.69	8.46288
SAMHD1	-2.33517	-0.277034	0.0195346	0.124569	0.178886	0.186984	0.164039	2379	0.234704	0.210831	82.1114	3121.32	8.04633
HOPX	-2.33194	-0.674222	0.019704	0.125382	0.0603053	0.0690296	0.0443119	802	0.0653517	0.063305	93.9695	869.112	6.76862
GALNT1	-2.33062	-0.265667	0.0197734	0.125735	0.188886	0.196746	0.174478	2512	0.249054	0.222386	81.1114	3312.17	8.10566
AIG1	-2.32747	-0.301173	0.0199401	0.126705	0.156102	0.164555	0.140605	2076	0.193578	0.176955	84.3898	2574.39	7.85376
CPLX1	-2.32234	-0.736943	0.0202148	0.128179	0.0583503	0.0669378	0.0426076	776	0.0746706	0.0720142	94.165	993.044	6.90178
CKLF	-2.31487	-0.310651	0.0206198	0.130471	0.135349	0.143986	0.119514	1800	0.16833	0.155575	86.4651	2238.62	7.71406
ACACB	-2.31352	-0.558546	0.0206942	0.130896	0.0759456	0.0844858	0.0602897	1010	0.0941767	0.0900022	92.4054	1252.46	7.13366
TRIM5	-2.3104	-0.604014	0.0208661	0.131891	0.0716595	0.0801859	0.056029	953	0.0878336	0.0841882	92.834	1168.1	7.06399
SNAPIN	-2.30973	-0.358271	0.020903	0.132077	0.138055	0.14631	0.122923	1836	0.173336	0.159851	86.1945	2305.19	7.74335
TP53TG1	-2.3067	-0.466596	0.0210713	0.133094	0.0981277	0.106566	0.0826587	1305	0.11984	0.113186	90.1872	1593.76	7.37448
DHRS7	-2.30644	-0.13782	0.0210861	0.133094	0.374239	0.381522	0.360886	4977	0.532952	0.427195	62.5761	7087.73	8.86626
C11orf54	-2.30607	-0.443403	0.0211065	0.13313	0.087751	0.0964555	0.0717938	1167	0.109192	0.103631	91.2249	1452.14	7.28148
AC026369.2	-2.30509	-1.17997	0.0211618	0.133431	0.0339875	0.0426496	0.0181082	452	0.0390998	0.0383547	96.6012	519.988	6.25573
GPER1	-2.30437	-1.33732	0.021202	0.133638	0.032634	0.0412551	0.01683	434	0.0365455	0.0358935	96.7366	486.018	6.1883
XAF1	-2.29054	-0.143879	0.0219899	0.137831	0.442815	0.446252	0.436515	5889	0.685558	0.522097	55.7185	9117.24	9.11803
CTSD	-2.2902	-0.127743	0.02201	0.137909	0.437101	0.442185	0.42778	5813	0.639729	0.494531	56.2899	8507.76	9.04885
CREBBP	-2.28374	-0.297955	0.0223869	0.140075	0.145876	0.153864	0.131231	1940	0.179267	0.164893	85.4124	2384.07	7.77698
ANKRD2	-2.28089	-1.19482	0.022555	0.141029	0.0360929	0.0446252	0.0204516	480	0.0546751	0.0532328	96.3907	727.124	6.59047
TMEM9	-2.27523	-0.428508	0.0228924	0.142941	0.094744	0.103196	0.0792501	1260	0.113962	0.107923	90.5256	1515.59	7.32422
CLEC2D	-2.27432	-1.2316	0.0229468	0.14323	0.0360177	0.044509	0.0204516	479	0.0452262	0.0442333	96.3982	601.463	6.40103
PLXND1	-2.274	-0.140723	0.0229662	0.143302	0.357997	0.364672	0.345761	4761	0.511572	0.41315	64.2003	6803.4	8.82532
DNM3	-2.2723	-0.583495	0.0230681	0.143888	0.0694789	0.0780941	0.0536856	924	0.0880627	0.0843988	93.0521	1171.15	7.06659
ARL15	-2.27173	-0.754554	0.0231025	0.144053	0.0591022	0.0675189	0.0436728	786	0.0767539	0.0739509	94.0898	1020.75	6.92927
EDEM2	-2.27055	-0.584032	0.0231743	0.1444	0.0630123	0.0715863	0.0472944	838	0.074979	0.0723011	93.6988	997.146	6.9059
TMEM134	-2.26789	-0.29684	0.0233361	0.145156	0.138281	0.146659	0.122923	1839	0.170002	0.157005	86.1719	2260.85	7.72394
YPEL1	-2.26399	-1.25454	0.0235747	0.146489	0.0340627	0.0425334	0.0185343	453	0.0417813	0.040932	96.5937	555.649	6.32193
PPP4C	-2.26247	-0.168498	0.0236685	0.147021	0.267915	0.275305	0.254367	3563	0.349315	0.299597	73.2085	4645.54	8.44388
LDB2	-2.26053	-0.122517	0.0237882	0.147662	0.411685	0.419524	0.397316	5475	0.61106	0.476892	58.8315	8126.49	9.00301
VSTM4	-2.25799	-0.561366	0.0239465	0.14844	0.0734642	0.0819291	0.0579463	977	0.080695	0.0776044	92.6536	1073.16	6.9793
TNFAIP2	-2.25273	-0.366104	0.0242765	0.150278	0.112941	0.121209	0.0977844	1502	0.144403	0.134883	88.7059	1920.42	7.56082
SMIM20	-2.24844	-0.408618	0.0245484	0.151596	0.0904579	0.098896	0.0749893	1203	0.108289	0.102817	90.9542	1440.14	7.27319
TMEM87B	-2.24784	-0.478507	0.0245863	0.151769	0.0921122	0.100291	0.0771197	1225	0.115795	0.109567	90.7888	1539.96	7.34016
POMC	-2.24642	-0.25833	0.0246771	0.152182	0.145274	0.153748	0.12974	1932	0.189634	0.173646	85.4726	2521.94	7.83318
PRMT1	-2.24522	-0.134402	0.0247538	0.152551	0.432965	0.437071	0.425437	5758	0.6313	0.489377	56.7035	8395.66	9.03559
RFTN2	-2.24499	-1.21112	0.024769	0.152592	0.0339875	0.0424172	0.0185343	452	0.0409956	0.0401775	96.6012	545.2	6.30299
ATAD1	-2.24391	-0.336713	0.0248383	0.152914	0.12249	0.130854	0.107158	1629	0.149545	0.139366	87.751	1988.79	7.59579
ETV6	-2.24211	-0.39585	0.0249545	0.153473	0.0989548	0.107263	0.0837239	1316	0.119976	0.113308	90.1045	1595.57	7.37561
VAMP4	-2.24183	-0.486041	0.0249726	0.153531	0.0787277	0.0871586	0.0632723	1047	0.0977265	0.0932412	92.1272	1299.66	7.17063
FAM43A	-2.23749	-0.272324	0.0252541	0.154786	0.179262	0.186984	0.165104	2384	0.236501	0.212286	82.0738	3145.23	8.05396
SIPA1L2	-2.23696	-0.490783	0.025289	0.154947	0.0732386	0.0816967	0.0577333	974	0.0898811	0.0860686	92.6761	1195.33	7.08701
CREB3L1	-2.23589	-0.525806	0.0253589	0.155322	0.0775998	0.0858803	0.0624201	1032	0.097085	0.0926566	92.24	1291.13	7.16405
PPP1R1A	-2.23241	-1.69225	0.025588	0.156566	0.0276713	0.0360256	0.0123562	368	0.0404904	0.0396922	97.2329	538.482	6.29061
CTNNB1	-2.23112	-0.155013	0.0256729	0.156872	0.356042	0.361534	0.345974	4735	0.504692	0.408588	64.3958	6711.89	8.81179
RPL27	-2.22935	0.0161636	0.0257903	0.157428	0.848936	0.839279	0.866638	11290	2.02999	1.10856	15.1064	26996.9	10.2035
BBX	-2.22705	-0.200506	0.0259439	0.158259	0.248891	0.25613	0.23562	3310	0.329978	0.285162	75.1109	4388.38	8.38694
PLS3	-2.2259	-0.0709503	0.0260211	0.158676	0.652229	0.650087	0.656157	8674	1.14244	0.761948	34.7771	15193.4	9.62868
HACD3	-2.22547	-0.24713	0.0260494	0.158795	0.187458	0.195003	0.173626	2493	0.241463	0.21629	81.2542	3211.21	8.07471
PLXNC1	-2.22031	-1.68721	0.0263979	0.16081	0.0265433	0.0348635	0.011291	353	0.0345509	0.0339675	97.3457	459.493	6.1323
DPY19L4	-2.21978	-0.495727	0.0264339	0.160952	0.0859463	0.0941313	0.0709416	1143	0.109058	0.103511	91.4054	1450.37	7.28026
CD36	-2.21851	0.0245616	0.0265199	0.16128	0.870893	0.860895	0.88922	11582	2.29762	1.1932	12.9107	30556	10.3273
MLLT6	-2.21764	-0.228167	0.0265794	0.161587	0.220167	0.227426	0.20686	2928	0.287914	0.253024	77.9833	3828.96	8.25061
KIAA0319L	-2.21368	-0.445925	0.0268505	0.16285	0.0863975	0.0947124	0.0711547	1149	0.108576	0.103076	91.3603	1443.95	7.27583
TEAD2	-2.21257	-0.350028	0.0269272	0.16326	0.119783	0.127949	0.104815	1593	0.143965	0.1345	88.0217	1914.58	7.55778
HDDC2	-2.21239	-0.404219	0.0269394	0.16328	0.120009	0.128065	0.105241	1596	0.144315	0.134806	87.9991	1919.24	7.56021
LCOR	-2.21114	-0.431931	0.0270259	0.163693	0.0989548	0.106915	0.084363	1316	0.122982	0.115988	90.1045	1635.54	7.40034
HOMER3	-2.20574	-0.534389	0.0274021	0.165804	0.07963	0.0877397	0.0647635	1059	0.0995381	0.0948902	92.037	1323.76	7.18898
SH3RF1	-2.20535	-0.355485	0.0274296	0.165915	0.127754	0.135735	0.113123	1699	0.150439	0.140144	87.2246	2000.69	7.60175
FXYD6	-2.20412	-0.132934	0.0275162	0.166383	0.442063	0.443696	0.439071	5879	0.653582	0.502944	55.7937	8691.99	9.07027
LYSMD2	-2.2034	-0.273221	0.0275664	0.166574	0.156403	0.164207	0.142096	2080	0.194305	0.177564	84.3597	2584.06	7.8575
NR3C2	-2.20227	-0.952747	0.0276465	0.167003	0.0424092	0.0506682	0.0272689	564	0.0524035	0.0510766	95.7591	696.914	6.5481
LHFPL6	-2.19948	-0.081891	0.0278438	0.168025	0.576134	0.572225	0.583298	7662	1.00051	0.693403	42.3866	13305.8	9.49603
KLHL3	-2.1977	-1.26319	0.0279703	0.168562	0.0319573	0.0402092	0.01683	425	0.0414783	0.0406411	96.8043	551.62	6.31467
CCDC178	-2.19711	-2.37327	0.0280125	0.16876	0.0202271	0.0284718	0.00511291	269	0.0266592	0.02631	97.9773	354.54	5.87364
MARCH6	-2.18861	-0.211273	0.0286251	0.171932	0.214377	0.221964	0.200469	2851	0.278055	0.245339	78.5623	3697.85	8.21578
VPS13C	-2.18336	-0.188287	0.0290096	0.174009	0.258065	0.265311	0.244781	3432	0.348848	0.299251	74.1935	4639.33	8.44254
STARD8	-2.18083	-0.356701	0.0291957	0.174776	0.115121	0.123068	0.100554	1531	0.146237	0.136484	88.4879	1944.8	7.57343
ECI2	-2.1775	-0.277393	0.0294431	0.175964	0.209715	0.216734	0.196847	2789	0.273838	0.242034	79.0285	3641.77	8.2005
MACROD1	-2.17567	-0.531518	0.0295799	0.176723	0.0866982	0.0945962	0.0722199	1153	0.108493	0.103002	91.3302	1442.85	7.27507
PKIA	-2.17508	-1.96161	0.0296239	0.176927	0.0253403	0.0334689	0.0104389	337	0.0360296	0.0353957	97.466	479.158	6.17412
AC005884.1	-2.17082	-2.0919	0.0299448	0.17875	0.0230092	0.0312609	0.0078824	306	0.0235884	0.0233145	97.6991	313.702	5.75163
TTC3	-2.17077	-0.205062	0.0299489	0.17875	0.261824	0.268216	0.250107	3482	0.350255	0.300293	73.8176	4658.04	8.44656
RPL17	-2.16939	-0.31415	0.0300531	0.179252	0.159786	0.167461	0.145718	2125	0.199976	0.182301	84.0214	2659.48	7.88626
UPF3A	-2.16367	-0.230745	0.0304898	0.181616	0.236634	0.243463	0.224116	3147	0.316073	0.274652	76.3366	4203.46	8.3439
CCDC85C	-2.157	-0.858972	0.0310055	0.184322	0.048951	0.0569436	0.0342991	651	0.057712	0.0561081	95.1049	767.512	6.64446
CBY1	-2.1534	-0.40437	0.0312876	0.185876	0.10294	0.110866	0.0884107	1369	0.123381	0.116343	89.706	1640.84	7.40358
PIK3R6	-2.14742	-2.76079	0.0317597	0.18837	0.019024	0.0270773	0.00426076	253	0.0244035	0.0241105	98.0976	324.542	5.78549
MRGBP	-2.14703	-0.856388	0.0317907	0.188491	0.0507557	0.0586868	0.0362164	675	0.0619436	0.0601008	94.9244	823.787	6.71513
PLCB4	-2.14665	-0.304138	0.0318208	0.188608	0.169938	0.177223	0.156583	2260	0.215472	0.195132	83.0062	2865.56	7.96087
TMEM175	-2.1464	-0.731566	0.0318412	0.188666	0.0530115	0.061011	0.0383468	705	0.0663312	0.064224	94.6988	882.139	6.78348
MIF4GD	-2.14279	-0.388122	0.0321297	0.190126	0.105873	0.113655	0.0916063	1408	0.128616	0.120992	89.4127	1710.47	7.44511
DCAF8	-2.14243	-0.593956	0.0321588	0.190235	0.0724115	0.0803021	0.0579463	963	0.0897471	0.0859456	92.7589	1193.55	7.08552
NRAP	-2.14119	-1.51898	0.0322591	0.19066	0.0291751	0.0371877	0.0144866	388	0.045113	0.044125	97.0825	599.958	6.39852
INTS3	-2.139	-0.507083	0.0324357	0.191558	0.0758704	0.0837885	0.0613549	1009	0.0966924	0.0922988	92.413	1285.91	7.16
RNF152	-2.13545	-0.419886	0.0327244	0.1932	0.0989548	0.106798	0.0845761	1316	0.11653	0.110225	90.1045	1549.73	7.34648
TOMM7	-2.13348	-0.0130043	0.0328856	0.194024	0.770885	0.761999	0.787175	10252	1.57466	0.945719	22.9115	20941.4	9.94953
ANKRD65	-2.13169	-0.851148	0.0330327	0.194764	0.0459433	0.0539221	0.0313166	611	0.0576596	0.0560585	95.4057	766.814	6.64355
SMAD5	-2.12942	-0.179642	0.0332193	0.195672	0.274081	0.280651	0.262037	3645	0.368556	0.313756	72.5919	4901.43	8.49749
ICAM2	-2.12862	-0.0236201	0.033286	0.196001	0.764268	0.75735	0.776949	10164	1.51297	0.921467	23.5732	20121	9.90957
KAZN	-2.12667	-0.674886	0.0334472	0.196821	0.0575983	0.0655433	0.0430337	766	0.0731787	0.070625	94.2402	973.204	6.88162
OR51E1	-2.12259	-0.223827	0.033788	0.198696	0.171592	0.179663	0.156796	2282	0.220945	0.199625	82.8408	2938.35	7.98594
EXT2	-2.12209	-0.302812	0.0338302	0.198702	0.147455	0.15491	0.133788	1961	0.187546	0.171889	85.2545	2494.17	7.82211
EHBP1	-2.12207	-0.618555	0.0338322	0.198702	0.0692533	0.0770482	0.0549638	921	0.0831497	0.0798732	93.0747	1105.81	7.00923
SWI5	-2.11871	-0.342647	0.0341152	0.200032	0.130611	0.138175	0.116745	1737	0.161563	0.149767	86.9389	2148.63	7.67305
FZD6	-2.11605	-0.251287	0.0343406	0.201223	0.165125	0.17269	0.151257	2196	0.218126	0.197314	83.4875	2900.86	7.97311
AKIP1	-2.11576	-0.604945	0.0343653	0.201302	0.0618844	0.0698431	0.0472944	823	0.073855	0.0712549	93.8116	982.197	6.89081
MPHOSPH9	-2.11178	-1.2591	0.0347056	0.203097	0.0321829	0.040093	0.0176821	428	0.0398426	0.0390693	96.7817	529.866	6.27451
MYOT	-2.10719	-1.23721	0.0351009	0.204961	0.0317317	0.0396281	0.0172561	422	0.0474506	0.0463593	96.8268	631.046	6.44896
HDHD2	-2.10472	-0.644003	0.0353157	0.205843	0.0620347	0.0698431	0.0477205	825	0.0733483	0.070783	93.7965	975.459	6.88393
EXOC3L1	-2.10463	-0.420563	0.0353237	0.205843	0.0918866	0.0997095	0.0775458	1222	0.118638	0.112112	90.8113	1577.77	7.3644
ARHGEF6	-2.10245	-0.771092	0.0355135	0.206815	0.0500038	0.0578733	0.0355773	665	0.0611181	0.0593231	94.9996	812.809	6.70173
QPRT	-2.10099	-0.794964	0.0356421	0.207454	0.0501541	0.0579895	0.0357904	667	0.0533684	0.0519931	94.9846	709.747	6.56632
SF3A2	-2.09862	-0.437835	0.0358507	0.208442	0.0946688	0.102382	0.0805283	1259	0.118069	0.111603	90.5331	1570.2	7.35959
CD1D	-2.09476	-0.918981	0.0361926	0.210158	0.0397774	0.0476467	0.0253515	529	0.0501578	0.0489405	96.0223	667.049	6.50436
STAC3	-2.09279	-1.36035	0.036368	0.211068	0.0299271	0.0377687	0.0155518	398	0.0461554	0.0451219	97.0073	613.821	6.42133
ACSS1	-2.09041	-0.53018	0.0365813	0.212209	0.0716595	0.0793725	0.0575202	953	0.0887799	0.0850577	92.834	1180.68	7.0747
RPL32	-2.08979	-0.0153767	0.0366371	0.212464	0.957064	0.956653	0.957818	12728	3.11314	1.41419	4.29356	41401.7	10.6311
TXNL1	-2.08952	-0.182289	0.0366613	0.212518	0.304835	0.30982	0.295697	4054	0.410512	0.343952	69.5165	5459.39	8.60528
AC103591.3	-2.08942	-0.668798	0.03667	0.212518	0.0609068	0.068681	0.0466553	810	0.0772674	0.0744276	93.9093	1027.58	6.93593
OARD1	-2.08833	-0.344843	0.0367685	0.212884	0.130837	0.138175	0.117384	1740	0.160964	0.149251	86.9163	2140.66	7.66934
ATRX	-2.08656	-0.115444	0.0369279	0.213669	0.471163	0.472748	0.468257	6266	0.726755	0.546244	52.8837	9665.11	9.17638
TSC2	-2.07779	-0.313996	0.0377283	0.217949	0.134973	0.142243	0.121645	1795	0.170751	0.157645	86.5027	2270.82	7.72834
TMEM160	-2.0758	-0.233292	0.0379126	0.218874	0.202948	0.209762	0.190456	2699	0.258175	0.229663	79.7052	3433.48	8.14162
TMEM94	-2.07567	-0.743501	0.0379249	0.218874	0.0576735	0.0653109	0.0436728	767	0.0717422	0.0692855	94.2326	954.099	6.86181
NMRAL1	-2.07228	-0.787058	0.0382392	0.220405	0.0506053	0.0583382	0.0364295	673	0.0588728	0.057205	94.9395	782.95	6.66435
PEX2	-2.06954	-0.367144	0.0384958	0.221376	0.115723	0.1233	0.101832	1539	0.147241	0.13736	88.4277	1958.16	7.58027
RAPGEF3	-2.06854	-0.168112	0.0385892	0.221571	0.272577	0.279372	0.260119	3625	0.378987	0.321349	72.7423	5040.15	8.52539
APOE	-2.0664	-0.445257	0.0387903	0.222583	0.0781262	0.0858803	0.0639114	1039	0.122847	0.115867	92.1874	1633.74	7.39924
COX11	-2.06414	-0.264291	0.0390048	0.2236	0.147004	0.154678	0.132936	1955	0.184056	0.168946	85.2996	2447.76	7.80334
SRSF7	-2.06253	-0.0739761	0.0391574	0.224332	0.621926	0.62208	0.621645	8271	1.07481	0.72987	37.8074	14293.9	9.56766
NDUFC1	-2.05968	-0.102817	0.0394288	0.225671	0.52034	0.521209	0.518747	6920	0.800663	0.588155	47.966	10648	9.27322
ITGA5	-2.05834	-0.303947	0.0395574	0.226323	0.133469	0.140848	0.11994	1775	0.177312	0.163234	86.6531	2358.08	7.76603
CMBL	-2.0574	-1.25648	0.0396481	0.22671	0.0312054	0.0389309	0.017043	415	0.0359391	0.0353083	96.8795	477.954	6.1716
C1GALT1C1	-2.05704	-0.341072	0.0396824	0.226774	0.106249	0.113887	0.0922454	1413	0.130961	0.123067	89.3751	1741.65	7.46316
TCF7L2	-2.05607	-0.250151	0.0397759	0.22708	0.14159	0.149216	0.12761	1883	0.175108	0.16136	85.841	2328.76	7.75352
STOX2	-2.05518	-0.458795	0.0398614	0.227477	0.0853448	0.092853	0.0715807	1135	0.107662	0.102252	91.4655	1431.8	7.26739
TBX2-AS1	-2.05509	-0.395176	0.0398708	0.227477	0.097075	0.10459	0.0832978	1291	0.107915	0.10248	90.2925	1435.16	7.26973
MARF1	-2.05068	-0.421847	0.0402981	0.229551	0.102865	0.110285	0.0892629	1368	0.127215	0.11975	89.7135	1691.83	7.43416
EBPL	-2.04691	-0.306106	0.0406666	0.231284	0.148583	0.155723	0.135492	1976	0.186646	0.171131	85.1417	2482.2	7.8173
ATN1	-2.04261	-0.269851	0.0410906	0.233326	0.163847	0.17118	0.150405	2179	0.204651	0.18619	83.6153	2721.65	7.90936
MRPS34	-2.04109	-0.176265	0.0412418	0.233964	0.274156	0.280186	0.263102	3646	0.3617	0.308734	72.5844	4810.25	8.47871
HYI	-2.03975	-0.338645	0.0413751	0.234646	0.120761	0.128298	0.106945	1606	0.142708	0.133401	87.9239	1897.88	7.54902
FITM1	-2.03761	-1.39485	0.0415887	0.235635	0.0274457	0.0350959	0.0134214	365	0.0394952	0.0387352	97.2554	525.247	6.26577
RBCK1	-2.03602	-0.207881	0.0417486	0.236392	0.243026	0.249506	0.231146	3232	0.320377	0.277917	75.6974	4260.69	8.35742
FYN	-2.03435	-0.192845	0.0419164	0.237043	0.251147	0.257757	0.239029	3340	0.332043	0.286714	74.8853	4415.84	8.39318
MARC1	-2.02972	-1.0191	0.0423853	0.239319	0.0379728	0.0455549	0.0240733	505	0.0473496	0.0462628	96.2027	629.703	6.44683
PROM1	-2.02829	-0.763278	0.0425302	0.239911	0.047372	0.054968	0.033447	630	0.0609989	0.0592108	95.2628	811.224	6.69978
CDK13	-2.02757	-0.198691	0.0426045	0.240179	0.168659	0.176177	0.154879	2243	0.218357	0.197504	83.1341	2903.93	7.97417
ODF3B	-2.02314	-0.27906	0.0430589	0.242134	0.15738	0.164439	0.14444	2093	0.207939	0.188915	84.262	2765.38	7.92529
KCNQ1OT1	-2.02282	-0.135123	0.0430916	0.242242	0.492894	0.490645	0.497017	6555	0.913447	0.648906	50.7106	12147.9	9.405
F11R	-2.01974	-0.296449	0.0434101	0.243804	0.130762	0.138059	0.117384	1739	0.171913	0.158637	86.9238	2286.27	7.73511
HOXB7	-2.01857	-0.202641	0.0435324	0.244338	0.230092	0.237071	0.217299	3060	0.308914	0.269198	76.9908	4108.25	8.321
OAS3	-2.01798	-0.404411	0.0435934	0.244604	0.0957967	0.103196	0.0822326	1274	0.120973	0.114197	90.4203	1608.82	7.38388
HBB	-2.01614	-1.30404	0.0437853	0.245375	0.0277464	0.0353283	0.0138475	369	0.0603624	0.0586108	97.2254	802.76	6.6893
ENPP2	-2.01589	-0.593483	0.0438119	0.245448	0.0639898	0.0714701	0.0502769	851	0.0852497	0.0818101	93.601	1133.74	7.03416
ERBIN	-2.0157	-0.25325	0.0438315	0.245481	0.179487	0.186519	0.166596	2387	0.230566	0.207474	82.0513	3066.29	8.02855
LENG8	-2.01447	-0.469329	0.0439597	0.246046	0.0835401	0.0909936	0.0698764	1111	0.109998	0.104358	91.646	1462.86	7.28883
PMVK	-2.0128	-0.300036	0.0441357	0.246954	0.13407	0.141546	0.120366	1783	0.163618	0.151535	86.593	2175.96	7.68569
PDCD6	-2.01216	-0.153113	0.0442029	0.247253	0.35905	0.364323	0.349382	4775	0.488949	0.39807	64.095	6502.53	8.7801
CAMK2N1	-2.01139	-0.191618	0.0442844	0.247478	0.313633	0.315747	0.309757	4171	0.458262	0.377246	68.6367	6094.43	8.71529
SUMO1	-2.01074	-0.126781	0.0443533	0.247708	0.48169	0.484486	0.476566	6406	0.715115	0.53948	51.831	9510.32	9.16024
ACKR3	-2.01061	-0.522701	0.0443668	0.247708	0.0685014	0.0760023	0.0547507	911	0.0937615	0.0896227	93.1499	1246.93	7.12925
EVA1B	-2.00743	-0.122232	0.0447039	0.249512	0.423866	0.427775	0.416702	5637	0.611408	0.477108	57.6134	8131.11	9.00358
MAN1B1	-2.0066	-0.533955	0.0447924	0.249929	0.0777502	0.0850668	0.0643375	1034	0.0924918	0.0884612	92.225	1230.05	7.11562
GRHPR	-2.00584	-0.218718	0.0448738	0.250306	0.223927	0.23068	0.211547	2978	0.284495	0.250365	77.6073	3783.5	8.23867
SCAND1	-2.00489	-0.161589	0.0449751	0.250792	0.356192	0.360604	0.348104	4737	0.484679	0.395199	64.3808	6445.75	8.77133
ARPC1A	-2.00432	-0.131505	0.0450363	0.250913	0.354764	0.360488	0.344269	4718	0.488379	0.397688	64.5236	6494.96	8.77894
MDK	-2.00377	-0.254809	0.0450952	0.251151	0.167757	0.174898	0.154666	2231	0.219749	0.198645	83.2243	2922.45	7.98052
BEX3	-2.00315	-0.19041	0.0451616	0.251443	0.271449	0.277745	0.259906	3610	0.36088	0.308132	72.8551	4799.35	8.47644
SFRP4	-1.99888	-1.67579	0.0456213	0.253845	0.025641	0.0331203	0.0119301	341	0.0382363	0.0375235	97.4359	508.505	6.23344
SUMO2	-1.99832	-0.0074839	0.0456819	0.254025	0.746297	0.735154	0.766723	9925	1.45078	0.896408	25.3703	19294	9.8676
INO80C	-1.99452	-0.358636	0.0460955	0.256122	0.118505	0.125741	0.105241	1576	0.148505	0.138461	88.1495	1974.97	7.58882
ATP1B2	-1.99153	-0.36082	0.0464225	0.257745	0.102865	0.110285	0.0892629	1368	0.115203	0.109037	89.7135	1532.09	7.33504
RNF213	-1.98898	-0.162864	0.0467035	0.259066	0.288368	0.294131	0.277801	3835	0.396337	0.333852	71.1632	5270.89	8.57014
PPARG	-1.98587	-0.203411	0.0470473	0.260732	0.255433	0.260779	0.245633	3397	0.345685	0.296904	74.4567	4597.27	8.43344
LTA4H	-1.98446	-0.318238	0.0472045	0.261393	0.123844	0.13097	0.11078	1647	0.158181	0.146851	87.6156	2103.65	7.65191
MFF	-1.98398	-0.291594	0.047258	0.261496	0.153696	0.160604	0.141031	2044	0.192523	0.176071	84.6304	2560.36	7.84829
ERP29	-1.98158	-0.151225	0.0475257	0.262703	0.350703	0.354794	0.343204	4664	0.479802	0.391908	64.9297	6380.88	8.76122
CPNE1	-1.97939	-0.252081	0.0477724	0.263775	0.174148	0.181174	0.16127	2316	0.217514	0.196811	82.5852	2892.72	7.9703
TMEM128	-1.97612	-0.446534	0.0481411	0.265604	0.0816603	0.089018	0.0681721	1086	0.0988356	0.0942511	91.834	1314.42	7.18191
EEF2K	-1.97458	-0.552059	0.0483161	0.266123	0.0602301	0.0676351	0.0466553	801	0.0764082	0.0736298	93.977	1016.15	6.92476
NINJ1	-1.97205	-0.764206	0.0486037	0.267462	0.0480487	0.0554329	0.0345121	639	0.058382	0.0567413	95.1951	776.422	6.65598
CCZ1	-1.97134	-0.286064	0.0486849	0.267827	0.132266	0.13957	0.118875	1759	0.164028	0.151886	86.7734	2181.41	7.68818
TSNAX	-1.9694	-0.178038	0.0489077	0.268888	0.266261	0.2724	0.255006	3541	0.351525	0.301234	73.3739	4674.93	8.45018
BBS2	-1.96726	-1.08779	0.0491533	0.269908	0.0318821	0.0393957	0.0181082	424	0.038868	0.0381317	96.8118	516.906	6.24979
FMC1	-1.96655	-0.366269	0.0492348	0.270134	0.108354	0.115514	0.095228	1441	0.133076	0.124936	89.1646	1769.77	7.47917
LANCL1	-1.96651	-0.603543	0.0492394	0.270134	0.0633882	0.0706566	0.0500639	843	0.0761508	0.0733906	93.6612	1012.73	6.92139
HEXB	-1.96065	-0.239299	0.0499202	0.273431	0.173848	0.180825	0.161057	2312	0.22183	0.20035	82.6152	2950.12	7.98994
WDR26	-1.9597	-0.429049	0.0500303	0.273805	0.0896308	0.0968042	0.0764806	1192	0.110555	0.10486	91.0369	1470.27	7.29388
OGT	-1.95651	-0.465502	0.0504049	0.27556	0.0647417	0.0721673	0.0511291	861	0.0831924	0.0799126	93.5258	1106.38	7.00975
ISOC2	-1.95458	-0.257719	0.0506328	0.276345	0.16114	0.168158	0.148274	2143	0.196802	0.179653	83.886	2617.27	7.87027
PTPRK	-1.95391	-0.365308	0.0507124	0.276696	0.125724	0.132597	0.113123	1672	0.154176	0.143386	87.4276	2050.38	7.62627
ATM	-1.95367	-0.481074	0.0507406	0.276766	0.0804572	0.0876235	0.06732	1070	0.0995709	0.09492	91.9543	1324.19	7.18931
ZNF496	-1.95245	-0.771562	0.0508843	0.277306	0.0453418	0.0526438	0.0319557	603	0.0539846	0.0525778	95.4658	717.941	6.57778
UROS	-1.95244	-0.476285	0.050886	0.277306	0.0790285	0.0862289	0.0658287	1051	0.0956539	0.0913514	92.0972	1272.1	7.14921
PCCA	-1.95191	-0.578565	0.0509491	0.277566	0.0544402	0.0618245	0.0409033	724	0.0639073	0.0619482	94.556	849.903	6.7463
NR1H3	-1.95024	-0.899777	0.0511472	0.278477	0.0439883	0.0512493	0.0306775	585	0.0530364	0.0516778	95.6012	705.331	6.56008
WDFY3	-1.95006	-0.459019	0.0511692	0.278512	0.0779758	0.085183	0.0647635	1037	0.0962904	0.0919321	92.2024	1280.57	7.15584
LETMD1	-1.9488	-0.456667	0.0513189	0.279243	0.0866982	0.0937827	0.0737111	1153	0.102518	0.0975963	91.3302	1363.38	7.21846
COX6C	-1.94739	-0.0252657	0.0514883	0.279979	0.73404	0.727252	0.746485	9762	1.40154	0.876111	26.596	18639.1	9.83307
ALDH6A1	-1.9445	-0.799391	0.0518349	0.281539	0.0504549	0.0576409	0.0372816	671	0.0624978	0.0606225	94.9545	831.158	6.72402
ABHD17A	-1.9439	-0.109521	0.051907	0.281846	0.452064	0.456014	0.444823	6012	0.677773	0.517467	54.7936	9013.7	9.10661
STX17	-1.94147	-0.361752	0.0522018	0.28319	0.102339	0.109471	0.0892629	1361	0.125316	0.118064	89.7661	1666.58	7.41913
TMEM179B	-1.9411	-0.139574	0.0522456	0.283342	0.314535	0.32086	0.30294	4183	0.431129	0.358464	68.5465	5733.59	8.65427
HIBADH	-1.93923	-0.528945	0.0524739	0.284409	0.070682	0.0778617	0.0575202	940	0.0842814	0.0809174	92.9318	1120.86	7.02274
SH3D19	-1.93891	-0.399312	0.0525119	0.284529	0.0836905	0.0909936	0.0703025	1113	0.102783	0.0978373	91.6309	1366.92	7.22104
CHAMP1	-1.93408	-0.904811	0.0531029	0.287471	0.0430108	0.0502034	0.0298253	572	0.0530294	0.0516712	95.6989	705.238	6.55995
EDEM3	-1.93285	-0.229806	0.0532547	0.288207	0.135349	0.142592	0.122071	1800	0.176056	0.162166	86.4651	2341.37	7.75892
SERPINF1	-1.92422	-0.531729	0.054327	0.293072	0.0674487	0.0746078	0.0543247	897	0.0953477	0.0910719	93.2551	1268.03	7.14601
RARA	-1.92352	-0.566572	0.0544142	0.293422	0.0748928	0.0818129	0.0622071	996	0.0889343	0.0851995	92.5107	1182.74	7.07643
NDUFS4	-1.92119	-0.197914	0.0547071	0.294737	0.274758	0.280302	0.264593	3654	0.358647	0.30649	72.5242	4769.65	8.47024
UNC93B1	-1.91682	-0.594927	0.0552607	0.297096	0.057072	0.064265	0.0438858	759	0.0713405	0.0689107	94.2928	948.758	6.85621
HAT1	-1.90981	-0.237651	0.0561575	0.301018	0.159335	0.166415	0.146357	2119	0.199372	0.181798	84.0665	2651.45	7.88324
MFAP5	-1.90316	-0.493202	0.0570191	0.305182	0.0935409	0.100291	0.0811674	1244	0.139164	0.130295	90.6459	1850.75	7.52388
BCOR	-1.8991	-0.680432	0.0575517	0.307849	0.0475976	0.0547356	0.0345121	633	0.0583997	0.056758	95.2402	776.657	6.65629
ATP5MPL	-1.89768	-0.108408	0.0577377	0.308566	0.515603	0.517257	0.512569	6857	0.798761	0.587098	48.4397	10622.7	9.27085
SLC48A1	-1.89691	-0.299659	0.0578399	0.30884	0.118054	0.125044	0.105241	1570	0.147949	0.137977	88.1946	1967.58	7.58507
UQCR11	-1.89617	-0.0904839	0.0579377	0.309178	0.570118	0.568972	0.57222	7582	0.9115	0.647888	42.9882	12122	9.40286
TDRD3	-1.89326	-0.465327	0.0583233	0.311052	0.0700805	0.0771644	0.0570942	932	0.0882202	0.0845435	92.992	1173.24	7.06838
IQCN	-1.89294	-0.617379	0.058366	0.311187	0.0588766	0.0658919	0.0460162	783	0.0693683	0.0670681	94.1123	922.529	6.8282
CBFA2T2	-1.89218	-0.914951	0.0584666	0.311447	0.0375216	0.0446252	0.0244994	499	0.0460087	0.0449816	96.2478	611.869	6.41815
PIN4	-1.89159	-0.16097	0.0585451	0.311583	0.257989	0.264846	0.24542	3431	0.338188	0.291317	74.2011	4497.56	8.41151
HERC2	-1.88087	-0.213666	0.0599895	0.318052	0.172945	0.179547	0.160844	2300	0.223319	0.201568	82.7055	2969.92	7.99663
ZNF626	-1.87937	-0.645995	0.060194	0.318855	0.047748	0.0548518	0.0347252	635	0.0575634	0.0559676	95.2252	765.535	6.64188
FANCL	-1.8751	-0.677453	0.0607784	0.321382	0.0515828	0.0585706	0.0387729	686	0.0653378	0.0632919	94.8417	868.927	6.76841
CLASP1	-1.8738	-0.437795	0.060958	0.322124	0.0754192	0.082394	0.0626331	1003	0.092942	0.0888732	92.4581	1236.04	7.12047
ITGB3BP	-1.87375	-0.460479	0.0609648	0.322124	0.0757952	0.0827426	0.0630592	1008	0.09405	0.0898864	92.4205	1250.77	7.13231
ELP4	-1.87335	-0.64623	0.0610206	0.322284	0.0491766	0.0562464	0.0362164	654	0.0608267	0.0590485	95.0823	808.934	6.69695
AHDC1	-1.87272	-0.486504	0.0611064	0.322548	0.0766223	0.0834399	0.0641244	1019	0.0916793	0.0877172	92.3378	1219.24	7.10681
STAU2	-1.87027	-0.333367	0.0614461	0.323771	0.100609	0.107728	0.0875586	1338	0.124792	0.117598	89.9391	1659.61	7.41494
FBXO31	-1.86978	-0.761863	0.061515	0.324039	0.0464697	0.0534573	0.03366	618	0.0576581	0.0560571	95.353	766.795	6.64352
KIAA1217	-1.86698	-0.158839	0.0619041	0.325326	0.256109	0.262057	0.245207	3406	0.351234	0.301018	74.3891	4671.06	8.44935
NEIL1	-1.86543	-0.778374	0.0621209	0.326275	0.0428604	0.0498547	0.0300383	570	0.0539663	0.0525605	95.714	717.698	6.57744
INPP4A	-1.86313	-0.386212	0.0624439	0.327589	0.0880517	0.0949448	0.0754154	1171	0.114982	0.108838	91.1948	1529.14	7.33311
TWF2	-1.8617	-0.218764	0.062645	0.328357	0.207309	0.213364	0.196208	2757	0.267638	0.237156	79.2691	3559.32	8.17761
TNS3	-1.85801	-0.466009	0.0631677	0.330807	0.0736898	0.0806508	0.0609288	980	0.0843686	0.0809979	92.631	1122.02	7.02378
NFIX	-1.85173	-0.348758	0.0640648	0.334726	0.0989548	0.105869	0.0862804	1316	0.124771	0.11758	90.1045	1659.33	7.41477
ACAA1	-1.85157	-0.325852	0.0640873	0.334746	0.12422	0.130854	0.112058	1652	0.156798	0.145656	87.578	2085.25	7.64312
PIH1D1	-1.85128	-0.223164	0.0641297	0.334871	0.189262	0.195584	0.177674	2517	0.236323	0.212142	81.0738	3142.86	8.05321
COL1A1	-1.85035	-0.564804	0.064263	0.335469	0.0736898	0.0804184	0.0613549	980	0.0853101	0.0818657	92.631	1134.54	7.03486
SNAP23	-1.8502	-0.20312	0.0642852	0.335488	0.210392	0.216967	0.198338	2798	0.280207	0.247022	78.9608	3726.47	8.22348
GIPC2	-1.84905	-0.43522	0.0644508	0.335964	0.0746673	0.0815805	0.061994	993	0.0944604	0.0902614	92.5333	1256.23	7.13666
SPOUT1	-1.84903	-0.805008	0.0644529	0.335964	0.049327	0.0561302	0.0368556	656	0.0603454	0.0585947	95.0673	802.533	6.68902
GPR162	-1.84638	-1.43129	0.0648377	0.337545	0.0236108	0.0305636	0.0108649	314	0.0274597	0.0270894	97.6389	365.186	5.90314
DPF2	-1.8463	-0.339876	0.0648483	0.337545	0.106925	0.113771	0.0943758	1422	0.130741	0.122873	89.3075	1738.72	7.46148
NDUFS3	-1.84612	-0.191209	0.0648747	0.337585	0.210918	0.217316	0.19919	2805	0.268744	0.238027	78.9082	3574.02	8.18173
CLEC14A	-1.8435	0.0275378	0.0652564	0.339227	0.840965	0.826612	0.867277	11184	1.93246	1.07584	15.9035	25699.8	10.1543
TNS2	-1.84268	-0.115246	0.0653765	0.339705	0.414242	0.416967	0.409246	5509	0.597548	0.46847	58.5758	7946.79	8.98065
HSPB7	-1.84252	-1.46096	0.0653989	0.339723	0.0296263	0.0364904	0.017043	394	0.0430317	0.0421316	97.0374	572.279	6.35137
SMCO4	-1.83974	-0.371008	0.065806	0.341444	0.0944432	0.10122	0.0820196	1256	0.117358	0.110967	90.5557	1560.75	7.35356
CEP68	-1.83946	-0.205268	0.0658477	0.341508	0.21543	0.221267	0.204729	2865	0.28754	0.252733	78.457	3824	8.24931
TNKS	-1.8394	-0.43053	0.0658564	0.341508	0.0763215	0.0832074	0.0636983	1015	0.0930701	0.0889903	92.3678	1237.74	7.12185
MKNK1	-1.838	-0.470406	0.0660623	0.342099	0.0765471	0.0833236	0.0641244	1018	0.0955734	0.0912779	92.3453	1271.03	7.14837
C20orf194	-1.83798	-0.366199	0.0660654	0.342099	0.0957967	0.102499	0.0835109	1274	0.119117	0.11254	90.4203	1584.14	7.36843
LATS1	-1.83713	-0.338176	0.0661905	0.342648	0.0936913	0.100523	0.0811674	1246	0.115135	0.108976	90.6309	1531.18	7.33445
RORA	-1.8365	-0.35257	0.0662844	0.343035	0.0999323	0.106798	0.0873455	1329	0.126239	0.118884	90.0068	1678.86	7.42646
APOBEC3G	-1.83542	-0.689499	0.0664438	0.343571	0.0503045	0.0571761	0.0377077	669	0.0603972	0.0586435	94.9695	803.222	6.68988
SYNJ2BP	-1.83515	-0.204241	0.0664837	0.343671	0.187909	0.194306	0.176182	2499	0.239105	0.214389	81.2091	3179.85	8.0649
EIF2B1	-1.83411	-0.26369	0.0666378	0.344369	0.136251	0.143173	0.123562	1812	0.168726	0.155914	86.3749	2243.88	7.71641
EPHX2	-1.83285	-0.985216	0.0668243	0.345134	0.0339123	0.0407902	0.0213038	451	0.0403799	0.0395859	96.6088	537.012	6.28788
ANK1	-1.83264	-0.52774	0.0668563	0.3452	0.0648169	0.0718187	0.0519813	862	0.0876426	0.0840126	93.5183	1165.56	7.06181
SYT7	-1.83222	-0.790153	0.0669193	0.345426	0.0432363	0.0500872	0.0306775	575	0.0546812	0.0532386	95.6764	727.206	6.59058
NTPCR	-1.83149	-0.412181	0.0670277	0.345887	0.0960223	0.102731	0.0837239	1277	0.116035	0.109782	90.3978	1543.15	7.34223
MTFR1L	-1.83114	-0.383953	0.0670799	0.346057	0.0971502	0.103777	0.0850021	1292	0.117951	0.111498	90.285	1568.64	7.3586
ERG28	-1.83056	-0.402965	0.0671667	0.346405	0.0925634	0.0992446	0.0803153	1231	0.112023	0.106181	90.7437	1489.8	7.30707
CCDC126	-1.82939	-0.545749	0.0673416	0.347009	0.0665464	0.0733295	0.0541116	885	0.0804615	0.0773883	93.3454	1070.06	6.9764
ARHGEF26	-1.82911	-0.634044	0.0673827	0.347029	0.0505301	0.0574085	0.0379207	672	0.0629954	0.0610908	94.947	837.776	6.73194
THYN1	-1.82732	-0.245851	0.0676521	0.347899	0.130085	0.136897	0.117597	1730	0.160393	0.148759	86.9915	2133.07	7.66578
NOTCH3	-1.82504	-0.213171	0.0679951	0.349176	0.333484	0.33097	0.338091	4435	0.526308	0.422852	66.6516	6999.37	8.85372
TMEM26	-1.82442	-0.571034	0.0680879	0.349553	0.0541394	0.061011	0.0415424	720	0.0683342	0.0661006	94.5861	908.776	6.8132
HOXB6	-1.82098	-0.415287	0.06861	0.351431	0.0657192	0.0726322	0.0530464	874	0.085203	0.0817671	93.4281	1133.11	7.03361
MIB1	-1.81815	-0.262474	0.0690418	0.353241	0.118355	0.12516	0.10588	1574	0.14935	0.139197	88.1645	1986.21	7.59449
TCEA2	-1.81632	-0.256702	0.0693214	0.354469	0.14159	0.148286	0.129314	1883	0.175152	0.161397	85.841	2329.35	7.75377
MAP2K1	-1.81432	-0.520621	0.0696278	0.355935	0.0688774	0.0756537	0.056455	916	0.0828996	0.0796423	93.1123	1102.48	7.00623
MINDY4	-1.81342	-0.889152	0.0697664	0.356542	0.0369953	0.0438117	0.0244994	492	0.0451935	0.044202	96.3005	601.028	6.4003
CISD1	-1.81218	-0.275877	0.0699582	0.357218	0.122415	0.128995	0.110354	1628	0.1525	0.141934	87.7585	2028.1	7.61535
PGM1	-1.809	-0.604462	0.0704517	0.359329	0.0572975	0.0640325	0.044951	762	0.0774548	0.0746016	94.2702	1030.07	6.93835
COQ9	-1.80862	-0.445814	0.07051	0.359525	0.0845928	0.091226	0.0724329	1125	0.105913	0.100671	91.5407	1408.53	7.25101
HTRA1	-1.8082	-0.269654	0.0705755	0.359757	0.146026	0.152586	0.134001	1942	0.192019	0.175649	85.3974	2553.66	7.84568
FAHD2A	-1.80742	-0.593437	0.0706972	0.360174	0.0609068	0.0676351	0.0485726	810	0.0703139	0.067952	93.9093	935.105	6.84173
PFKM	-1.80398	-0.419385	0.071235	0.362093	0.0814347	0.0882045	0.0690243	1083	0.0978003	0.0933085	91.8565	1300.65	7.17139
IL6ST	-1.80193	-0.112911	0.0715564	0.363521	0.454696	0.457176	0.450149	6047	0.685948	0.522328	54.5304	9122.43	9.1186
PSMA3	-1.79783	-0.115461	0.0722043	0.366192	0.395669	0.399651	0.388368	5262	0.56116	0.445429	60.4331	7462.87	8.91783
RPA2	-1.79745	-0.266305	0.0722647	0.366395	0.14377	0.150145	0.132084	1912	0.180062	0.165567	85.623	2394.65	7.78141
ATP8A1	-1.79565	-0.618366	0.0725496	0.367736	0.0494022	0.0561302	0.0370686	657	0.0643763	0.062389	95.0598	856.14	6.7536
IGBP1	-1.79552	-0.201974	0.0725707	0.367739	0.19791	0.203951	0.186834	2632	0.253993	0.226333	80.209	3377.85	8.12529
MYO5C	-1.79335	-0.688246	0.0729167	0.369284	0.0482743	0.054968	0.0360034	642	0.0618098	0.0599748	95.1726	822.008	6.71297
SPNS1	-1.79089	-0.328891	0.0733103	0.371069	0.0933153	0.0999419	0.0811674	1241	0.11346	0.107472	90.6685	1508.9	7.3198
CREB3L4	-1.78881	-1.15815	0.0736454	0.372556	0.028724	0.0354445	0.0164039	382	0.0360329	0.0353989	97.1276	479.202	6.17421
ZMAT1	-1.78805	-0.561953	0.0737681	0.373071	0.0615836	0.0682162	0.0494248	819	0.0766329	0.0738385	93.8416	1019.14	6.9277
GPAA1	-1.78687	-0.227692	0.0739582	0.373927	0.169411	0.175596	0.158074	2253	0.21135	0.191735	83.0589	2810.74	7.94156
C9orf40	-1.78422	-0.572252	0.0743878	0.375586	0.0602301	0.0668216	0.0481466	801	0.0732903	0.070729	93.977	974.688	6.88314
PLSCR4	-1.78412	-0.405213	0.0744043	0.375586	0.0813595	0.0880883	0.0690243	1082	0.0984409	0.0938918	91.864	1309.17	7.17791
ABHD14A	-1.7833	-0.652081	0.074538	0.375677	0.0556433	0.0622894	0.0434597	740	0.0675587	0.0653744	94.4357	898.463	6.8018
GMFB	-1.78326	-0.299035	0.0745434	0.375677	0.124445	0.130854	0.112697	1655	0.153204	0.142544	87.5555	2037.46	7.61995
TMEM218	-1.78311	-0.463986	0.074568	0.375677	0.0742161	0.0808832	0.061994	987	0.090419	0.086562	92.5784	1202.48	7.09297
MLXIP	-1.78307	-0.274453	0.0745757	0.375677	0.128581	0.135038	0.116745	1710	0.156208	0.145146	87.1419	2077.41	7.63936
SUN1	-1.78067	-0.131775	0.0749658	0.377431	0.354538	0.358861	0.346613	4715	0.508862	0.411356	64.5462	6767.36	8.82001
MAPRE2	-1.77772	-0.401246	0.0754491	0.379652	0.0944432	0.100988	0.0824457	1256	0.109005	0.103464	90.5557	1449.66	7.27978
CBX1	-1.77715	-0.245932	0.0755439	0.379816	0.156478	0.162812	0.144866	2081	0.197911	0.180579	84.3522	2632.01	7.87588
FRY	-1.77109	-0.128429	0.0765463	0.384205	0.344086	0.348635	0.335748	4576	0.48285	0.393966	65.5914	6421.43	8.76755
ZNF385A	-1.76967	-0.619869	0.076782	0.385053	0.044665	0.0513655	0.0323818	594	0.0481721	0.0470478	95.5335	640.641	6.46403
TAF1	-1.76956	-0.37845	0.0768009	0.385053	0.0951951	0.101685	0.0832978	1266	0.120337	0.113629	90.4805	1600.36	7.37861
ETFA	-1.76764	-0.245911	0.0771217	0.386554	0.149936	0.156421	0.138049	1994	0.188699	0.17286	85.0064	2509.51	7.82824
TMEM38A	-1.76693	-0.607495	0.07724	0.386931	0.0484999	0.0552005	0.0362164	645	0.0627229	0.0608344	95.15	834.152	6.72761
STARD13	-1.7666	-0.321158	0.077295	0.387099	0.113016	0.119233	0.101619	1503	0.135806	0.127342	88.6984	1806.08	7.49947
CBFB	-1.76636	-0.685471	0.0773346	0.38719	0.0569968	0.0634515	0.045164	758	0.0688067	0.0665428	94.3003	915.06	6.82008
GSTM4	-1.76503	-0.749592	0.0775592	0.38771	0.0424092	0.0490413	0.0302514	564	0.050884	0.0496318	95.7591	676.707	6.51871
MINK1	-1.76498	-0.602983	0.0775679	0.38771	0.0519588	0.0585706	0.0398381	691	0.0629673	0.0610644	94.8041	837.403	6.7315
FKBP3	-1.76453	-0.212187	0.0776426	0.387976	0.201594	0.207438	0.190882	2681	0.262648	0.233211	79.8406	3492.96	8.15879
PGLS	-1.76067	-0.188534	0.0782935	0.390634	0.240093	0.245671	0.229868	3193	0.304801	0.26605	75.9907	4053.55	8.30759
LDB3	-1.76045	-0.540198	0.0783319	0.390634	0.0834649	0.0898315	0.0717938	1110	0.105932	0.100688	91.6535	1408.79	7.25119
PTBP2	-1.76044	-0.556379	0.0783339	0.390634	0.0633882	0.0698431	0.0515552	843	0.0760292	0.0732776	93.6612	1011.11	6.9198
ARHGAP35	-1.75752	-0.496739	0.0788289	0.392378	0.0694789	0.0760023	0.0575202	924	0.0844056	0.081032	93.0521	1122.51	7.02421
HOXA4	-1.75575	-0.54027	0.0791312	0.393447	0.0593278	0.0658919	0.0472944	789	0.0727032	0.0701818	94.0672	966.88	6.87511
ST3GAL5	-1.75487	-1.3129	0.0792822	0.393871	0.0259418	0.0325392	0.0138475	345	0.0314637	0.0309789	97.4058	418.436	6.03891
UBA6	-1.75191	-0.342944	0.0797893	0.395953	0.1067	0.112958	0.095228	1419	0.135322	0.126916	89.33	1799.65	7.4959
CHCHD3	-1.75164	-0.286127	0.0798353	0.396072	0.125423	0.131784	0.113762	1668	0.155107	0.144193	87.4577	2062.77	7.63229
BCL6	-1.75131	-0.293894	0.0798918	0.396237	0.0906083	0.0973852	0.0781849	1205	0.102799	0.0978519	90.9392	1367.13	7.2212
TRAPPC6A	-1.75119	-0.254306	0.0799126	0.396237	0.119032	0.125508	0.107158	1583	0.144315	0.134806	88.0968	1919.25	7.56021
FAM78A	-1.74658	-1.12015	0.0807105	0.39996	0.0307542	0.0374201	0.0185343	409	0.037423	0.0367397	96.9246	497.688	6.21198
NNMT	-1.7462	-0.408291	0.0807757	0.400076	0.0797804	0.0862289	0.0679591	1061	0.114869	0.108737	92.022	1527.64	7.33214
RABGAP1	-1.74191	-0.297757	0.0815248	0.403231	0.124671	0.130854	0.113336	1658	0.154453	0.143627	87.5329	2054.07	7.62806
VAV3	-1.74033	-0.872117	0.081801	0.404323	0.0337619	0.0403254	0.0217299	449	0.0434429	0.0425257	96.6238	577.747	6.36086
TMEM19	-1.74026	-0.620857	0.0818131	0.404323	0.049703	0.0562464	0.0377077	661	0.0615605	0.05974	95.0297	818.693	6.70893
KL	-1.73953	-0.586234	0.0819417	0.404847	0.0560192	0.0625218	0.0440988	745	0.0709537	0.0685496	94.3981	943.613	6.85078
EWSR1	-1.73909	-0.153672	0.0820194	0.40512	0.219265	0.225334	0.208138	2916	0.28649	0.251918	78.0735	3810.03	8.24566
PGS1	-1.73892	-0.3303	0.0820485	0.405152	0.091661	0.0981987	0.0796762	1219	0.114913	0.108777	90.8339	1528.23	7.33252
SQOR	-1.73819	-0.31998	0.0821775	0.405678	0.0988796	0.105288	0.0871325	1315	0.123861	0.11677	90.112	1647.23	7.40746
ANKRD12	-1.73709	-0.078084	0.0823712	0.4063	0.556358	0.555142	0.558585	7399	0.926733	0.655826	44.3642	12324.6	9.41944
KSR1	-1.73652	-0.723722	0.0824722	0.40664	0.0407549	0.0472981	0.0287601	542	0.0512896	0.0500176	95.9245	682.1	6.52664
HLA-E	-1.73633	0.0665589	0.0825056	0.40664	0.961576	0.952005	0.979122	12788	3.13615	1.41977	3.84239	41707.7	10.6385
LMBRD1	-1.73378	-0.198276	0.0829572	0.408406	0.159035	0.165369	0.147422	2115	0.200609	0.182829	84.0965	2667.9	7.88942
FMNL3	-1.7331	-0.222403	0.0830776	0.408887	0.152267	0.158512	0.140818	2025	0.195685	0.17872	84.7733	2602.42	7.86458
TLR5	-1.73144	-1.19851	0.0833724	0.409987	0.026017	0.0325392	0.0140605	346	0.0266144	0.0262664	97.3983	353.945	5.87196
CAMK2G	-1.73037	-0.356726	0.0835642	0.410721	0.0876006	0.0940151	0.0758415	1165	0.106258	0.100983	91.2399	1413.13	7.25427
FN1	-1.72484	-0.440628	0.0845567	0.414918	0.0678998	0.0743754	0.056029	903	0.0956475	0.0913455	93.21	1272.02	7.14914
RPS3A	-1.72221	0.00637358	0.0850307	0.41672	0.92052	0.916444	0.927993	12242	2.76402	1.32549	7.94797	36758.8	10.5122
TXNDC9	-1.722	-0.18781	0.0850688	0.416749	0.176404	0.182801	0.164678	2346	0.225655	0.203476	82.3596	3000.99	8.00703
BID	-1.72069	-0.212847	0.0853079	0.417693	0.138807	0.145381	0.126758	1846	0.180918	0.166292	86.1193	2406.03	7.78615
LPIN2	-1.71966	-1.00696	0.0854934	0.418487	0.037672	0.0440442	0.0259906	501	0.0450996	0.0441122	96.2328	599.78	6.39823
ASB9	-1.71737	-0.930276	0.0859116	0.420191	0.0348146	0.0412551	0.0230081	463	0.0424868	0.041609	96.5185	565.032	6.33865
ZBTB4	-1.71625	-0.207161	0.0861167	0.420966	0.173923	0.180128	0.162548	2313	0.222719	0.201077	82.6077	2961.94	7.99394
SUSD4	-1.71531	-2.07759	0.0862881	0.42165	0.0173697	0.0238234	0.00553899	231	0.0180525	0.0178914	98.263	240.08	5.48513
EPB41L1	-1.7151	-0.242977	0.0863275	0.421652	0.167005	0.17269	0.156583	2221	0.198735	0.181267	83.2995	2642.97	7.88004
TRIM38	-1.71428	-0.283049	0.0864766	0.422266	0.140687	0.146659	0.12974	1871	0.182841	0.167919	85.9313	2431.6	7.79672
AP3S1	-1.71387	-0.245641	0.0865534	0.422297	0.139785	0.146194	0.128036	1859	0.170944	0.157811	86.0215	2273.39	7.72947
MCRIP2	-1.71374	-1.03398	0.0865773	0.422299	0.0320325	0.038466	0.0202386	426	0.0385854	0.0378596	96.7968	513.147	6.24251
MYCBP2	-1.71128	-0.149776	0.0870294	0.424044	0.255282	0.260779	0.245207	3395	0.342828	0.294778	74.4718	4559.26	8.42514
TMEM256	-1.70867	-0.152646	0.0875118	0.426164	0.281299	0.286113	0.272476	3741	0.366462	0.312225	71.8701	4873.58	8.49179
HID1-AS1	-1.70822	-0.767222	0.0875946	0.426452	0.0403038	0.046717	0.0285471	536	0.0513643	0.0500887	95.9696	683.094	6.5281
RNF166	-1.70715	-0.519557	0.0877934	0.426957	0.0664712	0.0727484	0.0549638	884	0.0814123	0.0782679	93.3529	1082.7	6.98814
IGIP	-1.70617	-0.675734	0.0879762	0.427731	0.0395518	0.0460198	0.0276949	526	0.0462882	0.0452489	96.0448	615.587	6.4242
KIT	-1.70515	-2.2543	0.0881659	0.428321	0.0172945	0.0237071	0.00553899	230	0.0220897	0.0218493	98.2705	293.771	5.6862
SF3A1	-1.70514	-0.292577	0.088169	0.428321	0.117302	0.123417	0.106093	1560	0.146287	0.136528	88.2698	1945.47	7.57377
TPCN1	-1.70461	-0.821521	0.0882669	0.428681	0.0397774	0.046136	0.028121	529	0.0467842	0.0457228	96.0223	622.183	6.43484
JUND	-1.70446	0.00946841	0.0882951	0.428702	0.834875	0.827891	0.847678	11103	2.20687	1.16529	16.5125	29349.1	10.2871
CAMKK1	-1.70197	-1.5375	0.0887615	0.430734	0.0219565	0.0283556	0.0102258	292	0.0281859	0.0277959	97.8043	374.844	5.92917
CC2D2A	-1.70153	-0.997987	0.0888435	0.431016	0.0321829	0.0385822	0.0204516	428	0.0376915	0.0369986	96.7817	501.26	6.21912
CMYA5	-1.69956	-1.17623	0.0892134	0.432406	0.0278968	0.0342824	0.0161909	371	0.0412886	0.040459	97.2103	549.097	6.31009
TSPAN6	-1.69949	-0.439991	0.0892263	0.432406	0.0700053	0.076351	0.0583724	931	0.0863418	0.0828159	92.9995	1148.26	7.04687
GSAP	-1.69862	-0.557467	0.0893902	0.432851	0.0532371	0.0596165	0.0415424	708	0.0660383	0.0639493	94.6763	878.244	6.77906
KCNMB3	-1.69546	-1.0851	0.0899888	0.435398	0.0312054	0.0375363	0.0195995	415	0.0380591	0.0373528	96.8795	506.148	6.2288
HERC1	-1.68915	-0.172407	0.0911908	0.440739	0.224002	0.229402	0.214103	2979	0.300209	0.262525	77.5998	3992.47	8.29242
SLC35C2	-1.68801	-0.440663	0.0914097	0.441592	0.0669975	0.0733295	0.0553899	891	0.0810099	0.0778957	93.3002	1077.35	6.98319
GHDC	-1.68766	-0.459421	0.0914773	0.441592	0.0657192	0.0720511	0.0541116	874	0.0795265	0.0765225	93.4281	1057.62	6.96472
NEB	-1.68546	-0.777876	0.0919006	0.443098	0.0378224	0.0441604	0.0262037	503	0.059102	0.0574214	96.2178	785.997	6.66822
INF2	-1.68494	-0.285789	0.092	0.443459	0.13971	0.145497	0.129101	1858	0.176661	0.162681	86.029	2349.42	7.76235
VPS41	-1.68434	-0.401265	0.0921159	0.443661	0.0894804	0.0956421	0.0781849	1190	0.111938	0.106105	91.052	1488.67	7.30631
HMGCLL1	-1.67757	-1.10426	0.0934315	0.449756	0.0266937	0.0330041	0.0151257	355	0.0276273	0.0272525	97.3306	367.415	5.90921
RAPGEF4	-1.67556	-0.355724	0.0938236	0.451083	0.0868486	0.0930854	0.0754154	1155	0.112254	0.106389	91.3151	1492.86	7.30912
AASS	-1.67552	-0.861667	0.0938324	0.451083	0.0343635	0.040674	0.0227951	457	0.0405877	0.0397857	96.5637	539.776	6.293
FAM217B	-1.67394	-0.269763	0.0941418	0.452328	0.114595	0.12086	0.10311	1524	0.141684	0.132504	88.5405	1884.25	7.54182
METTL21A	-1.67354	-0.332741	0.0942208	0.452587	0.0901572	0.0964555	0.078611	1199	0.112491	0.106602	90.9843	1496.02	7.31123
COMMD7	-1.67247	-0.155718	0.0944316	0.453357	0.274457	0.279256	0.265658	3650	0.364721	0.31095	72.5543	4850.43	8.48703
PBX2	-1.67162	-0.423922	0.0945998	0.454044	0.0815099	0.0876235	0.0703025	1084	0.102779	0.0978335	91.849	1366.86	7.221
AGAP1	-1.67141	-0.379742	0.0946408	0.454119	0.0866982	0.092853	0.0754154	1153	0.105712	0.100489	91.3302	1405.86	7.24912
MYCBP	-1.66861	-0.612259	0.0951948	0.456169	0.0458681	0.052179	0.0342991	610	0.0549042	0.0534499	95.4132	730.171	6.59465
SCARB2	-1.66763	-0.144714	0.09539	0.456714	0.315588	0.319349	0.308692	4197	0.437102	0.362629	68.4412	5813.02	8.66803
MGAT5	-1.66754	-0.506141	0.0954073	0.456714	0.0595533	0.0657757	0.0481466	792	0.0726452	0.0701277	94.0447	966.108	6.87431
VPS37B	-1.66657	-0.278477	0.0956009	0.457263	0.115347	0.121441	0.104176	1534	0.148037	0.138053	88.4653	1968.74	7.58566
SEMA5A	-1.66631	-0.644255	0.0956508	0.457379	0.040379	0.046717	0.0287601	537	0.0443045	0.0433511	95.9621	589.205	6.38047
FAM171B	-1.66506	-0.553347	0.0959013	0.458334	0.047748	0.0540383	0.0362164	635	0.0585569	0.0569066	95.2252	778.749	6.65897
SLC27A1	-1.66273	-1.09891	0.0963665	0.46019	0.0303782	0.0366066	0.0189604	404	0.0371543	0.0364807	96.9622	494.115	6.20479
ANAPC16	-1.66162	-0.123639	0.0965896	0.461133	0.400707	0.403719	0.395185	5329	0.573262	0.453151	59.9293	7623.81	8.93916
CETN3	-1.66115	-0.249108	0.0966831	0.461457	0.110234	0.11656	0.0986366	1466	0.137422	0.128764	88.9766	1827.57	7.51129
LEPR	-1.65904	-0.739157	0.0971071	0.463112	0.0397022	0.0459035	0.028334	528	0.0513615	0.050086	96.0298	683.057	6.52804
TBC1D2B	-1.65881	-0.486066	0.0971537	0.463212	0.059403	0.0656595	0.0479335	790	0.0704138	0.0680453	94.0597	936.434	6.84315
PHF21A	-1.65263	-0.51843	0.0984058	0.467694	0.0525603	0.058803	0.0411163	699	0.063481	0.0615475	94.744	844.234	6.73961
CLASP2	-1.65143	-0.447959	0.0986509	0.468735	0.0761711	0.0821615	0.0651896	1013	0.093015	0.0889399	92.3829	1237.01	7.12126
ATP13A2	-1.64899	-0.353115	0.0991501	0.470858	0.0848936	0.0909936	0.0737111	1129	0.106762	0.101439	91.5106	1419.83	7.259
SBF2	-1.64637	-0.242891	0.0996886	0.472916	0.137454	0.143289	0.126758	1828	0.171236	0.15806	86.2546	2277.27	7.73117
FAM110D	-1.64545	-0.184931	0.0998774	0.473562	0.202797	0.208367	0.192586	2697	0.278408	0.245615	79.7203	3702.54	8.21705
AVPR1A	-1.64499	-0.379422	0.0999714	0.473742	0.0859463	0.0920395	0.0747763	1143	0.0949648	0.0907222	91.4054	1262.94	7.14199
GNB2	-1.64488	-0.108754	0.0999943	0.473742	0.449282	0.451249	0.445675	5975	0.656326	0.504602	55.0718	8728.48	9.07446
PHC3	-1.64419	-0.327644	0.100136	0.474176	0.0894052	0.0955259	0.0781849	1189	0.11305	0.107104	91.0595	1503.46	7.31619
TMEM201	-1.64418	-1.23536	0.100139	0.474176	0.0270697	0.0332365	0.0157648	360	0.0319358	0.0314365	97.293	424.715	6.05377
CD302	-1.64386	-0.370704	0.100206	0.474368	0.080006	0.0863451	0.0683852	1064	0.0926384	0.0885953	91.9994	1232	7.1172
PCDH17	-1.64323	-0.296763	0.100335	0.474853	0.114971	0.120976	0.103963	1529	0.140722	0.131661	88.5029	1871.46	7.53501
MANSC1	-1.64275	-0.26188	0.100435	0.475126	0.0997819	0.105985	0.0884107	1327	0.125634	0.118346	90.0218	1670.81	7.42166
SERINC3	-1.64264	-0.0998143	0.100457	0.475126	0.465674	0.467519	0.462292	6193	0.69676	0.52872	53.4326	9266.21	9.13424
DDR2	-1.64125	-0.204285	0.100745	0.476294	0.153169	0.15921	0.142096	2037	0.184675	0.169468	84.6831	2455.99	7.80669
ATP7A	-1.63975	-0.413034	0.101058	0.477396	0.0603805	0.0665892	0.0489987	803	0.0729796	0.0704395	93.962	970.556	6.8789
EIF2S3	-1.63556	-0.230339	0.101933	0.480898	0.158734	0.164439	0.148274	2111	0.198277	0.180885	84.1266	2636.88	7.87773
COA5	-1.6334	-0.217617	0.102385	0.482907	0.144146	0.150145	0.133149	1917	0.179076	0.164731	85.5854	2381.53	7.77592
UXS1	-1.63211	-0.45745	0.102657	0.48406	0.063689	0.0698431	0.0524073	847	0.0771286	0.0742988	93.6311	1025.73	6.93414
KANK2	-1.63185	-0.259934	0.10271	0.484112	0.127453	0.133411	0.116532	1695	0.155501	0.144534	87.2547	2068.01	7.63482
FHOD1	-1.6318	-0.44214	0.102721	0.484112	0.0641402	0.0701917	0.0530464	853	0.0797767	0.0767543	93.586	1060.95	6.96786
PCNA	-1.63064	-0.288912	0.102967	0.485143	0.110309	0.116444	0.0990626	1467	0.139805	0.130857	88.9691	1859.27	7.52847
GABARAPL2	-1.63012	-0.064777	0.103075	0.485526	0.602226	0.600465	0.605454	8009	0.988246	0.687253	39.7774	13142.7	9.4837
MRPL58	-1.62769	-0.530351	0.10359	0.487696	0.0618092	0.0679837	0.05049	822	0.0775554	0.0746949	93.8191	1031.41	6.93965
TOB2	-1.6248	-0.238757	0.104205	0.490107	0.127679	0.133643	0.116745	1698	0.156447	0.145352	87.2321	2080.59	7.64089
NDUFV1	-1.62477	-0.18043	0.104211	0.490107	0.216482	0.221732	0.20686	2879	0.279519	0.246484	78.3518	3717.32	8.22103
ZFAND1	-1.62324	-0.204346	0.104539	0.491518	0.180314	0.185938	0.170004	2398	0.232508	0.209051	81.9686	3092.13	8.03694
FBXL7	-1.62018	-0.378134	0.105194	0.493826	0.0736146	0.0797211	0.0624201	979	0.0911575	0.0872391	92.6385	1212.3	7.1011
ADAM23	-1.61606	-0.385495	0.106082	0.497364	0.0828634	0.0887856	0.0720068	1102	0.106795	0.101468	91.7137	1420.26	7.2593
DAAM2	-1.61602	-0.239585	0.10609	0.497364	0.120836	0.127019	0.109501	1607	0.138695	0.129883	87.9164	1844.51	7.52051
RARRES1	-1.61343	-0.432702	0.106651	0.499489	0.0660952	0.0721673	0.0549638	879	0.0857783	0.082297	93.3905	1140.77	7.04033
TMEM91	-1.61312	-0.384465	0.106718	0.499674	0.0678246	0.0739105	0.0566681	902	0.0822703	0.0790609	93.2175	1094.11	6.99861
ARHGEF25	-1.6129	-0.278932	0.106766	0.499767	0.0903075	0.0964555	0.0790371	1201	0.10043	0.0957013	90.9692	1335.62	7.1979
TSC22D1	-1.60837	-0.0634216	0.107755	0.503709	0.585157	0.578733	0.596932	7782	1.04496	0.715377	41.4843	13896.9	9.53949
TBK1	-1.60541	-0.226256	0.108403	0.506113	0.104143	0.110285	0.0928845	1385	0.130129	0.122332	89.5857	1730.58	7.45679
PARP4	-1.60409	-0.298597	0.108694	0.50721	0.0935409	0.099477	0.0826587	1244	0.119001	0.112436	90.6459	1582.59	7.36745
ALDH2	-1.60347	-0.208022	0.108831	0.507587	0.181217	0.186752	0.171069	2410	0.228396	0.205709	81.8783	3037.44	8.0191
LYRM1	-1.6007	-0.258544	0.109443	0.509486	0.12234	0.128298	0.111419	1627	0.151712	0.141249	87.766	2017.61	7.61017
AKAP8L	-1.60064	-0.24834	0.109458	0.509486	0.13595	0.141778	0.125266	1808	0.167356	0.154741	86.405	2225.67	7.70826
PUM2	-1.59448	-0.19398	0.110828	0.515031	0.162644	0.168507	0.151896	2163	0.205706	0.187065	83.7356	2735.68	7.9145
PPP1R35	-1.59434	-0.253665	0.110859	0.515043	0.15535	0.160721	0.145505	2066	0.199057	0.181535	84.465	2647.25	7.88166
LRRC39	-1.59418	-1.78656	0.110896	0.515082	0.0180465	0.0240558	0.00703025	240	0.0281751	0.0277855	98.1954	374.701	5.92879
PIK3CB	-1.59404	-0.244697	0.110926	0.515089	0.103015	0.109006	0.0920324	1370	0.131821	0.123828	89.6985	1753.09	7.46971
AKT2	-1.59385	-0.540196	0.110969	0.515153	0.0572975	0.0632191	0.0464423	762	0.0700663	0.0677206	94.2702	931.811	6.8382
KIZ	-1.59323	-0.514827	0.111108	0.515666	0.0470712	0.0531087	0.0360034	626	0.0570534	0.0554852	95.2929	758.753	6.63299
PIR	-1.59174	-0.326664	0.111444	0.516825	0.0861719	0.0921557	0.0752024	1146	0.107116	0.101759	91.3828	1424.54	7.2623
CALCOCO1	-1.59117	-0.306009	0.11157	0.517145	0.0954959	0.101336	0.0847891	1270	0.119444	0.112832	90.4504	1588.48	7.37116
FOXJ2	-1.58948	-0.427159	0.111953	0.518385	0.0700805	0.0760023	0.0592245	932	0.0845728	0.0811861	92.992	1124.73	7.02619
ATP5F1A	-1.58774	-0.127741	0.112344	0.519929	0.362283	0.365137	0.357052	4818	0.503527	0.407814	63.7717	6696.41	8.80948
GAS1	-1.58624	-0.950381	0.112686	0.521107	0.0336867	0.0396281	0.0227951	448	0.0401938	0.0394071	96.6313	534.538	6.28327
CHST15	-1.58502	-1.22755	0.112962	0.521846	0.0245883	0.0305636	0.0136344	327	0.0315875	0.0310989	97.5412	420.082	6.04283
ATP5F1D	-1.582	-0.0808084	0.11365	0.524218	0.554027	0.550959	0.559651	7368	0.890911	0.637059	44.5973	11848.2	9.38002
TIMMDC1	-1.5817	-0.182699	0.113718	0.524397	0.189112	0.194887	0.178526	2515	0.244469	0.218709	81.0888	3251.2	8.08709
SEC16B	-1.58119	-1.05731	0.113834	0.524798	0.0287992	0.0347472	0.0178952	383	0.0371209	0.0364485	97.1201	493.671	6.20389
ZFP14	-1.58104	-0.599266	0.11387	0.524828	0.0521092	0.0579895	0.0413294	693	0.0641935	0.0622173	94.7891	853.71	6.75076
PGM5-AS1	-1.58072	-0.616018	0.113942	0.525024	0.0441387	0.0500872	0.0332339	587	0.0488057	0.0476521	95.5861	649.067	6.47708
LGALS8	-1.58002	-0.288968	0.114101	0.525625	0.108053	0.113887	0.0973583	1437	0.138838	0.130008	89.1947	1846.4	7.52153
ATL2	-1.57968	-0.477057	0.11418	0.525854	0.0560944	0.0620569	0.045164	746	0.0669898	0.0648414	94.3906	890.897	6.79335
TMEM150C	-1.57911	-0.167894	0.11431	0.526318	0.213625	0.219059	0.203664	2841	0.285702	0.251305	78.6375	3799.55	8.2429
MOB4	-1.57895	-0.185923	0.114348	0.526358	0.180991	0.186636	0.170643	2407	0.229847	0.20689	81.9009	3056.73	8.02543
TRPM7	-1.57828	-0.429662	0.114501	0.526925	0.0676743	0.0735619	0.0568811	900	0.0845822	0.0811948	93.2326	1124.86	7.0263
EPSTI1	-1.57774	-0.317482	0.114626	0.527327	0.0985788	0.104358	0.0879847	1311	0.13349	0.125301	90.1421	1775.28	7.48228
TTC28	-1.57654	-0.313713	0.114901	0.528363	0.114595	0.120046	0.104602	1524	0.143439	0.134041	88.5405	1907.6	7.55412
RNF38	-1.57353	-0.22198	0.115596	0.531289	0.121062	0.127019	0.110141	1610	0.151179	0.140787	87.8938	2010.53	7.60665
KIAA1551	-1.57288	-0.145015	0.115747	0.531837	0.321603	0.325044	0.315296	4277	0.461802	0.37967	67.8397	6141.51	8.72299
EP300	-1.57258	-0.203462	0.115815	0.531887	0.150538	0.156304	0.139966	2002	0.189618	0.173632	84.9462	2521.73	7.8331
COX6B1	-1.57204	-0.0485913	0.115942	0.532202	0.630724	0.625102	0.641031	8388	1.07039	0.727736	36.9276	14235.1	9.56353
PLN	-1.57195	-0.436332	0.115961	0.532202	0.1261	0.13097	0.117171	1677	0.165341	0.153013	87.39	2198.86	7.69615
TRDN	-1.57029	-1.53718	0.116348	0.533652	0.0231596	0.0290529	0.0123562	308	0.0359094	0.0352797	97.684	477.559	6.17078
SOCS2	-1.56963	-0.33533	0.1165	0.533942	0.0909091	0.096688	0.0803153	1209	0.115699	0.109482	90.9091	1538.69	7.33933
COPS7A	-1.5681	-0.345302	0.116859	0.535176	0.0902323	0.0959907	0.0796762	1200	0.106669	0.101355	90.9768	1418.59	7.25813
ERAP1	-1.56686	-0.4225	0.117147	0.536223	0.0791789	0.0848344	0.0688112	1053	0.0995687	0.094918	92.0821	1324.16	7.18929
ETFRF1	-1.56611	-0.215818	0.117324	0.536747	0.167306	0.172807	0.157222	2225	0.21255	0.192726	83.2694	2826.7	7.94722
FAM208A	-1.56603	-0.288179	0.117342	0.536747	0.115347	0.121092	0.104815	1534	0.14286	0.133534	88.4653	1899.9	7.55008
PARK7	-1.56599	-0.0445566	0.117351	0.536747	0.656365	0.650668	0.666809	8729	1.1346	0.758277	34.3635	15089	9.62179
CYB561D2	-1.56556	-0.458088	0.117451	0.537066	0.0572223	0.0631028	0.0464423	761	0.0724727	0.0699669	94.2778	963.814	6.87194
RBBP4	-1.56497	-0.16553	0.11759	0.537368	0.204451	0.209878	0.194504	2719	0.259737	0.230903	79.5549	3454.24	8.14765
AC104211.2	-1.56383	-0.746879	0.117857	0.538331	0.0348898	0.0407902	0.0240733	464	0.04818	0.0470553	96.511	640.746	6.46419
LUC7L2	-1.5637	-0.213521	0.117889	0.538331	0.164148	0.169553	0.154239	2183	0.204232	0.185842	83.5852	2716.08	7.90731
KLF16	-1.56319	-0.89264	0.118008	0.538656	0.0345891	0.0404416	0.0238602	460	0.0416064	0.0407642	96.5411	553.324	6.31775
PDE4DIP	-1.56104	-0.780063	0.118513	0.540689	0.0421836	0.0479954	0.0315296	561	0.0572874	0.0557066	95.7816	761.865	6.63708
LRBA	-1.55904	-0.436838	0.118987	0.542439	0.0563952	0.0622894	0.0455901	750	0.0712515	0.0688276	94.3605	947.574	6.85496
SVBP	-1.55778	-0.198106	0.119285	0.543659	0.177307	0.182336	0.168087	2358	0.217419	0.196733	82.2693	2891.46	7.96986
KYAT3	-1.55738	-0.835592	0.119379	0.54395	0.0383487	0.0441604	0.0276949	510	0.046005	0.0449782	96.1651	611.821	6.41807
FUZ	-1.55598	-1.50868	0.119714	0.545061	0.0218062	0.0276583	0.011078	290	0.0255999	0.0252777	97.8194	340.453	5.83321
ACTL6A	-1.55473	-0.230177	0.12001	0.546039	0.120084	0.125857	0.109501	1597	0.149055	0.138939	87.9916	1982.28	7.59251
RTN3	-1.55403	-0.129103	0.120178	0.546478	0.249718	0.2552	0.239668	3321	0.325112	0.281497	75.0282	4323.67	8.37209
TM9SF2	-1.5539	-0.123322	0.120208	0.546478	0.247763	0.252876	0.238389	3295	0.327471	0.283275	75.2237	4355.03	8.37932
COX4I2	-1.55208	-0.160318	0.120643	0.548183	0.340928	0.339454	0.34363	4534	0.511845	0.413331	65.9072	6807.03	8.82586
NNT-AS1	-1.55124	-0.51806	0.120845	0.548606	0.0549665	0.0607786	0.0443119	731	0.066752	0.0646186	94.5033	887.735	6.7898
FAM114A2	-1.54906	-0.40037	0.121368	0.549807	0.0781262	0.0837885	0.0677461	1039	0.0958699	0.0915484	92.1874	1274.97	7.15146
ADAMTS6	-1.54565	-1.30967	0.122188	0.553246	0.0221821	0.028007	0.011504	295	0.0266632	0.026314	97.7818	354.594	5.87379
ANO6	-1.54462	-0.153567	0.122439	0.553824	0.263253	0.267751	0.255006	3501	0.358063	0.306059	73.6747	4761.88	8.46861
ZNF518A	-1.54431	-0.294499	0.122513	0.55389	0.108053	0.113771	0.0975714	1437	0.139441	0.130538	89.1947	1854.43	7.52587
LZTS2	-1.5443	-0.152531	0.122515	0.55389	0.218137	0.223359	0.208564	2901	0.282579	0.248873	78.1863	3758.01	8.23191
LMOD2	-1.54373	-1.75405	0.122653	0.554232	0.0181217	0.0239396	0.00745633	241	0.0287347	0.0283296	98.1878	382.143	5.94841
FAR2	-1.54352	-0.753357	0.122705	0.554329	0.040003	0.0457873	0.0293992	532	0.0485676	0.0474251	95.9997	645.901	6.47219
PTER	-1.54337	-0.773757	0.122742	0.554336	0.0357922	0.0416037	0.0251385	476	0.0424464	0.0415703	96.4208	564.495	6.3377
N4BP2L2	-1.54313	-0.0768553	0.122799	0.554336	0.494473	0.495874	0.491905	6576	0.764813	0.568045	50.5527	10171.2	9.22742
FABP3	-1.54182	-1.68338	0.123116	0.555629	0.0191744	0.0249855	0.00852152	255	0.0286417	0.0282392	98.0826	380.906	5.94517
LAMA4	-1.54076	-0.105702	0.123376	0.556383	0.384239	0.387565	0.378142	5110	0.554189	0.440954	61.5761	7370.16	8.90533
CNP	-1.53957	-0.293689	0.123665	0.557402	0.105873	0.111563	0.095441	1408	0.130865	0.122983	89.4127	1740.38	7.46243
TMEM14A	-1.53945	-0.315684	0.123695	0.557402	0.082337	0.0882045	0.0715807	1095	0.0999583	0.0952723	91.7663	1329.35	7.19319
THAP4	-1.53908	-0.461667	0.123786	0.557671	0.0575231	0.0633353	0.0468683	765	0.0693244	0.0670271	94.2477	921.946	6.82757
ABLIM1	-1.53822	-0.0811101	0.123994	0.55819	0.468607	0.468913	0.468044	6232	0.717586	0.54092	53.1393	9543.18	9.16369
INHBB	-1.5319	-1.02257	0.125547	0.563349	0.0278216	0.0335851	0.0172561	370	0.0358197	0.0351931	97.2178	476.366	6.16828
RXRA	-1.53156	-0.19092	0.125632	0.563588	0.189488	0.194306	0.180656	2520	0.242395	0.217041	81.0512	3223.61	8.07857
UBE2V2	-1.52936	-0.145528	0.126175	0.565601	0.210617	0.216037	0.200682	2801	0.266209	0.236027	78.9383	3540.31	8.17225
PRPF18	-1.52814	-0.255334	0.126477	0.566813	0.101286	0.107147	0.0905411	1347	0.121068	0.114281	89.8714	1610.08	7.38466
RHOG	-1.52729	-0.207385	0.126689	0.567624	0.164824	0.17025	0.154879	2192	0.210026	0.190642	83.5176	2793.13	7.93528
CD109	-1.52617	-0.337612	0.126968	0.568602	0.0845176	0.0901801	0.0741372	1124	0.111945	0.10611	91.5482	1488.75	7.30637
VPS26C	-1.52616	-0.36243	0.126971	0.568602	0.0818859	0.0875073	0.0715807	1089	0.100643	0.0958947	91.8114	1338.45	7.20002
SSBP1	-1.52327	-0.107474	0.127691	0.57126	0.424393	0.426729	0.420111	5644	0.602062	0.471291	57.5607	8006.82	8.98817
UBR7	-1.52269	-0.543366	0.127836	0.571575	0.0539138	0.0596165	0.0434597	717	0.0642612	0.0622809	94.6086	854.61	6.75181
COG4	-1.52202	-0.4025	0.128004	0.571931	0.0806828	0.0862289	0.0705156	1073	0.0998631	0.0951857	91.9317	1328.08	7.19224
CASC15	-1.52191	-0.434896	0.128032	0.571931	0.0672983	0.0729808	0.0568811	895	0.0829617	0.0796996	93.2702	1103.31	7.00697
SPG11	-1.52151	-0.267451	0.128133	0.572097	0.0871494	0.092853	0.0766937	1159	0.108391	0.10291	91.2851	1441.5	7.27413
FAM89B	-1.51945	-0.177367	0.128648	0.574115	0.230092	0.234515	0.221986	3060	0.300284	0.262583	76.9908	3993.47	8.29267
JUN	-1.51903	0.0229047	0.128755	0.57445	0.890668	0.885532	0.900085	11845	3.02899	1.39352	10.9332	40282.6	10.6037
FLI1	-1.51819	-0.147859	0.128967	0.575246	0.264306	0.268681	0.256285	3515	0.359779	0.307322	73.5694	4784.7	8.47339
PCNX1	-1.51807	-0.255138	0.128998	0.575246	0.114745	0.120279	0.104602	1526	0.144904	0.135321	88.5255	1927.08	7.56428
ZBTB37	-1.51639	-0.806009	0.129422	0.576851	0.0321829	0.037885	0.0217299	428	0.0388155	0.0380811	96.7817	516.207	6.24844
COL5A3	-1.51589	-0.314932	0.129548	0.576984	0.0871494	0.092853	0.0766937	1159	0.0972569	0.0928134	91.2851	1293.42	7.16582
LRCH2	-1.51571	-0.404291	0.129593	0.57704	0.0645161	0.0701917	0.0541116	858	0.0786371	0.0756983	93.5484	1045.8	6.95349
DEAF1	-1.51502	-0.169945	0.129767	0.577672	0.192646	0.198257	0.18236	2562	0.251057	0.223989	80.7354	3338.8	8.11367
EIF4E	-1.51232	-0.241885	0.130452	0.580149	0.134672	0.140035	0.12484	1791	0.164709	0.152471	86.5328	2190.46	7.69232
TMEM159	-1.51191	-0.379412	0.130556	0.580405	0.0800812	0.0856479	0.0698764	1065	0.0996468	0.094989	91.9919	1325.2	7.19007
PDS5B	-1.51114	-0.16814	0.130752	0.581053	0.19806	0.203138	0.188752	2634	0.258485	0.229908	80.194	3437.59	8.14282
INTS1	-1.51076	-0.26994	0.130849	0.581121	0.0957967	0.101453	0.0854282	1274	0.121386	0.114566	90.4203	1614.32	7.38729
FHL3	-1.51066	-0.27929	0.130874	0.581121	0.139108	0.144218	0.12974	1850	0.172533	0.159166	86.0892	2294.51	7.73871
GALC	-1.50932	-0.605903	0.131216	0.582394	0.049703	0.0553167	0.039412	661	0.0620413	0.0601928	95.0297	825.087	6.7167
RPS7	-1.50763	0.0522261	0.131649	0.58345	0.936085	0.928646	0.949723	12449	2.7998	1.33495	6.39146	37234.5	10.525
RRAGA	-1.50717	-0.136925	0.131767	0.583664	0.262275	0.267286	0.253089	3488	0.346984	0.297868	73.7725	4614.55	8.43719
FOXS1	-1.50694	-0.772155	0.131827	0.583664	0.0346643	0.0403254	0.0242863	461	0.0372401	0.0365634	96.5336	495.255	6.20709
RPL38	-1.50521	0.0114224	0.132271	0.585342	0.86781	0.860662	0.880912	11541	2.12114	1.1382	13.219	28209.1	10.2474
AKR1B1	-1.50018	-0.178303	0.133567	0.589761	0.146703	0.152586	0.135918	1951	0.182293	0.167456	85.3297	2424.32	7.79372
MTMR4	-1.50006	-0.745677	0.133599	0.589761	0.0397022	0.0453225	0.0293992	528	0.0468889	0.0458228	96.0298	623.576	6.43707
LPCAT4	-1.50004	-0.972703	0.133605	0.589761	0.0290999	0.0347472	0.0187473	387	0.0362413	0.0356001	97.09	481.973	6.17996
MFAP4	-1.49792	-1.03041	0.134155	0.591932	0.0305286	0.0361418	0.0202386	406	0.0443875	0.0434306	96.9471	590.309	6.38234
YPEL5	-1.49697	-0.125581	0.134402	0.592876	0.262426	0.267519	0.253089	3490	0.342031	0.294184	73.7574	4548.68	8.42281
ATF1	-1.49562	-0.346185	0.134753	0.59412	0.0782766	0.0839047	0.0679591	1041	0.0943518	0.0901622	92.1723	1254.78	7.13552
RPL3L	-1.49529	-1.44207	0.134839	0.594225	0.0201519	0.025799	0.00979974	268	0.0314758	0.0309906	97.9848	418.597	6.03929
FASTK	-1.48934	-0.294384	0.136397	0.598597	0.109557	0.114817	0.0999148	1457	0.136321	0.127796	89.0443	1812.93	7.50325
CLIP2	-1.48886	-0.806849	0.136525	0.598865	0.0328596	0.038466	0.022582	437	0.0376868	0.036994	96.714	501.197	6.21899
MAP2K5	-1.4877	-0.932791	0.136831	0.600063	0.030303	0.0359094	0.0200256	403	0.0381085	0.0374003	96.9697	506.805	6.2301
MOCS2	-1.48485	-0.257646	0.137584	0.60282	0.122791	0.128298	0.112697	1633	0.149098	0.138978	87.7209	1982.86	7.5928
KARS	-1.48479	-0.204189	0.137599	0.60282	0.172118	0.177339	0.162548	2289	0.220159	0.198982	82.7882	2927.9	7.98238
MFAP3L	-1.48435	-1.27822	0.137717	0.603065	0.0232348	0.0288205	0.0129953	309	0.0287003	0.0282961	97.6765	381.685	5.94721
ICE2	-1.48409	-0.294512	0.137784	0.603212	0.0951951	0.100639	0.0852152	1266	0.11887	0.11232	90.4805	1580.86	7.36635
DPT	-1.4837	-0.537964	0.137889	0.603379	0.0542898	0.0598489	0.0440988	722	0.080657	0.0775692	94.571	1072.66	6.97883
NUDT7	-1.48255	-0.95753	0.138194	0.604271	0.0285736	0.0341662	0.0183213	380	0.03394	0.0333767	97.1426	451.368	6.1145
TYK2	-1.48144	-0.408217	0.138491	0.605274	0.061358	0.0669378	0.0511291	816	0.0765193	0.073733	93.8642	1017.63	6.92621
ZMYM3	-1.48102	-1.16742	0.138601	0.605611	0.0224077	0.028007	0.0121432	298	0.0276994	0.0273227	97.7592	368.374	5.91181
APOL6	-1.47907	-0.181589	0.13912	0.607289	0.151515	0.156886	0.14167	2015	0.198828	0.181344	84.8485	2644.21	7.88051
ATXN2L	-1.47832	-0.300262	0.139323	0.608027	0.0904579	0.0958745	0.0805283	1203	0.10789	0.102458	90.9542	1434.83	7.2695
ZNF480	-1.47686	-0.351919	0.139713	0.609433	0.0797804	0.0852992	0.0696634	1061	0.0965177	0.0921394	92.022	1283.59	7.15819
ZCCHC14	-1.47331	-0.381894	0.140669	0.613006	0.0700053	0.0755375	0.0598637	931	0.0852497	0.0818101	92.9995	1133.74	7.03416
TCEAL1	-1.47237	-0.357937	0.140921	0.613808	0.0804572	0.0859965	0.0703025	1070	0.0968944	0.092483	91.9543	1288.6	7.16209
ZNF117	-1.47011	-0.829	0.141532	0.615875	0.0335364	0.0390471	0.0234342	446	0.0436061	0.0426821	96.6464	579.917	6.36461
NIT1	-1.46936	-0.445326	0.141736	0.616313	0.066396	0.0718187	0.056455	883	0.0795343	0.0765298	93.3604	1057.73	6.96482
SLC35A3	-1.46912	-0.336466	0.141801	0.616448	0.0820362	0.0875073	0.0720068	1091	0.104669	0.0995455	91.7964	1391.99	7.23921
CNRIP1	-1.46816	-0.222617	0.14206	0.616978	0.121287	0.126903	0.110993	1613	0.151039	0.140665	87.8713	2008.67	7.60573
CSRNP1	-1.46733	-0.243404	0.142287	0.617814	0.144447	0.149448	0.135279	1921	0.179736	0.16529	85.5553	2390.31	7.77959
WDR7	-1.46404	-0.45878	0.143183	0.621254	0.0512821	0.0568274	0.0411163	682	0.062406	0.0605361	94.8718	829.937	6.72255
BAHCC1	-1.46347	-0.886964	0.143339	0.621779	0.0299271	0.0354445	0.0198125	398	0.0351387	0.0345354	97.0073	467.31	6.14913
BAIAP3	-1.46306	-0.866201	0.14345	0.622112	0.0293255	0.0348635	0.0191734	390	0.0387973	0.0380636	97.0674	515.965	6.24798
RTN4RL2	-1.46286	-1.19353	0.143507	0.622208	0.0235356	0.0290529	0.0134214	313	0.0240967	0.0238109	97.6464	320.462	5.77288
PLCB1	-1.46016	-0.1647	0.144246	0.625013	0.169787	0.175015	0.160205	2258	0.223382	0.201619	83.0213	2970.76	7.99691
NFU1	-1.45852	-0.234036	0.144699	0.626772	0.137604	0.142824	0.128036	1830	0.172463	0.159107	86.2396	2293.58	7.73831
NUDT14	-1.45687	-0.231572	0.145152	0.628185	0.111888	0.11749	0.101619	1488	0.145519	0.135858	88.8112	1935.26	7.56851
APIP	-1.45644	-0.310501	0.145272	0.628497	0.104218	0.109471	0.0945888	1386	0.126223	0.11887	89.5782	1678.64	7.42633
RRNAD1	-1.45591	-0.667876	0.145418	0.628979	0.0405294	0.046136	0.0302514	539	0.0484895	0.0473505	95.9471	644.861	6.47058
DHRS1	-1.4554	-0.482928	0.145559	0.629287	0.0512821	0.0568274	0.0411163	682	0.0627374	0.060848	94.8718	834.345	6.72784
LYST	-1.45454	-0.381248	0.145797	0.630165	0.067975	0.0734457	0.0579463	904	0.08566	0.0821881	93.2025	1139.19	7.03895
IL16	-1.45218	-0.660026	0.146452	0.632298	0.0406798	0.046136	0.0306775	541	0.0521479	0.0508337	95.932	693.514	6.54321
CDK1	-1.44873	-0.732292	0.147413	0.63501	0.0355666	0.0410227	0.0255646	473	0.0435488	0.0426272	96.4433	579.155	6.3633
NARF	-1.44614	-0.258023	0.148137	0.637675	0.107151	0.112493	0.0973583	1425	0.131642	0.12367	89.2849	1750.71	7.46835
NDUFA8	-1.44548	-0.110362	0.148324	0.638327	0.317242	0.321441	0.309544	4219	0.435337	0.361399	68.2758	5789.54	8.66398
HERC6	-1.4449	-0.493674	0.148486	0.638827	0.0554929	0.0608948	0.0455901	738	0.0699447	0.067607	94.4507	930.195	6.83647
COPS4	-1.44208	-0.263284	0.14928	0.641471	0.118656	0.124114	0.108649	1578	0.145871	0.136165	88.1344	1939.93	7.57092
SLC37A4	-1.44199	-0.857695	0.149305	0.641471	0.0300023	0.0354445	0.0200256	399	0.0365584	0.035906	96.9998	486.19	6.18865
CHD9	-1.44134	-0.109158	0.149488	0.641953	0.39988	0.401395	0.397103	5318	0.57673	0.455353	60.012	7669.93	8.94519
WISP2	-1.44014	-0.510705	0.149829	0.642495	0.0506805	0.0561302	0.0406902	674	0.0755549	0.0728368	94.9319	1004.81	6.91354
PRCD	-1.43951	-0.804987	0.150005	0.643099	0.0281224	0.0335851	0.0181082	374	0.032326	0.0318145	97.1878	429.904	6.06588
IER3IP1	-1.43921	-0.115519	0.15009	0.64331	0.335213	0.338989	0.328291	4458	0.45809	0.377128	66.4787	6092.14	8.71492
SMARCD2	-1.43705	-0.445812	0.150704	0.645143	0.0597037	0.0650784	0.0498509	794	0.0729514	0.0704132	94.0296	970.181	6.87851
SERINC5	-1.4367	-0.663512	0.150804	0.645292	0.0354914	0.0409064	0.0255646	472	0.0436199	0.0426954	96.4509	580.101	6.36493
SAMD12	-1.4353	-0.890843	0.151201	0.646531	0.0288744	0.0342824	0.0189604	384	0.0362406	0.0355994	97.1126	481.964	6.17994
PGPEP1	-1.43509	-0.624494	0.151261	0.646633	0.0435371	0.048925	0.03366	579	0.0519543	0.0506497	95.6463	690.94	6.5395
TMEM63B	-1.43375	-0.889595	0.151644	0.647965	0.0324085	0.0377687	0.022582	431	0.0383851	0.0376668	96.7592	510.484	6.23732
NOSIP	-1.43282	-0.130217	0.15191	0.648772	0.315588	0.319233	0.308905	4197	0.427691	0.356058	68.4412	5687.86	8.64626
SHISA4	-1.43231	-0.762532	0.152055	0.649102	0.0411309	0.0464846	0.0313166	547	0.0518869	0.0505856	95.8869	690.044	6.5382
PLIN3	-1.4304	-0.443257	0.152601	0.651125	0.0603805	0.0657757	0.05049	803	0.0718858	0.0694195	93.962	956.009	6.86381
RPS6KA5	-1.42913	-0.5885	0.152966	0.652371	0.0410557	0.0464846	0.0311035	546	0.0483837	0.0472496	95.8944	643.454	6.4684
SH3BGR	-1.42888	-1.19637	0.153038	0.652444	0.0220317	0.0274259	0.0121432	293	0.0306509	0.0301905	97.7968	407.626	6.0128
FRMD8	-1.42863	-0.390358	0.15311	0.652524	0.0760959	0.0813481	0.0664678	1012	0.0951907	0.0909285	92.3904	1265.94	7.14436
LAMA3	-1.42733	-0.616048	0.153484	0.65384	0.0447402	0.0500872	0.0349382	595	0.0580487	0.0564264	95.526	771.99	6.65027
SS18L1	-1.42615	-0.69106	0.153824	0.654946	0.0356418	0.0410227	0.0257776	474	0.0447419	0.0437699	96.4358	595.022	6.39028
FAM192A	-1.4243	-0.230224	0.15436	0.65676	0.100233	0.105636	0.0903281	1333	0.121276	0.114467	89.9767	1612.85	7.38638
PDE6D	-1.42295	-0.383431	0.154752	0.65765	0.0677495	0.073097	0.0579463	901	0.0814766	0.0783273	93.2251	1083.56	6.98893
BROX	-1.42196	-0.269786	0.155038	0.658554	0.119332	0.124346	0.110141	1587	0.14823	0.138222	88.0668	1971.32	7.58696
SPRED1	-1.42058	-0.201779	0.155438	0.65982	0.149936	0.15491	0.140818	1994	0.179873	0.165407	85.0064	2392.13	7.78036
MPPE1	-1.42056	-0.4006	0.155446	0.65982	0.0592526	0.0646136	0.0494248	788	0.0729985	0.070457	94.0747	970.807	6.87916
SP2	-1.42018	-0.47162	0.155557	0.660134	0.0578991	0.0632191	0.0481466	770	0.0687887	0.066526	94.2101	914.821	6.81982
PSMB8-AS1	-1.41995	-0.233111	0.155622	0.660208	0.117753	0.123068	0.10801	1566	0.149585	0.139401	88.2247	1989.33	7.59606
ADI1	-1.41986	-0.209375	0.155647	0.660208	0.191443	0.195816	0.183426	2546	0.245176	0.219277	80.8557	3260.59	8.08997
ZFYVE19	-1.41895	-0.570322	0.155914	0.661026	0.0439131	0.0492737	0.0340861	584	0.0545308	0.0530959	95.6087	725.205	6.58783
COMMD3	-1.41825	-0.219378	0.156117	0.661732	0.144898	0.150029	0.135492	1927	0.182069	0.167266	85.5102	2421.33	7.79249
CYBRD1	-1.41778	-0.351909	0.156255	0.662061	0.0903827	0.0955259	0.0809544	1202	0.117086	0.110723	90.9617	1557.13	7.35124
VPS53	-1.41665	-0.28166	0.156584	0.663086	0.100158	0.105404	0.0905411	1332	0.123332	0.116299	89.9842	1640.19	7.40317
MCM5	-1.41612	-0.53188	0.156741	0.663485	0.0451914	0.050552	0.0353643	601	0.0533106	0.0519381	95.4809	708.977	6.56523
JAM3	-1.41222	-0.249236	0.157885	0.667184	0.112339	0.11749	0.102897	1494	0.137461	0.128799	88.7661	1828.09	7.51158
SRD5A3	-1.40968	-0.580558	0.158633	0.669714	0.0490262	0.0542708	0.039412	652	0.0584596	0.0568147	95.0974	777.454	6.65731
AGPAT1	-1.40909	-0.24193	0.158808	0.670137	0.11061	0.115863	0.10098	1471	0.1384	0.129624	88.939	1840.59	7.51838
DIP2B	-1.40721	-0.427036	0.159365	0.672332	0.0598541	0.0650784	0.0502769	796	0.0736822	0.0710941	94.0146	979.9	6.88847
PIP4K2B	-1.40705	-0.353395	0.159412	0.672369	0.0766223	0.0818129	0.0671069	1019	0.0930628	0.0889836	92.3378	1237.64	7.12177
KRBOX4	-1.4045	-0.44727	0.160169	0.675089	0.0654936	0.0706566	0.056029	871	0.0817347	0.0785659	93.4506	1086.99	6.99209
ZNF577	-1.4022	-0.676769	0.160856	0.677793	0.0348898	0.0402092	0.0251385	464	0.042874	0.0419803	96.511	570.181	6.34771
MIA3	-1.40112	-0.142254	0.161179	0.678619	0.197985	0.203021	0.188752	2633	0.256199	0.22809	80.2015	3407.19	8.13394
SCARB1	-1.40094	-0.348404	0.161233	0.678619	0.0755696	0.080767	0.0660418	1005	0.0941973	0.0900211	92.443	1252.73	7.13388
CCDC28B	-1.40053	-0.440545	0.161355	0.678816	0.0594782	0.0647298	0.0498509	791	0.073792	0.0711963	94.0522	981.36	6.88996
CRELD1	-1.39986	-0.327179	0.161557	0.679301	0.0951199	0.100174	0.0858543	1265	0.117033	0.110676	90.488	1556.42	7.35078
PIAS4	-1.39963	-0.398683	0.161624	0.679301	0.0574479	0.0627542	0.0477205	764	0.0714848	0.0690453	94.2552	950.676	6.85822
ZNF91	-1.39939	-0.219655	0.161697	0.679301	0.128731	0.133876	0.119301	1712	0.162015	0.150156	87.1269	2154.64	7.67584
RRM2B	-1.39826	-0.350328	0.162034	0.680289	0.0680502	0.0733295	0.0583724	905	0.0824191	0.0791984	93.195	1096.09	7.00042
CUL4B	-1.398	-0.347581	0.162112	0.68041	0.0724115	0.0776293	0.0628462	963	0.0877364	0.0840989	92.7589	1166.81	7.06288
CASP4	-1.39748	-0.198894	0.162271	0.680916	0.171667	0.176293	0.163187	2283	0.226508	0.204171	82.8333	3012.33	8.0108
TTC38	-1.39541	-0.637657	0.162893	0.682547	0.0394767	0.0447414	0.0298253	525	0.0480302	0.0469124	96.0523	638.754	6.46108
PPP1R9B	-1.39516	-0.24457	0.162966	0.682561	0.103767	0.10889	0.0943758	1380	0.12727	0.119798	89.6233	1692.56	7.43459
ABHD6	-1.39457	-0.474439	0.163144	0.683149	0.0555681	0.0607786	0.0460162	739	0.0690005	0.0667241	94.4432	917.638	6.82289
SCAMP3	-1.39362	-0.372282	0.163433	0.684196	0.0721107	0.0772807	0.0626331	959	0.0922687	0.0882569	92.7889	1227.08	7.11321
RABL3	-1.39239	-0.417695	0.163804	0.685274	0.0562448	0.0614759	0.0466553	748	0.0686504	0.0663966	94.3755	912.982	6.81781
NPEPL1	-1.39022	-0.373286	0.164463	0.687548	0.0804572	0.0856479	0.0709416	1070	0.101312	0.0965019	91.9543	1347.34	7.20663
APBB2	-1.39005	-0.195695	0.164513	0.687598	0.181217	0.18559	0.1732	2410	0.230178	0.207159	81.8783	3061.14	8.02687
LFNG	-1.38803	-1.00466	0.165126	0.689522	0.0295511	0.0347472	0.0200256	393	0.038557	0.0378323	97.0449	512.77	6.24178
MKLN1	-1.38771	-0.182084	0.165224	0.689628	0.190014	0.194654	0.181508	2527	0.241804	0.216565	80.9986	3215.75	8.07613
GALT	-1.3877	-0.420246	0.165229	0.689628	0.0569216	0.0621732	0.0472944	757	0.0700655	0.0677199	94.3078	931.802	6.83819
HMCN2	-1.3875	-0.692548	0.165289	0.689663	0.0360177	0.0412551	0.0264167	479	0.0498855	0.0486811	96.3982	663.427	6.49893
HIF1A	-1.38613	-0.229387	0.165706	0.690818	0.119483	0.124695	0.109928	1589	0.143711	0.134278	88.0517	1911.21	7.55602
PPM1M	-1.38559	-1.10883	0.165873	0.691196	0.0242875	0.0295177	0.0146996	323	0.0294263	0.0290016	97.5712	391.34	5.97213
LGMN	-1.38521	-0.194744	0.165988	0.691514	0.1455	0.150494	0.136344	1935	0.182162	0.167345	85.45	2422.57	7.793
HSD17B8	-1.38504	-0.629126	0.166039	0.691568	0.044289	0.0495061	0.0347252	589	0.0532966	0.0519249	95.5711	708.792	6.56497
SLC35A1	-1.38271	-0.463603	0.166753	0.694058	0.0560944	0.0612435	0.0466553	746	0.0701253	0.0677758	94.3906	932.597	6.83904
CNTLN	-1.38037	-0.20514	0.167472	0.696708	0.126175	0.131319	0.116745	1678	0.158383	0.147025	87.3825	2106.34	7.65318
LYRM7	-1.37734	-0.439885	0.168408	0.699814	0.0615836	0.0667054	0.0521943	819	0.0753988	0.0726916	93.8416	1002.73	6.91148
HNMT	-1.3755	-0.320481	0.168978	0.701695	0.0918866	0.0969204	0.0826587	1222	0.100527	0.0957889	90.8113	1336.91	7.19886
SUB1	-1.37221	-0.0822034	0.169998	0.704558	0.518084	0.517374	0.519386	6890	0.796976	0.586105	48.1916	10599	9.26861
GLI4	-1.37214	-0.609556	0.17002	0.704558	0.0433115	0.0484602	0.033873	576	0.0505568	0.0493203	95.6688	672.354	6.51227
AC020917.3	-1.37142	-0.745902	0.170245	0.705125	0.0354162	0.0405578	0.0259906	471	0.0449809	0.0439986	96.4584	598.201	6.3956
PTRHD1	-1.37128	-0.287114	0.170288	0.705125	0.105045	0.110052	0.0958671	1397	0.12332	0.116288	89.4955	1640.03	7.40308
MAP2K2	-1.3712	-0.11705	0.170313	0.705125	0.319122	0.322603	0.31274	4244	0.423407	0.353053	68.0878	5630.89	8.6362
DPH6	-1.37098	-0.681446	0.170381	0.705243	0.0359426	0.0412551	0.0262037	478	0.0429684	0.0420709	96.4057	571.437	6.3499
RAP2C	-1.37083	-0.428177	0.170428	0.705276	0.0555681	0.0607786	0.0460162	739	0.0691923	0.0669035	94.4432	920.189	6.82566
PPOX	-1.36893	-0.640459	0.171022	0.706755	0.0386495	0.0438117	0.0291862	514	0.0456198	0.0446099	96.135	606.698	6.40968
CTSS	-1.36755	-0.32128	0.171454	0.70838	0.0932401	0.0981987	0.08415	1240	0.121248	0.114442	90.676	1612.47	7.38614
STMN1	-1.36741	-0.210303	0.171497	0.708395	0.163922	0.168972	0.154666	2180	0.219422	0.198377	83.6078	2918.09	7.97903
CCS	-1.366	-0.242766	0.171939	0.709893	0.152417	0.157002	0.144014	2027	0.191152	0.174921	84.7583	2542.13	7.84115
SVIP	-1.36276	-0.136286	0.172957	0.713116	0.264757	0.268797	0.25735	3521	0.360073	0.307538	73.5243	4788.61	8.4742
CSE1L	-1.3612	-0.294507	0.173449	0.714444	0.0824874	0.0876235	0.073072	1097	0.101658	0.0968162	91.7513	1351.95	7.21004
TBC1D5	-1.36117	-0.233262	0.173461	0.714444	0.126776	0.131551	0.118023	1686	0.159187	0.147719	87.3224	2117.03	7.65824
FAM69C	-1.36111	-1.32153	0.173478	0.714444	0.0179713	0.0231261	0.00852152	239	0.0189694	0.0187918	98.2029	252.275	5.53447
GIGYF1	-1.35997	-0.390431	0.173839	0.715725	0.061734	0.0668216	0.0524073	821	0.0758373	0.0730992	93.8266	1008.56	6.91727
IGF1	-1.35954	-1.19655	0.173975	0.715733	0.0203023	0.0254503	0.0108649	270	0.0293321	0.0289101	97.9698	390.087	5.96893
MAST4	-1.35835	-0.119387	0.174353	0.716572	0.260471	0.265078	0.252024	3464	0.360006	0.307489	73.9529	4787.72	8.47402
ZNF415	-1.35711	-0.390296	0.174745	0.717436	0.0505301	0.0556653	0.0411163	672	0.0625195	0.060643	94.947	831.447	6.72437
DHX58	-1.35706	-0.842981	0.174763	0.717436	0.0285736	0.0337013	0.0191734	380	0.0352531	0.0346459	97.1426	468.831	6.15237
CUEDC2	-1.35675	-0.160586	0.174862	0.717679	0.204376	0.209413	0.195143	2718	0.258331	0.229786	79.5624	3435.54	8.14222
TCAIM	-1.35549	-0.600576	0.17526	0.718986	0.0463945	0.0514817	0.0370686	617	0.0561522	0.0546323	95.3606	746.768	6.61709
ESYT1	-1.35437	-0.175145	0.175619	0.7198	0.196105	0.200465	0.188112	2608	0.257583	0.229192	80.3895	3425.6	8.13932
RGMB	-1.35036	-0.497555	0.176901	0.724395	0.0436875	0.0488088	0.0342991	581	0.0530567	0.0516971	95.6313	705.601	6.56047
PIP4K2C	-1.34974	-0.540326	0.177098	0.724901	0.0467704	0.0518303	0.0374947	622	0.0555599	0.0540713	95.323	738.891	6.6065
ZDHHC17	-1.34967	-0.21347	0.177121	0.724901	0.13001	0.135038	0.120793	1729	0.164937	0.152667	86.999	2193.5	7.69371
IGSF8	-1.34948	-0.56293	0.177184	0.724901	0.0533875	0.0583382	0.0443119	710	0.064584	0.0625841	94.6613	858.902	6.75682
RMND1	-1.34945	-0.394563	0.177192	0.724901	0.054741	0.0598489	0.0453771	728	0.0646996	0.0626927	94.5259	860.44	6.75861
MAGED1	-1.3492	-0.475512	0.177273	0.724901	0.053989	0.0590354	0.044738	718	0.0655727	0.0635124	94.6011	872.052	6.772
COX7A1	-1.34903	-0.0451051	0.177328	0.724901	0.70855	0.704474	0.71602	9423	1.33438	0.847744	29.145	17745.9	9.78396
ADGRA2	-1.34665	-0.424499	0.178092	0.727454	0.0581999	0.0632191	0.0489987	774	0.0693748	0.0670742	94.18	922.616	6.8283
ZYG11B	-1.34326	-0.256901	0.179189	0.731218	0.107978	0.112841	0.0990626	1436	0.132875	0.124758	89.2022	1767.1	7.47766
PCF11	-1.34309	-0.143638	0.179242	0.731218	0.206632	0.211389	0.197912	2748	0.26395	0.234242	79.3368	3510.27	8.16373
NCOA2	-1.34304	-0.317791	0.179258	0.731218	0.0777502	0.0827426	0.0685982	1034	0.0941454	0.0899736	92.225	1252.04	7.13333
KIAA1324L	-1.34028	-0.264848	0.180153	0.733872	0.0929393	0.0979663	0.0837239	1236	0.115302	0.109125	90.7061	1533.4	7.3359
PCDHB16	-1.33939	-0.683949	0.180443	0.734719	0.0384239	0.0434631	0.0291862	511	0.047378	0.0462899	96.1576	630.08	6.44743
CYB5R1	-1.33827	-0.164588	0.180807	0.735868	0.150086	0.155026	0.141031	1996	0.187629	0.171959	84.9914	2495.28	7.82256
AGO1	-1.33642	-0.443192	0.181412	0.737828	0.0554177	0.06043	0.0462292	737	0.0667471	0.0646139	94.4582	887.669	6.78973
SMIM8	-1.33557	-0.347957	0.181691	0.738517	0.0818107	0.0866938	0.072859	1088	0.0986921	0.0941204	91.8189	1312.51	7.18046
GBP2	-1.33384	-0.167678	0.182255	0.740422	0.16911	0.173969	0.160205	2249	0.217106	0.196476	83.089	2887.29	7.96842
ORC2	-1.33358	-0.469043	0.182343	0.74061	0.0452666	0.0503196	0.0360034	602	0.0555721	0.0540829	95.4733	739.054	6.60672
LRRC58	-1.33337	-0.282066	0.182409	0.740714	0.094368	0.0992446	0.0854282	1255	0.115183	0.109019	90.5632	1531.82	7.33487
EXOC6	-1.33279	-0.363781	0.182602	0.741327	0.0641402	0.0691458	0.0549638	853	0.0810205	0.0779055	93.586	1077.49	6.98332
NAGLU	-1.33266	-0.41886	0.182643	0.741327	0.0696293	0.0744916	0.0607158	926	0.0832358	0.0799527	93.0371	1106.95	7.01027
ANKRD26	-1.33233	-0.330858	0.182751	0.741433	0.0675239	0.072516	0.0583724	898	0.0849324	0.0815177	93.2476	1129.52	7.03043
DERA	-1.33164	-0.23982	0.182978	0.742186	0.120911	0.125741	0.112058	1608	0.14875	0.138674	87.9089	1978.23	7.59046
POMGNT1	-1.33132	-0.499205	0.183084	0.742447	0.0490262	0.0540383	0.0398381	652	0.0587979	0.0571342	95.0974	781.953	6.66307
PPP2R3B	-1.32837	-1.05788	0.184056	0.745213	0.0257914	0.030796	0.016617	343	0.0316434	0.031153	97.4209	420.825	6.04459
FLOT2	-1.32775	-0.350121	0.184261	0.745876	0.0632378	0.0682162	0.0541116	841	0.0784921	0.0755638	93.6762	1043.87	6.95164
GPX8	-1.32649	-0.580491	0.184678	0.747146	0.0398526	0.0448576	0.0306775	530	0.0486829	0.047535	96.0147	647.434	6.47456
CCNG2	-1.32569	-0.283296	0.184941	0.747621	0.0888037	0.0936665	0.0798892	1181	0.105799	0.100569	91.1196	1407.03	7.24994
IMMP2L	-1.32503	-0.291121	0.185162	0.748285	0.0631626	0.0683324	0.0536856	840	0.0739997	0.0713897	93.6837	984.122	6.89277
COPS8	-1.32495	-0.213705	0.185189	0.748285	0.133769	0.138524	0.125053	1779	0.164886	0.152623	86.6231	2192.82	7.6934
HDHD5	-1.32466	-0.482442	0.185284	0.7485	0.0578239	0.0627542	0.0487857	769	0.0722665	0.0697746	94.2176	961.072	6.86909
STARD7	-1.32434	-0.244726	0.185391	0.748614	0.0988796	0.103893	0.089689	1315	0.12005	0.113373	90.112	1596.54	7.37622
THSD7A	-1.32421	-1.10172	0.185432	0.748614	0.024062	0.0290529	0.0149127	320	0.0326986	0.0321754	97.5938	434.859	6.07732
CDK19	-1.32269	-0.399791	0.185938	0.750132	0.0612828	0.0662406	0.0521943	815	0.0759626	0.0732157	93.8717	1010.23	6.91892
SSH1	-1.3194	-0.236829	0.187035	0.754387	0.0871494	0.0921557	0.0779719	1159	0.106052	0.100797	91.2851	1410.39	7.25233
RPA1	-1.31925	-0.33914	0.187085	0.754421	0.0757952	0.080767	0.0666809	1008	0.091264	0.0873367	92.4205	1213.72	7.10227
NFASC	-1.31913	-0.425796	0.187127	0.754421	0.0635386	0.0684486	0.0545377	845	0.0691356	0.0668505	93.6461	919.435	6.82485
MEGF8	-1.31884	-0.697976	0.187223	0.754503	0.0346643	0.0396281	0.0255646	461	0.0421502	0.0412861	96.5336	560.555	6.33071
ZNF148	-1.31865	-0.149127	0.187285	0.754503	0.242048	0.245904	0.234981	3219	0.317339	0.275614	75.7952	4220.29	8.3479
CDK10	-1.3185	-0.397653	0.187337	0.754503	0.0595533	0.0644974	0.05049	792	0.0756066	0.0728848	94.0447	1005.49	6.91423
FKBP7	-1.31738	-0.618475	0.187711	0.755592	0.0406046	0.0455549	0.0315296	540	0.0473478	0.046261	95.9395	629.678	6.4468
NUBP1	-1.3161	-0.264413	0.188142	0.756816	0.111813	0.116444	0.103323	1487	0.143411	0.134016	88.8187	1907.23	7.55393
POLR2K	-1.31571	-0.113298	0.18827	0.757164	0.333108	0.337362	0.325309	4430	0.447531	0.369859	66.6892	5951.71	8.6916
ZNF721	-1.31497	-0.176028	0.18852	0.758	0.172945	0.177339	0.164891	2300	0.22406	0.202173	82.7055	2979.77	7.99994
VPS8	-1.31264	-0.545116	0.189305	0.760817	0.045041	0.0500872	0.0357904	599	0.0578267	0.0562165	95.4959	769.037	6.64644
NYNRIN	-1.31165	-0.221508	0.189638	0.761982	0.11655	0.121325	0.107797	1550	0.145013	0.135416	88.345	1928.52	7.56503
PET100	-1.3109	-0.0955807	0.189891	0.762295	0.366043	0.369901	0.358969	4868	0.507426	0.410403	63.3957	6748.25	8.81719
COL5A1	-1.31071	-0.847268	0.189957	0.762295	0.0293255	0.0342824	0.0202386	390	0.0337281	0.0331718	97.0674	448.55	6.10825
FTO	-1.31067	-0.460845	0.189969	0.762295	0.0476728	0.0526438	0.0385599	634	0.0564575	0.0549213	95.2327	750.828	6.62251
GPBP1L1	-1.31067	-0.186284	0.18997	0.762295	0.144823	0.149564	0.136131	1926	0.182267	0.167434	85.5177	2423.97	7.79358
HMGCL	-1.31027	-0.278567	0.190103	0.76266	0.0955711	0.100523	0.0864934	1271	0.11675	0.110423	90.4429	1552.66	7.34837
DENND5A	-1.30906	-0.225017	0.190514	0.764139	0.134521	0.138989	0.126331	1789	0.168238	0.155497	86.5479	2237.4	7.71352
DCAF11	-1.3048	-0.458288	0.19196	0.768811	0.0616588	0.066473	0.0528334	820	0.0758773	0.0731364	93.8341	1009.09	6.9178
LSM4	-1.30475	-0.144001	0.191978	0.768811	0.226032	0.230215	0.218364	3006	0.293622	0.257446	77.3968	3904.87	8.27024
FOCAD	-1.30368	-0.743023	0.192343	0.769759	0.0265433	0.0314933	0.0174691	353	0.0327413	0.0322168	97.3457	435.427	6.07862
NIPAL3	-1.30297	-0.265549	0.192585	0.770381	0.0951951	0.100058	0.0862804	1266	0.122017	0.115128	90.4805	1622.71	7.39247
GHR	-1.30199	-0.702168	0.192921	0.771384	0.0375216	0.0424172	0.0285471	499	0.0440011	0.0430605	96.2478	585.171	6.37361
FAAP20	-1.30093	-0.181547	0.193282	0.772311	0.194075	0.197908	0.187047	2581	0.242971	0.217505	80.5925	3231.28	8.08094
TNNC2	-1.30018	-0.231138	0.193541	0.773174	0.125197	0.129924	0.116532	1665	0.189539	0.173565	87.4803	2520.67	7.83268
RGS19	-1.30005	-0.483464	0.193584	0.773174	0.0515076	0.0563626	0.0426076	685	0.0620125	0.0601657	94.8492	824.705	6.71624
ZNF518B	-1.29984	-0.239856	0.193657	0.773293	0.094368	0.0992446	0.0854282	1255	0.117325	0.110937	90.5632	1560.3	7.35327
RHOB	-1.29901	-0.0343693	0.193941	0.773597	0.644936	0.63742	0.658713	8577	1.22045	0.797709	35.5064	16230.7	9.69472
AC106869.1	-1.29836	-1.03399	0.194165	0.774121	0.0239116	0.0288205	0.0149127	318	0.0287934	0.0283867	97.6088	382.923	5.95044
SHE	-1.29734	-0.10336	0.194515	0.775345	0.270171	0.274492	0.26225	3593	0.374002	0.317728	72.9829	4973.86	8.51215
IQSEC3	-1.29633	-0.561728	0.194863	0.776044	0.0432363	0.0481116	0.0342991	575	0.0518874	0.050586	95.6764	690.05	6.53821
IPO9	-1.29567	-0.185941	0.19509	0.776777	0.157907	0.162231	0.149979	2100	0.198101	0.180737	84.2093	2634.54	7.87684
SNRNP40	-1.29493	-0.183378	0.195344	0.777442	0.143545	0.148286	0.134853	1909	0.177818	0.163664	85.6455	2364.8	7.76887
LAMP1	-1.29448	-0.0831245	0.1955	0.777893	0.45229	0.45369	0.449723	6015	0.663673	0.509027	54.771	8826.18	9.08559
LRCH3	-1.29378	-0.218581	0.195743	0.778169	0.0849688	0.0899477	0.0758415	1130	0.106784	0.101458	91.5031	1420.12	7.2592
CLCN7	-1.29333	-0.548086	0.195897	0.778267	0.0501541	0.054968	0.0413294	667	0.061019	0.0592298	94.9846	811.492	6.70011
GMPR	-1.29239	-1.4831	0.196223	0.779218	0.017069	0.021964	0.00809544	227	0.0225209	0.0222711	98.2931	299.506	5.70547
MRPS30	-1.29143	-0.263233	0.196554	0.780203	0.0934657	0.0981987	0.0847891	1243	0.113932	0.107896	90.6534	1515.18	7.32395
ACCS	-1.29028	-0.687526	0.196954	0.780624	0.0348898	0.0397443	0.0259906	464	0.0436751	0.0427482	96.511	580.835	6.36619
INTS6L	-1.2902	-0.900543	0.19698	0.780624	0.0316565	0.0364904	0.0227951	421	0.0381916	0.0374803	96.8343	507.91	6.23227
EGLN1	-1.29014	-0.128993	0.197003	0.780624	0.218738	0.223475	0.210055	2909	0.283497	0.249588	78.1262	3770.23	8.23516
MAMDC2	-1.29011	-0.70024	0.197011	0.780624	0.032634	0.0375363	0.0236472	434	0.0351005	0.0344985	96.7366	466.802	6.14804
NDUFAF6	-1.28976	-0.325749	0.197134	0.780768	0.100308	0.104823	0.0920324	1334	0.125963	0.118638	89.9692	1675.18	7.42427
SDHC	-1.28833	-0.155612	0.197631	0.78222	0.193097	0.197676	0.184704	2568	0.245763	0.219748	80.6903	3268.4	8.09236
IPPK	-1.28811	-0.764105	0.197709	0.782357	0.0296263	0.0345148	0.0206647	394	0.035432	0.0348187	97.0374	471.21	6.15742
CYP27A1	-1.28719	-0.76662	0.198028	0.783273	0.0365441	0.0414875	0.0274819	486	0.0454257	0.0444242	96.3456	604.116	6.40542
CENPX	-1.28687	-0.170751	0.19814	0.783543	0.222573	0.226729	0.214955	2960	0.281808	0.248271	77.7427	3747.76	8.22918
SPR	-1.28668	-0.534235	0.198205	0.783567	0.0451162	0.0499709	0.0362164	600	0.0555685	0.0540795	95.4884	739.005	6.60666
AC108134.3	-1.2866	-0.67711	0.198233	0.783567	0.0386495	0.0434631	0.0298253	514	0.0497306	0.0485336	96.135	661.367	6.49582
GKAP1	-1.28566	-0.408112	0.19856	0.784263	0.0643657	0.0691458	0.0556029	856	0.07858	0.0756453	93.5634	1045.04	6.95276
ISOC1	-1.2811	-0.0909006	0.200159	0.789027	0.33965	0.343289	0.332978	4517	0.481156	0.392823	66.035	6398.9	8.76404
PPP1R7	-1.28081	-0.118234	0.20026	0.789027	0.236033	0.240558	0.227738	3139	0.301693	0.263666	76.3967	4012.21	8.29735
STK38L	-1.28063	-0.157649	0.200324	0.789027	0.202872	0.207089	0.195143	2698	0.266673	0.236394	79.7128	3546.49	8.174
DYNLRB1	-1.28053	-0.0752929	0.20036	0.789027	0.499511	0.499709	0.499148	6643	0.75665	0.563409	50.0489	10062.7	9.21669
RASSF1	-1.28021	-0.160963	0.20047	0.789028	0.25423	0.257408	0.248402	3381	0.342857	0.2948	74.577	4559.66	8.42522
BCL2L11	-1.2801	-0.499822	0.20051	0.789028	0.0465449	0.0513655	0.0377077	619	0.0570936	0.0555233	95.3455	759.288	6.6337
ARAP1	-1.28	-0.418879	0.200545	0.789028	0.0562448	0.061011	0.0475075	748	0.0686969	0.06644	94.3755	913.6	6.81849
ALG6	-1.27993	-0.625068	0.200569	0.789028	0.0348898	0.0397443	0.0259906	464	0.0436003	0.0426765	96.511	579.84	6.36448
CRY2	-1.27974	-0.520273	0.200636	0.789077	0.0429356	0.0477629	0.0340861	571	0.0529641	0.0516092	95.7064	704.37	6.55872
AC005261.1	-1.27915	-0.262431	0.200846	0.789361	0.0930897	0.0978501	0.084363	1238	0.114527	0.10843	90.691	1523.09	7.32915
NSMCE3	-1.27904	-0.186073	0.200884	0.789361	0.130912	0.135735	0.122071	1741	0.160423	0.148784	86.9088	2133.46	7.66597
AUH	-1.27878	-0.680572	0.200974	0.789361	0.0373712	0.0421848	0.0285471	497	0.0458425	0.0448228	96.2629	609.659	6.41454
CNOT11	-1.27875	-0.377275	0.200984	0.789361	0.0641402	0.0689134	0.0553899	853	0.0775339	0.074675	93.586	1031.12	6.93937
SLC1A5	-1.27832	-0.405066	0.201135	0.78966	0.0551169	0.0599651	0.0462292	733	0.0703365	0.0679731	94.4883	935.405	6.84205
TTLL10	-1.27756	-0.882403	0.201406	0.790551	0.0294759	0.0342824	0.0206647	392	0.0379855	0.0372818	97.0524	505.169	6.22687
PRIMPOL	-1.27644	-0.680784	0.201801	0.791243	0.0331604	0.0380012	0.0242863	441	0.0398741	0.0390997	96.684	530.286	6.2753
ZSWIM7	-1.27551	-0.19672	0.20213	0.792354	0.144522	0.149216	0.135918	1922	0.178172	0.163964	85.5478	2369.51	7.77086
PPIL3	-1.27339	-0.822882	0.20288	0.794289	0.0311302	0.0359094	0.022369	414	0.0374197	0.0367365	96.887	497.644	6.21189
KAT7	-1.2732	-0.399428	0.202947	0.794289	0.066396	0.0711214	0.0577333	883	0.0784496	0.0755245	93.3604	1043.3	6.9511
SMOX	-1.273	-0.899346	0.203018	0.794289	0.0260922	0.0309123	0.0172561	347	0.0315292	0.0310424	97.3908	419.307	6.04099
BTD	-1.27286	-0.547483	0.203068	0.794289	0.044289	0.0490413	0.0355773	589	0.0538263	0.0524276	95.5711	715.836	6.57485
ALAD	-1.27197	-0.4006	0.203385	0.794849	0.0621099	0.0668216	0.0534725	826	0.0751772	0.0724855	93.789	999.781	6.90854
NMNAT3	-1.27161	-0.663214	0.203513	0.795006	0.0280472	0.0328879	0.0191734	373	0.0329175	0.0323873	97.1953	437.769	6.08397
GIT2	-1.2716	-0.229398	0.203517	0.795006	0.107602	0.112377	0.0988496	1431	0.137459	0.128797	89.2398	1828.07	7.51156
MANBA	-1.27132	-0.821901	0.203614	0.795006	0.0284232	0.0332365	0.0195995	378	0.0349477	0.0343508	97.1577	464.769	6.14369
FAM102B	-1.27123	-0.692	0.203646	0.795006	0.0312054	0.0360256	0.022369	415	0.0358632	0.0352351	96.8795	476.944	6.16949
KDM6B	-1.27043	-0.194083	0.20393	0.795592	0.148733	0.153167	0.140605	1978	0.181915	0.167136	85.1267	2419.29	7.79164
UBE2W	-1.27015	-0.283068	0.204033	0.795592	0.0875254	0.0922719	0.078824	1164	0.10612	0.100859	91.2475	1411.29	7.25297
FAM49B	-1.27006	-0.393743	0.204062	0.795592	0.0512069	0.0560139	0.0423945	681	0.0638761	0.0619189	94.8793	849.488	6.74581
ADCYAP1R1	-1.26965	-2.44259	0.20421	0.795998	0.0118054	0.0166182	0.00298253	157	0.0123013	0.0122263	98.8195	163.595	5.10349
RPAIN	-1.26864	-0.148937	0.20457	0.796935	0.220017	0.224056	0.212612	2926	0.283071	0.249256	77.9983	3764.56	8.23365
SEMA6B	-1.26769	-0.164544	0.204909	0.797513	0.128506	0.133295	0.119727	1709	0.164191	0.152027	87.1494	2183.58	7.68918
PARP9	-1.26735	-0.151086	0.205031	0.797816	0.142266	0.147008	0.133575	1892	0.188084	0.172342	85.7734	2501.32	7.82498
C7orf26	-1.2669	-0.316268	0.205193	0.7979	0.0724115	0.0771644	0.0636983	963	0.0879291	0.084276	92.7589	1169.37	7.06507
DHCR24	-1.26672	-0.355955	0.205256	0.7979	0.0649673	0.0697269	0.056242	864	0.0853727	0.0819234	93.5033	1135.37	7.0356
HLA-DQB1	-1.26441	-0.0627782	0.206084	0.800182	0.491616	0.493318	0.488496	6538	0.783554	0.578608	50.8384	10420.5	9.25163
COG7	-1.26404	-0.804538	0.206217	0.800526	0.0300774	0.0348635	0.0213038	400	0.0365726	0.0359197	96.9923	486.379	6.18904
SKP1	-1.26387	-0.0138689	0.206276	0.800583	0.70494	0.697385	0.71879	9375	1.3119	0.83807	29.506	17447	9.76698
MSI2	-1.25957	-0.367877	0.207826	0.805556	0.0733138	0.0779779	0.0647635	975	0.0907622	0.0868767	92.6686	1207.05	7.09676
ACOX2	-1.25944	-1.16582	0.207873	0.805564	0.0215054	0.0262638	0.0127823	286	0.0252229	0.02491	97.8495	335.439	5.81842
FAM98C	-1.25709	-0.309468	0.208722	0.8073	0.0712836	0.0760023	0.0626331	948	0.0846569	0.0812637	92.8716	1125.85	7.02718
TMEM161A	-1.25507	-0.420422	0.209454	0.808838	0.0503797	0.0550843	0.0417554	670	0.0595694	0.0578626	94.962	792.214	6.67609
RREB1	-1.25499	-0.427301	0.209482	0.808838	0.0604557	0.0650784	0.0519813	804	0.0751246	0.0724366	93.9544	999.082	6.90784
S100PBP	-1.25442	-0.363794	0.209689	0.809289	0.0581247	0.0628704	0.0494248	773	0.0703564	0.0679917	94.1875	935.67	6.84233
GTF2A1	-1.25388	-0.220043	0.209885	0.809697	0.111061	0.115747	0.102471	1477	0.137232	0.128597	88.8939	1825.05	7.50991
CASKIN2	-1.25284	-0.128113	0.210266	0.81064	0.21558	0.219756	0.207925	2867	0.28648	0.25191	78.442	3809.9	8.24562
HOXC10	-1.25169	-0.793092	0.210683	0.811559	0.0308294	0.0355607	0.0221559	410	0.0341999	0.0336281	96.9171	454.825	6.12211
BCKDHB	-1.25093	-0.920478	0.210959	0.812099	0.0265433	0.0312609	0.0178952	353	0.0320814	0.0315775	97.3457	426.65	6.05831
ABR	-1.25055	-0.251459	0.2111	0.812249	0.103842	0.108309	0.095654	1381	0.130389	0.122562	89.6158	1734.04	7.45879
TRIM54	-1.24987	-2.81252	0.211346	0.812881	0.011655	0.0163858	0.00298253	155	0.017538	0.0173859	98.8345	233.237	5.45634
DHRS12	-1.24976	-0.426506	0.211388	0.812881	0.056696	0.0613597	0.0481466	754	0.0675476	0.0653641	94.3304	898.316	6.80163
CCNG1	-1.24943	-0.272227	0.21151	0.813133	0.0934657	0.0980825	0.0850021	1243	0.112241	0.106377	90.6534	1492.69	7.30901
RBL2	-1.24925	-0.188351	0.211574	0.813133	0.129559	0.134108	0.121219	1723	0.163805	0.151695	87.0441	2178.45	7.68683
UBXN6	-1.24921	-0.236059	0.211589	0.813133	0.0989548	0.103661	0.0903281	1316	0.11892	0.112364	90.1045	1581.52	7.36677
CD99L2	-1.249	-0.262999	0.211666	0.813214	0.0666216	0.0714701	0.0577333	886	0.0803791	0.077312	93.3378	1068.96	6.97538
FAM104A	-1.2489	-0.254779	0.211701	0.813214	0.0816603	0.0864614	0.072859	1086	0.0988236	0.0942401	91.834	1314.25	7.18179
CASC10	-1.24813	-1.49144	0.211984	0.813782	0.0175953	0.0223126	0.00894759	234	0.0217086	0.0214763	98.2405	288.703	5.66886
TMEM168	-1.24702	-0.332343	0.212391	0.814478	0.0817355	0.0862289	0.0734981	1087	0.102059	0.0971803	91.8265	1357.28	7.21398
THAP11	-1.24689	-0.261059	0.212437	0.814478	0.106324	0.110866	0.0979974	1414	0.128681	0.12105	89.3676	1711.33	7.44561
LINC00842	-1.2464	-0.916422	0.212619	0.815002	0.0242123	0.0289367	0.0155518	322	0.0256461	0.0253227	97.5788	341.067	5.83501
TMEM263	-1.24473	-0.228992	0.213231	0.816826	0.115798	0.120395	0.107371	1540	0.142419	0.133148	88.4202	1894.03	7.54699
ZNF224	-1.24397	-0.29667	0.213511	0.81755	0.0742161	0.0789076	0.0656157	987	0.0921778	0.0881737	92.5784	1225.87	7.11222
C1RL	-1.24085	-0.811761	0.21466	0.821249	0.0271449	0.031842	0.0185343	361	0.0336239	0.033071	97.2855	447.165	6.10516
LIMS1	-1.2396	-0.132876	0.215122	0.822318	0.296263	0.298664	0.291862	3940	0.391684	0.330515	70.3737	5209.01	8.55834
BIN3	-1.23927	-0.380982	0.215246	0.822443	0.0611324	0.0657757	0.0526204	813	0.0747227	0.0720627	93.8868	993.737	6.90248
CLN5	-1.23823	-0.177421	0.21563	0.823322	0.15129	0.155491	0.143588	2012	0.188708	0.172867	84.871	2509.63	7.82829
ABHD13	-1.23815	-0.310357	0.215659	0.823322	0.085044	0.0895991	0.0766937	1131	0.102348	0.0974425	91.4956	1361.13	7.2168
TRANK1	-1.23463	-0.846472	0.216967	0.827439	0.0254154	0.0300988	0.01683	338	0.0318287	0.0313327	97.4585	423.291	6.05042
MAML1	-1.23338	-0.365328	0.217433	0.829032	0.0536131	0.0583382	0.044951	713	0.0638085	0.0618554	94.6387	848.589	6.74475
UBA5	-1.23311	-0.217095	0.217533	0.829032	0.142943	0.147008	0.135492	1901	0.180094	0.165594	85.7057	2395.06	7.78158
BLOC1S2	-1.23247	-0.164532	0.217775	0.829309	0.144297	0.148983	0.135705	1919	0.178068	0.163876	85.5703	2368.12	7.77028
PRKD1	-1.23159	-0.674105	0.218104	0.830364	0.0334612	0.0381174	0.0249254	445	0.0413587	0.0405263	96.6539	550.029	6.31179
FBN1	-1.22856	-0.558115	0.219236	0.833794	0.0467704	0.0513655	0.0383468	622	0.0626042	0.0607227	95.323	832.573	6.72572
ATG4B	-1.22776	-0.307461	0.219538	0.834598	0.0818107	0.0864614	0.073285	1088	0.101507	0.0966789	91.8189	1349.94	7.20855
KLHL13	-1.2275	-0.944915	0.219636	0.83465	0.0232348	0.0278908	0.0146996	309	0.0288757	0.0284667	97.6765	384.019	5.95329
TRIM24	-1.22629	-0.317506	0.220089	0.835621	0.0800812	0.084602	0.0717938	1065	0.098789	0.0942087	91.9919	1313.8	7.18144
EFHC1	-1.22407	-0.545132	0.220925	0.838514	0.0402286	0.0448576	0.0317427	535	0.0463229	0.045282	95.9771	616.048	6.42495
COMMD10	-1.22395	-0.256908	0.220972	0.838514	0.0852696	0.0898315	0.0769067	1134	0.105538	0.100332	91.473	1403.55	7.24747
DSN1	-1.22348	-1.07954	0.221147	0.838756	0.0221069	0.0267286	0.0136344	294	0.027217	0.0268532	97.7893	361.958	5.89429
ST3GAL4	-1.22144	-0.429394	0.221919	0.840974	0.0551169	0.0597327	0.0466553	733	0.0658945	0.0638143	94.4883	876.331	6.77688
PTBP3	-1.22106	-0.171254	0.222063	0.841165	0.207685	0.210924	0.201747	2762	0.270429	0.239354	79.2315	3596.43	8.18798
RNF170	-1.21934	-0.446167	0.222716	0.843283	0.0509813	0.0555491	0.0426076	678	0.0615601	0.0597396	94.9019	818.688	6.70892
B3GNT5	-1.21909	-0.342231	0.222811	0.843305	0.059027	0.0636839	0.05049	785	0.0733693	0.0708026	94.0973	975.739	6.88422
SMOC2	-1.21908	-0.415551	0.222816	0.843305	0.0628619	0.0674027	0.0545377	836	0.0829417	0.0796812	93.7138	1103.04	7.00673
AAMDC	-1.21441	-0.113912	0.224593	0.84899	0.304233	0.30796	0.297401	4046	0.407679	0.341942	69.5767	5421.72	8.59835
PDCL	-1.21438	-0.159081	0.224601	0.84899	0.183698	0.187798	0.176182	2443	0.233994	0.210256	81.6302	3111.89	8.04331
RFC3	-1.21356	-0.58138	0.224918	0.84983	0.0401534	0.0447414	0.0317427	534	0.050257	0.0490349	95.9847	668.367	6.50633
XIRP2	-1.21229	-1.17546	0.2254	0.851117	0.0218062	0.02638	0.0134214	290	0.0327624	0.0322371	97.8194	435.707	6.07926
LAPTM5	-1.21187	-0.481316	0.225562	0.85155	0.0521844	0.0567112	0.0438858	694	0.0692774	0.0669831	94.7816	921.32	6.82689
CLEC1A	-1.21025	-0.405041	0.226182	0.853004	0.0568464	0.0613597	0.0485726	756	0.0740803	0.0714647	94.3154	985.194	6.89385
RBMS2	-1.20994	-0.132893	0.226303	0.853273	0.307091	0.309471	0.302727	4084	0.418603	0.349673	69.2909	5567	8.62479
ATXN1	-1.20887	-0.262946	0.226713	0.854367	0.0863223	0.0908774	0.0779719	1148	0.103481	0.0984696	91.3678	1376.19	7.2278
TRIQK	-1.20629	-0.379345	0.227705	0.857264	0.059027	0.0635677	0.050703	785	0.0695289	0.0672183	94.0973	924.665	6.83051
CASP6	-1.20605	-0.366124	0.2278	0.8573	0.0500038	0.0546194	0.0415424	665	0.0617938	0.0599598	94.9996	821.796	6.71271
STX3	-1.20449	-0.175775	0.2284	0.858326	0.130085	0.134573	0.121858	1730	0.164642	0.152414	86.9915	2189.57	7.69192
MOB3C	-1.20448	-0.473459	0.228403	0.858326	0.0469208	0.0514817	0.0385599	624	0.0561917	0.0546697	95.3079	747.293	6.61779
MON2	-1.2033	-0.221194	0.228861	0.859365	0.101511	0.105869	0.0935236	1350	0.130466	0.12263	89.8489	1735.06	7.45938
TMEM163	-1.20326	-0.823811	0.228874	0.859365	0.0281224	0.0326554	0.0198125	374	0.0356261	0.0350062	97.1878	473.791	6.16288
PDHB	-1.20261	-0.117112	0.229127	0.859775	0.256636	0.260779	0.249041	3413	0.338462	0.291521	74.3364	4501.2	8.41232
TBC1D17	-1.20204	-0.36873	0.229349	0.860071	0.0634634	0.0679837	0.0551768	844	0.0763276	0.0735549	93.6537	1015.08	6.92371
ARID2	-1.20156	-0.33698	0.229533	0.860582	0.0743665	0.0787914	0.0662548	989	0.0920956	0.0880984	92.5634	1224.78	7.11133
ALPK1	-1.2001	-0.820909	0.230102	0.862354	0.0272953	0.031842	0.0189604	363	0.0326761	0.0321535	97.2705	434.559	6.07663
ANKRD13A	-1.19901	-0.404647	0.230523	0.862825	0.0600797	0.0644974	0.0519813	799	0.0733891	0.070821	93.992	976.002	6.88449
CYC1	-1.19875	-0.108963	0.230627	0.862825	0.33604	0.33864	0.331274	4469	0.456702	0.376175	66.396	6073.68	8.71188
CCDC17	-1.19874	-1.52101	0.23063	0.862825	0.0157907	0.020337	0.00745633	210	0.0202113	0.0200098	98.4209	268.791	5.59765
POT1	-1.19779	-0.777712	0.230999	0.863739	0.0278968	0.032423	0.0195995	371	0.0330982	0.0325622	97.2103	440.173	6.08944
CETN2	-1.19725	-0.208873	0.23121	0.864168	0.0977517	0.102382	0.0892629	1300	0.117928	0.111477	90.2248	1568.33	7.3584
ATP6V0E2	-1.19708	-0.597292	0.231274	0.864226	0.0334612	0.0380012	0.0251385	445	0.0377727	0.0370767	96.6539	502.339	6.22126
HLA-DRB5	-1.19686	-0.0789174	0.231359	0.864273	0.420107	0.420686	0.419046	5587	0.64099	0.4953	57.9893	8524.52	9.05082
MIR1-1HG	-1.19532	-2.02733	0.231963	0.866083	0.0127829	0.0173155	0.0044738	170	0.0194696	0.0192825	98.7217	258.926	5.5604
FSTL1	-1.19492	-0.182309	0.232117	0.866475	0.16505	0.168972	0.157861	2195	0.220577	0.199324	83.495	2933.45	7.98428
DPY30	-1.19449	-0.129836	0.232287	0.866754	0.205805	0.210343	0.197486	2737	0.261821	0.232556	79.4195	3481.96	8.15564
MARCH7	-1.19317	-0.11233	0.232802	0.868312	0.23513	0.239279	0.227524	3127	0.309389	0.26956	76.487	4114.56	8.32253
FOXO3	-1.19304	-0.146098	0.232854	0.868328	0.183322	0.187333	0.175969	2438	0.234145	0.210378	81.6678	3113.89	8.04395
SPTLC3	-1.19071	-0.867836	0.233769	0.870837	0.0236108	0.0281232	0.0153387	314	0.0297001	0.0292675	97.6389	394.981	5.98137
IGFBP5	-1.19051	-0.140654	0.233848	0.870908	0.365817	0.366066	0.36536	4865	0.601686	0.471057	63.4183	8001.82	8.98755
RPS27L	-1.1898	-0.0705478	0.234125	0.871439	0.520415	0.517141	0.526417	6921	0.816777	0.597064	47.9585	10862.3	9.29315
UBL7	-1.18818	-0.365103	0.234763	0.873431	0.0530115	0.0575247	0.044738	705	0.0650156	0.0629895	94.6988	864.643	6.76347
BEX4	-1.18718	-0.156942	0.235156	0.873923	0.156929	0.161302	0.148914	2087	0.196947	0.179774	84.3071	2619.2	7.87101
SPNS2	-1.18693	-0.173496	0.235257	0.873923	0.140913	0.145381	0.132723	1874	0.184814	0.169586	85.9087	2457.85	7.80745
YIPF1	-1.18553	-0.495866	0.235809	0.875483	0.0416573	0.046136	0.033447	554	0.0513099	0.0500369	95.8343	682.37	6.52704
ABCA8	-1.18514	-0.605487	0.235964	0.875483	0.0367697	0.0412551	0.0285471	489	0.0445744	0.0436095	96.323	592.795	6.38653
DEDD	-1.18507	-0.3742	0.23599	0.875483	0.0515076	0.0560139	0.0432467	685	0.0615266	0.0597081	94.8492	818.242	6.70838
GCA	-1.18494	-0.230536	0.23604	0.87549	0.0951951	0.0997095	0.0869195	1266	0.116228	0.109955	90.4805	1545.72	7.34389
IQCK	-1.18338	-0.140225	0.23666	0.877247	0.154974	0.159558	0.14657	2061	0.204539	0.186097	84.5026	2720.17	7.90882
PTDSS1	-1.18278	-0.349599	0.236896	0.87776	0.0576735	0.0621732	0.0494248	767	0.071475	0.0690362	94.2326	950.546	6.85809
DDX3X	-1.18176	-0.0529166	0.2373	0.878846	0.537785	0.537013	0.539199	7152	0.888928	0.63601	46.2215	11821.9	9.37779
KANTR	-1.18166	-1.07221	0.237341	0.878846	0.0212046	0.0256827	0.0129953	282	0.0256733	0.0253493	97.8795	341.43	5.83607
RASD2	-1.18095	-0.35236	0.237621	0.879165	0.0533875	0.0578733	0.045164	710	0.0564647	0.0549281	94.6613	750.924	6.62263
GPD2	-1.17901	-0.490489	0.238394	0.88095	0.0393263	0.0438117	0.0311035	523	0.0488265	0.0476719	96.0674	649.344	6.4775
ENOPH1	-1.17725	-0.268818	0.239096	0.882822	0.0939168	0.0983149	0.0858543	1249	0.114797	0.108672	90.6083	1526.68	7.33151
MYSM1	-1.17691	-0.184675	0.239231	0.882957	0.126325	0.130622	0.118449	1680	0.163063	0.151057	87.3675	2168.57	7.68228
NDRG3	-1.17429	-0.472617	0.240277	0.886191	0.0483495	0.05276	0.0402642	643	0.0578432	0.0562322	95.1651	769.257	6.64672
TTBK2	-1.17423	-0.360469	0.240305	0.886191	0.0611324	0.0655433	0.0530464	813	0.0737713	0.071177	93.8868	981.085	6.88968
OLFM2	-1.17371	-0.810695	0.240512	0.886774	0.0264682	0.0309123	0.0183213	352	0.0279173	0.0275347	97.3532	371.272	5.91963
TACC3	-1.17338	-0.941362	0.240645	0.887081	0.0207534	0.0252179	0.0125692	276	0.0249507	0.0246445	97.9247	331.819	5.8076
PAPSS1	-1.17305	-0.319131	0.240777	0.887388	0.0719603	0.076351	0.0639114	957	0.0885123	0.0848119	92.804	1177.13	7.07168
CHCHD1	-1.17288	-0.154628	0.240843	0.887447	0.199489	0.203138	0.192799	2653	0.25613	0.228035	80.0511	3406.27	8.13367
GJA4	-1.17251	-0.135777	0.24099	0.88781	0.249041	0.252179	0.243289	3312	0.347857	0.298516	75.0959	4626.15	8.4397
TCF7L1	-1.17197	-0.215341	0.241209	0.88803	0.1164	0.120628	0.108649	1548	0.142786	0.133469	88.36	1898.92	7.54956
CEP192	-1.17118	-0.403215	0.241528	0.888494	0.0492518	0.0536897	0.0411163	655	0.0592219	0.0575346	95.0748	787.592	6.67025
HGSNAT	-1.17018	-0.182455	0.241928	0.889259	0.129935	0.133992	0.122497	1728	0.166417	0.153936	87.0065	2213.18	7.70264
HADH	-1.16997	-0.487487	0.242013	0.889333	0.0606813	0.0649622	0.0528334	807	0.0731417	0.0705905	93.9319	972.712	6.88111
EHMT2	-1.16952	-0.369329	0.242195	0.889333	0.0681254	0.0723998	0.0602897	906	0.0809903	0.0778776	93.1875	1077.09	6.98295
LRIG1	-1.16801	-0.319673	0.242802	0.891194	0.0741409	0.0784428	0.0662548	986	0.0921938	0.0881884	92.5859	1226.09	7.1124
SULT1C4	-1.16786	-0.389591	0.242864	0.891194	0.0471464	0.0515979	0.0389859	627	0.0623078	0.0604438	95.2854	828.632	6.72098
GABPA	-1.16777	-0.153564	0.2429	0.891194	0.161065	0.165253	0.153387	2142	0.208191	0.189124	83.8935	2768.73	7.92651
LRRC28	-1.16748	-0.40867	0.243015	0.891435	0.048951	0.0534573	0.0406902	651	0.0578638	0.0562516	95.1049	769.531	6.64708
PIGH	-1.16681	-0.309164	0.243289	0.891625	0.07572	0.0800697	0.0677461	1007	0.092082	0.0880859	92.428	1224.6	7.11118
GCDH	-1.16677	-0.651004	0.243303	0.891625	0.0373712	0.0417199	0.0293992	497	0.0446585	0.04369	96.2629	593.913	6.38842
HK1	-1.16633	-0.209261	0.243483	0.892059	0.136476	0.140383	0.129314	1815	0.170891	0.157765	86.3524	2272.68	7.72915
SNHG18	-1.16397	-0.450147	0.244436	0.89537	0.0424092	0.0468332	0.0342991	564	0.0444812	0.0435203	95.7591	591.555	6.38444
NLRC5	-1.16341	-0.27203	0.244661	0.895522	0.0881269	0.0923881	0.0803153	1172	0.113158	0.107201	91.1873	1504.89	7.31714
APOL1	-1.163	-0.115704	0.244829	0.895522	0.193398	0.19756	0.185769	2572	0.256776	0.22855	80.6602	3414.86	8.13619
POGZ	-1.16255	-0.173033	0.245011	0.895522	0.164824	0.168507	0.158074	2192	0.211286	0.191683	83.5176	2809.9	7.94126
HERC3	-1.16228	-0.556071	0.245121	0.895522	0.0368449	0.0412551	0.0287601	490	0.0434624	0.0425444	96.3155	578.006	6.36131
CHKA	-1.16224	-0.717086	0.245136	0.895522	0.0276713	0.0320744	0.0195995	368	0.0338642	0.0333034	97.2329	450.359	6.11226
RNF13	-1.16163	-0.0988184	0.245384	0.895922	0.299872	0.303544	0.29314	3988	0.407917	0.342111	70.0128	5424.89	8.59894
MSRB1	-1.16065	-0.402298	0.245784	0.897078	0.0565456	0.061011	0.0483596	752	0.0679164	0.0657095	94.3454	903.221	6.80707
SCPEP1	-1.16056	-0.138001	0.245822	0.897078	0.169186	0.173388	0.161483	2250	0.211311	0.191703	83.0814	2810.22	7.94137
DUSP16	-1.16013	-0.502915	0.245995	0.897426	0.0429356	0.0472981	0.0349382	571	0.0509885	0.0497311	95.7064	678.096	6.52076
VEGFB	-1.15912	-0.142327	0.246407	0.898382	0.167306	0.171761	0.159139	2225	0.207731	0.188743	83.2694	2762.61	7.92429
HSPB6	-1.15731	-0.56907	0.247146	0.900527	0.0531619	0.0574085	0.0453771	707	0.0679309	0.065723	94.6838	903.413	6.80729
COQ10A	-1.15708	-0.655856	0.247241	0.900693	0.0413565	0.0456711	0.033447	550	0.0511863	0.0499194	95.8644	680.727	6.52463
GORASP1	-1.15682	-0.310841	0.247346	0.900894	0.0600797	0.0644974	0.0519813	799	0.0759169	0.0731733	93.992	1009.62	6.91832
GALM	-1.15609	-0.337822	0.247645	0.901666	0.0589518	0.0633353	0.0509161	784	0.0684585	0.066217	94.1048	910.43	6.81501
MUS81	-1.15601	-0.263828	0.247677	0.901666	0.0835401	0.0878559	0.0756285	1111	0.102748	0.0978055	91.646	1366.45	7.2207
METTL23	-1.15593	-0.242204	0.247709	0.901666	0.112715	0.116909	0.105028	1499	0.137575	0.128899	88.7285	1829.61	7.5124
KBTBD2	-1.1549	-0.158244	0.24813	0.902776	0.183096	0.186984	0.175969	2435	0.234203	0.210426	81.6904	3114.67	8.0442
INTS10	-1.15482	-0.233004	0.248164	0.902776	0.108504	0.112725	0.100767	1443	0.136156	0.127651	89.1496	1810.74	7.50204
MTERF4	-1.1521	-0.214074	0.249279	0.905733	0.0868486	0.0914585	0.078398	1155	0.107118	0.10176	91.3151	1424.56	7.26232
ARCN1	-1.15153	-0.132831	0.249515	0.906407	0.215806	0.219407	0.209203	2870	0.282816	0.249058	78.4194	3761.17	8.23275
BANP	-1.14869	-0.372014	0.250684	0.909553	0.0536131	0.0579895	0.0455901	713	0.0639307	0.0619702	94.6387	850.214	6.74666
CDC42BPA	-1.14857	-0.0822195	0.250732	0.909553	0.333409	0.336432	0.327865	4434	0.467043	0.383249	66.6591	6211.21	8.73427
NRBP1	-1.14823	-0.123737	0.250872	0.909553	0.217234	0.221499	0.209416	2889	0.281983	0.248408	78.2766	3750.09	8.2298
NLGN4Y	-1.14689	-1.01774	0.251427	0.911326	0.0175953	0.021964	0.00958671	234	0.0223122	0.0220669	98.2405	296.73	5.69619
LAMA2	-1.14652	-0.999158	0.251581	0.911377	0.0228589	0.0271935	0.0149127	304	0.0326133	0.0320928	97.7141	433.724	6.07471
CKMT2	-1.14649	-1.3732	0.251593	0.911377	0.0169186	0.0212667	0.00894759	225	0.0241967	0.0239086	98.3081	321.792	5.77701
ZNF677	-1.14578	-0.18354	0.251886	0.912256	0.116174	0.120511	0.108223	1545	0.14447	0.134942	88.3826	1921.31	7.56128
CACYBP	-1.14553	-0.141543	0.251992	0.912455	0.22919	0.232655	0.222838	3048	0.298727	0.261385	77.081	3972.78	8.28747
SCYL2	-1.1454	-0.298724	0.252044	0.912463	0.0901572	0.0942475	0.0826587	1199	0.111086	0.105337	90.9843	1477.33	7.29867
SP1	-1.14444	-0.185972	0.252441	0.913714	0.110835	0.115166	0.102897	1474	0.137807	0.129103	88.9165	1832.7	7.51409
NAALADL1	-1.14431	-0.269519	0.252496	0.913729	0.0694037	0.0737943	0.0613549	923	0.082906	0.0796482	93.0596	1102.57	7.0063
IVD	-1.14414	-0.370949	0.252564	0.913793	0.0530867	0.0574085	0.045164	706	0.0668802	0.0647386	94.6913	889.439	6.79171
ZNF397	-1.14393	-0.278415	0.252654	0.913936	0.0783518	0.0826264	0.0705156	1042	0.0951724	0.0909118	92.1648	1265.7	7.14417
DHRS7B	-1.14365	-0.260746	0.25277	0.914022	0.10294	0.107147	0.095228	1369	0.12821	0.120632	89.706	1705.06	7.44194
DOCK4	-1.14181	-0.128224	0.253533	0.916375	0.16099	0.165137	0.153387	2141	0.213146	0.193217	83.901	2834.63	7.95002
MRS2	-1.14126	-0.430721	0.253764	0.917026	0.0525603	0.0568274	0.044738	699	0.0630113	0.0611057	94.744	837.987	6.7322
KLHL6	-1.14004	-0.619123	0.25427	0.91834	0.0281976	0.0325392	0.0202386	375	0.0346158	0.0340301	97.1802	460.355	6.13417
PCID2	-1.13997	-0.191599	0.254297	0.91834	0.115723	0.11993	0.10801	1539	0.142605	0.133311	88.4277	1896.5	7.54829
PLOD2	-1.13989	-0.242976	0.254331	0.91834	0.0775246	0.0818129	0.0696634	1031	0.0962928	0.0919343	92.2475	1280.6	7.15586
EIF3L	-1.13706	-0.103062	0.255514	0.922054	0.327167	0.32946	0.322965	4351	0.441824	0.365909	67.2833	5875.82	8.67877
SLC5A3	-1.13684	-0.429027	0.255604	0.922193	0.0521092	0.0563626	0.0443119	693	0.0587177	0.0570585	94.7891	780.887	6.66171
KBTBD11	-1.13649	-1.27479	0.255752	0.922377	0.0181217	0.0224288	0.0102258	241	0.0220915	0.021851	98.1878	293.795	5.68628
DMAC1	-1.13647	-0.182483	0.25576	0.922377	0.154297	0.158164	0.147209	2052	0.192357	0.175932	84.5703	2558.15	7.84743
MBD5	-1.13623	-0.265461	0.25586	0.922377	0.0926385	0.0968042	0.0850021	1232	0.115326	0.109147	90.7361	1533.72	7.3361
TMEM25	-1.13595	-0.841997	0.255978	0.922435	0.0239116	0.0282394	0.0159778	318	0.0272886	0.0269229	97.6088	362.911	5.89691
RALGAPA2	-1.13509	-0.155993	0.256336	0.923353	0.111587	0.115979	0.103536	1484	0.143994	0.134526	88.8413	1914.98	7.55798
MYOZ2	-1.13312	-2.04338	0.257165	0.92597	0.0127829	0.0170831	0.00489987	170	0.0194202	0.019234	98.7217	258.269	5.55786
PPP1R2	-1.13165	-0.121944	0.257783	0.927452	0.292052	0.295177	0.286323	3884	0.38931	0.328807	70.7948	5177.44	8.55226
NTHL1	-1.12963	-0.142988	0.258634	0.93014	0.148883	0.153399	0.140605	1980	0.187534	0.171879	85.1117	2494.01	7.82205
C8orf58	-1.12905	-0.383939	0.258879	0.93065	0.0491766	0.0534573	0.0413294	654	0.059834	0.0581123	95.0823	795.733	6.68052
RAPGEF5	-1.1288	-0.103317	0.258983	0.93074	0.297391	0.300407	0.291862	3955	0.419902	0.350588	70.2609	5584.28	8.62789
CSTF2T	-1.12844	-0.320264	0.259132	0.931002	0.0727122	0.0768158	0.0651896	967	0.088877	0.0851469	92.7288	1181.97	7.07579
ATG10	-1.12716	-0.510718	0.259676	0.932026	0.040379	0.0446252	0.0325948	537	0.0493524	0.0481732	95.9621	656.338	6.4882
EXD3	-1.12697	-0.280286	0.259756	0.932127	0.0581999	0.0625218	0.0502769	774	0.0725446	0.0700339	94.18	964.77	6.87293
ITPR2	-1.12605	-0.150052	0.260146	0.932968	0.168659	0.172574	0.161483	2243	0.228598	0.205874	83.1341	3040.12	8.01998
TIAL1	-1.12587	-0.163375	0.260221	0.933051	0.187458	0.191052	0.180869	2493	0.240848	0.215795	81.2542	3203.03	8.07216
MTX2	-1.12535	-0.216328	0.260441	0.933468	0.101361	0.10552	0.0937367	1348	0.12074	0.113989	89.8639	1605.72	7.38195
SOGA1	-1.12509	-0.271917	0.260551	0.933677	0.0901572	0.0942475	0.0826587	1199	0.109602	0.104002	90.9843	1457.6	7.28523
PCGF3	-1.12491	-0.284011	0.260628	0.933767	0.0760208	0.0801859	0.0683852	1011	0.0977148	0.0932306	92.3979	1299.51	7.17051
CHKB	-1.12458	-0.872732	0.260769	0.934083	0.0242123	0.0284718	0.0164039	322	0.0289074	0.0284975	97.5788	384.44	5.95438
MOSPD3	-1.12296	-0.431107	0.261455	0.935876	0.0518084	0.0560139	0.0440988	689	0.0615439	0.0597243	94.8192	818.472	6.70866
NDUFAF7	-1.12284	-0.340704	0.261505	0.935876	0.0577487	0.0619407	0.0500639	768	0.072377	0.0698777	94.2251	962.541	6.87062
ARRDC3	-1.12274	-0.397575	0.261549	0.935876	0.0537634	0.0579895	0.0460162	715	0.0666873	0.0645578	94.6237	886.874	6.78883
FAM117B	-1.12255	-0.907006	0.26163	0.935876	0.0258666	0.0300988	0.0181082	344	0.0315139	0.0310275	97.4133	419.103	6.0405
WNT6	-1.12254	-1.38441	0.261633	0.935876	0.0154899	0.019756	0.00766937	206	0.016963	0.0168208	98.451	225.592	5.42315
AC104031.1	-1.12191	-0.922172	0.261899	0.936456	0.0206031	0.0248693	0.0127823	274	0.0256395	0.0253163	97.9397	340.98	5.83475
SRF	-1.1216	-0.328369	0.262031	0.936554	0.0659448	0.0701917	0.0581594	877	0.0774439	0.0745914	93.4055	1029.93	6.93821
CLCN3	-1.1211	-0.113251	0.262244	0.936944	0.138281	0.142824	0.129953	1839	0.181746	0.166993	86.1719	2417.04	7.79071
SLC25A11	-1.12017	-0.149336	0.262643	0.938181	0.218287	0.221615	0.212186	2903	0.280781	0.24747	78.1713	3734.11	8.22553
LYPLA1	-1.11938	-0.176256	0.262976	0.938939	0.168283	0.172109	0.16127	2238	0.213824	0.193776	83.1717	2843.64	7.95319
LRMP	-1.11918	-0.74681	0.263063	0.938939	0.0275961	0.031842	0.0198125	367	0.0361615	0.035523	97.2404	480.911	6.17776
ATP2A3	-1.11914	-0.395596	0.263079	0.938939	0.042334	0.0466008	0.0345121	563	0.0545938	0.0531557	95.7666	726.044	6.58899
TCTEX1D2	-1.11881	-0.872557	0.263221	0.938939	0.0216558	0.0259152	0.0138475	288	0.0264069	0.0260643	97.8344	351.186	5.86416
ZNF827	-1.11874	-0.580454	0.263249	0.938939	0.0379728	0.0421848	0.0302514	505	0.0465029	0.045454	96.2027	618.442	6.42882
TM7SF2	-1.11869	-0.899749	0.263273	0.938939	0.0243627	0.028588	0.016617	324	0.0291558	0.0287388	97.5637	387.743	5.96292
SHROOM1	-1.11844	-0.350815	0.263378	0.939131	0.0551921	0.0593841	0.0475075	734	0.0706404	0.0682569	94.4808	939.446	6.84635
DAG1	-1.11804	-0.211314	0.263548	0.939402	0.092037	0.0962231	0.084363	1224	0.113161	0.107204	90.7963	1504.93	7.31717
EIF3M	-1.11408	-0.101491	0.265243	0.943763	0.264381	0.2681	0.257563	3516	0.34668	0.297642	73.5619	4610.49	8.43631
RAB28	-1.11404	-0.367075	0.265262	0.943763	0.0655688	0.0697269	0.0579463	872	0.0773111	0.0744682	93.4431	1028.16	6.9365
TTYH2	-1.11169	-0.669712	0.26627	0.946254	0.0290247	0.0332365	0.0213038	386	0.0357771	0.0351519	97.0975	475.799	6.1671
AL445524.1	-1.11156	-0.427171	0.266325	0.946262	0.0523348	0.0564788	0.044738	696	0.0640563	0.0620883	94.7665	851.885	6.74862
DTNBP1	-1.11096	-0.186144	0.266588	0.947007	0.106549	0.110866	0.0986366	1417	0.129792	0.122034	89.3451	1726.11	7.4542
LDOC1	-1.11061	-0.689493	0.266738	0.947355	0.027972	0.0321906	0.0202386	372	0.0335501	0.0329996	97.2028	446.182	6.10297
MMADHC	-1.10984	-0.163412	0.267068	0.948012	0.19806	0.201511	0.191734	2634	0.250422	0.223481	80.194	3330.36	8.11114
NPHP3	-1.10856	-0.295617	0.267618	0.949066	0.084668	0.0886694	0.0773328	1126	0.105131	0.0999638	91.5332	1398.14	7.24361
ZNF718	-1.10851	-0.576172	0.26764	0.949066	0.0271449	0.0313771	0.0193865	361	0.0330024	0.0324695	97.2855	438.898	6.08654
AP5M1	-1.10851	-0.230822	0.267642	0.949066	0.0690277	0.0733295	0.0611419	918	0.087323	0.0837187	93.0972	1161.31	7.05816
NHLRC2	-1.10744	-0.243014	0.268104	0.95033	0.0924882	0.096688	0.0847891	1230	0.115001	0.108855	90.7512	1529.4	7.33328
PSMB10	-1.10722	-0.445948	0.268197	0.950473	0.04662	0.0507844	0.0389859	620	0.0561905	0.0546686	95.338	747.277	6.61777
CHID1	-1.1064	-0.192656	0.268552	0.951354	0.12798	0.132016	0.120579	1702	0.158538	0.147159	87.202	2108.4	7.65416
SLC9C1	-1.10538	-1.01188	0.268997	0.952556	0.0196255	0.0238234	0.0119301	261	0.025447	0.0251286	98.0374	338.419	5.82724
SMYD4	-1.10389	-0.597975	0.269639	0.954079	0.0300774	0.0342824	0.022369	400	0.035262	0.0346545	96.9923	468.949	6.15263
ZKSCAN1	-1.10296	-0.155161	0.270043	0.954776	0.163321	0.167112	0.15637	2172	0.21228	0.192503	83.6679	2823.12	7.94595
C1orf56	-1.10278	-0.311248	0.270124	0.954776	0.0554929	0.0597327	0.0477205	738	0.0690029	0.0667263	94.4507	917.669	6.82293
RPL41	-1.10272	0.018584	0.270149	0.954776	0.966238	0.965718	0.967192	12850	3.41403	1.48479	3.37619	45403.2	10.7234
WDR54	-1.10246	-0.442503	0.270261	0.954776	0.0468456	0.0510169	0.039199	623	0.052558	0.0512234	95.3154	698.969	6.55104
NAIP	-1.10181	-0.735399	0.270544	0.954902	0.0268441	0.0310285	0.0191734	357	0.0323976	0.0318838	97.3156	430.855	6.06809
SOAT1	-1.10177	-0.38222	0.270562	0.954902	0.0573727	0.0614759	0.0498509	763	0.0716651	0.0692136	94.2627	953.074	6.86074
HOXA-AS2	-1.1011	-0.309626	0.270855	0.955749	0.0678998	0.0720511	0.0602897	903	0.0879175	0.0842654	93.21	1169.22	7.06494
DDB2	-1.10017	-0.598113	0.271258	0.956984	0.0302278	0.0343986	0.022582	402	0.035915	0.0352851	96.9772	477.634	6.17094
TNPO2	-1.09927	-0.389592	0.271648	0.957798	0.0491766	0.0533411	0.0415424	654	0.0598084	0.0580882	95.0823	795.392	6.68009
COG6	-1.09863	-0.471784	0.27193	0.958602	0.0341379	0.0383498	0.0264167	454	0.0415816	0.0407403	96.5862	552.994	6.31715
LIN7B	-1.09749	-0.553561	0.272429	0.959562	0.0406046	0.0447414	0.0330209	540	0.0495327	0.048345	95.9395	658.736	6.49184
ACYP2	-1.09735	-0.335505	0.27249	0.959562	0.0762463	0.0803021	0.0688112	1014	0.0960978	0.0917564	92.3754	1278	7.15384
PLD2	-1.09713	-0.549837	0.272586	0.9596	0.0386495	0.0427658	0.0311035	514	0.048324	0.0471927	96.135	642.66	6.46717
CLYBL	-1.09559	-0.694471	0.273257	0.961585	0.0230092	0.0271935	0.0153387	306	0.0283297	0.0279358	97.6991	376.756	5.93425
TMLHE	-1.09545	-0.659957	0.27332	0.961619	0.0303782	0.0345148	0.0227951	404	0.0370192	0.0363504	96.9622	492.318	6.20115
CLPTM1	-1.09459	-0.135682	0.273698	0.962384	0.15129	0.155375	0.143801	2012	0.18859	0.172768	84.871	2508.06	7.82766
C2CD5	-1.09432	-0.52286	0.273814	0.962604	0.040379	0.044509	0.0328078	537	0.0510529	0.0497924	95.9621	678.952	6.52202
HIBCH	-1.09369	-0.181644	0.274092	0.962995	0.0997067	0.104009	0.0918193	1326	0.12574	0.11844	90.0293	1672.21	7.4225
FGD6	-1.09358	-1.18757	0.274139	0.962995	0.0180465	0.0221964	0.0104389	240	0.0213993	0.0211735	98.1954	284.589	5.65455
BIVM	-1.09358	-0.485594	0.27414	0.962995	0.0406046	0.0447414	0.0330209	540	0.0518081	0.0505107	95.9395	688.996	6.53668
CENPP	-1.09315	-0.63138	0.274326	0.963031	0.0321077	0.036258	0.0244994	427	0.033847	0.0332868	96.7892	450.131	6.11176
COMMD8	-1.093	-0.193346	0.274396	0.963031	0.107602	0.111795	0.0999148	1431	0.134182	0.125911	89.2398	1784.48	7.48744
MAP3K3	-1.09298	-0.235428	0.274404	0.963031	0.114294	0.118071	0.107371	1520	0.14333	0.133945	88.5706	1906.14	7.55336
TMEM161B-AS1	-1.09272	-0.401837	0.274518	0.963197	0.0392511	0.0434631	0.0315296	522	0.0481512	0.0470279	96.0749	640.363	6.4636
PCED1A	-1.09218	-0.848146	0.274753	0.963518	0.0252651	0.0294015	0.0176821	336	0.0307234	0.0302609	97.4735	408.591	6.01516
COPZ1	-1.09214	-0.162079	0.274771	0.963518	0.164072	0.167809	0.157222	2182	0.207032	0.188164	83.5928	2753.31	7.92092
TUBGCP6	-1.09073	-0.66704	0.275393	0.965137	0.0272201	0.0313771	0.0195995	362	0.0346272	0.0340412	97.278	460.507	6.1345
ARID1B	-1.08998	-0.0919325	0.27572	0.965717	0.268216	0.271586	0.262037	3567	0.356643	0.305013	73.1784	4743	8.46463
SP3	-1.08916	-0.190943	0.276081	0.966607	0.125498	0.12946	0.118236	1669	0.154132	0.143349	87.4502	2049.81	7.62599
PEX6	-1.08762	-0.793266	0.276761	0.968429	0.0248139	0.0289367	0.0172561	330	0.0298876	0.0294496	97.5186	397.475	5.98764
OXA1L	-1.08729	-0.160765	0.276907	0.968745	0.10294	0.107379	0.0948019	1369	0.12821	0.120632	89.706	1705.06	7.44194
AGL	-1.08688	-0.313262	0.277088	0.969082	0.0585006	0.062638	0.0509161	778	0.0697071	0.0673849	94.1499	927.035	6.83307
EPN1	-1.08678	-0.182026	0.277134	0.969082	0.157079	0.160604	0.150618	2089	0.198447	0.181027	84.2921	2639.15	7.87859
VILL	-1.08489	-1.05354	0.27797	0.971142	0.0215806	0.0256827	0.0140605	287	0.0259608	0.0256295	97.8419	345.253	5.84717
CUL9	-1.08422	-0.732169	0.278269	0.971593	0.0271449	0.0312609	0.0195995	361	0.0335377	0.0329876	97.2855	446.018	6.1026
POLR2J3-1	-1.08399	-0.113099	0.278369	0.971593	0.165501	0.169553	0.158074	2201	0.209344	0.190078	83.4499	2784.07	7.93203
PARP2	-1.08212	-0.436122	0.2792	0.973954	0.0414317	0.0455549	0.033873	551	0.0499048	0.0486995	95.8568	663.684	6.49931
PAN3	-1.08187	-0.297048	0.27931	0.974121	0.073013	0.0770482	0.0656157	971	0.0877579	0.0841186	92.6987	1167.09	7.06313
TTC39B	-1.08108	-0.599251	0.279662	0.97497	0.0339123	0.0380012	0.0264167	451	0.0407899	0.0399799	96.6088	542.465	6.29797
TMEM251	-1.08062	-0.353197	0.279864	0.975147	0.0690277	0.073097	0.061568	918	0.0823338	0.0791196	93.0972	1094.96	6.99938
CDKN2AIPNL	-1.08012	-0.252752	0.280088	0.975699	0.0839161	0.0882045	0.0760545	1116	0.104026	0.0989635	91.6084	1383.44	7.23305
ZNF720	-1.07951	-0.280125	0.280362	0.976274	0.0809835	0.0849506	0.0737111	1077	0.0971084	0.092678	91.9016	1291.44	7.16429
MYOC	-1.079	-0.803914	0.280589	0.976813	0.0272953	0.0313771	0.0198125	363	0.0379639	0.037261	97.2705	504.882	6.2263
LRP1	-1.07689	-0.164628	0.281529	0.97958	0.156854	0.160488	0.150192	2086	0.186887	0.171334	84.3146	2485.41	7.81859
STT3A	-1.07669	-0.343041	0.28162	0.979706	0.0660952	0.0700755	0.0587985	879	0.0815761	0.0784193	93.3905	1084.88	6.99015
MFSD1	-1.07578	-0.174802	0.282025	0.980545	0.109031	0.11319	0.101406	1450	0.133844	0.125614	89.0969	1780	7.48493
ZNF71	-1.07457	-0.334059	0.282565	0.982045	0.0657944	0.0697269	0.0585854	875	0.0788048	0.0758538	93.4206	1048.02	6.95562
BCL2L1	-1.07401	-0.136371	0.282816	0.982528	0.245733	0.248228	0.241159	3268	0.323888	0.280573	75.4267	4307.39	8.36832
UROD	-1.0739	-0.0866371	0.282868	0.982528	0.128055	0.132597	0.119727	1703	0.158329	0.146979	87.1945	2105.62	7.65284
NHSL2	-1.07313	-0.250812	0.283214	0.983352	0.0739153	0.0779779	0.0664678	983	0.0945826	0.0903731	92.6085	1257.85	7.13796
ATP5MG	-1.07297	-0.027137	0.283284	0.983405	0.664336	0.658106	0.675756	8835	1.17794	0.778381	33.5664	15665.5	9.65928
SDR39U1	-1.07275	-0.221678	0.283384	0.983561	0.0888789	0.0929692	0.0813805	1182	0.111858	0.106032	91.1121	1487.6	7.30559
BEX5	-1.06882	-0.923795	0.285153	0.987714	0.0225581	0.0266124	0.0151257	300	0.0278306	0.0274504	97.7442	370.119	5.91652
IFT122	-1.06813	-0.603286	0.285463	0.988296	0.0291751	0.0332365	0.0217299	388	0.0347637	0.0341731	97.0825	462.322	6.13842
HELZ2	-1.06766	-0.194902	0.285673	0.98836	0.0956463	0.0997095	0.0881977	1272	0.122174	0.115268	90.4354	1624.79	7.39375
MRPL16	-1.06761	-0.118423	0.285697	0.98836	0.171366	0.175479	0.163826	2279	0.217787	0.197036	82.8634	2896.35	7.97155
AL590226.1	-1.0675	-0.439392	0.285744	0.98836	0.0378976	0.0419524	0.0304644	504	0.0486205	0.0474755	96.2102	646.604	6.47328
NUDT4	-1.06728	-0.166945	0.285843	0.98836	0.157756	0.161302	0.151257	2098	0.186261	0.170807	84.2244	2477.09	7.81524
HCFC1	-1.06723	-0.233759	0.285866	0.98836	0.07572	0.0797211	0.0683852	1007	0.0930502	0.0889721	92.428	1237.47	7.12164
IL17RA	-1.06688	-0.277123	0.286026	0.988534	0.0564704	0.0605462	0.0489987	751	0.0698233	0.0674935	94.353	928.58	6.83473
BMP1	-1.06488	-0.30907	0.286929	0.990545	0.0612076	0.0653109	0.0536856	814	0.0709021	0.0685014	93.8792	942.927	6.85005
SCN4B	-1.06488	-0.154555	0.286929	0.990545	0.137078	0.141081	0.12974	1823	0.159188	0.14772	86.2922	2117.05	7.65825
CYB5D1	-1.06065	-0.182157	0.288851	0.995454	0.143996	0.147589	0.137409	1915	0.181937	0.167155	85.6004	2419.58	7.79176
ACVR1	-1.06063	-0.441353	0.288858	0.995454	0.0456425	0.0496223	0.0383468	607	0.0547117	0.0532675	95.4357	727.611	6.59114
PLA2G12A	-1.06046	-0.457034	0.288938	0.995537	0.0462441	0.0502034	0.0389859	615	0.0551613	0.0536937	95.3756	733.59	6.59931
ATRN	-1.05921	-0.34233	0.289504	0.996726	0.0496278	0.0538059	0.0419685	660	0.0612897	0.0594849	95.0372	815.092	6.70453
SLC45A1	-1.05831	-0.593302	0.289913	0.997752	0.0329348	0.0369553	0.0255646	438	0.0398669	0.0390927	96.7065	530.19	6.27512
POLI	-1.0561	-0.625627	0.290924	1	0.0312054	0.0352121	0.0238602	415	0.0378564	0.0371574	96.8795	503.452	6.22347
SMAD2	-1.05607	-0.146248	0.290936	1	0.149936	0.153748	0.142948	1994	0.188414	0.172619	85.0064	2505.71	7.82673
C2orf76	-1.0558	-0.378568	0.291058	1	0.0548162	0.058803	0.0475075	729	0.06436	0.0623737	94.5184	855.923	6.75335
TUBE1	-1.05544	-0.272084	0.291225	1	0.0778254	0.0818129	0.0705156	1035	0.0985164	0.0939606	92.2175	1310.17	7.17868
EFCC1	-1.0553	-0.45113	0.291288	1	0.0481239	0.0520628	0.0409033	640	0.0586577	0.0570018	95.1876	780.089	6.66069
LAPTM4B	-1.05219	-0.203332	0.292711	1	0.115422	0.119465	0.10801	1535	0.142861	0.133535	88.4578	1899.91	7.55009
INTS8	-1.05049	-0.402012	0.293494	1	0.0418828	0.0459035	0.0345121	557	0.0520172	0.0507095	95.8117	691.777	6.54071
NAV1	-1.05036	-0.105086	0.293552	1	0.269344	0.272632	0.263315	3582	0.370226	0.314976	73.0656	4923.64	8.50201
C1orf226	-1.05013	-1.85856	0.29366	1	0.0118054	0.0158048	0.0044738	157	0.0141454	0.0140462	98.8195	188.119	5.24238
ALKBH5	-1.04949	-0.186957	0.293954	1	0.121738	0.125625	0.114614	1619	0.148549	0.1385	87.8262	1975.56	7.58911
DDX58	-1.04949	-0.147481	0.293955	1	0.107602	0.111679	0.100128	1431	0.138931	0.13009	89.2398	1847.65	7.52221
UBE2H	-1.04933	-0.123707	0.294028	1	0.212873	0.216037	0.207073	2831	0.275164	0.243075	78.7127	3659.41	8.20533
ZBTB33	-1.04922	-0.227162	0.294075	1	0.067975	0.0720511	0.0605028	904	0.0848284	0.0814219	93.2025	1128.13	7.02921
CRKL	-1.04878	-0.392411	0.294281	1	0.0533875	0.0572923	0.0462292	710	0.0663238	0.064217	94.6613	882.04	6.78337
RNF141	-1.0471	-0.365861	0.295053	1	0.049327	0.0533411	0.0419685	656	0.0582308	0.0565985	95.0673	774.412	6.65339
LIX1L	-1.04683	-0.170762	0.295177	1	0.139559	0.143056	0.133149	1856	0.169592	0.156655	86.0441	2255.4	7.72153
TOP2B	-1.0463	-0.138854	0.29542	1	0.162268	0.166182	0.155092	2158	0.210209	0.190793	83.7732	2795.57	7.93615
SH2B1	-1.04562	-0.35052	0.295736	1	0.0515828	0.0555491	0.0443119	686	0.0637155	0.061768	94.8417	847.353	6.7433
HELZ	-1.04355	-0.168706	0.296695	1	0.123844	0.1276	0.116958	1647	0.155849	0.144835	87.6156	2072.64	7.63706
C11orf74	-1.04321	-0.292663	0.296852	1	0.0720355	0.0760023	0.0647635	958	0.0857959	0.0823133	92.7965	1141	7.04054
CCDC7	-1.04281	-0.708371	0.297036	1	0.0226333	0.0266124	0.0153387	301	0.0264527	0.0261089	97.7367	351.795	5.86589
SLBP	-1.0427	-0.209916	0.297086	1	0.0954207	0.0992446	0.0884107	1269	0.116593	0.110282	90.4579	1550.57	7.34702
OAS1	-1.04266	-0.399524	0.297105	1	0.0491766	0.0531087	0.0419685	654	0.0643797	0.0623922	95.0823	856.185	6.75365
MRPL22	-1.04262	-0.111181	0.297126	1	0.218287	0.221732	0.211973	2903	0.276114	0.243819	78.1713	3672.04	8.20877
HAUS3	-1.04127	-0.313815	0.29775	1	0.0571472	0.0611273	0.0498509	760	0.0697063	0.0673841	94.2853	927.023	6.83306
SPATA6	-1.04076	-0.470417	0.297987	1	0.0398526	0.0438117	0.0325948	530	0.0457198	0.0447055	96.0147	608.028	6.41186
ZNF704	-1.04005	-0.268001	0.298318	1	0.0820362	0.0858803	0.0749893	1091	0.100016	0.0953243	91.7964	1330.11	7.19377
ANKRD6	-1.03995	-0.545845	0.298363	1	0.0391007	0.0429983	0.0319557	520	0.0491133	0.0479453	96.0899	653.158	6.48335
HEMK1	-1.03976	-0.842946	0.298451	1	0.0230092	0.0269611	0.0157648	306	0.0276186	0.0272441	97.6991	367.299	5.9089
KRTCAP2	-1.03957	-0.0964267	0.298538	1	0.239792	0.243114	0.233703	3189	0.316601	0.275053	76.0208	4210.48	8.34557
SDHD	-1.03923	-0.0929376	0.298696	1	0.325889	0.328181	0.321687	4334	0.435984	0.36185	67.4111	5798.15	8.66547
CCNL2	-1.03886	-0.135917	0.298871	1	0.154824	0.158745	0.147635	2059	0.203595	0.185313	84.5176	2707.61	7.90419
MRPL40	-1.03882	-0.137084	0.298889	1	0.153395	0.15735	0.146144	2040	0.189834	0.173813	84.6605	2524.6	7.83423
DHTKD1	-1.03666	-0.837823	0.299895	1	0.0246635	0.028588	0.0174691	328	0.0292823	0.0288618	97.5336	389.425	5.96724
RIDA	-1.0363	-0.514189	0.30006	1	0.0378976	0.0418361	0.0306775	504	0.0461033	0.0450721	96.2102	613.128	6.4202
MRPS28	-1.03436	-0.290753	0.300966	1	0.0712084	0.0750726	0.0641244	947	0.0867568	0.0831979	92.8792	1153.78	7.05166
ADA2	-1.0342	-0.377616	0.301043	1	0.0523348	0.0562464	0.045164	696	0.0636955	0.0617491	94.7665	847.086	6.74298
GOT1	-1.03419	-0.383352	0.301047	1	0.0578239	0.0617083	0.050703	769	0.0715804	0.0691345	94.2176	951.947	6.85956
CDK5	-1.03401	-0.670439	0.30113	1	0.0284984	0.032423	0.0213038	379	0.0326651	0.0321429	97.1502	434.413	6.0763
CHIC1	-1.03382	-0.57308	0.30122	1	0.0302278	0.0341662	0.0230081	402	0.0376997	0.0370064	96.9772	501.368	6.21933
WDTC1	-1.03228	-0.396255	0.301942	1	0.0478983	0.0518303	0.0406902	637	0.0566118	0.0550674	95.2102	752.881	6.62523
SCD	-1.03133	-0.992576	0.302385	1	0.0193248	0.0232423	0.0121432	257	0.023867	0.0235866	98.0675	317.407	5.76333
TM7SF3	-1.03113	-0.165114	0.30248	1	0.126551	0.130273	0.119727	1683	0.156979	0.145812	87.3449	2087.66	7.64428
CAMTA1	-1.03039	-0.134769	0.302826	1	0.335589	0.33527	0.336174	4463	0.456461	0.376009	66.4411	6070.47	8.71136
PGM5P3-AS1	-1.03022	-2.13265	0.302907	1	0.0106023	0.0145264	0.00340861	141	0.0113139	0.0112503	98.9398	150.463	5.02034
EIF3E	-1.03016	-0.0581641	0.302937	1	0.541244	0.538175	0.546868	7198	0.858939	0.620006	45.8756	11423	9.34347
SDHAF3	-1.02991	-0.23698	0.303053	1	0.0754192	0.0793725	0.0681721	1003	0.0898778	0.0860656	92.4581	1195.28	7.08698
C2orf74	-1.02983	-0.382565	0.303088	1	0.0525603	0.0564788	0.0453771	699	0.0631286	0.0612161	94.744	839.547	6.73405
PPCS	-1.02968	-0.135852	0.303162	1	0.192571	0.196049	0.186195	2561	0.250738	0.223734	80.7429	3334.56	8.1124
D2HGDH	-1.02928	-0.817995	0.303347	1	0.0273705	0.0312609	0.0202386	364	0.0342237	0.0336511	97.263	455.141	6.1228
DDX5	-1.02672	0.0344724	0.304552	1	0.860065	0.85183	0.87516	11438	2.06492	1.12002	13.9935	27461.3	10.2206
HS2ST1	-1.02655	-0.574461	0.304631	1	0.0335364	0.0374201	0.0264167	446	0.0405004	0.0397017	96.6464	538.615	6.29085
SURF1	-1.02517	-0.135545	0.305285	1	0.211144	0.21441	0.205156	2808	0.267503	0.237049	78.8856	3557.52	8.1771
NIPSNAP3A	-1.02455	-0.255127	0.305577	1	0.0815099	0.0854155	0.0743502	1084	0.100924	0.0961495	91.849	1342.18	7.2028
CYB561A3	-1.02454	-0.426985	0.305581	1	0.0509061	0.0547356	0.0438858	677	0.0617623	0.0599301	94.9094	821.377	6.7122
SIAH1	-1.02442	-0.167902	0.305635	1	0.125498	0.129576	0.118023	1669	0.154152	0.143366	87.4502	2050.07	7.62612
FUT11	-1.02389	-0.17954	0.305888	1	0.100985	0.104823	0.0939497	1343	0.129655	0.121913	89.9015	1724.29	7.45315
ERLIN1	-1.02325	-0.219465	0.306189	1	0.101587	0.105288	0.0948019	1351	0.127981	0.12043	89.8413	1702.02	7.44016
APLN	-1.02242	-1.5933	0.306584	1	0.0122566	0.0161534	0.00511291	163	0.0153335	0.0152172	98.7743	203.921	5.32262
DHRS11	-1.02179	-0.419577	0.306878	1	0.0464697	0.0503196	0.039412	618	0.0548351	0.0533845	95.353	729.252	6.59339
RAB11B-AS1	-1.02135	-0.447978	0.307086	1	0.0393263	0.0432307	0.0321687	523	0.045634	0.0446234	96.0674	606.886	6.40999
LRRC45	-1.02126	-1.20697	0.307129	1	0.0179713	0.0218478	0.0108649	239	0.0210817	0.0208626	98.2029	280.366	5.63966
FXR2	-1.02099	-0.276831	0.307258	1	0.0654185	0.0692621	0.0583724	870	0.079344	0.0763534	93.4582	1055.2	6.96243
FAM120B	-1.02035	-0.376937	0.307565	1	0.0566208	0.06043	0.0496378	753	0.0708555	0.0684579	94.3379	942.308	6.84939
CKS1B	-1.01971	-0.34504	0.307867	1	0.0594782	0.0633353	0.0524073	791	0.0683213	0.0660886	94.0522	908.605	6.81301
DUSP26	-1.01956	-1.27909	0.307936	1	0.0156403	0.0196397	0.00830848	208	0.0232988	0.0230316	98.436	309.851	5.73931
QDPR	-1.01914	-0.215011	0.308137	1	0.093992	0.0978501	0.0869195	1250	0.112586	0.106687	90.6008	1497.29	7.31208
MOV10	-1.01822	-0.228583	0.308574	1	0.0821866	0.0859965	0.0752024	1093	0.105592	0.100381	91.7813	1404.26	7.24798
EXOC3	-1.01818	-0.259701	0.308592	1	0.0759456	0.0797211	0.0690243	1010	0.090293	0.0864465	92.4054	1200.81	7.09158
PAIP2B	-1.018	-0.893661	0.308676	1	0.020979	0.0248693	0.0138475	279	0.0260125	0.0256799	97.9021	345.94	5.84915
DPAGT1	-1.01756	-0.553058	0.308887	1	0.0406046	0.0443928	0.03366	540	0.0500284	0.0488173	95.9395	665.328	6.50178
RNF111	-1.01639	-0.351893	0.309445	1	0.045041	0.048925	0.0379207	599	0.0513934	0.0501164	95.4959	683.481	6.52866
RHOBTB1	-1.01592	-0.22958	0.309667	1	0.0766223	0.0804184	0.0696634	1019	0.0968563	0.0924482	92.3378	1288.09	7.16169
DAGLB	-1.01531	-0.440452	0.309958	1	0.0384239	0.042301	0.0313166	511	0.0485128	0.0473728	96.1576	645.171	6.47106
EVL	-1.01517	-0.333266	0.310025	1	0.0542146	0.0581058	0.0470814	721	0.0638425	0.0618874	94.5785	849.042	6.74529
ORC4	-1.0143	-0.213697	0.310439	1	0.114595	0.118187	0.10801	1524	0.144251	0.13475	88.5405	1918.39	7.55976
RNF146	-1.01425	-0.218398	0.310465	1	0.107001	0.110633	0.100341	1423	0.132608	0.124523	89.2999	1763.55	7.47565
PGAP2	-1.01318	-0.737388	0.310974	1	0.0270697	0.0309123	0.0200256	360	0.0336589	0.0331048	97.293	447.63	6.1062
EPS15	-1.01248	-0.150934	0.31131	1	0.158207	0.161766	0.151683	2104	0.202458	0.184368	84.1793	2692.49	7.89859
MFSD6	-1.01222	-0.136992	0.311435	1	0.189714	0.19326	0.183213	2523	0.251357	0.224228	81.0286	3342.79	8.11486
LRP6	-1.0119	-0.240408	0.311584	1	0.092413	0.0961069	0.0856412	1229	0.116182	0.109914	90.7587	1545.11	7.34349
RARB	-1.01175	-0.396997	0.311659	1	0.0506805	0.0545032	0.0436728	674	0.0621105	0.060258	94.9319	826.008	6.71781
CYB5D2	-1.01138	-0.287081	0.311832	1	0.0783518	0.0820453	0.0715807	1042	0.0978453	0.0933494	92.1648	1301.24	7.17184
G0S2	-1.00921	-0.537439	0.312874	1	0.0347395	0.0385822	0.0276949	462	0.0509925	0.0497349	96.5261	678.149	6.52084
[truncated: 15,990 more rows]

## Sheet: Lymphocyte Cells
Gene_name	scores	logfoldchanges	pvals	pvals_adj	pct	pct.1	pct.2	n_cells_by_counts	mean_counts	log1p_mean_counts	pct_dropout_by_counts	total_counts	log1p_total_counts
S100A8	7.72527	2.21612	1.11618e-14	1.05679e-11	0.393214	0.260684	0.509363	394	1.61895	0.962772	60.6786	1622.18	7.39214
FTH1	7.28975	0.80379	3.10536e-13	2.79312e-10	0.982036	0.978632	0.985019	984	4.1265	1.63442	1.79641	4134.76	8.32743
FTL	7.19829	0.628888	6.09727e-13	5.05812e-10	0.98503	0.982906	0.986891	987	3.55829	1.51695	1.49701	3565.41	8.17931
S100A9	7.19632	1.95581	6.18593e-13	5.05812e-10	0.406188	0.277778	0.518727	407	1.63996	0.970762	59.3812	1643.24	7.40503
S100A11	6.91823	0.938674	4.57335e-12	3.2908e-09	0.733533	0.694444	0.76779	735	1.93437	1.07649	26.6467	1938.24	7.57005
MYL6	6.68499	0.557189	2.30948e-11	1.53871e-08	0.820359	0.818376	0.822097	822	2.20584	1.16497	17.9641	2210.25	7.70131
H3F3B	6.27627	0.459373	3.46797e-10	2.01243e-07	0.977046	0.972222	0.981273	979	3.32588	1.46462	2.29541	3332.53	8.11179
NEAT1	6.25001	0.928813	4.10422e-10	2.30721e-07	0.850299	0.818376	0.878277	852	2.75337	1.32265	14.9701	2758.88	7.92294
IFITM2	5.94807	0.79276	2.71326e-09	1.31916e-06	0.803393	0.767094	0.835206	805	2.24418	1.17686	19.6607	2248.67	7.71854
NAMPT	5.76329	1.20377	8.24889e-09	3.70973e-06	0.500998	0.384615	0.602996	502	1.57106	0.944317	49.9002	1574.2	7.36214
CXCL8	5.29451	1.31802	1.19334e-07	4.51801e-05	0.377246	0.260684	0.479401	378	1.44469	0.893917	62.2754	1447.58	7.27834
BCL2A1	5.29265	1.56291	1.20554e-07	4.51801e-05	0.262475	0.162393	0.350187	263	0.676429	0.516666	73.7525	677.782	6.5203
NFKBIA	5.12593	0.742594	2.96075e-07	9.6838e-05	0.660679	0.623932	0.692884	662	1.57597	0.946224	33.9321	1579.12	7.36525
PROK2	4.82967	2.23839	1.36757e-06	0.000384394	0.159681	0.0683761	0.2397	160	0.407646	0.341919	84.0319	408.461	6.01484
CMTM2	4.82223	1.81142	1.41959e-06	0.000392876	0.183633	0.0918803	0.264045	184	0.475378	0.388914	81.6367	476.329	6.16821
BASP1	4.75692	1.37685	1.96566e-06	0.000505147	0.241517	0.147436	0.32397	242	0.657316	0.5052	75.8483	658.631	6.49168
FCGR3B	4.49535	0.990157	6.94563e-06	0.00158158	0.343313	0.245726	0.428839	344	1.02592	0.706025	65.6687	1027.97	6.93632
SPAG9	4.37413	1.37357	1.21916e-05	0.00249221	0.241517	0.16453	0.308989	242	0.489371	0.398354	75.8483	490.35	6.19716
TIMP3	4.35182	1.28189	1.35015e-05	0.00269865	0.337325	0.288462	0.38015	338	0.829145	0.603849	66.2675	830.803	6.7236
SOD2	4.29	0.925931	1.78669e-05	0.00339661	0.412176	0.33547	0.479401	413	1.08288	0.733751	58.7824	1085.05	6.9903
PALMD	4.07306	1.89223	4.63985e-05	0.00794917	0.173653	0.102564	0.235955	174	0.355608	0.30425	82.6347	356.319	5.87863
SEC62	4.03171	0.698428	5.53721e-05	0.00930924	0.471058	0.446581	0.492509	472	0.980811	0.683506	52.8942	982.773	6.8914
ANP32A	4.01443	1.02683	5.95905e-05	0.00992569	0.329341	0.264957	0.385768	330	0.710482	0.536775	67.0659	711.903	6.56934
SAT1	4.01005	0.591267	6.07058e-05	0.0100187	0.696607	0.662393	0.726592	698	1.87833	1.05721	30.3393	1882.09	7.54067
G0S2	3.99134	0.946754	6.57002e-05	0.0106623	0.348303	0.271368	0.41573	349	0.976899	0.681529	65.1697	978.852	6.8874
PLCG2	3.99101	1.05651	6.57912e-05	0.0106623	0.328343	0.269231	0.38015	329	0.692603	0.526268	67.1657	693.989	6.5439
SDCBP	3.96137	0.87009	7.45217e-05	0.0117594	0.408184	0.352564	0.456929	409	0.886503	0.634725	59.1816	888.276	6.79041
FILIP1L	3.88238	1.78325	0.000103439	0.0153682	0.181637	0.115385	0.2397	182	0.383751	0.324798	81.8363	384.518	5.95459
MNDA	3.81718	0.841046	0.000134987	0.018679	0.334331	0.247863	0.410112	335	1.05576	0.720648	66.5669	1057.88	6.96496
LITAF	3.81313	0.681058	0.000137217	0.0187581	0.536926	0.497863	0.571161	538	1.25107	0.811408	46.3074	1253.58	7.13455
ACSL1	3.7697	1.85706	0.000163445	0.0217793	0.137725	0.0662393	0.200375	138	0.333469	0.287784	86.2275	334.136	5.81454
NFKBIZ	3.76773	1.38687	0.000164739	0.0217904	0.202595	0.134615	0.262172	203	0.427114	0.355654	79.7405	427.968	6.06138
NCF1	3.70264	1.15129	0.00021337	0.0272221	0.216567	0.145299	0.279026	217	0.561481	0.445634	78.3433	562.604	6.33435
PLAUR	3.69564	1.08268	0.000219338	0.0275921	0.229541	0.15812	0.292135	230	0.594211	0.466379	77.0459	595.399	6.39091
TNFSF10	3.65297	1.22169	0.000259225	0.0319397	0.233533	0.17094	0.28839	234	0.497008	0.403468	76.6467	498.002	6.21261
MT2A	3.64772	0.707818	0.00026458	0.0323777	0.432136	0.391026	0.468165	433	0.926759	0.65584	56.7864	928.613	6.83477
S100A12	3.6382	3.38237	0.00027455	0.0333708	0.0878244	0.0192308	0.14794	88	0.239439	0.214659	91.2176	239.918	5.48446
IER3	3.60002	1.07131	0.000318193	0.0379071	0.296407	0.241453	0.344569	297	0.654072	0.50324	70.3593	655.38	6.48674
ANXA3	3.55232	1.40606	0.000381848	0.0440325	0.191617	0.130342	0.245318	192	0.40251	0.338264	80.8383	403.315	6.00219
C5AR1	3.53165	0.970645	0.000412983	0.0469179	0.233533	0.16453	0.294007	234	0.634851	0.491552	76.6467	636.12	6.45696
WARS	3.50648	1.65493	0.00045407	0.0507346	0.160679	0.0982906	0.215356	161	0.299083	0.261658	83.9321	299.681	5.70605
S100A6	3.50473	0.319495	0.000457066	0.0507541	0.865269	0.878205	0.853933	867	2.50652	1.25462	13.4731	2511.53	7.82905
IFITM3	3.45386	0.724859	0.000552621	0.058135	0.424152	0.397436	0.447566	425	0.989108	0.687686	57.5848	991.086	6.89981
FPR1	3.42564	1.10898	0.000613361	0.0634123	0.170659	0.102564	0.230337	171	0.433455	0.360087	82.9341	434.322	6.07609
APLP2	3.36229	1.25476	0.000772978	0.0776186	0.204591	0.147436	0.254682	205	0.37712	0.319994	79.5409	377.874	5.9372
SMCHD1	3.36186	0.761161	0.000774204	0.0776186	0.404192	0.354701	0.447566	405	0.944841	0.66518	59.5808	946.73	6.85407
VIM	3.32269	0.354848	0.000891535	0.0851228	0.803393	0.799145	0.807116	805	2.28148	1.18829	19.6607	2286.04	7.73501
OAZ1	3.24742	0.340906	0.00116455	0.107832	0.782435	0.784188	0.780899	784	1.85525	1.04916	21.7565	1858.96	7.52831
GNAI2	3.246	0.516301	0.00117038	0.107832	0.516966	0.49359	0.537453	518	1.05946	0.722446	48.3034	1061.58	6.96846
PPP1R14A	3.23933	1.32722	0.00119811	0.108306	0.181637	0.126068	0.230337	182	0.369833	0.314689	81.8363	370.572	5.91774
PHACTR1	3.22795	2.21887	0.0012468	0.111586	0.102794	0.042735	0.155431	103	0.262375	0.232995	89.7206	262.899	5.57557
H3F3A	3.17686	0.169525	0.00148878	0.130642	0.9501	0.967949	0.934457	952	2.89116	1.35871	4.99002	2896.94	7.97176
CD9	3.17544	1.23951	0.0014961	0.130647	0.170659	0.113248	0.220974	171	0.3035	0.265053	82.9341	304.107	5.72066
GLUL	3.1599	0.876943	0.00157821	0.137152	0.318363	0.267094	0.363296	319	0.757066	0.563645	68.1637	758.58	6.63277
SRP14	3.15006	0.237981	0.00163238	0.139833	0.694611	0.709402	0.681648	696	1.58733	0.950626	30.5389	1590.5	7.37243
TM4SF1	3.1377	1.06472	0.00170281	0.143919	0.214571	0.162393	0.2603	215	0.465989	0.38253	78.5429	466.921	6.1483
ACTA2	3.12654	1.34912	0.00176878	0.147747	0.207585	0.15812	0.250936	208	0.482058	0.393432	79.2415	483.022	6.18213
TAGLN	3.11319	1.22944	0.00185076	0.151334	0.220559	0.17094	0.264045	221	0.504113	0.408203	77.9441	505.121	6.22678
KDM6B	3.05368	0.999083	0.00226055	0.176103	0.249501	0.198718	0.294007	250	0.495124	0.402209	75.0499	496.115	6.20882
PSMA7	3.05357	0.386764	0.00226138	0.176103	0.5499	0.542735	0.55618	551	1.11055	0.74695	45.01	1112.78	7.01551
ADGRF5	3.01801	1.21256	0.00254438	0.192662	0.173653	0.119658	0.220974	174	0.366826	0.312491	82.6347	367.559	5.9096
TXN	3.01046	0.644994	0.00260849	0.194706	0.411178	0.382479	0.43633	412	0.762077	0.566493	58.8822	763.601	6.63935
PPP1R15A	2.99646	0.612765	0.00273133	0.201369	0.433134	0.401709	0.460674	434	0.897394	0.640481	56.6866	899.189	6.8026
C11orf96	2.99515	1.30759	0.00274311	0.201412	0.156687	0.102564	0.20412	157	0.287603	0.252782	84.3313	288.178	5.66704
CALM1	2.97994	0.0875872	0.00288303	0.209971	0.833333	0.848291	0.820225	835	2.52106	1.25876	16.6667	2526.1	7.83483
GCA	2.96802	0.921786	0.00299728	0.217411	0.196607	0.138889	0.247191	197	0.47455	0.388353	80.3393	475.499	6.16647
TPM4	2.94822	0.667584	0.00319614	0.228464	0.365269	0.331197	0.395131	366	0.720657	0.542706	63.4731	722.099	6.58355
S100P	2.93465	1.87846	0.00333924	0.235567	0.101796	0.0470085	0.149813	102	0.256672	0.228467	89.8204	257.185	5.55368
MTUS1	2.91769	1.43502	0.00352631	0.245871	0.140719	0.0876068	0.187266	141	0.234817	0.210923	85.9281	235.287	5.46505
FERMT2	2.90708	1.38133	0.00364818	0.251445	0.155689	0.104701	0.200375	156	0.282255	0.248621	84.4311	282.82	5.64834
ITGA1	2.89045	1.06773	0.00384687	0.261137	0.157685	0.104701	0.20412	158	0.299768	0.262186	84.2315	300.368	5.70833
SRGN	2.87897	0.289749	0.00398982	0.264844	0.939122	0.940171	0.938202	941	2.99367	1.38471	6.08782	2999.66	8.00659
HLA-E	2.87317	0.209251	0.00406379	0.267778	0.866267	0.865385	0.867041	868	2.38624	1.21972	13.3733	2391.01	7.77989
EPAS1	2.85238	1.07782	0.0043393	0.28302	0.205589	0.160256	0.245318	206	0.409627	0.343325	79.4411	410.446	6.01968
CSF3R	2.84713	0.768628	0.00441153	0.286495	0.222555	0.16453	0.273408	223	0.607535	0.474702	77.7445	608.75	6.41305
ITGB1	2.84122	0.414656	0.00449409	0.289764	0.521956	0.510684	0.531835	523	1.14363	0.762498	47.8044	1145.91	7.04483
CHD1	2.82197	0.773996	0.00477299	0.304641	0.307385	0.264957	0.344569	308	0.61135	0.477072	69.2615	612.572	6.4193
IL1B	2.82066	1.06591	0.00479256	0.304641	0.152695	0.0982906	0.200375	153	0.430217	0.357826	84.7305	431.078	6.06861
CD55	2.77339	0.601545	0.00554748	0.345306	0.404192	0.367521	0.43633	405	0.867694	0.624704	59.5808	869.429	6.76899
IGFBP2	2.76355	1.44549	0.00571765	0.353453	0.138723	0.0897436	0.181648	139	0.270625	0.239509	86.1277	271.166	5.60641
LGALS3	2.74145	0.632482	0.00611687	0.37555	0.428144	0.418803	0.43633	429	1.04406	0.714936	57.1856	1046.14	6.95382
WSB1	2.73139	0.639442	0.00630687	0.384438	0.341317	0.303419	0.374532	342	0.623551	0.484616	65.8683	624.798	6.43903
SKAP2	2.73139	0.926344	0.00630687	0.384438	0.204591	0.155983	0.247191	205	0.432407	0.359356	79.5409	433.272	6.07367
SERF2	2.72045	0.22972	0.00651941	0.392233	0.791417	0.782051	0.799625	793	2.00102	1.09895	20.8583	2005.02	7.60391
SLC9A3R2	2.70174	0.767677	0.00689781	0.409925	0.334331	0.311966	0.353933	335	0.76181	0.566342	66.5669	763.334	6.639
COL4A1	2.70141	1.11612	0.00690462	0.409925	0.165669	0.117521	0.207865	166	0.292166	0.25632	83.4331	292.751	5.68273
TIMP4	2.69791	1.46155	0.00697765	0.412763	0.112774	0.0619658	0.157303	113	0.215999	0.195566	88.7226	216.431	5.38188
LPL	2.69692	1.04436	0.00699832	0.412763	0.215569	0.173077	0.252809	216	0.449085	0.370932	78.4431	449.983	6.11143
CD300LG	2.67537	1.81282	0.00746462	0.435978	0.0948104	0.0448718	0.138577	95	0.156261	0.145191	90.519	156.573	5.05989
IRF1	2.65546	0.468737	0.00791999	0.450863	0.493014	0.482906	0.501873	494	1.07032	0.727705	50.6986	1072.46	6.97865
RAMP3	2.64649	1.90258	0.00813317	0.457211	0.0938124	0.0448718	0.136704	94	0.170162	0.157143	90.6188	170.503	5.1446
NES	2.63872	1.54013	0.00832188	0.466362	0.112774	0.0641026	0.155431	113	0.188465	0.172662	88.7226	188.842	5.24619
ZFP36L1	2.61684	0.464305	0.0088747	0.494263	0.479042	0.452991	0.501873	480	1.02555	0.705842	52.0958	1027.6	6.93596
AQP9	2.60142	1.27562	0.00928392	0.509243	0.105788	0.0555556	0.149813	106	0.264668	0.23481	89.4212	265.197	5.58424
MXD1	2.60076	1.09673	0.0093017	0.509243	0.175649	0.130342	0.215356	176	0.393143	0.331562	82.4351	393.929	5.97871
PPFIBP1	2.59562	1.13969	0.00944204	0.510069	0.148703	0.100427	0.191011	149	0.257241	0.22892	85.1297	257.756	5.55588
STOM	2.58435	0.743674	0.00975622	0.523894	0.273453	0.237179	0.305243	274	0.533149	0.427324	72.6547	534.215	6.28267
DRD4	2.58074	1.73326	0.00985883	0.526263	0.0908184	0.042735	0.132959	91	0.151163	0.140773	90.9182	151.465	5.02694
MYO1C	2.57177	1.70413	0.010118	0.538498	0.111776	0.0662393	0.151685	112	0.1849	0.169658	88.8224	185.269	5.22719
ABTB1	2.53731	0.929173	0.0111708	0.575792	0.184631	0.138889	0.224719	185	0.396426	0.333916	81.5369	397.219	5.987
ETS2	2.5349	1.08765	0.0112478	0.57734	0.164671	0.119658	0.20412	165	0.315611	0.274301	83.5329	316.243	5.75967
ADGRL4	2.53425	1.24486	0.0112689	0.57734	0.11976	0.0747863	0.159176	120	0.204769	0.186288	88.024	205.179	5.32874
CAVIN2	2.52549	0.994304	0.0115535	0.586185	0.211577	0.173077	0.245318	212	0.43367	0.360238	78.8423	434.538	6.07658
SRRM2	2.50143	0.522579	0.0123694	0.61638	0.355289	0.32265	0.383895	356	0.645566	0.498084	64.4711	646.857	6.47367
PDLIM1	2.49727	1.04656	0.0125154	0.621931	0.178643	0.136752	0.215356	179	0.321641	0.278874	82.1357	322.284	5.77853
CAVIN1	2.49257	0.878419	0.0126824	0.626593	0.220559	0.181624	0.254682	221	0.418373	0.349511	77.9441	419.21	6.04076
TINAGL1	2.48906	0.97462	0.012808	0.6278	0.168663	0.123932	0.207865	169	0.311709	0.271331	83.1337	312.332	5.74726
C1orf54	2.4767	1.45033	0.0132602	0.648202	0.103792	0.0598291	0.142322	104	0.177913	0.163744	89.6208	178.269	5.18889
PNPLA8	2.4755	1.0319	0.013305	0.648628	0.182635	0.138889	0.220974	183	0.337535	0.290828	81.7365	338.21	5.82662
SOX4	2.47244	1.12084	0.0134196	0.652445	0.162675	0.119658	0.200375	163	0.308309	0.268736	83.7325	308.926	5.73633
SLC2A3	2.46686	0.644734	0.0136305	0.660914	0.324351	0.288462	0.355805	325	0.64989	0.500708	67.5649	651.19	6.48034
MFGE8	2.44618	0.932285	0.0144379	0.688921	0.176647	0.132479	0.215356	177	0.324292	0.280878	82.3353	324.941	5.78672
TNFAIP6	2.43119	1.86427	0.0150492	0.712423	0.0838323	0.0384615	0.123596	84	0.208603	0.189465	91.6168	209.02	5.3472
ATP5F1E	2.41675	0.0814517	0.0156597	0.737441	0.862275	0.882479	0.844569	864	2.328	1.20237	13.7725	2332.65	7.75519
CYP4F3	2.3929	1.91394	0.0167157	0.783069	0.0748503	0.0299145	0.114232	75	0.199622	0.182006	92.515	200.021	5.30341
STAT3	2.38907	0.582139	0.0168909	0.787648	0.311377	0.279915	0.338951	312	0.584484	0.460259	68.8623	585.653	6.37443
IRS2	2.38885	1.26899	0.016901	0.787648	0.120758	0.0769231	0.159176	121	0.246724	0.220519	87.9242	247.217	5.5143
INTS6	2.37879	0.710813	0.0173696	0.801659	0.249501	0.211538	0.282772	250	0.453238	0.373794	75.0499	454.144	6.12061
ARHGAP29	2.37299	0.919792	0.0176447	0.81179	0.202595	0.16453	0.235955	203	0.415035	0.347154	79.7405	415.865	6.03276
CTSS	2.35352	0.577725	0.0185967	0.836958	0.368263	0.33547	0.397004	369	0.860686	0.620945	63.1737	862.407	6.76089
ACTN4	2.35231	0.612553	0.018657	0.836958	0.332335	0.307692	0.353933	333	0.640616	0.495072	66.7665	641.898	6.46599
ACTN1	2.33383	1.22704	0.0196048	0.865907	0.107784	0.0641026	0.146067	108	0.208873	0.189688	89.2216	209.291	5.34849
STX3	2.33153	1.22794	0.0197255	0.867492	0.113772	0.0705128	0.151685	114	0.23735	0.212972	88.6228	237.824	5.47573
WASF2	2.33065	0.660804	0.0197716	0.867492	0.271457	0.239316	0.299625	272	0.474877	0.388575	72.8543	475.827	6.16715
MEF2C	2.32901	0.852678	0.0198584	0.868589	0.166667	0.123932	0.20412	167	0.303674	0.265186	83.3333	304.281	5.72123
PODXL	2.2963	1.02066	0.0216586	0.934333	0.128743	0.0854701	0.166667	129	0.233595	0.209933	87.1257	234.062	5.45985
ATF3	2.28667	0.833875	0.0222148	0.956034	0.187625	0.147436	0.222846	188	0.365442	0.311478	81.2375	366.173	5.90583
CTGF	2.2765	1.18504	0.0228161	0.972602	0.128743	0.0876068	0.164794	129	0.239165	0.214438	87.1257	239.643	5.48331
TLN1	2.27519	0.555377	0.0228947	0.973645	0.344311	0.314103	0.370787	345	0.631935	0.489766	65.5689	633.199	6.45236
HYAL2	2.27366	1.42474	0.0229867	0.975252	0.103792	0.0619658	0.140449	104	0.174249	0.160628	89.6208	174.597	5.16819
TPM1	2.24631	0.746124	0.0246844	1	0.309381	0.288462	0.327715	310	0.71117	0.537177	69.0619	712.592	6.57031
DYNC1I2	2.22847	0.935908	0.0258489	1	0.188623	0.153846	0.219101	189	0.30986	0.26992	81.1377	310.48	5.74134
YWHAZ	2.22836	0.290287	0.0258562	1	0.581836	0.581197	0.582397	583	1.21356	0.794603	41.8164	1215.99	7.10413
ECE1	2.2078	1.37672	0.0272584	1	0.106786	0.0662393	0.142322	107	0.18394	0.168848	89.3214	184.308	5.22202
TMSB10	2.17618	0.0649862	0.0295417	1	0.898204	0.905983	0.891386	900	3.26741	1.45101	10.1796	3273.94	8.09406
COL4A2	2.1706	0.975201	0.0299613	1	0.141717	0.102564	0.17603	142	0.254081	0.226403	85.8283	254.59	5.54357
NRP1	2.16765	0.846778	0.0301855	1	0.153693	0.113248	0.189139	154	0.280272	0.247073	84.6307	280.833	5.64131
MAP1LC3A	2.16371	1.02889	0.0304866	1	0.128743	0.0897436	0.162921	129	0.21414	0.194036	87.1257	214.568	5.37328
SLC25A37	2.14817	0.567132	0.0316999	1	0.223553	0.181624	0.2603	224	0.5505	0.438577	77.6447	551.601	6.31464
CLIC4	2.14074	1.86326	0.0322954	1	0.0718563	0.0320513	0.106742	72	0.110933	0.1052	92.8144	111.155	4.71988
CD59	2.13472	0.642231	0.032784	1	0.265469	0.239316	0.28839	266	0.524506	0.42167	73.4531	525.555	6.26636
RBP7	2.131	1.14003	0.0330892	1	0.127745	0.0897436	0.161049	128	0.242752	0.217329	87.2255	243.238	5.49814
EIF5B	2.12892	0.571791	0.0332608	1	0.274451	0.247863	0.297753	275	0.473288	0.387497	72.5549	474.235	6.16381
AC023157.3	2.12695	1.38942	0.0334241	1	0.100798	0.0619658	0.134831	101	0.222915	0.201237	89.9202	223.36	5.41325
MCL1	2.12367	0.306183	0.0336978	1	0.561876	0.549145	0.573034	563	1.20508	0.790762	43.8124	1207.49	7.09712
RAMP2	2.11721	0.826037	0.0342416	1	0.179641	0.143162	0.21161	180	0.337004	0.290431	82.0359	337.678	5.82505
UBB	2.11284	0.0715818	0.0346146	1	0.726547	0.754274	0.702247	728	1.81208	1.03393	27.3453	1815.71	7.50478
LRP10	2.10595	0.870744	0.035209	1	0.173653	0.136752	0.205993	174	0.344816	0.296257	82.6347	345.506	5.8479
ADAMTS9	2.10223	26.7365	0.0355334	1	0.0389222	0	0.0730337	39	0.0564857	0.0549481	96.1078	56.5987	4.0535
MT1X	2.09916	0.718637	0.0358025	1	0.207585	0.173077	0.237828	208	0.416157	0.347947	79.2415	416.989	6.03545
MTRNR2L8	2.09162	0.484867	0.036473	1	0.39022	0.373932	0.404494	391	0.847507	0.613837	60.978	849.202	6.74547
ROCK1	2.08779	0.423542	0.0368171	1	0.295409	0.258547	0.327715	296	0.54809	0.437022	70.4591	549.186	6.31026
JMJD1C	2.08166	0.580006	0.0373736	1	0.272455	0.241453	0.299625	273	0.573018	0.452996	72.7545	574.165	6.35466
ESAM	2.07794	0.834491	0.0377149	1	0.156687	0.119658	0.189139	157	0.282666	0.248941	84.3313	283.231	5.64979
S100A13	2.07772	0.929209	0.037735	1	0.138723	0.100427	0.172285	139	0.22934	0.206478	86.1277	229.799	5.44155
SELL	2.06908	0.731679	0.0385387	1	0.184631	0.147436	0.217228	185	0.402857	0.338511	81.5369	403.662	6.00305
HSPB1	2.06547	0.855035	0.0388787	1	0.167665	0.132479	0.198502	168	0.2842	0.250136	83.2335	284.768	5.65518
PLXNA2	2.06525	3.01446	0.0388994	1	0.0528942	0.0149573	0.0861423	53	0.0766364	0.0738418	94.7106	76.7897	4.35401
HBP1	2.05967	0.873578	0.0394301	1	0.175649	0.141026	0.205993	176	0.297317	0.260298	82.4351	297.911	5.70015
VNN2	2.05803	1.24564	0.0395873	1	0.0958084	0.0576923	0.129213	96	0.226182	0.203905	90.4192	226.634	5.42774
RPL23	2.03615	0.146434	0.0417354	1	0.659681	0.681624	0.640449	661	1.56832	0.943252	34.0319	1571.46	7.36039
CSRP1	2.0298	1.03915	0.0423764	1	0.147705	0.113248	0.177903	148	0.245449	0.219496	85.2295	245.94	5.50914
SQSTM1	2.02433	0.429433	0.0429358	1	0.353293	0.326923	0.376404	354	0.657308	0.505195	64.6707	658.623	6.49167
CFLAR	2.01952	0.527975	0.0434331	1	0.314371	0.286325	0.338951	315	0.626257	0.486281	68.5629	627.509	6.44335
CST3	2.01504	0.453035	0.043901	1	0.387226	0.371795	0.400749	388	0.876217	0.629258	61.2774	877.97	6.77875
PTPRB	2.01241	0.74839	0.0441768	1	0.156687	0.119658	0.189139	157	0.300042	0.262397	84.3313	300.642	5.70924
RNF149	2.01132	0.500868	0.0442921	1	0.272455	0.235043	0.305243	273	0.642322	0.496111	72.7545	643.607	6.46864
IGF2R	1.99469	0.883853	0.046077	1	0.183633	0.151709	0.21161	184	0.358266	0.306209	81.6367	358.983	5.88606
BRD4	1.99414	1.09599	0.0461368	1	0.132735	0.0982906	0.162921	133	0.225593	0.203425	86.7265	226.044	5.42515
F8	1.99326	0.963367	0.0462325	1	0.139721	0.104701	0.170412	140	0.261071	0.231961	86.0279	261.593	5.57061
MARCKS	1.99228	0.721908	0.0463403	1	0.208583	0.175214	0.237828	209	0.442863	0.366629	79.1417	443.749	6.09751
CSF2RB	1.99195	1.08275	0.0463763	1	0.0848303	0.0470085	0.117978	85	0.204501	0.186065	91.517	204.91	5.32744
RTF1	1.99009	0.662565	0.0465808	1	0.258483	0.230769	0.282772	259	0.438572	0.363651	74.1517	439.449	6.08779
BOD1L1	1.98747	0.581542	0.0468707	1	0.288423	0.258547	0.314607	289	0.563158	0.446708	71.1577	564.284	6.33733
ID3	1.98342	0.568722	0.0473207	1	0.322355	0.305556	0.337079	323	0.735973	0.551568	67.7645	737.445	6.60455
FOXO3	1.98079	0.915666	0.0476145	1	0.132735	0.0961538	0.164794	133	0.256729	0.228512	86.7265	257.242	5.5539
NPDC1	1.97861	1.10721	0.0478605	1	0.102794	0.0662393	0.134831	103	0.156373	0.145288	89.7206	156.685	5.0606
SLC11A1	1.97314	2.06602	0.0484802	1	0.0598802	0.0235043	0.0917603	60	0.141147	0.132034	94.012	141.429	4.95885
SKIL	1.97237	0.850002	0.0485675	1	0.177645	0.145299	0.205993	178	0.317635	0.275839	82.2355	318.271	5.76604
ANXA5	1.96405	0.44605	0.0495237	1	0.341317	0.318376	0.361423	342	0.637654	0.493264	65.8683	638.929	6.46136
RHOA	1.95377	0.278758	0.0507283	1	0.512974	0.510684	0.514981	514	1.05327	0.719435	48.7026	1055.38	6.9626
HLA-DRB1	1.95235	0.547696	0.0508968	1	0.295409	0.269231	0.318352	296	0.613712	0.478537	70.4591	614.939	6.42315
LEPROT	1.95104	0.732066	0.0510527	1	0.175649	0.141026	0.205993	176	0.28695	0.252275	82.4351	287.524	5.66478
IGFBP7	1.93725	0.360859	0.0527145	1	0.555888	0.576923	0.537453	557	1.4581	0.89939	44.4112	1461.02	7.28757
TEK	1.93178	1.52747	0.0533864	1	0.0638723	0.0277778	0.0955056	64	0.10017	0.095465	93.6128	100.371	4.61878
MAP1LC3B	1.92795	0.335735	0.053861	1	0.46008	0.452991	0.466292	461	0.892309	0.637798	53.992	894.094	6.79693
CD36	1.91603	0.670706	0.0553615	1	0.243513	0.217949	0.265918	244	0.544789	0.434887	75.6487	545.879	6.30423
SHOC2	1.91362	0.955373	0.0556685	1	0.137725	0.104701	0.166667	138	0.253744	0.226134	86.2275	254.251	5.54225
VCL	1.90345	0.965572	0.0569822	1	0.139721	0.106838	0.168539	140	0.229829	0.206875	86.0279	230.288	5.44367
SORL1	1.90246	0.582917	0.0571107	1	0.240519	0.207265	0.269663	241	0.531884	0.426499	75.9481	532.948	6.2803
TCIM	1.89087	0.863957	0.0586422	1	0.142715	0.108974	0.172285	143	0.264246	0.234476	85.7285	264.775	5.58265
HSP90AB1	1.88386	0.120855	0.0595833	1	0.622754	0.649573	0.599251	624	1.43476	0.889849	37.7246	1437.63	7.27145
ITM2B	1.88376	0.0755944	0.0595981	1	0.822355	0.84188	0.805243	824	2.12878	1.14064	17.7645	2133.03	7.66577
PLS3	1.87949	0.960191	0.0601778	1	0.120758	0.0897436	0.14794	121	0.206572	0.187783	87.9242	206.985	5.33747
FOXP1	1.87883	0.532304	0.0602674	1	0.188623	0.153846	0.219101	189	0.323928	0.280603	81.1377	324.576	5.7856
BRI3	1.87117	0.52086	0.0613209	1	0.307385	0.284188	0.327715	308	0.619945	0.482392	69.2615	621.185	6.43324
TLR4	1.87107	1.21907	0.0613361	1	0.0818363	0.0470085	0.11236	82	0.167106	0.154527	91.8164	167.44	5.12658
PCAT19	1.86374	1.00949	0.0623589	1	0.112774	0.0790598	0.142322	113	0.188118	0.172371	88.7226	188.495	5.24436
FNBP1L	1.86023	1.37799	0.0628524	1	0.0728543	0.0384615	0.102996	73	0.104545	0.0994335	92.7146	104.754	4.66112
FABP5	1.85137	0.549483	0.0641159	1	0.429142	0.438034	0.421348	430	1.13038	0.756301	57.0858	1132.64	7.03319
CKAP4	1.84623	1.77589	0.0648586	1	0.0698603	0.0363248	0.0992509	70	0.134976	0.126612	93.014	135.246	4.91446
KLF10	1.8377	0.961692	0.0661069	1	0.142715	0.111111	0.170412	143	0.244464	0.218705	85.7285	244.953	5.50514
PACSIN2	1.82982	1.3075	0.0672767	1	0.0888224	0.0555556	0.117978	89	0.153597	0.142884	91.1178	153.904	5.0428
MCAM	1.8284	1.27143	0.0674897	1	0.0888224	0.0555556	0.117978	89	0.150239	0.13997	91.1178	150.54	5.02085
PTPRE	1.82555	0.674216	0.0679174	1	0.225549	0.198718	0.249064	226	0.470192	0.385393	77.4451	471.132	6.15726
CXCL12	1.82545	0.714986	0.0679338	1	0.176647	0.145299	0.20412	177	0.344142	0.295756	82.3353	344.83	5.84595
MAP4K4	1.82468	0.986101	0.0680494	1	0.155689	0.126068	0.181648	156	0.277059	0.24456	84.4311	277.613	5.62982
EPN2	1.82348	1.05839	0.0682313	1	0.105788	0.0726496	0.134831	106	0.158744	0.147337	89.4212	159.061	5.07556
TMTC1	1.82052	1.9851	0.0686795	1	0.0628743	0.0299145	0.0917603	63	0.0944673	0.0902678	93.7126	94.6563	4.56076
OSBPL1A	1.81779	1.2131	0.0690966	1	0.100798	0.0683761	0.129213	101	0.163619	0.151535	89.9202	163.946	5.10562
CX3CL1	1.8121	1.87595	0.069971	1	0.0628743	0.0299145	0.0917603	63	0.103673	0.0986439	93.7126	103.881	4.65282
KIF5B	1.8028	0.577023	0.0714197	1	0.243513	0.217949	0.265918	244	0.430376	0.357937	75.6487	431.237	6.06897
RSF1	1.79678	0.649724	0.0723701	1	0.199601	0.17094	0.224719	200	0.32988	0.285088	80.0399	330.539	5.80375
CLEC14A	1.79634	0.706335	0.0724397	1	0.195609	0.166667	0.220974	196	0.389359	0.328842	80.4391	390.137	5.96906
CDA	1.79525	1.29934	0.0726137	1	0.0778443	0.0448718	0.106742	78	0.189497	0.17353	92.2156	189.876	5.25162
MME	1.78989	0.824027	0.0734715	1	0.11477	0.0811966	0.144195	115	0.256841	0.228601	88.523	257.355	5.55433
HIST1H4C	1.78103	0.299147	0.0749077	1	0.497006	0.502137	0.492509	498	0.990693	0.688483	50.2994	992.674	6.90141
POMP	1.77818	0.351483	0.0753735	1	0.42016	0.401709	0.43633	421	0.812391	0.594647	57.984	814.016	6.70321
ATOX1	1.77425	0.671158	0.0760224	1	0.171657	0.141026	0.198502	172	0.275518	0.243352	82.8343	276.069	5.62427
LIFR	1.76735	1.16127	0.0771689	1	0.0918164	0.0598291	0.11985	92	0.137105	0.128486	90.8184	137.38	4.93
NCF4	1.75521	1.83589	0.0792233	1	0.0638723	0.0320513	0.0917603	64	0.143056	0.133705	93.6128	143.342	4.97218
MAP2K3	1.75466	0.765744	0.0793168	1	0.185629	0.15812	0.209738	186	0.361392	0.308508	81.4371	362.115	5.89472
CALD1	1.75434	0.726183	0.079373	1	0.238523	0.217949	0.256554	239	0.523438	0.420969	76.1477	524.484	6.26432
RBP1	1.75062	0.89331	0.0800121	1	0.122754	0.0918803	0.149813	123	0.206325	0.187579	87.7246	206.738	5.33628
ADAMTS1	1.74121	0.957399	0.0816472	1	0.127745	0.0982906	0.153558	128	0.224553	0.202576	87.2255	225.002	5.42054
NDUFA4L2	1.73935	0.681102	0.0819736	1	0.198603	0.17094	0.222846	199	0.424742	0.353991	80.1397	425.591	6.05583
FGD4	1.71736	1.47209	0.0859137	1	0.0718563	0.0405983	0.0992509	72	0.142443	0.133169	92.8144	142.728	4.96792
TBX3	1.71408	1.03494	0.0865147	1	0.0808383	0.0491453	0.108614	81	0.125975	0.118649	91.9162	126.227	4.84597
TCF4	1.71342	0.530751	0.0866353	1	0.235529	0.209402	0.258427	236	0.463332	0.380716	76.4471	464.259	6.14259
PALLD	1.71298	1.39405	0.0867158	1	0.0738523	0.042735	0.101124	74	0.111336	0.105563	92.6148	111.559	4.72348
SOX18	1.70915	0.836619	0.0874225	1	0.112774	0.0811966	0.140449	113	0.199335	0.181767	88.7226	199.733	5.30198
IFNGR2	1.6992	1.797	0.0892819	1	0.0768463	0.0470085	0.102996	77	0.145995	0.136274	92.3154	146.287	4.99239
FAM107A	1.69723	1.35768	0.0896534	1	0.0758483	0.0448718	0.102996	76	0.120797	0.11404	92.4152	121.039	4.80434
BTG1	1.6946	0.0909902	0.0901507	1	0.855289	0.858974	0.85206	857	2.3721	1.21554	14.4711	2376.85	7.77395
CDKN1C	1.69428	0.5904	0.090213	1	0.304391	0.292735	0.314607	305	0.64588	0.498275	69.5609	647.172	6.47416
BDP1	1.68935	0.811159	0.091152	1	0.149701	0.121795	0.174157	150	0.234698	0.210827	85.0299	235.168	5.46454
CYB5R3	1.6853	0.620689	0.0919299	1	0.162675	0.132479	0.189139	163	0.262388	0.233005	83.7325	262.913	5.57562
GOLGB1	1.68235	0.636099	0.0925009	1	0.191617	0.162393	0.217228	192	0.330171	0.285307	80.8383	330.831	5.80463
SPTBN1	1.68005	0.540671	0.092947	1	0.281437	0.264957	0.29588	282	0.564578	0.447616	71.8563	565.707	6.33984
LAMA5	1.67852	2.01988	0.0932454	1	0.0558882	0.025641	0.082397	56	0.0786657	0.0757248	94.4112	78.823	4.37981
MAP1B	1.67797	1.02976	0.0933521	1	0.102794	0.0726496	0.129213	103	0.14919	0.139058	89.7206	149.489	5.01389
IRAK3	1.67688	2.0058	0.0935659	1	0.0499002	0.0192308	0.076779	50	0.0991978	0.0945806	95.01	99.3962	4.60912
COL18A1	1.67152	1.08608	0.094619	1	0.0778443	0.0470085	0.104869	78	0.130088	0.122295	92.2156	130.348	4.87785
PECAM1	1.67032	0.474529	0.0948568	1	0.201597	0.17094	0.228464	202	0.412299	0.345219	79.8403	413.124	6.02617
TNNT3	1.66878	0.80903	0.09516	1	0.138723	0.108974	0.164794	139	0.274263	0.242368	86.1277	274.812	5.61972
CLTC	1.66813	1.12385	0.0952902	1	0.105788	0.0769231	0.131086	106	0.170363	0.157314	89.4212	170.703	5.14577
ZNF106	1.66375	0.741996	0.0961619	1	0.166667	0.138889	0.191011	167	0.284236	0.250164	83.3333	284.805	5.65531
ACTB	1.65314	0.113456	0.0983022	1	0.973054	0.970085	0.975655	975	3.29626	1.45774	2.69461	3302.85	8.10284
FAM89A	1.64997	0.78762	0.0989495	1	0.137725	0.108974	0.162921	138	0.255461	0.227503	86.2275	255.972	5.54897
ASAP1	1.64625	0.671279	0.0997126	1	0.136727	0.108974	0.161049	137	0.257379	0.22903	86.3273	257.894	5.55642
MEGF9	1.64034	1.04296	0.100934	1	0.0858283	0.0555556	0.11236	86	0.201651	0.183696	91.4172	202.054	5.31347
DAZAP2	1.63367	0.436131	0.102329	1	0.292415	0.269231	0.312734	293	0.581876	0.458611	70.7585	583.04	6.36997
NFE2L2	1.63126	0.431092	0.102835	1	0.354291	0.333333	0.372659	355	0.716641	0.54037	64.5709	718.074	6.57796
PTTG1IP	1.62885	0.685193	0.103344	1	0.156687	0.128205	0.181648	157	0.261366	0.232196	84.3313	261.889	5.57173
IL3RA	1.62853	2.03347	0.103413	1	0.0508982	0.0213675	0.076779	51	0.0811774	0.0780506	94.9102	81.3397	4.41085
CCPG1	1.62732	0.781861	0.103669	1	0.169661	0.143162	0.192884	170	0.313541	0.272727	83.0339	314.168	5.75311
COL6A2	1.62513	0.45202	0.104134	1	0.181637	0.153846	0.205993	182	0.329117	0.284515	81.8363	329.775	5.80144
NADK	1.62076	1.53014	0.105069	1	0.0758483	0.0470085	0.101124	76	0.157186	0.145991	92.4152	157.5	5.06575
MEF2A	1.62021	0.758203	0.105187	1	0.148703	0.121795	0.172285	149	0.239447	0.214665	85.1297	239.926	5.48449
NRBF2	1.6154	0.7227	0.106225	1	0.175649	0.149573	0.198502	176	0.352043	0.301617	82.4351	352.747	5.86858
CXCL1	1.61354	1.37789	0.106628	1	0.0638723	0.034188	0.0898876	64	0.149558	0.139377	93.6128	149.857	5.01633
ZNFX1	1.61037	0.942942	0.107318	1	0.103792	0.0747863	0.129213	104	0.178427	0.16418	89.6208	178.783	5.19175
SLC38A2	1.6096	0.279368	0.107485	1	0.44012	0.429487	0.449438	441	0.838736	0.609079	55.988	840.414	6.73508
EPB41L2	1.60785	0.680538	0.107868	1	0.173653	0.147436	0.196629	174	0.305438	0.266539	82.6347	306.049	5.72701
CRIP2	1.60325	0.565926	0.108879	1	0.169661	0.143162	0.192884	170	0.285933	0.251484	83.0339	286.505	5.66124
LST1	1.60129	0.418294	0.109314	1	0.233533	0.202991	0.2603	234	0.594117	0.46632	76.6467	595.305	6.39075
AKAP12	1.58849	1.52741	0.112177	1	0.0608782	0.0320513	0.0861423	61	0.0974012	0.0929448	93.9122	97.596	4.59103
FEZ2	1.58126	0.756253	0.113817	1	0.107784	0.0790598	0.132959	108	0.166693	0.154173	89.2216	167.026	5.12412
NFIB	1.58028	0.776935	0.114043	1	0.121756	0.0961538	0.144195	122	0.192561	0.176103	87.8244	192.946	5.26758
CRK	1.57995	0.985552	0.114118	1	0.0968064	0.0683761	0.121723	97	0.164378	0.152187	90.3194	164.706	5.11022
FABP4	1.57941	0.567988	0.114243	1	0.418164	0.433761	0.404494	419	1.14583	0.763527	58.1836	1148.12	7.04675
MGLL	1.57755	0.553711	0.11467	1	0.277445	0.264957	0.28839	278	0.618492	0.481495	72.2555	619.729	6.43089
RASAL2	1.57711	1.43261	0.114771	1	0.0628743	0.034188	0.088015	63	0.0902852	0.0864393	93.7126	90.4658	4.51596
KDR	1.57656	1.99037	0.114897	1	0.0538922	0.025641	0.0786517	54	0.0850833	0.0816568	94.6108	85.2535	4.45729
NOTCH4	1.57273	0.900164	0.115781	1	0.0908184	0.0619658	0.116105	91	0.147116	0.137251	90.9182	147.41	4.99998
ATP2B1	1.56693	0.541167	0.11713	1	0.239521	0.217949	0.258427	240	0.464063	0.381216	76.0479	464.992	6.14417
MLEC	1.56595	0.739493	0.117361	1	0.159681	0.134615	0.181648	160	0.257953	0.229486	84.0319	258.469	5.55864
AC245128.3	1.56223	1.2113	0.118234	1	0.0648703	0.0363248	0.0898876	65	0.162003	0.150145	93.513	162.327	5.09575
ROBO4	1.5619	0.863635	0.118311	1	0.0948104	0.0662393	0.11985	95	0.148748	0.138673	90.519	149.046	5.01094
NBDY	1.56015	0.674149	0.118724	1	0.157685	0.132479	0.179775	158	0.239296	0.214543	84.2315	239.774	5.48386
RDX	1.55785	0.642866	0.119268	1	0.129741	0.100427	0.155431	130	0.206269	0.187532	87.0259	206.682	5.33601
CYYR1	1.55742	1.06479	0.119372	1	0.0938124	0.0662393	0.117978	94	0.155988	0.144955	90.6188	156.3	5.05815
PSAP	1.55435	0.494898	0.1201	1	0.275449	0.254274	0.294007	276	0.515226	0.415565	72.4551	516.256	6.24854
HSPA12B	1.55424	1.70533	0.120126	1	0.0538922	0.025641	0.0786517	54	0.0748843	0.072213	94.6108	75.034	4.33118
ADGRG3	1.54954	1.58241	0.121252	1	0.0578842	0.0299145	0.082397	58	0.140192	0.131196	94.2116	140.472	4.9521
DLC1	1.54779	0.739	0.121673	1	0.127745	0.100427	0.151685	128	0.220956	0.199634	87.2255	221.398	5.40447
HRCT1	1.54735	1.23092	0.121779	1	0.0768463	0.0491453	0.101124	77	0.12182	0.114952	92.3154	122.063	4.8127
CYFIP1	1.54549	1.45965	0.122227	1	0.0538922	0.025641	0.0786517	54	0.0765166	0.0737305	94.6108	76.6696	4.35246
GRN	1.53936	1.05	0.123715	1	0.113772	0.0876068	0.136704	114	0.198723	0.181257	88.6228	199.121	5.29892
LSMEM1	1.534	2.05076	0.125029	1	0.0429142	0.0149573	0.0674157	43	0.0903306	0.0864809	95.7086	90.5112	4.51646
TRIB1	1.53171	0.972298	0.125595	1	0.0898204	0.0619658	0.114232	90	0.217174	0.196532	91.018	217.608	5.38728
MTPN	1.53138	0.414587	0.125676	1	0.307385	0.288462	0.32397	308	0.543749	0.434214	69.2615	544.836	6.30232
PYGL	1.53028	1.49439	0.125946	1	0.0638723	0.0363248	0.088015	64	0.151303	0.140895	93.6128	151.606	5.02786
CTNNAL1	1.52142	1.4165	0.128154	1	0.0658683	0.0384615	0.0898876	66	0.0968917	0.0924805	93.4132	97.0855	4.58584
RBPMS	1.51924	1.07703	0.128703	1	0.0808383	0.0534188	0.104869	81	0.128013	0.120458	91.9162	128.269	4.8619
SPARC	1.51836	0.503305	0.128924	1	0.248503	0.230769	0.264045	249	0.507508	0.410458	75.1497	508.523	6.23348
LILRB3	1.51716	1.26132	0.129227	1	0.0678643	0.0405983	0.0917603	68	0.169602	0.156663	93.2136	169.941	5.14132
TSPAN14	1.5153	0.737464	0.129697	1	0.127745	0.100427	0.151685	128	0.213926	0.19386	87.2255	214.354	5.37228
CD93	1.51158	0.525219	0.130641	1	0.174651	0.147436	0.198502	175	0.358841	0.306632	82.5349	359.559	5.88765
MT1M	1.50983	1.3409	0.131088	1	0.0778443	0.0512821	0.101124	78	0.1193	0.112704	92.2156	119.539	4.79197
H2AFY	1.50622	0.576018	0.132012	1	0.185629	0.160256	0.207865	186	0.333123	0.287524	81.4371	333.789	5.8135
ETF1	1.50589	0.705812	0.132096	1	0.176647	0.155983	0.194757	177	0.335449	0.289267	82.3353	336.12	5.82044
DDX3X	1.50184	0.20945	0.133138	1	0.567864	0.570513	0.565543	569	1.22075	0.797844	43.2136	1223.19	7.11003
IL1RN	1.50162	2.51915	0.133195	1	0.0379242	0.0106838	0.0617978	38	0.0918926	0.0879126	96.2076	92.0764	4.53342
DNAJA1	1.50151	0.153849	0.133223	1	0.648703	0.653846	0.644195	650	1.49879	0.915808	35.1297	1501.79	7.31508
TSPAN18	1.5014	1.01668	0.133251	1	0.0848303	0.0576923	0.108614	85	0.130363	0.122539	91.517	130.624	4.87995
MYL9	1.48992	0.548652	0.136246	1	0.219561	0.198718	0.237828	220	0.461136	0.379214	78.0439	462.059	6.13785
FLNB	1.48259	1.46803	0.138184	1	0.0608782	0.034188	0.0842697	61	0.0858778	0.0823887	93.9122	86.0495	4.46648
CXCL3	1.47187	1.34791	0.141057	1	0.0668663	0.0405983	0.0898876	67	0.11652	0.110217	93.3134	116.753	4.76859
ROMO1	1.46497	0.461878	0.142928	1	0.215569	0.192308	0.235955	216	0.356618	0.304995	78.4431	357.331	5.88146
IGSF6	1.46475	0.729428	0.142988	1	0.0768463	0.0491453	0.101124	77	0.178385	0.164145	92.3154	178.741	5.19152
TSHZ2	1.45994	1.87156	0.144306	1	0.0518962	0.025641	0.0749064	52	0.0795461	0.0765407	94.8104	79.7052	4.3908
YTHDC1	1.45753	0.375222	0.144969	1	0.248503	0.224359	0.269663	249	0.426735	0.355388	75.1497	427.588	6.0605
MMRN2	1.45655	0.834137	0.145241	1	0.0948104	0.0683761	0.117978	95	0.159678	0.148142	90.519	159.997	5.08139
GBP4	1.45589	0.689861	0.145422	1	0.105788	0.0790598	0.129213	106	0.176481	0.162528	89.4212	176.834	5.18085
RFLNB	1.45469	0.833016	0.145755	1	0.11976	0.0940171	0.142322	120	0.225361	0.203236	88.024	225.812	5.42412
MMP25	1.45436	1.19663	0.145846	1	0.0688623	0.042735	0.0917603	69	0.165244	0.152931	93.1138	165.575	5.11544
HIGD1B	1.44823	0.562999	0.147551	1	0.155689	0.130342	0.177903	156	0.317989	0.276107	84.4311	318.625	5.76715
HDGFL3	1.4467	1.60759	0.14798	1	0.0578842	0.0320513	0.0805243	58	0.0843667	0.0809962	94.2116	84.5355	4.44893
RABAC1	1.44419	0.31585	0.148686	1	0.351297	0.34188	0.359551	352	0.628384	0.487588	64.8703	629.64	6.44674
NDUFB2	1.44408	0.210103	0.148717	1	0.487026	0.476496	0.496255	488	0.930262	0.657656	51.2974	932.122	6.83854
HOOK3	1.44233	0.900725	0.14921	1	0.106786	0.0811966	0.129213	107	0.167207	0.154614	89.3214	167.542	5.12718
RIF1	1.44058	0.986505	0.149704	1	0.0958084	0.0705128	0.117978	96	0.150685	0.140357	90.4192	150.986	5.02379
NSMAF	1.43981	1.57937	0.149921	1	0.0678643	0.042735	0.0898876	68	0.137673	0.128985	93.2136	137.949	4.93411
CTNNA1	1.43915	0.710757	0.150107	1	0.111776	0.0854701	0.134831	112	0.175777	0.161929	88.8224	176.129	5.17688
YWHAH	1.43806	0.610993	0.150417	1	0.174651	0.151709	0.194757	175	0.28845	0.25344	82.5349	289.027	5.66997
RAB13	1.42876	0.717128	0.153073	1	0.0988024	0.0726496	0.121723	99	0.148826	0.138741	90.1198	149.124	5.01146
IGF2-1	1.42045	1.09152	0.155478	1	0.0728543	0.0470085	0.0955056	73	0.116501	0.1102	92.7146	116.734	4.76843
KCTD12	1.42023	0.727873	0.155541	1	0.123752	0.0982906	0.146067	124	0.201812	0.183831	87.6248	202.216	5.31427
SPRY2	1.41662	1.26534	0.156595	1	0.0638723	0.0384615	0.0861423	64	0.0905098	0.0866453	93.6128	90.6908	4.51842
RGS2	1.41552	0.288905	0.156915	1	0.436128	0.42094	0.449438	437	1.15673	0.768591	56.3872	1159.04	7.05621
USP10	1.41465	0.922583	0.157171	1	0.0938124	0.0683761	0.116105	94	0.181172	0.166507	90.6188	181.534	5.20694
FAM213A	1.4094	0.670886	0.158718	1	0.108782	0.0833333	0.131086	109	0.178275	0.164051	89.1218	178.631	5.19091
STEAP4	1.40798	0.566658	0.159138	1	0.107784	0.0811966	0.131086	108	0.21494	0.194695	89.2216	215.37	5.37699
LRRK2	1.40633	0.525537	0.159625	1	0.134731	0.108974	0.157303	135	0.334026	0.288202	86.5269	334.694	5.8162
HOTAIRM1	1.39933	1.05858	0.161713	1	0.0928144	0.0683761	0.114232	93	0.189967	0.173926	90.7186	190.347	5.25409
BCAM	1.39693	0.673069	0.162436	1	0.122754	0.0982906	0.144195	123	0.199552	0.181948	87.7246	199.951	5.30306
RAB21	1.39627	0.575197	0.162633	1	0.167665	0.147436	0.185393	168	0.286366	0.251822	83.2335	286.939	5.66275
MSX1	1.3955	1.45946	0.162864	1	0.0528942	0.0299145	0.0730337	53	0.0733004	0.0707384	94.7106	73.447	4.31009
EDN1	1.39244	2.03513	0.163789	1	0.0359281	0.0106838	0.0580524	36	0.0610372	0.0592469	96.4072	61.1593	4.1297
IQGAP1	1.39135	0.296506	0.16412	1	0.377246	0.361111	0.391386	378	0.747263	0.55805	62.2754	748.757	6.61975
GABARAPL1	1.39047	0.601974	0.164386	1	0.186627	0.168803	0.202247	187	0.338242	0.291357	81.3373	338.919	5.82871
PKIG	1.39003	0.9413	0.164519	1	0.0868263	0.0619658	0.108614	87	0.138696	0.129883	91.3174	138.973	4.94145
CAV1	1.38719	0.528864	0.165384	1	0.323353	0.320513	0.325843	324	0.792872	0.583819	67.6647	794.458	6.67892
AQP1	1.38084	0.518483	0.167327	1	0.275449	0.262821	0.286517	276	0.671965	0.514	72.4551	673.309	6.51369
SPRY1	1.38008	0.673892	0.167562	1	0.141717	0.117521	0.162921	142	0.250856	0.223829	85.8283	251.358	5.53085
NPR1	1.37789	1.90329	0.168237	1	0.0419162	0.017094	0.0636704	42	0.0630098	0.0611043	95.8084	63.1358	4.161
NIPBL	1.3768	0.461954	0.168575	1	0.192615	0.168803	0.213483	193	0.357696	0.305789	80.7385	358.411	5.88447
C16orf72	1.37001	0.601402	0.170683	1	0.173653	0.151709	0.192884	174	0.33234	0.286937	82.6347	333.004	5.81115
RXRA	1.36706	1.02034	0.171606	1	0.0698603	0.0448718	0.0917603	70	0.12108	0.114292	93.014	121.322	4.80665
SCT	1.36597	3.30641	0.17195	1	0.0309381	0.00641026	0.0524345	31	0.0632819	0.0613603	96.9062	63.4085	4.16525
MOB2	1.36487	0.695058	0.172293	1	0.134731	0.111111	0.155431	135	0.199127	0.181594	86.5269	199.525	5.30094
RALB	1.36279	1.09806	0.172948	1	0.0838323	0.0598291	0.104869	84	0.151071	0.140693	91.6168	151.373	5.02633
REEP3	1.36082	0.550344	0.173569	1	0.0938124	0.0683761	0.116105	94	0.145362	0.135721	90.6188	145.653	4.98807
EHD2	1.3605	0.745475	0.173673	1	0.0868263	0.0619658	0.108614	87	0.141256	0.13213	91.3174	141.539	4.95961
CTSH	1.35568	1.1622	0.1752	1	0.0668663	0.042735	0.088015	67	0.0995014	0.0948568	93.3134	99.7004	4.61215
PTGS2	1.35229	0.273613	0.176282	1	0.186627	0.15812	0.21161	187	0.512382	0.413686	81.3373	513.407	6.24301
CR1	1.34912	2.46185	0.177299	1	0.0349301	0.0106838	0.0561798	35	0.0823586	0.0791426	96.507	82.5233	4.42513
ZFYVE16	1.34748	0.878222	0.177826	1	0.110778	0.0876068	0.131086	111	0.219896	0.198766	88.9222	220.336	5.39968
KIF1B	1.34682	0.884889	0.178038	1	0.0878244	0.0662393	0.106742	88	0.156023	0.144986	91.2176	156.335	5.05838
SEPT10	1.34649	1.12095	0.178144	1	0.0588822	0.034188	0.0805243	59	0.0831301	0.0798551	94.1118	83.2964	4.43434
TROVE2	1.34573	0.715565	0.178391	1	0.134731	0.115385	0.151685	135	0.206629	0.187831	86.5269	207.043	5.33774
CAVIN3	1.34562	0.947237	0.178426	1	0.101796	0.0790598	0.121723	102	0.161613	0.149809	89.8204	161.936	5.09336
CAP1	1.34409	0.313595	0.178921	1	0.378244	0.365385	0.389513	379	0.779716	0.576454	62.1756	781.275	6.66221
CAV2	1.34332	0.625454	0.179168	1	0.161677	0.141026	0.179775	162	0.287733	0.252883	83.8323	288.308	5.66749
YME1L1	1.34321	0.4242	0.179204	1	0.272455	0.25641	0.286517	273	0.477768	0.390533	72.7545	478.724	6.17321
SELENBP1	1.34146	0.912486	0.179771	1	0.0878244	0.0641026	0.108614	88	0.138781	0.129958	91.2176	139.058	4.94206
HECW2	1.33643	1.34838	0.181409	1	0.0518962	0.0277778	0.0730337	52	0.0910521	0.0871425	94.8104	91.2342	4.52433
TAOK1	1.33632	0.780165	0.181445	1	0.116766	0.0940171	0.136704	117	0.204637	0.186178	88.3234	205.046	5.3281
MSRB1	1.33632	1.17058	0.181445	1	0.0708583	0.0470085	0.0917603	71	0.158117	0.146796	92.9142	158.434	5.07163
RAC1	1.33446	0.21458	0.182053	1	0.47505	0.480769	0.470037	476	0.995793	0.691042	52.495	997.785	6.90654
PPP1R12C	1.328	1.41042	0.184177	1	0.0618762	0.0384615	0.082397	62	0.104504	0.0993968	93.8124	104.713	4.66073
SON	1.32669	0.105377	0.184611	1	0.587824	0.604701	0.573034	589	1.18244	0.780444	41.2176	1184.81	7.07818
TRIOBP	1.32538	0.67904	0.185046	1	0.0968064	0.0726496	0.117978	97	0.1613	0.14954	90.3194	161.622	5.09143
CHMP2A	1.32275	0.546273	0.185917	1	0.238523	0.222222	0.252809	239	0.417262	0.348727	76.1477	418.096	6.0381
TREM1	1.32188	0.968363	0.186209	1	0.0728543	0.0491453	0.093633	73	0.183368	0.168365	92.7146	183.735	5.21892
LBR	1.321	0.553854	0.1865	1	0.195609	0.175214	0.213483	196	0.380544	0.322477	80.4391	381.305	5.94622
ELOB	1.31827	0.14319	0.187414	1	0.517964	0.527778	0.509363	519	1.04084	0.713361	48.2036	1042.92	6.95074
CLDN5	1.31728	0.59535	0.187744	1	0.172655	0.153846	0.189139	173	0.32036	0.277904	82.7345	321	5.77455
RALGAPA1	1.31499	0.857376	0.188515	1	0.10978	0.0876068	0.129213	110	0.179662	0.165228	89.022	180.021	5.19861
SERPINH1	1.31455	1.10652	0.188662	1	0.0768463	0.0534188	0.0973783	77	0.114743	0.108624	92.3154	114.973	4.75336
ABCC9	1.31324	0.941314	0.189104	1	0.0748503	0.0512821	0.0955056	75	0.122995	0.115999	92.515	123.241	4.82222
DNAJB6	1.31149	0.289004	0.189694	1	0.376248	0.365385	0.385768	377	0.671318	0.513613	62.3752	672.661	6.51273
BMPR2	1.30405	0.979832	0.192218	1	0.0808383	0.0576923	0.101124	81	0.126426	0.119049	91.9162	126.678	4.84951
CYP4B1	1.30361	1.50167	0.192367	1	0.0469062	0.0235043	0.0674157	47	0.079296	0.076309	95.3094	79.4546	4.38769
DYNC1LI2	1.30328	0.565957	0.192479	1	0.129741	0.108974	0.14794	130	0.204281	0.185883	87.0259	204.69	5.32637
LAMA4	1.30131	0.906815	0.193152	1	0.0808383	0.0576923	0.101124	81	0.125277	0.118029	91.9162	125.527	4.84046
CPE	1.29486	0.589602	0.19537	1	0.129741	0.106838	0.149813	130	0.254455	0.226701	87.0259	254.964	5.54504
CDS2	1.29267	1.12197	0.196126	1	0.0758483	0.0534188	0.0955056	76	0.123377	0.116339	92.4152	123.624	4.8253
PDGFB	1.29125	1.1089	0.196618	1	0.0618762	0.0384615	0.082397	62	0.0878039	0.0841609	93.8124	87.9795	4.48841
DNAJC1	1.29114	0.496458	0.196656	1	0.144711	0.123932	0.162921	145	0.236171	0.212018	85.5289	236.643	5.47077
DIAPH2	1.28982	1.43975	0.197112	1	0.0528942	0.0299145	0.0730337	53	0.0784381	0.0755138	94.7106	78.595	4.37695
NUP214	1.28764	0.878774	0.197873	1	0.0828343	0.0598291	0.102996	83	0.174253	0.160632	91.7166	174.601	5.16822
QPCT	1.28501	1.88393	0.198789	1	0.0359281	0.0128205	0.0561798	36	0.0865276	0.0829869	96.4072	86.7007	4.47393
CYR61	1.28206	0.454076	0.199823	1	0.179641	0.15812	0.198502	180	0.34236	0.294429	82.0359	343.045	5.84077
KCNQ1OT1	1.28042	0.375225	0.200399	1	0.214571	0.192308	0.234082	215	0.414747	0.346951	78.5429	415.577	6.03207
NBEAL1	1.27845	1.00445	0.201092	1	0.0758483	0.0534188	0.0955056	76	0.111953	0.106118	92.4152	112.177	4.72895
CABP1	1.27451	1.78807	0.202483	1	0.0379242	0.0149573	0.0580524	38	0.0551692	0.0537011	96.2076	55.2796	4.03033
SERINC1	1.27385	0.409149	0.202716	1	0.205589	0.185897	0.222846	206	0.356646	0.305016	79.4411	357.36	5.88154
BTNL9	1.27298	0.407252	0.203026	1	0.139721	0.115385	0.161049	140	0.262535	0.233122	86.0279	263.061	5.57618
RNF24	1.27243	0.701016	0.203221	1	0.107784	0.0854701	0.127341	108	0.23111	0.207916	89.2216	231.572	5.4492
ENDOD1	1.27057	1.1718	0.203882	1	0.0588822	0.0363248	0.0786517	59	0.0874621	0.0838466	94.1118	87.637	4.48455
SLC40A1	1.26937	1.14266	0.204311	1	0.0568862	0.034188	0.076779	57	0.100299	0.0955816	94.3114	100.499	4.62005
PLXDC2	1.26849	0.894862	0.204623	1	0.100798	0.0790598	0.11985	101	0.177054	0.163014	89.9202	177.408	5.18407
SFPQ	1.26685	0.215011	0.205209	1	0.416168	0.412393	0.419476	417	0.760582	0.565645	58.3832	762.104	6.63739
EPS8	1.26554	0.684887	0.205679	1	0.125749	0.104701	0.144195	126	0.22363	0.201822	87.4251	224.077	5.41644
SLC43A2	1.26543	1.71134	0.205718	1	0.0459082	0.0235043	0.0655431	46	0.1075	0.102105	95.4092	107.715	4.68873
UACA	1.26335	0.542319	0.206464	1	0.128743	0.106838	0.14794	129	0.217384	0.196704	87.1257	217.819	5.38824
BCL3	1.26215	0.740137	0.206896	1	0.135729	0.115385	0.153558	136	0.268301	0.237678	86.4271	268.837	5.59782
THBS4	1.26182	0.780157	0.207014	1	0.0988024	0.0769231	0.117978	99	0.161713	0.149896	90.1198	162.037	5.09398
ATP6V0D1	1.2605	0.612011	0.207487	1	0.134731	0.113248	0.153558	135	0.254323	0.226596	86.5269	254.832	5.54452
TCEAL4	1.26029	0.781455	0.207566	1	0.10479	0.0833333	0.123596	105	0.167255	0.154655	89.521	167.589	5.12747
PIK3C2A	1.25864	0.785306	0.208159	1	0.0928144	0.0705128	0.11236	93	0.145742	0.136052	90.7186	146.033	4.99066
EFNB2	1.25493	0.818594	0.209506	1	0.0698603	0.0470085	0.0898876	70	0.115272	0.109099	93.014	115.503	4.75792
NFKB2	1.25307	1.13333	0.210182	1	0.0688623	0.0470085	0.088015	69	0.117608	0.111191	93.1138	117.843	4.7778
VNN3	1.25055	1.50022	0.211099	1	0.0479042	0.025641	0.0674157	48	0.114468	0.108378	95.2096	114.697	4.75098
MAP2K7	1.25022	1.42666	0.211219	1	0.0499002	0.0299145	0.0674157	50	0.0818167	0.0786417	95.01	81.9803	4.4186
QKI	1.24989	0.320686	0.211339	1	0.228543	0.209402	0.245318	229	0.399014	0.335768	77.1457	399.812	5.99349
ACVRL1	1.24978	0.749361	0.211379	1	0.0988024	0.0769231	0.117978	99	0.167672	0.155012	90.1198	168.007	5.12994
NR2F2	1.24924	0.466858	0.211579	1	0.123752	0.100427	0.144195	124	0.222456	0.200862	87.6248	222.901	5.4112
ACOT9	1.24891	0.793958	0.211699	1	0.0678643	0.0448718	0.088015	68	0.113719	0.107705	93.2136	113.946	4.74446
NCF2	1.24825	0.432535	0.211939	1	0.127745	0.104701	0.14794	128	0.32826	0.28387	87.2255	328.916	5.79884
WDR45B	1.24147	0.573816	0.214432	1	0.128743	0.106838	0.14794	129	0.201896	0.1839	87.1257	202.3	5.31468
SPTLC2	1.23928	0.855219	0.215241	1	0.0758483	0.0534188	0.0955056	76	0.122568	0.115619	92.4152	122.813	4.81878
WNK1	1.23862	0.47527	0.215484	1	0.233533	0.220085	0.245318	234	0.416822	0.348416	76.6467	417.655	6.03705
GFOD1	1.23709	1.03841	0.216052	1	0.0708583	0.0491453	0.0898876	71	0.112912	0.10698	92.9142	113.138	4.73741
PLEKHA3	1.23567	0.515813	0.216581	1	0.143713	0.121795	0.162921	144	0.217393	0.196712	85.6287	217.828	5.38829
NAA10	1.23305	0.439876	0.217559	1	0.167665	0.147436	0.185393	168	0.263482	0.233872	83.2335	264.009	5.57977
ABCF1	1.23206	0.581845	0.217926	1	0.174651	0.160256	0.187266	175	0.284914	0.250692	82.5349	285.484	5.65768
TJP1	1.22758	0.57061	0.219606	1	0.11976	0.0982906	0.138577	120	0.19713	0.179927	88.024	197.525	5.29091
ANKH	1.22659	0.963516	0.219976	1	0.0688623	0.0470085	0.088015	69	0.103922	0.098869	93.1138	104.129	4.65519
RPL8	1.22156	-0.0867521	0.221875	1	0.798403	0.82906	0.771536	800	2.4327	1.23335	20.1597	2437.56	7.79916
AIF1	1.21904	0.46	0.222828	1	0.155689	0.134615	0.174157	156	0.381857	0.323428	84.4311	382.621	5.94965
ASPN	1.21806	0.842085	0.223202	1	0.0648703	0.042735	0.0842697	65	0.108623	0.103118	93.513	108.84	4.69902
FFAR2	1.21696	1.15476	0.223618	1	0.0578842	0.0363248	0.076779	58	0.144842	0.135267	94.2116	145.132	4.98451
GNL1	1.21445	0.707364	0.224577	1	0.101796	0.0811966	0.11985	102	0.164971	0.152696	89.8204	165.301	5.1138
CPD	1.21423	0.840985	0.22466	1	0.11976	0.100427	0.136704	120	0.250606	0.223628	88.024	251.107	5.52986
YES1	1.21357	0.541114	0.224911	1	0.139721	0.119658	0.157303	140	0.217253	0.196596	86.0279	217.687	5.38764
TUBA1A	1.21292	0.1783	0.225162	1	0.570858	0.57906	0.56367	572	1.30861	0.836647	42.9142	1311.23	7.17948
GTF2I	1.21149	0.610098	0.225706	1	0.186627	0.168803	0.202247	187	0.331339	0.286185	81.3373	332.001	5.80815
RAB31	1.21084	0.82714	0.225958	1	0.0708583	0.0491453	0.0898876	71	0.163202	0.151177	92.9142	163.529	5.10308
HPS5	1.20854	3.0342	0.22684	1	0.0299401	0.00854701	0.0486891	30	0.0506715	0.0494295	97.006	50.7728	3.94687
HEG1	1.20712	0.725355	0.227387	1	0.0798403	0.0576923	0.0992509	80	0.121293	0.114482	92.016	121.535	4.8084
PET100	1.20679	0.453368	0.227513	1	0.250499	0.237179	0.262172	251	0.42191	0.352001	74.9501	422.754	6.04915
PELO	1.2046	1.16069	0.228357	1	0.0718563	0.0512821	0.0898876	72	0.111007	0.105267	92.8144	111.229	4.72054
SERPINA1	1.20438	0.47492	0.228442	1	0.105788	0.0833333	0.125468	106	0.251897	0.22466	89.4212	252.4	5.53497
CALCRL	1.20296	1.56836	0.228992	1	0.0469062	0.025641	0.0655431	47	0.073614	0.0710305	95.3094	73.7612	4.3143
ICAM1	1.20285	0.710326	0.229034	1	0.0938124	0.0726496	0.11236	94	0.179009	0.164674	90.6188	179.367	5.19499
FKBP1A	1.20176	0.327072	0.229458	1	0.292415	0.284188	0.299625	293	0.53618	0.429299	70.7585	537.252	6.28833
MINDY2	1.20088	0.651179	0.229797	1	0.0878244	0.0662393	0.106742	88	0.131913	0.123909	91.2176	132.176	4.89167
EDNRB	1.19727	1.48547	0.231201	1	0.0469062	0.025641	0.0655431	47	0.0696668	0.0673472	95.3094	69.8062	4.25995
PSMD1	1.19727	0.816625	0.231201	1	0.0748503	0.0534188	0.093633	75	0.113025	0.107081	92.515	113.251	4.7384
FRMD4B	1.19629	2.64608	0.231585	1	0.0339321	0.0128205	0.0524345	34	0.0707604	0.068369	96.6068	70.9019	4.2753
ADAM17	1.19421	0.955073	0.232396	1	0.0598802	0.0384615	0.0786517	60	0.0995118	0.0948662	94.012	99.7108	4.61225
MYH9	1.19279	0.291141	0.232953	1	0.357285	0.350427	0.363296	358	0.665309	0.510011	64.2715	666.64	6.50375
SERP1	1.19235	0.265242	0.233125	1	0.387226	0.388889	0.385768	388	0.727839	0.546871	61.2774	729.295	6.59345
ABHD5	1.19213	0.449142	0.23321	1	0.258483	0.245726	0.269663	259	0.556511	0.442447	74.1517	557.624	6.32548
NCL	1.19202	0.161235	0.233253	1	0.532934	0.538462	0.52809	534	1.08089	0.732798	46.7066	1083.06	6.98846
JMJD6	1.19136	0.503205	0.233511	1	0.191617	0.175214	0.205993	192	0.347766	0.298448	80.8383	348.461	5.85639
PPP4R1	1.19125	0.743236	0.233554	1	0.0748503	0.0534188	0.093633	75	0.143638	0.134215	92.515	143.926	4.97622
XAF1	1.19093	0.495805	0.233682	1	0.142715	0.121795	0.161049	143	0.246151	0.22006	85.7285	246.643	5.51199
KITLG	1.19093	1.05547	0.233682	1	0.0618762	0.0405983	0.0805243	62	0.0988083	0.0942262	93.8124	99.0059	4.60523
KIAA0355	1.19016	0.530734	0.233983	1	0.115768	0.0940171	0.134831	116	0.178854	0.164543	88.4232	179.212	5.19413
LCP1	1.18896	0.208985	0.234456	1	0.51497	0.521368	0.509363	516	1.11511	0.749108	48.503	1117.34	7.0196
LY6K	1.18677	2.18913	0.235319	1	0.0359281	0.0149573	0.0543071	36	0.0499762	0.0487675	96.4072	50.0762	3.93332
RAPGEF2	1.18633	0.905004	0.235491	1	0.0618762	0.0405983	0.0805243	62	0.105404	0.100211	93.8124	105.615	4.66922
RB1CC1	1.18491	0.554392	0.236053	1	0.165669	0.147436	0.181648	166	0.314693	0.273603	83.4331	315.323	5.75676
A2M	1.18436	0.420529	0.23627	1	0.281437	0.271368	0.290262	282	0.644019	0.497144	71.8563	645.307	6.47127
NUMB	1.18392	0.551676	0.236443	1	0.106786	0.0854701	0.125468	107	0.220061	0.198901	89.3214	220.501	5.40043
CNN1	1.18261	25.7843	0.236963	1	0.0209581	0	0.0393258	21	0.0299405	0.0295011	97.9042	30.0004	3.434
ATP6V0B	1.17463	0.362727	0.240144	1	0.327345	0.320513	0.333333	328	0.635295	0.491823	67.2655	636.565	6.45766
RARA	1.17233	0.638694	0.241065	1	0.107784	0.0876068	0.125468	108	0.198165	0.180791	89.2216	198.561	5.29612
HIPK2	1.17058	0.732261	0.241768	1	0.108782	0.0897436	0.125468	109	0.168791	0.15597	89.1218	169.128	5.13655
MAP4	1.17047	0.515973	0.241812	1	0.143713	0.123932	0.161049	144	0.224147	0.202245	85.6287	224.596	5.41874
SEM1	1.17036	0.309828	0.241856	1	0.301397	0.288462	0.312734	302	0.521045	0.419397	69.8603	522.087	6.25975
CD74	1.16719	0.275608	0.243135	1	0.392216	0.388889	0.395131	393	0.8102	0.593437	60.7784	811.82	6.70051
ROCK2	1.16533	0.752194	0.243887	1	0.0908184	0.0705128	0.108614	91	0.136414	0.127878	90.9182	136.687	4.92498
SEPT11	1.16401	0.572064	0.244418	1	0.130739	0.111111	0.14794	131	0.197744	0.18044	86.9261	198.139	5.294
SPARCL1	1.16237	0.337035	0.245084	1	0.43014	0.450855	0.411985	431	1.13883	0.76026	56.986	1141.11	7.04063
STXBP6	1.16139	1.17498	0.245484	1	0.0588822	0.0384615	0.076779	59	0.0919594	0.0879737	94.1118	92.1434	4.53414
NUAK1	1.16095	0.740834	0.245662	1	0.0618762	0.0405983	0.0805243	62	0.103758	0.0987204	93.8124	103.965	4.65363
RUBCNL	1.15997	1.39505	0.246063	1	0.0399202	0.0192308	0.0580524	40	0.0966532	0.092263	96.008	96.8465	4.5834
CCDC68	1.1592	2.77643	0.246374	1	0.0269461	0.00641026	0.0449438	27	0.0359023	0.0352728	97.3054	35.9741	3.61022
NUPR1	1.15789	0.690978	0.24691	1	0.0928144	0.0726496	0.110487	93	0.141009	0.131913	90.7186	141.291	4.95787
ELF2	1.1569	0.533729	0.247312	1	0.143713	0.123932	0.161049	144	0.235949	0.211839	85.6287	236.421	5.46984
CCR7	1.15296	1.39439	0.248925	1	0.0459082	0.0277778	0.0617978	46	0.0802234	0.0771678	95.4092	80.3838	4.39918
NEXN	1.15264	1.17994	0.24906	1	0.0648703	0.0448718	0.082397	65	0.102197	0.0973058	93.513	102.402	4.63862
SH3BGRL2	1.15198	2.51265	0.249329	1	0.0289421	0.00854701	0.0468165	29	0.0387385	0.038007	97.1058	38.8159	3.68427
LAMP1	1.15067	0.567249	0.249869	1	0.176647	0.160256	0.191011	177	0.297108	0.260137	82.3353	297.702	5.69945
EMP1	1.14728	0.614834	0.251268	1	0.10978	0.0897436	0.127341	110	0.187454	0.171811	89.022	187.829	5.24084
CRYBG3	1.14596	1.17872	0.25181	1	0.0459082	0.0277778	0.0617978	46	0.0659047	0.0638239	95.4092	66.0365	4.20524
MCF2L	1.14585	0.838621	0.251856	1	0.0698603	0.0491453	0.088015	70	0.11073	0.105017	93.014	110.951	4.71806
ITM2C	1.14378	0.543083	0.252717	1	0.0998004	0.0790598	0.117978	100	0.154725	0.143862	90.02	155.035	5.05008
RNF141	1.14082	1.38982	0.253944	1	0.0479042	0.0277778	0.0655431	48	0.0896545	0.0858607	95.2096	89.8338	4.50903
ARHGAP26	1.13995	0.539378	0.254309	1	0.130739	0.111111	0.14794	131	0.264673	0.234814	86.9261	265.202	5.58426
MYD88	1.13962	1.3402	0.254446	1	0.0499002	0.0299145	0.0674157	50	0.104132	0.0990594	95.01	104.34	4.65719
PLEC	1.13754	0.72543	0.255313	1	0.0948104	0.0747863	0.11236	95	0.145499	0.13584	90.519	145.79	4.989
HLA-DRB5	1.13732	0.62962	0.255404	1	0.0868263	0.0662393	0.104869	87	0.132616	0.12453	91.3174	132.882	4.89696
PPIL4	1.13448	0.638933	0.256595	1	0.102794	0.0833333	0.11985	103	0.162603	0.150662	89.7206	162.929	5.09943
PURB	1.13404	1.07352	0.256778	1	0.0788423	0.0598291	0.0955056	79	0.132878	0.124762	92.1158	133.144	4.89892
NDRG2	1.13393	0.492843	0.256824	1	0.12475	0.104701	0.142322	125	0.200109	0.182413	87.525	200.51	5.30584
HSPH1	1.13229	0.712203	0.257513	1	0.10479	0.0854701	0.121723	105	0.163002	0.151004	89.521	163.328	5.10186
HCAR3	1.13076	1.77979	0.258158	1	0.0349301	0.0149573	0.0524345	35	0.0856319	0.0821622	96.507	85.8031	4.46364
FAM241A	1.12813	0.973791	0.259265	1	0.0688623	0.0491453	0.0861423	69	0.0969389	0.0925235	93.1138	97.1328	4.58632
PRPF38A	1.1278	0.757066	0.259403	1	0.0978044	0.0790598	0.114232	98	0.148214	0.138208	90.2196	148.511	5.00737
PHLDB1	1.12693	1.20121	0.259773	1	0.0538922	0.034188	0.071161	54	0.0779583	0.0750688	94.6108	78.1142	4.37089
CLIC5	1.12441	0.813455	0.260839	1	0.0608782	0.0405983	0.0786517	61	0.0930323	0.0889558	93.9122	93.2184	4.54562
SGK1	1.12255	0.475608	0.261628	1	0.159681	0.141026	0.17603	160	0.301101	0.263211	84.0319	301.703	5.71275
FGFR1	1.12244	0.929069	0.261674	1	0.0748503	0.0555556	0.0917603	75	0.110107	0.104457	92.515	110.328	4.71248
CASKIN2	1.12179	1.72252	0.261954	1	0.0369261	0.017094	0.0543071	37	0.0498095	0.0486087	96.3074	49.9091	3.93004
RCN1	1.12091	0.603224	0.262326	1	0.0988024	0.0790598	0.116105	99	0.152547	0.141974	90.1198	152.852	5.03599
ACSL4	1.12069	0.735919	0.262419	1	0.0858283	0.0662393	0.102996	86	0.162665	0.150715	91.4172	162.99	5.09981
TGFB1I1	1.12047	0.664245	0.262512	1	0.0778443	0.0576923	0.0955056	78	0.11733	0.110942	92.2156	117.564	4.77546
MAP3K2	1.12025	0.556448	0.262605	1	0.160679	0.143162	0.17603	161	0.317036	0.275384	83.9321	317.67	5.76416
CDH5	1.11719	0.387505	0.263913	1	0.141717	0.121795	0.159176	142	0.255171	0.227272	85.8283	255.681	5.54783
KIDINS220	1.11697	0.703044	0.264006	1	0.11477	0.0961538	0.131086	115	0.191495	0.175208	88.523	191.878	5.26206
ELOVL5	1.11566	0.445747	0.264568	1	0.141717	0.121795	0.159176	142	0.242262	0.216934	85.8283	242.747	5.49613
MPDZ	1.11369	1.17787	0.265412	1	0.0558882	0.0363248	0.0730337	56	0.0841804	0.0808243	94.4112	84.3487	4.44675
TM4SF18	1.11282	0.68702	0.265788	1	0.0818363	0.0619658	0.0992509	82	0.135264	0.126866	91.8164	135.535	4.91658
TNFAIP3	1.11238	0.206597	0.265976	1	0.431138	0.429487	0.432584	432	0.964686	0.675332	56.8862	966.615	6.87483
KLHL24	1.11172	0.596137	0.266258	1	0.0948104	0.0747863	0.11236	95	0.143937	0.134476	90.519	144.225	4.97828
CACUL1	1.10888	0.983785	0.267483	1	0.0848303	0.0662393	0.101124	85	0.170037	0.157035	91.517	170.377	5.14386
DNAJC3	1.10833	0.554127	0.26772	1	0.143713	0.126068	0.159176	144	0.239013	0.214315	85.6287	239.491	5.48268
FAM126B	1.10713	1.13589	0.268239	1	0.0598802	0.0405983	0.076779	60	0.113613	0.10761	94.012	113.841	4.74355
CBFA2T3	1.10669	2.63798	0.268429	1	0.0259481	0.00641026	0.0430712	26	0.0333375	0.0327939	97.4052	33.4042	3.53818
SNHG7	1.10636	0.34355	0.268571	1	0.203593	0.190171	0.215356	204	0.334213	0.288342	79.6407	334.882	5.81676
PEA15	1.10538	0.592829	0.268997	1	0.0818363	0.0619658	0.0992509	82	0.122299	0.115379	91.8164	122.543	4.81659
NFIL3	1.10527	0.7869	0.269044	1	0.10978	0.0918803	0.125468	110	0.223657	0.201844	89.022	224.105	5.41657
SYT11	1.10472	1.52843	0.269281	1	0.0449102	0.025641	0.0617978	45	0.0698783	0.0675449	95.509	70.0181	4.26293
CDC42BPB	1.10384	1.33007	0.269661	1	0.0409182	0.0213675	0.0580524	41	0.0576104	0.0560121	95.9082	57.7257	4.07288
MYO1F	1.10242	0.391921	0.270278	1	0.216567	0.200855	0.230337	217	0.46267	0.380264	78.3433	463.596	6.14117
STK38L	1.10187	0.72388	0.270516	1	0.0688623	0.0491453	0.0861423	69	0.11325	0.107283	93.1138	113.476	4.74037
CD82	1.10177	0.53127	0.270564	1	0.129741	0.111111	0.146067	130	0.215237	0.194939	87.0259	215.668	5.37837
PGK1	1.10122	0.246942	0.270802	1	0.336327	0.326923	0.344569	337	0.603065	0.471918	66.3673	604.271	6.40568
LYN	1.101	0.344693	0.270897	1	0.192615	0.173077	0.209738	193	0.447405	0.369772	80.7385	448.299	6.10769
SNX18	1.10089	1.04527	0.270944	1	0.0578842	0.0384615	0.0749064	58	0.0968413	0.0924345	94.2116	97.0349	4.58532
POLR2A	1.09914	0.320363	0.271707	1	0.204591	0.188034	0.219101	205	0.347219	0.298042	79.5409	347.913	5.85482
GPAT2	1.09772	1.25703	0.272328	1	0.0449102	0.0277778	0.0599251	45	0.0682345	0.0660073	95.509	68.371	4.23947
FOSL2	1.09706	0.400553	0.272615	1	0.215569	0.200855	0.228464	216	0.403416	0.338909	78.4431	404.222	6.00444
CLK3	1.09662	0.818914	0.272806	1	0.0748503	0.0555556	0.0917603	75	0.117859	0.111415	92.515	118.095	4.77992
RAB11FIP1	1.09619	0.431399	0.272997	1	0.165669	0.147436	0.181648	166	0.350232	0.300276	83.4331	350.932	5.86344
TBCD	1.09597	0.817946	0.273093	1	0.0728543	0.0534188	0.0898876	73	0.118451	0.111945	92.7146	118.688	4.78489
ARHGAP42	1.09487	2.26161	0.273572	1	0.0299401	0.0106838	0.0468165	30	0.0412771	0.040448	97.006	41.3597	3.7462
PDE2A	1.09356	2.07113	0.274148	1	0.0299401	0.0106838	0.0468165	30	0.0418377	0.0409862	97.006	41.9214	3.75937
XRCC5	1.09159	0.2481	0.275013	1	0.299401	0.288462	0.308989	300	0.519754	0.418549	70.0599	520.794	6.25727
MGAM	1.0894	1.25706	0.275976	1	0.0469062	0.0277778	0.0636704	47	0.105512	0.100308	95.3094	105.723	4.67023
CSTA	1.08886	2.0103	0.276217	1	0.0319361	0.0128205	0.0486891	32	0.0729312	0.0703943	96.8064	73.0771	4.30511
DAB2IP	1.0882	1.93634	0.276507	1	0.0319361	0.0128205	0.0486891	32	0.046217	0.0451808	96.8064	46.3094	3.85671
PLXND1	1.08667	0.977099	0.277183	1	0.0658683	0.0470085	0.082397	66	0.110507	0.104817	93.4132	110.728	4.71607
TRIP12	1.08371	0.573465	0.278491	1	0.11477	0.0961538	0.131086	115	0.198305	0.180908	88.523	198.701	5.29682
SPTAN1	1.08251	0.364395	0.279025	1	0.221557	0.205128	0.235955	222	0.37049	0.315168	77.8443	371.231	5.91951
MBOAT7	1.08109	0.400383	0.279658	1	0.111776	0.0918803	0.129213	112	0.263791	0.234116	88.8224	264.319	5.58093
IL1R1	1.0789	1.88249	0.280632	1	0.0339321	0.0149573	0.0505618	34	0.0566558	0.055109	96.6068	56.7691	4.05645
RBPJ	1.07868	0.439641	0.280729	1	0.166667	0.149573	0.181648	167	0.29001	0.25465	83.3333	290.59	5.67535
CPEB4	1.07814	0.800013	0.280973	1	0.0848303	0.0662393	0.101124	85	0.153184	0.142527	91.517	153.49	5.04013
MAP3K20	1.07015	0.701822	0.284552	1	0.0808383	0.0619658	0.0973783	81	0.116616	0.110302	91.9162	116.849	4.7694
EGLN1	1.06895	0.63414	0.285094	1	0.103792	0.0854701	0.11985	104	0.202913	0.184746	89.6208	203.319	5.31968
UPF2	1.06446	0.368341	0.28712	1	0.186627	0.168803	0.202247	187	0.315835	0.274472	81.3373	316.467	5.76037
DSTN	1.06205	0.236539	0.288211	1	0.422156	0.444444	0.402622	423	0.823647	0.600838	57.7844	825.294	6.71695
RHOC	1.05943	0.387382	0.289405	1	0.265469	0.258547	0.271536	266	0.493278	0.400974	73.4531	494.264	6.20509
PLK3	1.05921	0.394889	0.289505	1	0.148703	0.130342	0.164794	149	0.257224	0.228906	85.1297	257.738	5.55582
PDGFRB	1.05855	0.546481	0.289804	1	0.0768463	0.0576923	0.093633	77	0.134059	0.125803	92.3154	134.327	4.9077
ELL2	1.05779	0.654603	0.290153	1	0.0928144	0.0747863	0.108614	93	0.179414	0.165018	90.7186	179.773	5.19724
MFSD14B	1.05604	1.56019	0.290952	1	0.0399202	0.0213675	0.0561798	40	0.0700733	0.0677271	96.008	70.2134	4.26568
KLF7	1.05582	0.949159	0.291052	1	0.0778443	0.0598291	0.093633	78	0.132	0.123986	92.2156	132.264	4.89233
NCKAP1	1.05516	0.865989	0.291352	1	0.0738523	0.0555556	0.0898876	74	0.11045	0.104765	92.6148	110.671	4.71555
SMIM3	1.05505	1.04955	0.291402	1	0.0588822	0.0405983	0.0749064	59	0.0871335	0.0835444	94.1118	87.3078	4.48083
AIF1L	1.0533	1.0387	0.292203	1	0.0548902	0.0363248	0.071161	55	0.0814593	0.0783113	94.511	81.6222	4.41428
WDR43	1.0521	0.824259	0.292755	1	0.0938124	0.0769231	0.108614	94	0.137107	0.128488	90.6188	137.382	4.93002
NINJ1	1.05199	0.735037	0.292805	1	0.102794	0.0854701	0.117978	103	0.200419	0.182671	89.7206	200.82	5.30737
BAG1	1.05177	0.437607	0.292905	1	0.203593	0.192308	0.213483	204	0.331311	0.286165	79.6407	331.974	5.80806
BACH1	1.05133	0.890018	0.293106	1	0.0798403	0.0619658	0.0955056	80	0.153103	0.142457	92.016	153.409	5.03961
CDC26	1.05068	0.479308	0.293407	1	0.176647	0.16453	0.187266	177	0.278281	0.245516	82.3353	278.838	5.63421
FMO2	1.04958	0.453329	0.29391	1	0.102794	0.0833333	0.11985	103	0.173363	0.159874	89.7206	173.71	5.16313
KTN1	1.04903	0.200871	0.294162	1	0.362275	0.365385	0.359551	363	0.663644	0.50901	63.7725	664.971	6.50125
RAB14	1.04882	0.488691	0.294263	1	0.189621	0.17735	0.200375	190	0.310044	0.270061	81.0379	310.665	5.74193
DOCK6	1.04827	0.942521	0.294515	1	0.0528942	0.034188	0.0692884	53	0.0745727	0.0719231	94.7106	74.7218	4.32707
SUPT6H	1.04597	0.802733	0.295574	1	0.0858283	0.0683761	0.101124	86	0.140897	0.131815	91.4172	141.179	4.95708
TCF7L2	1.04553	1.25721	0.295776	1	0.0439122	0.025641	0.0599251	44	0.0657497	0.0636785	95.6088	65.8812	4.20292
MESD	1.04149	0.460702	0.29765	1	0.154691	0.138889	0.168539	155	0.241977	0.216705	84.5309	242.461	5.49496
CWC25	1.03908	0.492819	0.298768	1	0.128743	0.111111	0.144195	129	0.211563	0.191912	87.1257	211.987	5.36123
EIF2S2	1.03733	0.301099	0.299583	1	0.269461	0.258547	0.279026	270	0.457242	0.376546	73.0539	458.157	6.12939
TBRG1	1.03645	0.610842	0.29999	1	0.12475	0.108974	0.138577	125	0.197166	0.179957	87.525	197.56	5.29109
FHL2	1.03634	0.839294	0.300041	1	0.0568862	0.0384615	0.0730337	57	0.0752799	0.072581	94.3114	75.4305	4.33638
SNCG	1.03591	0.657389	0.300246	1	0.0928144	0.0747863	0.108614	93	0.153152	0.142499	90.7186	153.458	5.03993
TNS2	1.03503	0.824519	0.300654	1	0.0858283	0.0683761	0.101124	86	0.127763	0.120236	91.4172	128.019	4.85996
RPS6KB1	1.03438	0.811929	0.300961	1	0.0668663	0.0491453	0.082397	67	0.104355	0.0992617	93.3134	104.564	4.65932
INMT	1.03405	0.987206	0.301114	1	0.0668663	0.0491453	0.082397	67	0.104656	0.0995338	93.3134	104.865	4.66217
DNAJC9	1.03372	0.954223	0.301268	1	0.0748503	0.0576923	0.0898876	75	0.119963	0.113296	92.515	120.203	4.79747
BEND7	1.03295	1.96541	0.301626	1	0.0329341	0.0149573	0.0486891	33	0.0587734	0.057111	96.7066	58.8909	4.09253
NECTIN2	1.0323	0.858764	0.301933	1	0.0608782	0.042735	0.076779	61	0.0865897	0.0830441	93.9122	86.7628	4.47464
CREB1	1.0323	0.686897	0.301933	1	0.10479	0.0876068	0.11985	105	0.173622	0.160095	89.521	173.969	5.16461
VGLL4	1.03197	0.663486	0.302087	1	0.0818363	0.0662393	0.0955056	82	0.122479	0.11554	91.8164	122.724	4.81805
EIF4G2	1.02442	0.178341	0.305637	1	0.426148	0.429487	0.423221	427	0.798714	0.587072	57.3852	800.312	6.68625
PPA1	1.02387	0.346165	0.305895	1	0.222555	0.209402	0.234082	223	0.362721	0.309483	77.7445	363.446	5.89838
TSPAN9	1.02376	1.58808	0.305947	1	0.0329341	0.0149573	0.0486891	33	0.0468948	0.0458284	96.7066	46.9886	3.87096
SNX6	1.02201	0.266587	0.306775	1	0.295409	0.284188	0.305243	296	0.517359	0.416971	70.4591	518.393	6.25266
RRBP1	1.02114	0.421076	0.307189	1	0.170659	0.155983	0.183521	171	0.2677	0.237204	82.9341	268.235	5.59559
SIRPB1	1.0207	1.44881	0.307396	1	0.0329341	0.0149573	0.0486891	33	0.0739308	0.0713256	96.7066	74.0787	4.31854
USP32	1.02037	0.987671	0.307552	1	0.0479042	0.0299145	0.0636704	48	0.102361	0.0974546	95.2096	102.566	4.64021
LIMK2	1.0184	1.08148	0.308487	1	0.0518962	0.034188	0.0674157	52	0.115905	0.109665	94.8104	116.136	4.76334
SASH1	1.01829	0.521079	0.308538	1	0.0948104	0.0769231	0.110487	95	0.157688	0.146425	90.519	158.004	5.06893
LYZ	1.01676	0.982568	0.309267	1	0.0518962	0.034188	0.0674157	52	0.131422	0.123476	94.8104	131.685	4.88798
TESC	1.01031	0.637955	0.312348	1	0.0818363	0.0641026	0.0973783	82	0.12641	0.119036	91.8164	126.663	4.8494
RTN3	1.0091	0.552228	0.312925	1	0.153693	0.141026	0.164794	154	0.285522	0.251165	84.6307	286.093	5.65981
MYCT1	1.00298	0.768694	0.315872	1	0.0708583	0.0534188	0.0861423	71	0.11222	0.106358	92.9142	112.444	4.73131
ST6GALNAC3	0.999586	2.27161	0.317511	1	0.0259481	0.00854701	0.0411985	26	0.0348175	0.0342251	97.4052	34.8872	3.58038
LMOD1	0.998711	1.99042	0.317935	1	0.0259481	0.00854701	0.0411985	26	0.039841	0.0390678	97.4052	39.9207	3.71163
CPM	0.997945	1.26087	0.318306	1	0.0429142	0.025641	0.0580524	43	0.0639456	0.0619842	95.7086	64.0735	4.17552
ADIRF	0.996961	0.33568	0.318784	1	0.257485	0.247863	0.265918	258	0.553518	0.440522	74.2515	554.625	6.32009
TENT2	0.995757	1.39774	0.319368	1	0.0449102	0.0277778	0.0599251	45	0.0742227	0.0715973	95.509	74.3711	4.32242
RCOR1	0.994882	0.871432	0.319794	1	0.0558882	0.0384615	0.071161	56	0.106816	0.101488	94.4112	107.03	4.68241
CYSTM1	0.99346	0.354777	0.320486	1	0.139721	0.123932	0.153558	140	0.244028	0.218355	86.0279	244.516	5.50336
KLF4	0.991491	0.276734	0.321446	1	0.198603	0.181624	0.213483	199	0.386424	0.326727	80.1397	387.196	5.96151
ZNF267	0.990068	0.720016	0.322141	1	0.111776	0.0961538	0.125468	112	0.212246	0.192475	88.8224	212.671	5.36444
TNFRSF10D	0.990068	1.09451	0.322141	1	0.0429142	0.025641	0.0580524	43	0.0635103	0.0615751	95.7086	63.6374	4.16879
DNM1L	0.98985	0.501613	0.322248	1	0.102794	0.0854701	0.117978	103	0.157518	0.146278	89.7206	157.833	5.06786
FADS3	0.989303	0.533009	0.322515	1	0.11477	0.0982906	0.129213	115	0.178912	0.164592	88.523	179.27	5.19445
FZD4	0.988099	0.753175	0.323104	1	0.0578842	0.0405983	0.0730337	58	0.0904485	0.0865891	94.2116	90.6294	4.51775
EML1	0.987662	2.18663	0.323318	1	0.0319361	0.0149573	0.0468165	32	0.0453644	0.0443655	96.8064	45.4551	3.83849
AGPAT2	0.985583	0.978067	0.324338	1	0.0598802	0.042735	0.0749064	60	0.0911129	0.0871982	94.012	91.2951	4.52499
AQP3	0.985474	0.764904	0.324392	1	0.0888224	0.0726496	0.102996	89	0.136036	0.127545	91.1178	136.308	4.92223
TMEM170B	0.984489	2.15951	0.324875	1	0.0319361	0.0149573	0.0468165	32	0.0773024	0.0744601	96.8064	77.457	4.36255
TALDO1	0.983942	0.313311	0.325144	1	0.279441	0.269231	0.28839	280	0.570366	0.451309	72.0559	571.507	6.35003
GBE1	0.979347	1.15366	0.327408	1	0.0469062	0.0299145	0.0617978	47	0.0781104	0.0752099	95.3094	78.2666	4.37282
ADIPOR2	0.97694	0.730816	0.328599	1	0.0788423	0.0619658	0.093633	79	0.124695	0.117512	92.1158	124.945	4.83584
RLF	0.973987	0.714188	0.330063	1	0.0788423	0.0619658	0.093633	79	0.128524	0.12091	92.1158	128.781	4.86585
TMF1	0.973768	0.272023	0.330172	1	0.168663	0.151709	0.183521	169	0.289361	0.254147	83.1337	289.939	5.67312
TNFRSF4	0.973111	0.784657	0.330498	1	0.0638723	0.0470085	0.0786517	64	0.0945951	0.0903845	93.6128	94.7843	4.5621
ZNF148	0.973002	0.5193	0.330552	1	0.151697	0.136752	0.164794	152	0.259956	0.231076	84.8303	260.475	5.56634
MGST2	0.972783	0.562586	0.330661	1	0.101796	0.0854701	0.116105	102	0.163946	0.151816	89.8204	164.274	5.10761
MAFG	0.972564	1.16979	0.33077	1	0.0528942	0.0363248	0.0674157	53	0.0808298	0.0777291	94.7106	80.9915	4.40662
RAB32	0.972455	0.92669	0.330824	1	0.0698603	0.0534188	0.0842697	70	0.121762	0.1149	93.014	122.005	4.81223
FAM162B	0.972127	1.14486	0.330987	1	0.0528942	0.0363248	0.0674157	53	0.0743746	0.0717387	94.7106	74.5234	4.32444
CCDC50	0.971689	0.648474	0.331205	1	0.0788423	0.0619658	0.093633	79	0.113872	0.107842	92.1158	114.1	4.7458
GNB1	0.97158	0.27803	0.33126	1	0.217565	0.202991	0.230337	218	0.383164	0.324374	78.2435	383.931	5.95306
XPO6	0.971033	0.451344	0.331532	1	0.133733	0.117521	0.14794	134	0.283967	0.249955	86.6267	284.535	5.65437
LRG1	0.970705	1.47563	0.331695	1	0.0339321	0.017094	0.0486891	34	0.0808014	0.0777028	96.6068	80.963	4.40627
UBE2D3	0.970595	0.16824	0.33175	1	0.441118	0.444444	0.438202	442	0.833	0.605954	55.8882	834.666	6.72823
GGCX	0.968517	0.877516	0.332786	1	0.0678643	0.0512821	0.082397	68	0.104408	0.0993094	93.2136	104.617	4.65982
CRISPLD2	0.968407	1.30073	0.332841	1	0.0568862	0.0405983	0.071161	57	0.104637	0.0995172	94.3114	104.847	4.66199
FLT1	0.968298	0.2951	0.332896	1	0.179641	0.162393	0.194757	180	0.349835	0.299983	82.0359	350.535	5.86231
PIAS1	0.966985	0.731358	0.333552	1	0.0928144	0.0769231	0.106742	93	0.161358	0.14959	90.7186	161.681	5.09179
CSRP2	0.966219	0.482659	0.333935	1	0.106786	0.0897436	0.121723	107	0.17433	0.160698	89.3214	174.679	5.16866
DDX21	0.965782	0.249495	0.334153	1	0.308383	0.303419	0.312734	309	0.551612	0.439294	69.1617	552.715	6.31665
DENND5A	0.965235	1.04236	0.334427	1	0.0508982	0.034188	0.0655431	51	0.0998168	0.0951437	94.9102	100.016	4.61528
PADI4	0.964031	3.18707	0.33503	1	0.0209581	0.0042735	0.0355805	21	0.049263	0.048088	97.9042	49.3615	3.91923
SEC14L1	0.963812	0.161868	0.33514	1	0.264471	0.245726	0.280899	265	0.555462	0.441773	73.5529	556.573	6.32359
PLEKHO2	0.962281	1.40399	0.335909	1	0.0359281	0.0192308	0.0505618	36	0.0691239	0.0668396	96.4072	69.2622	4.25223
ADM	0.960968	0.713061	0.336568	1	0.0888224	0.0726496	0.102996	89	0.175271	0.161499	91.1178	175.622	5.17401
LGALSL	0.960749	1.25353	0.336678	1	0.0359281	0.0192308	0.0505618	36	0.0523195	0.0509968	96.4072	52.4242	3.97826
PPT1	0.96064	0.534914	0.336733	1	0.101796	0.0854701	0.116105	102	0.183172	0.168199	89.8204	183.539	5.21786
ZMIZ1	0.960202	0.838906	0.336953	1	0.0718563	0.0555556	0.0861423	72	0.109381	0.103802	92.8144	109.6	4.70592
MRPL27	0.960093	0.524884	0.337009	1	0.103792	0.0876068	0.117978	104	0.15588	0.144862	89.6208	156.192	5.05747
PFKFB3	0.959765	0.610898	0.337174	1	0.0828343	0.0662393	0.0973783	83	0.158796	0.147381	91.7166	159.113	5.07588
TOP1	0.957358	0.280391	0.338387	1	0.279441	0.273504	0.284644	280	0.488437	0.397727	72.0559	489.414	6.19525
BST2	0.957248	0.203606	0.338442	1	0.368263	0.371795	0.365169	369	0.752161	0.56085	63.1737	753.665	6.62627
EVA1B	0.956701	0.663945	0.338718	1	0.0948104	0.0790598	0.108614	95	0.143362	0.133973	90.519	143.649	4.97431
TMOD3	0.956592	0.315209	0.338773	1	0.185629	0.17094	0.198502	186	0.307593	0.268188	81.4371	308.209	5.73402
GIMAP6	0.955607	0.441335	0.339271	1	0.110778	0.0940171	0.125468	111	0.181494	0.16678	88.9222	181.857	5.2087
ITGB5	0.955279	0.8754	0.339437	1	0.0489022	0.0320513	0.0636704	49	0.0686915	0.066435	95.1098	68.8288	4.24605
THUMPD3-AS1	0.954404	0.436527	0.339879	1	0.132735	0.119658	0.144195	133	0.213358	0.193392	86.7265	213.784	5.36964
TWISTNB	0.951997	0.445595	0.341098	1	0.101796	0.0876068	0.114232	102	0.154626	0.143777	89.8204	154.935	5.04944
MALAT1	0.951013	0.0198648	0.341598	1	1	1	1	1002	6.20997	1.97546	0	6222.39	8.73607
SLC12A6	0.950466	0.700846	0.341876	1	0.0698603	0.0534188	0.0842697	70	0.155125	0.144209	93.014	155.435	5.05264
OSBPL8	0.949919	0.226297	0.342154	1	0.250499	0.235043	0.264045	251	0.471699	0.386417	74.9501	472.642	6.16045
ZNF518B	0.948715	2.08133	0.342765	1	0.0249501	0.00854701	0.0393258	25	0.0393268	0.0385732	97.505	39.4054	3.69896
CDC42BPA	0.948715	0.858915	0.342765	1	0.0548902	0.0384615	0.0692884	55	0.0830518	0.0797828	94.511	83.2179	4.43341
ARHGAP10	0.948496	0.921508	0.342877	1	0.0608782	0.0448718	0.0749064	61	0.0976055	0.093131	93.9122	97.8007	4.5931
FBXL5	0.94784	0.683165	0.343211	1	0.0928144	0.0769231	0.106742	93	0.171474	0.158263	90.7186	171.817	5.15223
LGMN	0.94784	1.05624	0.343211	1	0.0399202	0.0235043	0.0543071	40	0.0512427	0.049973	96.008	51.3452	3.95786
RNF130	0.947074	0.39045	0.343601	1	0.123752	0.106838	0.138577	124	0.243073	0.217587	87.6248	243.56	5.49946
ASXL1	0.946637	0.513528	0.343824	1	0.127745	0.115385	0.138577	128	0.198431	0.181013	87.2255	198.828	5.29746
PTK2	0.943902	0.932095	0.34522	1	0.0568862	0.0405983	0.071161	57	0.0900286	0.0862039	94.3114	90.2086	4.51315
ANKRD12	0.943464	0.184235	0.345444	1	0.431138	0.435897	0.426966	432	0.820205	0.598949	56.8862	821.846	6.71277
LRRC59	0.943245	0.952526	0.345555	1	0.0628743	0.0470085	0.076779	63	0.0982385	0.0937075	93.7126	98.4349	4.5995
TSPAN13	0.942808	1.3641	0.345779	1	0.0439122	0.0277778	0.0580524	44	0.0702445	0.0678872	95.6088	70.385	4.26809
HDAC7	0.942589	0.531605	0.345891	1	0.0848303	0.0683761	0.0992509	85	0.140361	0.131345	91.517	140.642	4.9533
CEBPZ	0.941385	0.434159	0.346507	1	0.168663	0.155983	0.179775	169	0.265034	0.235099	83.1337	265.564	5.58562
NOSTRIN	0.940182	0.672926	0.347124	1	0.0698603	0.0534188	0.0842697	70	0.111113	0.105362	93.014	111.335	4.72149
HBEGF	0.939635	1.11506	0.347405	1	0.0419162	0.025641	0.0561798	42	0.0608137	0.0590362	95.8084	60.9353	4.12609
CFP	0.939307	1.85578	0.347573	1	0.0269461	0.0106838	0.0411985	27	0.0568565	0.055299	97.3054	56.9702	4.05993
SBDS	0.939088	0.239209	0.347686	1	0.269461	0.258547	0.279026	270	0.458645	0.377508	73.0539	459.562	6.13245
ASAP2	0.936572	0.940648	0.348979	1	0.0419162	0.025641	0.0561798	42	0.0626739	0.0607883	95.8084	62.7992	4.15574
EFHD1	0.936244	0.614216	0.349148	1	0.0528942	0.0363248	0.0674157	53	0.0789092	0.0759505	94.7106	79.067	4.38286
PLXNC1	0.93504	0.662451	0.349768	1	0.0738523	0.0576923	0.088015	74	0.173458	0.159955	92.6148	173.805	5.16367
ERICH1	0.934384	0.561884	0.350106	1	0.115768	0.100427	0.129213	116	0.187584	0.171921	88.4232	187.959	5.24153
LRMDA	0.934274	1.9278	0.350162	1	0.0289421	0.0128205	0.0430712	29	0.0375595	0.0368713	97.1058	37.6346	3.65415
RAPH1	0.930774	1.65033	0.351971	1	0.0289421	0.0128205	0.0430712	29	0.0388799	0.0381431	97.1058	38.9576	3.68782
NDUFC1	0.930117	0.240996	0.35231	1	0.231537	0.215812	0.245318	232	0.392588	0.331164	76.8463	393.373	5.9773
PCNX1	0.929351	0.856482	0.352707	1	0.0918164	0.0769231	0.104869	92	0.17187	0.158601	90.8184	172.214	5.15453
ACE	0.928914	0.6077	0.352934	1	0.0678643	0.0512821	0.082397	68	0.103228	0.0982408	93.2136	103.435	4.64856
KLHL5	0.928804	0.778261	0.35299	1	0.0588822	0.042735	0.0730337	59	0.0875734	0.083949	94.1118	87.7485	4.48581
TLK2	0.928586	1.16197	0.353104	1	0.0479042	0.0320513	0.0617978	48	0.0763066	0.0735354	95.2096	76.4593	4.34975
STK25	0.928148	0.508556	0.353331	1	0.0988024	0.0833333	0.11236	99	0.142714	0.133406	90.1198	142.999	4.96981
ALOX5AP	0.92771	0.382285	0.353558	1	0.303393	0.299145	0.307116	304	0.614448	0.478993	69.6607	615.677	6.42435
JUP	0.927492	0.775957	0.353671	1	0.0548902	0.0384615	0.0692884	55	0.0756567	0.0729313	94.511	75.808	4.34131
PFDN1	0.926835	0.496818	0.354012	1	0.154691	0.141026	0.166667	155	0.23196	0.208606	84.5309	232.424	5.45286
LMAN1	0.925413	0.42551	0.354751	1	0.146707	0.132479	0.159176	147	0.220512	0.19927	85.3293	220.953	5.40246
TBC1D1	0.925085	0.543249	0.354922	1	0.0698603	0.0534188	0.0842697	70	0.124875	0.117672	93.014	125.125	4.83727
CMTM6	0.924975	0.241968	0.354979	1	0.278443	0.267094	0.28839	279	0.563542	0.446954	72.1557	564.669	6.33801
SELENOM	0.924647	0.372557	0.355149	1	0.205589	0.194444	0.215356	206	0.347047	0.297915	79.4411	347.741	5.85433
ERG	0.924538	0.992486	0.355206	1	0.0459082	0.0299145	0.0599251	46	0.0667624	0.0646283	95.4092	66.8959	4.21798
ATP11A	0.924319	1.0803	0.35532	1	0.0459082	0.0299145	0.0599251	46	0.076223	0.0734577	95.4092	76.3754	4.34867
HPF1	0.922569	0.524399	0.356232	1	0.0888224	0.0726496	0.102996	89	0.132723	0.124624	91.1178	132.988	4.89775
SORBS1	0.921584	1.33992	0.356746	1	0.0309381	0.0149573	0.0449438	31	0.0470061	0.0459348	96.9062	47.1001	3.87328
RBMS2	0.92049	0.825352	0.357317	1	0.0668663	0.0512821	0.0805243	67	0.0974124	0.092955	93.3134	97.6072	4.59114
KANK2	0.919396	1.65908	0.357888	1	0.0349301	0.0192308	0.0486891	35	0.0488912	0.0477336	96.507	48.989	3.9118
FPR2	0.919287	0.967598	0.357946	1	0.0499002	0.034188	0.0636704	50	0.123432	0.116388	95.01	123.679	4.82574
CTTNBP2NL	0.917208	1.4863	0.359034	1	0.0349301	0.0192308	0.0486891	35	0.0481792	0.0470546	96.507	48.2756	3.89743
FAHD1	0.916552	1.45594	0.359378	1	0.0329341	0.017094	0.0468165	33	0.0511952	0.0499278	96.7066	51.2976	3.95695
ADCY4	0.914801	1.40888	0.360296	1	0.0329341	0.017094	0.0468165	33	0.0540791	0.0526675	96.7066	54.1872	4.01073
ITPRIPL2	0.914801	0.82728	0.360296	1	0.0479042	0.0320513	0.0617978	48	0.0620552	0.0602059	95.2096	62.1793	4.14598
HIST1H2AC	0.914035	0.6046	0.360698	1	0.0818363	0.0662393	0.0955056	82	0.171851	0.158584	91.8164	172.194	5.15441
TSPAN4	0.911519	0.418531	0.362022	1	0.126747	0.111111	0.140449	127	0.203288	0.185058	87.3253	203.695	5.32152
GIMAP7	0.910753	0.246816	0.362425	1	0.364271	0.365385	0.363296	365	0.726937	0.54635	63.5729	728.391	6.59221
EMP2	0.910753	0.441454	0.362425	1	0.149701	0.136752	0.161049	150	0.26508	0.235135	85.0299	265.61	5.58579
MEOX1	0.909769	1.42624	0.362944	1	0.0349301	0.0192308	0.0486891	35	0.0589887	0.0573144	96.507	59.1066	4.09612
GUCY1B1	0.909769	1.3675	0.362944	1	0.0349301	0.0192308	0.0486891	35	0.0532218	0.0518539	96.507	53.3283	3.99504
TNFRSF1B	0.909222	0.318823	0.363233	1	0.263473	0.254274	0.271536	264	0.523625	0.421092	73.6527	524.672	6.26468
ANO1	0.909222	2.62704	0.363233	1	0.0199601	0.0042735	0.0337079	20	0.0265502	0.0262038	98.004	26.6033	3.31793
PHYH	0.907471	0.745959	0.364158	1	0.0728543	0.0576923	0.0861423	73	0.114998	0.108852	92.7146	115.228	4.75555
TMEM91	0.906924	2.9056	0.364447	1	0.0219561	0.00641026	0.0355805	22	0.045996	0.0449695	97.8044	46.088	3.85202
GPX3	0.906924	0.814523	0.364447	1	0.0479042	0.0320513	0.0617978	48	0.0839542	0.0806157	95.2096	84.1221	4.44409
ANPEP	0.902548	1.06095	0.366766	1	0.0349301	0.0192308	0.0486891	35	0.0813733	0.0782318	96.507	81.536	4.41323
ZDHHC17	0.90233	1.30756	0.366882	1	0.0369261	0.0213675	0.0505618	37	0.0561209	0.0546027	96.3074	56.2332	4.04713
TXNIP	0.899814	0.0361126	0.36822	1	0.660679	0.698718	0.627341	662	1.71335	0.998185	33.9321	1716.78	7.44879
YIPF6	0.899814	0.923572	0.36822	1	0.0538922	0.0384615	0.0674157	54	0.0834112	0.0801146	94.6108	83.578	4.43767
ZNF467	0.899595	2.42559	0.368336	1	0.0239521	0.00854701	0.0374532	24	0.0481186	0.0469967	97.6048	48.2148	3.89619
SRSF10	0.899595	0.203841	0.368336	1	0.243513	0.232906	0.252809	244	0.39747	0.334663	75.6487	398.265	5.98962
IL6R	0.899485	0.894478	0.368394	1	0.0558882	0.0405983	0.0692884	56	0.123201	0.116183	94.4112	123.448	4.82388
NDRG1	0.897079	0.536171	0.369677	1	0.128743	0.115385	0.140449	129	0.214907	0.194667	87.1257	215.337	5.37684
PLCL1	0.89675	2.24843	0.369852	1	0.0239521	0.00854701	0.0374532	24	0.0390291	0.0382867	97.6048	39.1071	3.69155
STK40	0.895985	0.991699	0.370261	1	0.0618762	0.0470085	0.0749064	62	0.122279	0.115361	93.8124	122.523	4.81643
FAM129A	0.895656	0.292267	0.370436	1	0.196607	0.181624	0.209738	197	0.431724	0.358879	80.3393	432.587	6.07209
TNS1	0.895109	0.481773	0.370729	1	0.0858283	0.0705128	0.0992509	86	0.132001	0.123987	91.4172	132.265	4.89234
DDX17	0.895	0.241426	0.370787	1	0.337325	0.33547	0.338951	338	0.636707	0.492686	66.2675	637.981	6.45987
SEMA6A	0.894891	1.17811	0.370846	1	0.0409182	0.025641	0.0543071	41	0.060105	0.058368	95.9082	60.2252	4.11456
CDKN1A	0.893797	0.40378	0.371431	1	0.129741	0.117521	0.140449	130	0.206729	0.187914	87.0259	207.143	5.33822
AL034397.3	0.892484	1.90632	0.372134	1	0.0259481	0.0106838	0.0393258	26	0.0672682	0.0651023	97.4052	67.4027	4.22541
CHD8	0.892374	0.72242	0.372192	1	0.0748503	0.0598291	0.088015	75	0.115959	0.109714	92.515	116.191	4.7638
SREK1IP1	0.890624	0.327859	0.373131	1	0.157685	0.143162	0.170412	158	0.252354	0.225025	84.2315	252.859	5.53678
SERINC3	0.889968	0.371021	0.373483	1	0.173653	0.160256	0.185393	174	0.294015	0.25775	82.6347	294.603	5.68902
SH3GLB1	0.889202	0.308342	0.373895	1	0.257485	0.25	0.264045	258	0.472035	0.386646	74.2515	472.979	6.16116
SPPL2A	0.888327	0.403809	0.374365	1	0.115768	0.100427	0.129213	116	0.177546	0.163433	88.4232	177.901	5.18683
HSPG2	0.887998	0.289947	0.374542	1	0.213573	0.200855	0.224719	214	0.385857	0.326319	78.6427	386.629	5.96005
FILIP1	0.88778	0.794543	0.374659	1	0.0578842	0.042735	0.071161	58	0.0847085	0.0813113	94.2116	84.8779	4.45293
SPI1	0.887451	0.79332	0.374836	1	0.0578842	0.042735	0.071161	58	0.145345	0.135706	94.2116	145.636	4.98795
WWC2	0.886357	0.977413	0.375425	1	0.0429142	0.0277778	0.0561798	43	0.0587433	0.0570826	95.7086	58.8608	4.09202
NBL1	0.886139	0.222992	0.375543	1	0.0888224	0.0747863	0.101124	89	0.141465	0.132313	91.1178	141.748	4.96108
DBN1	0.885482	0.891493	0.375897	1	0.0409182	0.0277778	0.0524345	41	0.0593336	0.05764	95.9082	59.4522	4.10185
CARHSP1	0.885263	0.526623	0.376015	1	0.148703	0.136752	0.159176	149	0.238467	0.213874	85.1297	238.944	5.48041
IFI27	0.884826	0.437343	0.376251	1	0.373253	0.399573	0.350187	374	0.98681	0.68653	62.6747	988.784	6.89749
PPFIA1	0.884169	1.13092	0.376605	1	0.0449102	0.0320513	0.0561798	45	0.0733217	0.0707582	95.509	73.4684	4.31037
GARS	0.884169	0.686875	0.376605	1	0.0558882	0.0405983	0.0692884	56	0.0814335	0.0782875	94.4112	81.5964	4.41397
AL118516.1	0.883951	0.568397	0.376723	1	0.0978044	0.0833333	0.110487	98	0.169153	0.15628	90.2196	169.491	5.13868
TAGLN2	0.883732	0.0425253	0.376841	1	0.612774	0.636752	0.59176	614	1.31155	0.83792	38.7226	1314.18	7.18173
MTCH1	0.881981	0.410285	0.377787	1	0.174651	0.162393	0.185393	175	0.293594	0.257425	82.5349	294.181	5.68759
TIMP2	0.881325	0.403163	0.378142	1	0.115768	0.100427	0.129213	116	0.206675	0.187868	88.4232	207.088	5.33796
KANK3	0.881325	0.383772	0.378142	1	0.0988024	0.0833333	0.11236	99	0.155216	0.144287	90.1198	155.526	5.05322
ELL	0.88045	1.09276	0.378616	1	0.0449102	0.0299145	0.0580524	45	0.0827279	0.0794837	95.509	82.8933	4.42955
HNRNPAB	0.879028	0.241715	0.379386	1	0.257485	0.247863	0.265918	258	0.42657	0.355273	74.2515	427.423	6.06011
LUCAT1	0.877496	0.966643	0.380217	1	0.0469062	0.0320513	0.0599251	47	0.121857	0.114986	95.3094	122.101	4.81301
GSPT1	0.873667	0.397046	0.3823	1	0.179641	0.168803	0.189139	180	0.291018	0.255431	82.0359	291.6	5.67881
VPS35	0.873558	0.414335	0.382359	1	0.0968064	0.0811966	0.110487	97	0.152479	0.141915	90.3194	152.784	5.03555
YAP1	0.87312	1.6136	0.382598	1	0.0319361	0.017094	0.0449438	32	0.0406181	0.0398149	96.8064	40.6994	3.73049
SNAP23	0.873011	0.541395	0.382657	1	0.101796	0.0876068	0.114232	102	0.190944	0.174746	89.8204	191.326	5.25919
CAMSAP2	0.872792	1.58494	0.382777	1	0.0299401	0.0149573	0.0430712	30	0.039749	0.0389793	97.006	39.8285	3.70938
VASH1	0.872573	1.50836	0.382896	1	0.0299401	0.0149573	0.0430712	30	0.0409563	0.0401398	97.006	41.0382	3.73858
TIMM10	0.872026	0.550591	0.383194	1	0.0788423	0.0641026	0.0917603	79	0.111147	0.105393	92.1158	111.37	4.72179
DSE	0.872026	1.5737	0.383194	1	0.0319361	0.017094	0.0449438	32	0.0475476	0.0464519	96.8064	47.6427	3.8845
AC020916.1	0.871917	0.605308	0.383254	1	0.0788423	0.0641026	0.0917603	79	0.12835	0.120756	92.1158	128.607	4.8645
GABARAP	0.870823	0.936674	0.383851	1	0.0718563	0.0576923	0.0842697	72	0.123417	0.116375	92.8144	123.664	4.82562
CAST	0.870494	0.177572	0.38403	1	0.358283	0.356838	0.359551	359	0.645759	0.498202	64.1717	647.051	6.47397
PXK	0.869291	1.07246	0.384688	1	0.0489022	0.034188	0.0617978	49	0.0832118	0.0799305	95.1098	83.3782	4.43531
AKT3	0.869291	0.402037	0.384688	1	0.0858283	0.0726496	0.0973783	86	0.127794	0.120264	91.4172	128.05	4.8602
FHL5	0.867978	0.988717	0.385406	1	0.0489022	0.034188	0.0617978	49	0.0690463	0.0667669	95.1098	69.1844	4.25113
FNDC3B	0.866447	0.421708	0.386245	1	0.0878244	0.0747863	0.0992509	88	0.165592	0.153229	91.2176	165.923	5.11753
ZFR	0.866447	0.684351	0.386245	1	0.0868263	0.0726496	0.0992509	87	0.130174	0.122372	91.3174	130.435	4.87851
CSNK1D	0.86393	0.341802	0.387626	1	0.151697	0.136752	0.164794	152	0.255688	0.227683	84.8303	256.199	5.54985
EPHB4	0.863274	1.27861	0.387987	1	0.0319361	0.017094	0.0449438	32	0.0451968	0.0442052	96.8064	45.2872	3.83486
DSG2	0.862071	3.19604	0.388649	1	0.0189621	0.0042735	0.0318352	19	0.0277331	0.0273555	98.1038	27.7886	3.35998
PCBP1	0.861742	0.175833	0.388829	1	0.404192	0.401709	0.406367	405	0.790206	0.582331	59.5808	791.786	6.67555
TMEM14C	0.861742	0.37185	0.388829	1	0.133733	0.119658	0.146067	134	0.210385	0.190939	86.6267	210.806	5.35567
MTMR3	0.858898	1.24973	0.390397	1	0.0339321	0.0192308	0.0468165	34	0.0650615	0.0630325	96.6068	65.1916	4.19255
WDR74	0.857804	0.644063	0.391001	1	0.0928144	0.0790598	0.104869	93	0.143532	0.134121	90.7186	143.819	4.97548
AHCTF1	0.857585	0.509195	0.391122	1	0.0768463	0.0641026	0.088015	77	0.13523	0.126835	92.3154	135.5	4.91633
CA4	0.857476	0.356335	0.391182	1	0.174651	0.162393	0.185393	175	0.342056	0.294203	82.5349	342.74	5.83989
ARPC1A	0.857257	0.611902	0.391303	1	0.0928144	0.0811966	0.102996	93	0.148446	0.13841	90.7186	148.743	5.00892
BMP4	0.85671	1.0092	0.391605	1	0.0528942	0.0384615	0.0655431	53	0.0797334	0.0767142	94.7106	79.8929	4.39313
CLTB	0.856382	0.31495	0.391787	1	0.222555	0.213675	0.230337	223	0.384766	0.325532	77.7445	385.536	5.95722
RASD1	0.856163	0.967059	0.391908	1	0.0568862	0.042735	0.0692884	57	0.0814421	0.0782955	94.3114	81.605	4.41407
RGS18	0.856054	0.817258	0.391968	1	0.0508982	0.0363248	0.0636704	51	0.120228	0.113533	94.9102	120.469	4.79966
POLK	0.855507	0.956708	0.392271	1	0.0528942	0.0384615	0.0655431	53	0.0740611	0.0714468	94.7106	74.2092	4.32027
RFX1	0.855288	0.556779	0.392392	1	0.0808383	0.0662393	0.093633	81	0.128637	0.12101	91.9162	128.894	4.86672
SYNPO	0.85485	1.26811	0.392634	1	0.0339321	0.0192308	0.0468165	34	0.0523419	0.051018	96.6068	52.4466	3.97868
KIAA0319L	0.854084	1.30419	0.393058	1	0.0359281	0.0213675	0.0486891	36	0.0592759	0.0575856	96.4072	59.3945	4.1009
GNB4	0.853209	1.31233	0.393543	1	0.0359281	0.0213675	0.0486891	36	0.0600751	0.0583398	96.4072	60.1953	4.11407
PSEN1	0.852553	0.737748	0.393907	1	0.0698603	0.0555556	0.082397	70	0.125225	0.117983	93.014	125.475	4.84004
FAM114A1	0.852334	1.02859	0.394029	1	0.0359281	0.0213675	0.0486891	36	0.0497371	0.0485397	96.4072	49.8365	3.92862
CSF1	0.849927	1.09219	0.395366	1	0.0359281	0.0213675	0.0486891	36	0.0525971	0.0512605	96.4072	52.7023	3.98345
AP1G1	0.849818	0.747452	0.395426	1	0.0738523	0.0598291	0.0861423	74	0.131373	0.123432	92.6148	131.636	4.88761
PAIP2	0.849599	0.236899	0.395548	1	0.293413	0.290598	0.29588	294	0.517567	0.417108	70.6587	518.602	6.25306
INSR	0.849161	1.25192	0.395791	1	0.0379242	0.0235043	0.0505618	38	0.0538861	0.0524844	96.2076	53.9939	4.00722
ARHGEF15	0.848505	1.2134	0.396157	1	0.0379242	0.0235043	0.0505618	38	0.0563277	0.0547985	96.2076	56.4403	4.05075
MAP3K6	0.84752	1.06436	0.396705	1	0.0359281	0.0213675	0.0486891	36	0.0503976	0.0491687	96.4072	50.4984	3.94155
ERGIC3	0.847083	0.526344	0.396949	1	0.0828343	0.0683761	0.0955056	83	0.127668	0.120152	91.7166	127.923	4.85922
KLC1	0.845661	0.524331	0.397742	1	0.0848303	0.0705128	0.0973783	85	0.123748	0.11667	91.517	123.996	4.82828
IP6K1	0.845004	0.613029	0.398108	1	0.0698603	0.0555556	0.082397	70	0.119025	0.112458	93.014	119.263	4.78968
KDM7A	0.844238	0.871307	0.398536	1	0.0548902	0.0405983	0.0674157	55	0.10569	0.100469	94.511	105.901	4.6719
RIT1	0.843582	0.480247	0.398903	1	0.107784	0.0940171	0.11985	108	0.18072	0.166125	89.2216	181.082	5.20446
SPATS2L	0.841394	0.26048	0.400127	1	0.10978	0.0940171	0.123596	110	0.185491	0.170157	89.022	185.862	5.23037
APAF1	0.839425	1.1816	0.401231	1	0.0439122	0.0299145	0.0561798	44	0.0810572	0.0779395	95.6088	81.2193	4.40939
UBXN4	0.838003	0.298706	0.402029	1	0.205589	0.194444	0.215356	206	0.331325	0.286175	79.4411	331.988	5.80811
TPR	0.837893	0.204099	0.402091	1	0.278443	0.267094	0.28839	279	0.512603	0.413832	72.1557	513.628	6.24344
FCGRT	0.837456	0.272661	0.402337	1	0.190619	0.17735	0.202247	191	0.3513	0.301067	80.9381	352.003	5.86648
MCC	0.837127	0.921799	0.402521	1	0.0379242	0.0235043	0.0505618	38	0.0541649	0.0527489	96.2076	54.2732	4.01229
AHNAK	0.833955	0.116518	0.404306	1	0.438124	0.444444	0.432584	439	0.850943	0.615695	56.1876	852.645	6.74952
MYO1B	0.832861	0.432518	0.404923	1	0.0618762	0.0470085	0.0749064	62	0.0912139	0.0872908	93.8124	91.3964	4.52609
GPCPD1	0.832751	0.558896	0.404985	1	0.147705	0.136752	0.157303	148	0.287823	0.252953	85.2295	288.399	5.66781
ACER3	0.832314	1.64117	0.405232	1	0.0269461	0.0128205	0.0393258	27	0.040963	0.0401463	97.3054	41.0449	3.73874
GPRC5B	0.828157	0.742983	0.407582	1	0.0568862	0.042735	0.0692884	57	0.0849035	0.0814911	94.3114	85.0733	4.4552
RHOQ	0.827828	0.352786	0.407768	1	0.0998004	0.0854701	0.11236	100	0.169623	0.156682	90.02	169.963	5.14144
REPS2	0.826406	1.56282	0.408574	1	0.0289421	0.0149573	0.0411985	29	0.0645407	0.0625435	97.1058	64.6698	4.18464
SPATA13	0.826187	0.678919	0.408698	1	0.0878244	0.0747863	0.0992509	88	0.151913	0.141424	91.2176	152.217	5.03186
ADAM15	0.82575	0.498447	0.408946	1	0.0908184	0.0769231	0.102996	91	0.139176	0.130305	90.9182	139.454	4.94488
SELENOK	0.825203	0.155391	0.409256	1	0.476048	0.474359	0.477528	477	0.928974	0.656989	52.3952	930.832	6.83715
SEZ6L2	0.824984	25.3073	0.409381	1	0.0139721	0	0.0262172	14	0.0216802	0.0214485	98.6028	21.7236	3.1234
NPTX2	0.824984	25.2235	0.409381	1	0.0139721	0	0.0262172	14	0.0204794	0.0202725	98.6028	20.5204	3.069
LHFPL6	0.824984	0.333671	0.409381	1	0.158683	0.145299	0.170412	159	0.266165	0.235993	84.1317	266.698	5.58986
ENTPD1	0.823234	1.17109	0.410375	1	0.0269461	0.0128205	0.0393258	27	0.056361	0.05483	97.3054	56.4737	4.05133
GLT1D1	0.822905	1.41308	0.410562	1	0.0289421	0.0149573	0.0411985	29	0.0684345	0.0661945	97.1058	68.5714	4.24235
ABCG1	0.82214	0.822133	0.410997	1	0.0419162	0.0277778	0.0543071	42	0.0718226	0.0693606	95.8084	71.9662	4.29
ZNF667-AS1	0.82203	1.47786	0.41106	1	0.0309381	0.017094	0.0430712	31	0.0453595	0.0443609	96.9062	45.4502	3.83838
SLC25A25	0.821155	1.45346	0.411558	1	0.0289421	0.0149573	0.0411985	29	0.0446154	0.0436488	97.1058	44.7046	3.8222
PNRC1	0.820827	0.0324067	0.411745	1	0.668663	0.688034	0.651685	670	1.49246	0.91327	33.1337	1495.44	7.31085
TMEM88	0.819623	0.246938	0.412431	1	0.140719	0.126068	0.153558	141	0.254069	0.226393	85.9281	254.577	5.54352
OGFR	0.817982	0.513718	0.413367	1	0.0968064	0.0833333	0.108614	97	0.172337	0.158999	90.3194	172.682	5.15722
VASP	0.817764	0.27526	0.413492	1	0.322355	0.318376	0.325843	323	0.674282	0.515385	67.7645	675.631	6.51713
CLN8	0.815576	0.842262	0.414743	1	0.0439122	0.0299145	0.0561798	44	0.0632183	0.0613004	95.6088	63.3447	4.16425
RNASE1	0.815138	0.273755	0.414993	1	0.238523	0.230769	0.245318	239	0.514417	0.41503	76.1477	515.445	6.24697
SLC44A1	0.814482	0.992731	0.415369	1	0.0518962	0.0384615	0.0636704	52	0.0724791	0.0699729	94.8104	72.6241	4.29897
TRIM16	0.814153	1.21167	0.415557	1	0.0309381	0.017094	0.0430712	31	0.0429797	0.0420817	96.9062	43.0657	3.78568
DNAJC15	0.813935	0.33486	0.415682	1	0.175649	0.16453	0.185393	176	0.278613	0.245776	82.4351	279.171	5.6354
VAT1	0.812841	0.592865	0.416309	1	0.0568862	0.042735	0.0692884	57	0.0807111	0.0776193	94.3114	80.8726	4.40516
MIRLET7BHG	0.812841	1.29653	0.416309	1	0.0309381	0.017094	0.0430712	31	0.040231	0.0394428	96.9062	40.3115	3.72114
LGALS1	0.812622	-0.0313085	0.416435	1	0.654691	0.711538	0.604869	656	1.80295	1.03067	34.5309	1806.56	7.49973
MIR3945HG	0.812294	3.52477	0.416623	1	0.0179641	0.0042735	0.0299625	18	0.0429126	0.0420173	98.2036	42.9984	3.78415
NBAS	0.811747	1.3931	0.416937	1	0.0329341	0.0192308	0.0449438	33	0.0488502	0.0476945	96.7066	48.9479	3.91098
NUP50	0.811309	0.472138	0.417188	1	0.0888224	0.0747863	0.101124	89	0.155492	0.144527	91.1178	155.803	5.05499
CTBP2	0.810871	0.560079	0.417439	1	0.10479	0.0918803	0.116105	105	0.170993	0.157852	89.521	171.335	5.14944
SBNO2	0.80923	0.979958	0.418383	1	0.0518962	0.0384615	0.0636704	52	0.0990003	0.094401	94.8104	99.1983	4.60715
IMPDH1	0.80923	0.489554	0.418383	1	0.0738523	0.0598291	0.0861423	74	0.140032	0.131056	92.6148	140.312	4.95097
HDAC2	0.809121	0.67711	0.418446	1	0.0628743	0.0491453	0.0749064	63	0.0952015	0.0909384	93.7126	95.3919	4.56842
ANO10	0.808246	1.34974	0.418949	1	0.0349301	0.0213675	0.0468165	35	0.0599433	0.0582154	96.507	60.0632	4.11191
VEGFA	0.803651	1.22014	0.421599	1	0.0349301	0.0213675	0.0468165	35	0.061653	0.0598271	96.507	61.7763	4.13958
HMCN1	0.802776	1.28496	0.422104	1	0.0369261	0.0235043	0.0486891	37	0.0558831	0.0543775	96.3074	55.9948	4.04296
ATG7	0.800041	1.90618	0.423687	1	0.0199601	0.00641026	0.0318352	20	0.0381072	0.0373991	98.004	38.1834	3.66825
RAB11A	0.798619	0.463071	0.424512	1	0.139721	0.128205	0.149813	140	0.23436	0.210552	86.0279	234.828	5.4631
ADAR	0.79829	0.345832	0.424702	1	0.159681	0.149573	0.168539	160	0.297316	0.260297	84.0319	297.91	5.70014
ARHGAP21	0.797962	0.638853	0.424892	1	0.0708583	0.0576923	0.082397	71	0.103937	0.0988833	92.9142	104.145	4.65534
DGKH	0.797853	0.733065	0.424956	1	0.0479042	0.034188	0.0599251	48	0.0696168	0.0673005	95.2096	69.7561	4.25924
IL17RA	0.797087	0.609939	0.4254	1	0.0668663	0.0534188	0.0786517	67	0.135117	0.126736	93.3134	135.388	4.9155
NFE2	0.796321	2.14077	0.425845	1	0.0219561	0.00854701	0.0337079	22	0.0565384	0.0549979	97.8044	56.6515	4.05442
S100A16	0.796321	0.641709	0.425845	1	0.0898204	0.0769231	0.101124	90	0.145808	0.13611	91.018	146.1	4.99111
PPIG	0.796102	0.153213	0.425972	1	0.245509	0.235043	0.254682	246	0.4239	0.353399	75.4491	424.748	6.05385
RALBP1	0.795665	0.307604	0.426227	1	0.211577	0.200855	0.220974	212	0.387756	0.327688	78.8423	388.531	5.96494
SNAPC3	0.795446	2.10589	0.426354	1	0.0219561	0.00854701	0.0337079	22	0.0321094	0.0316047	97.8044	32.1736	3.50175
KDSR	0.79479	0.651276	0.426736	1	0.0728543	0.0598291	0.0842697	73	0.108064	0.102614	92.7146	108.28	4.69391
PCDH17	0.794352	1.97728	0.42699	1	0.0219561	0.00854701	0.0337079	22	0.0286476	0.0282449	97.8044	28.7049	3.39131
MAFB	0.793805	0.272505	0.427309	1	0.0868263	0.0726496	0.0992509	87	0.134161	0.125893	91.3174	134.429	4.90845
WDFY3	0.792055	1.10518	0.428329	1	0.0389222	0.025641	0.0505618	39	0.0773826	0.0745346	96.1078	77.5374	4.36357
DENND2A	0.791945	1.50616	0.428393	1	0.0219561	0.00854701	0.0337079	22	0.030044	0.0296015	97.8044	30.1041	3.43734
CLEC12A	0.791836	1.02059	0.428456	1	0.0389222	0.025641	0.0505618	39	0.0883884	0.084698	96.1078	88.5651	4.49497
ERC1	0.790742	1.10694	0.429095	1	0.0389222	0.025641	0.0505618	39	0.0607374	0.0589643	96.1078	60.8589	4.12486
SETD5	0.790414	0.64272	0.429286	1	0.0788423	0.0662393	0.0898876	79	0.121445	0.114618	92.1158	121.688	4.80965
DOK3	0.788992	1.75591	0.430117	1	0.0239521	0.0106838	0.0355805	24	0.0547893	0.053341	97.6048	54.8989	4.02354
HLA-DMA	0.788882	0.43934	0.430181	1	0.0838323	0.0726496	0.093633	84	0.136679	0.128111	91.6168	136.952	4.92691
SNRNP200	0.788335	0.356213	0.430501	1	0.137725	0.126068	0.14794	138	0.213687	0.193663	86.2275	214.114	5.37117
CNGA1	0.787241	1.71033	0.431141	1	0.0239521	0.0106838	0.0355805	24	0.0369145	0.0362495	97.6048	36.9883	3.63728
ING1	0.787022	0.644973	0.431269	1	0.0728543	0.0598291	0.0842697	73	0.114929	0.108791	92.7146	115.159	4.75496
CLOCK	0.787022	1.01246	0.431269	1	0.0409182	0.0277778	0.0524345	41	0.0604738	0.0587158	95.9082	60.5947	4.12058
NF1	0.786803	1.07551	0.431397	1	0.0409182	0.0277778	0.0524345	41	0.0571547	0.055581	95.9082	57.269	4.06507
JAM3	0.785819	1.85618	0.431974	1	0.0259481	0.0128205	0.0374532	26	0.036555	0.0359027	97.4052	36.6281	3.62775
C12orf10	0.78571	0.485292	0.432038	1	0.0918164	0.0790598	0.102996	92	0.135446	0.127026	90.8184	135.717	4.91791
ZNF44	0.784834	0.866275	0.432551	1	0.0389222	0.025641	0.0505618	39	0.0710044	0.0685969	96.1078	71.1464	4.2787
ACSL3	0.784834	0.437378	0.432551	1	0.0878244	0.0747863	0.0992509	88	0.132957	0.124831	91.2176	133.223	4.8995
MMP9	0.782974	1.74764	0.433642	1	0.0259481	0.0128205	0.0374532	26	0.0644996	0.0625049	97.4052	64.6286	4.18401
ZBTB16	0.782646	0.45085	0.433835	1	0.0878244	0.0747863	0.0992509	88	0.132121	0.124093	91.2176	132.385	4.89324
MTMR10	0.782318	0.439798	0.434028	1	0.0479042	0.034188	0.0599251	48	0.0843384	0.0809701	95.2096	84.5071	4.4486
NID2	0.782318	1.61388	0.434028	1	0.0259481	0.0128205	0.0374532	26	0.0367153	0.0360574	97.4052	36.7887	3.63201
RNF19A	0.780677	0.346676	0.434992	1	0.202595	0.194444	0.209738	203	0.342696	0.294679	79.7405	343.381	5.84175
EGR3	0.779693	0.720351	0.435572	1	0.0808383	0.0683761	0.0917603	81	0.159206	0.147735	91.9162	159.524	5.07845
SLC25A36	0.779583	0.415565	0.435636	1	0.118762	0.106838	0.129213	119	0.182241	0.167412	88.1238	182.605	5.21279
PCDH1	0.778708	0.944186	0.436152	1	0.0389222	0.025641	0.0505618	39	0.0546864	0.0532435	96.1078	54.7958	4.0217
PITPNA	0.77838	0.421412	0.436345	1	0.0688623	0.0576923	0.0786517	69	0.127194	0.119731	93.1138	127.448	4.85553
TSEN34	0.777833	0.681964	0.436668	1	0.0908184	0.0790598	0.101124	91	0.159013	0.147569	90.9182	159.331	5.07724
CPSF2	0.776958	0.999242	0.437184	1	0.0429142	0.0299145	0.0543071	43	0.0749246	0.0722505	95.7086	75.0744	4.33171
SLK	0.776192	0.219975	0.437636	1	0.118762	0.106838	0.129213	119	0.195542	0.1786	88.1238	195.933	5.28287
IGFBP5	0.775973	0.20639	0.437765	1	0.170659	0.155983	0.183521	171	0.369673	0.314572	82.9341	370.413	5.91731
SEC22B	0.775645	0.636639	0.437959	1	0.0808383	0.0683761	0.0917603	81	0.137016	0.128407	91.9162	137.29	4.92935
TNFSF14	0.774551	0.851812	0.438605	1	0.0738523	0.0619658	0.0842697	74	0.147995	0.138017	92.6148	148.291	5.0059
VPS72	0.774332	0.904588	0.438735	1	0.0409182	0.0277778	0.0524345	41	0.0592027	0.0575165	95.9082	59.3211	4.09968
PPP1R12B	0.774113	0.561313	0.438864	1	0.0538922	0.0405983	0.0655431	54	0.0817336	0.0785649	94.6108	81.897	4.4176
FCN3	0.773894	25.2261	0.438993	1	0.0129741	0	0.0243446	13	0.0205169	0.0203093	98.7026	20.5579	3.07074
LCN6	0.773894	25.1131	0.438993	1	0.0129741	0	0.0243446	13	0.0189985	0.0188203	98.7026	19.0365	2.99755
GAS6	0.773238	0.376432	0.439382	1	0.102794	0.0897436	0.114232	103	0.16278	0.150814	89.7206	163.106	5.10051
ITGA7	0.772363	1.07135	0.4399	1	0.0449102	0.0320513	0.0561798	45	0.0669744	0.064827	95.509	67.1083	4.2211
HSPA1A	0.771925	0.276001	0.440159	1	0.281437	0.277778	0.284644	282	0.540932	0.432387	71.8563	542.014	6.29713
IST1	0.771597	0.293404	0.440353	1	0.131737	0.119658	0.142322	132	0.2113	0.191694	86.8263	211.723	5.35999
KMT5B	0.770941	0.482318	0.440742	1	0.0958084	0.0833333	0.106742	96	0.150125	0.139871	90.4192	150.426	5.02009
FRY	0.770394	0.286086	0.441066	1	0.0798403	0.0662393	0.0917603	80	0.139047	0.130192	92.016	139.325	4.94396
CCL2	0.770065	0.504184	0.441261	1	0.0978044	0.0854701	0.108614	98	0.175021	0.161286	90.2196	175.371	5.17259
MAST4	0.76919	0.673251	0.44178	1	0.0598802	0.0470085	0.071161	60	0.0930566	0.088978	94.012	93.2427	4.54587
ZC3H12A	0.768424	0.521547	0.442235	1	0.107784	0.0961538	0.117978	108	0.208256	0.189178	89.2216	208.673	5.34555
DYSF	0.767659	1.16704	0.44269	1	0.0279441	0.0149573	0.0393258	28	0.0508756	0.0496238	97.2056	50.9774	3.95081
LUZP1	0.76744	0.442659	0.44282	1	0.0918164	0.0790598	0.102996	92	0.138971	0.130125	90.8184	139.249	4.94342
LRRFIP2	0.767002	0.456991	0.44308	1	0.0898204	0.0790598	0.0992509	90	0.134647	0.126322	91.018	134.916	4.91204
VTI1B	0.766018	0.419981	0.443666	1	0.0998004	0.0897436	0.108614	100	0.155626	0.144642	90.02	155.937	5.05584
TRIP10	0.76558	1.01759	0.443926	1	0.0469062	0.034188	0.0580524	47	0.0668056	0.0646687	95.3094	66.9392	4.21861
GOLGA4	0.765361	0.322713	0.444057	1	0.199601	0.190171	0.207865	200	0.328348	0.283936	80.0399	329.004	5.79911
DNPEP	0.765361	0.871894	0.444057	1	0.0489022	0.0363248	0.0599251	49	0.0715646	0.0691198	95.1098	71.7077	4.28645
ABI1	0.764924	0.326416	0.444317	1	0.11976	0.108974	0.129213	120	0.199319	0.181754	88.024	199.718	5.3019
RBBP6	0.764486	0.242931	0.444578	1	0.211577	0.200855	0.220974	212	0.356691	0.305049	78.8423	357.404	5.88166
BCL6	0.762845	0.67068	0.445556	1	0.0968064	0.0854701	0.106742	97	0.198158	0.180785	90.3194	198.554	5.29608
BST1	0.762189	1.10783	0.445947	1	0.0299401	0.017094	0.0411985	30	0.0576837	0.0560814	97.006	57.7991	4.07413
RASSF8	0.762079	1.37189	0.446013	1	0.0319361	0.0192308	0.0430712	32	0.0483178	0.0471868	96.8064	48.4144	3.90024
LAMTOR4	0.761532	0.226404	0.446339	1	0.416168	0.42094	0.411985	417	0.804201	0.590118	58.3832	805.81	6.69309
P4HB	0.761095	0.281238	0.446601	1	0.216567	0.209402	0.222846	217	0.348058	0.298665	78.3433	348.754	5.85723
NSUN6	0.759891	0.458218	0.44732	1	0.115768	0.104701	0.125468	116	0.193878	0.177207	88.4232	194.266	5.27436
NDUFB8	0.759563	0.161697	0.447516	1	0.335329	0.331197	0.338951	336	0.571845	0.45225	66.4671	572.988	6.35261
MECOM	0.759344	1.06167	0.447647	1	0.0299401	0.017094	0.0411985	30	0.0451611	0.044171	97.006	45.2514	3.83409
RALGAPA2	0.758797	0.980402	0.447974	1	0.0528942	0.0405983	0.0636704	53	0.0933209	0.0892198	94.7106	93.5076	4.54868
VNN1	0.758578	2.52557	0.448105	1	0.0169661	0.0042735	0.0280899	17	0.0413999	0.0405659	98.3034	41.4827	3.7491
NLRC5	0.757922	0.721609	0.448498	1	0.0658683	0.0534188	0.076779	66	0.10388	0.0988312	93.4132	104.088	4.6548
ZHX3	0.757375	0.51721	0.448825	1	0.0598802	0.0470085	0.071161	60	0.085292	0.0818491	94.012	85.4626	4.45971
IVNS1ABP	0.756609	0.326388	0.449284	1	0.306387	0.305556	0.307116	307	0.653082	0.502642	69.3613	654.388	6.48523
TSC2	0.75639	0.583398	0.449415	1	0.0618762	0.0491453	0.0730337	62	0.0946839	0.0904657	93.8124	94.8733	4.56303
TKT	0.755515	0.357674	0.44994	1	0.223553	0.217949	0.228464	224	0.415597	0.347551	77.6447	416.428	6.03411
NR4A1	0.754093	0.357668	0.450793	1	0.186627	0.17735	0.194757	187	0.324949	0.281374	81.3373	325.599	5.78873
ABHD12	0.753437	1.16021	0.451188	1	0.0339321	0.0213675	0.0449438	34	0.0528934	0.051542	96.6068	52.9992	3.98897
NDUFB4	0.752452	0.138209	0.451779	1	0.345309	0.352564	0.338951	346	0.600147	0.470096	65.4691	601.347	6.40083
FCGR2A	0.752233	0.164502	0.451911	1	0.131737	0.117521	0.144195	132	0.336978	0.290412	86.8263	337.652	5.82497
AGTPBP1	0.751796	0.455221	0.452174	1	0.0788423	0.0662393	0.0898876	79	0.156753	0.145617	92.1158	157.066	5.06302
SPNS2	0.750264	2.24358	0.453096	1	0.0189621	0.00641026	0.0299625	19	0.0264848	0.0261402	98.1038	26.5378	3.31556
RASSF2	0.749936	0.329246	0.453293	1	0.0898204	0.0769231	0.101124	90	0.19471	0.177904	91.018	195.1	5.27862
TOX4	0.749826	0.447767	0.453359	1	0.103792	0.0940171	0.11236	104	0.165812	0.153418	89.6208	166.144	5.11885
KMT5A	0.749389	0.835091	0.453623	1	0.0508982	0.0384615	0.0617978	51	0.0760008	0.0732512	94.9102	76.1528	4.34579
LNX1	0.74917	0.875727	0.453755	1	0.0568862	0.0448718	0.0674157	57	0.0827597	0.0795131	94.3114	82.9252	4.42993
MCEMP1	0.747638	0.968972	0.454678	1	0.0339321	0.0213675	0.0449438	34	0.0849342	0.0815193	96.6068	85.104	4.45556
IRF2	0.747638	0.261157	0.454678	1	0.154691	0.145299	0.162921	155	0.251012	0.223953	84.5309	251.514	5.53147
ZBTB17	0.746107	1.94307	0.455603	1	0.0209581	0.0106838	0.0299625	21	0.0333343	0.0327907	97.9042	33.401	3.53808
ANKS1A	0.746107	1.10186	0.455603	1	0.0359281	0.0235043	0.0468165	36	0.0550881	0.0536243	96.4072	55.1983	4.02889
PSMC5	0.745997	0.217216	0.455669	1	0.230539	0.220085	0.2397	231	0.375667	0.318939	76.9461	376.418	5.93335
GUCY1A2	0.745779	0.300344	0.455801	1	0.0858283	0.0726496	0.0973783	86	0.129085	0.121408	91.4172	129.343	4.87017
TBC1D9	0.74545	2.17725	0.456	1	0.0209581	0.00854701	0.0318352	21	0.0326835	0.0321607	97.9042	32.7488	3.51895
ZSCAN21	0.74545	2.1584	0.456	1	0.0209581	0.00854701	0.0318352	21	0.0333451	0.0328012	97.9042	33.4117	3.5384
HCAR2	0.745232	1.85933	0.456132	1	0.0209581	0.00854701	0.0318352	21	0.0519473	0.050643	97.9042	52.0512	3.97126
DCP2	0.745232	0.496055	0.456132	1	0.11976	0.108974	0.129213	120	0.220746	0.199462	88.024	221.188	5.40352
CTDSPL	0.743809	1.33728	0.456992	1	0.0379242	0.025641	0.0486891	38	0.0571896	0.0556141	96.2076	57.304	4.06567
TCF25	0.743591	0.167308	0.457124	1	0.328343	0.320513	0.335206	329	0.578338	0.456373	67.1657	579.495	6.36388
APOLD1	0.74195	0.551883	0.458118	1	0.0658683	0.0534188	0.076779	66	0.0964833	0.0921081	93.4132	96.6763	4.58166
LIMCH1	0.74195	0.551986	0.458118	1	0.0489022	0.0363248	0.0599251	49	0.069244	0.0669519	95.1098	69.3825	4.25394
RAB3D	0.74184	0.787319	0.458184	1	0.0339321	0.0213675	0.0449438	34	0.0807645	0.0776687	96.6068	80.9261	4.40582
TAF1C	0.741731	1.00179	0.45825	1	0.0359281	0.0235043	0.0468165	36	0.0542296	0.0528103	96.4072	54.3381	4.01346
RRAS	0.741621	0.387449	0.458317	1	0.154691	0.145299	0.162921	155	0.253545	0.225976	84.5309	254.052	5.54147
SLC12A2	0.741621	0.739323	0.458317	1	0.0508982	0.0384615	0.0617978	51	0.0764833	0.0736995	94.9102	76.6363	4.35203
KIAA1217	0.740309	0.963461	0.459113	1	0.0379242	0.025641	0.0486891	38	0.0504338	0.0492032	96.2076	50.5346	3.94225
CLMN	0.73998	0.769364	0.459312	1	0.0528942	0.0405983	0.0636704	53	0.0799282	0.0768946	94.7106	80.0881	4.39554
WAC	0.738777	0.253354	0.460042	1	0.224551	0.213675	0.234082	225	0.389248	0.328763	77.5449	390.027	5.96878
RIN2	0.738668	1.10601	0.460109	1	0.0399202	0.0277778	0.0505618	40	0.0566803	0.0551322	96.008	56.7937	4.05688
QSER1	0.738449	2.05122	0.460242	1	0.0229541	0.0106838	0.0337079	23	0.028766	0.02836	97.7046	28.8235	3.3953
USP36	0.737792	0.513981	0.460641	1	0.0888224	0.0790598	0.0973783	89	0.139137	0.130271	91.1178	139.415	4.94461
THBD	0.737574	0.628092	0.460774	1	0.0528942	0.0405983	0.0636704	53	0.0879245	0.0842717	94.7106	88.1003	4.48976
COTL1	0.736808	0.16483	0.461239	1	0.323353	0.311966	0.333333	324	0.716672	0.540388	67.6647	718.106	6.57801
TRAK1	0.73648	0.704979	0.461439	1	0.0359281	0.0235043	0.0468165	36	0.0555081	0.0540223	96.4072	55.6192	4.03635
OGA	0.736042	0.472693	0.461705	1	0.140719	0.130342	0.149813	141	0.248802	0.222185	85.9281	249.3	5.52266
ZDHHC18	0.735823	0.482582	0.461838	1	0.0868263	0.0747863	0.0973783	87	0.187368	0.171739	91.3174	187.743	5.24039
CALHM5	0.735386	1.47643	0.462105	1	0.0229541	0.0106838	0.0337079	23	0.0331491	0.0326115	97.7046	33.2154	3.53267
PIP4P1	0.735167	0.455841	0.462238	1	0.0678643	0.0576923	0.076779	68	0.119163	0.112581	93.2136	119.402	4.79083
C19orf33	0.734292	1.47607	0.462771	1	0.0229541	0.0106838	0.0337079	23	0.0329035	0.0323738	97.7046	32.9693	3.52546
DDIT3	0.732432	0.462579	0.463905	1	0.137725	0.128205	0.146067	138	0.228525	0.205814	86.2275	228.982	5.438
SYAP1	0.732104	0.235626	0.464105	1	0.285429	0.279915	0.290262	286	0.568644	0.450212	71.4571	569.782	6.34701
ARIH1	0.731775	0.378927	0.464306	1	0.162675	0.153846	0.170412	163	0.290013	0.254652	83.7325	290.593	5.67536
EPN1	0.731447	0.543387	0.464506	1	0.0678643	0.0555556	0.0786517	68	0.103183	0.0981998	93.2136	103.39	4.64813
MYCBP2	0.731119	0.252054	0.464706	1	0.164671	0.155983	0.172285	165	0.284137	0.250087	83.5329	284.705	5.65496
EPS8L1	0.73101	1.63904	0.464773	1	0.0249501	0.0128205	0.0355805	25	0.037153	0.0364794	97.505	37.2273	3.64355
LARP1	0.7309	0.601159	0.46484	1	0.0778443	0.0662393	0.088015	78	0.119245	0.112655	92.2156	119.484	4.79151
WDR70	0.730791	0.924235	0.464907	1	0.0399202	0.0277778	0.0505618	40	0.0624391	0.0605673	96.008	62.564	4.15205
APPL1	0.730572	0.437614	0.465041	1	0.115768	0.104701	0.125468	116	0.184443	0.169273	88.4232	184.812	5.22473
ACBD3	0.730572	0.339707	0.465041	1	0.126747	0.115385	0.136704	127	0.187979	0.172254	87.3253	188.355	5.24363
VSIR	0.730134	0.28851	0.465308	1	0.228543	0.220085	0.235955	229	0.447071	0.369542	77.1457	447.966	6.10695
TNFAIP1	0.728822	0.941832	0.466111	1	0.0399202	0.0277778	0.0505618	40	0.060296	0.0585481	96.008	60.4166	4.11768
SMARCA1	0.728822	1.47234	0.466111	1	0.0249501	0.0128205	0.0355805	25	0.0400182	0.0392382	97.505	40.0982	3.71597
TARDBP	0.727946	1.11042	0.466646	1	0.0439122	0.0320513	0.0543071	44	0.0673069	0.0651386	95.6088	67.4415	4.22598
YPEL2	0.727509	0.578303	0.466914	1	0.0548902	0.042735	0.0655431	55	0.0832318	0.079949	94.511	83.3983	4.43555
CD14	0.726415	1.55944	0.467585	1	0.0269461	0.0149573	0.0374532	27	0.0626665	0.0607813	97.3054	62.7918	4.15562
CLEC4E	0.725977	0.516065	0.467853	1	0.0528942	0.0405983	0.0636704	53	0.13273	0.12463	94.7106	132.995	4.8978
CYTH3	0.72543	0.81365	0.468188	1	0.0419162	0.0299145	0.0524345	42	0.0650934	0.0630625	95.8084	65.2236	4.19304
FKBP9	0.725321	0.494118	0.468255	1	0.0658683	0.0534188	0.076779	66	0.10332	0.0983241	93.4132	103.527	4.64945
IQCK	0.725102	1.41383	0.468389	1	0.0269461	0.0149573	0.0374532	27	0.0396336	0.0388684	97.3054	39.7129	3.70654
ECSCR	0.724883	0.372513	0.468524	1	0.0808383	0.0683761	0.0917603	81	0.124076	0.116962	91.9162	124.324	4.83091
RELB	0.72368	0.436226	0.469262	1	0.0678643	0.0555556	0.0786517	68	0.115958	0.109714	93.2136	116.19	4.7638
CEP135	0.723133	1.50717	0.469598	1	0.0269461	0.0149573	0.0374532	27	0.038537	0.037813	97.3054	38.614	3.67918
S1PR3	0.722805	24.7465	0.4698	1	0.011976	0	0.0224719	12	0.0147938	0.0146854	98.8024	14.8234	2.76149
UBR4	0.721929	0.532877	0.470338	1	0.0738523	0.0619658	0.0842697	74	0.127223	0.119757	92.6148	127.477	4.85575
TNFSF13B	0.719851	0.901534	0.471617	1	0.0439122	0.0320513	0.0543071	44	0.106754	0.101431	95.6088	106.967	4.68183
NRARP	0.719632	1.24695	0.471752	1	0.0269461	0.0149573	0.0374532	27	0.0387071	0.0379768	97.3054	38.7845	3.68348
PHC2	0.718429	0.546841	0.472493	1	0.102794	0.0918803	0.11236	103	0.200167	0.182461	89.7206	200.568	5.30613
MX2	0.718429	0.269732	0.472493	1	0.187625	0.17735	0.196629	188	0.407631	0.341908	81.2375	408.446	6.0148
REM1	0.7181	1.25473	0.472695	1	0.0289421	0.017094	0.0393258	29	0.0396912	0.0389238	97.1058	39.7706	3.70796
NMT2	0.717444	0.560547	0.4731	1	0.0818363	0.0705128	0.0917603	82	0.121157	0.114361	91.8164	121.399	4.80729
FAM198B	0.717225	0.602496	0.473235	1	0.0588822	0.0470085	0.0692884	59	0.0868069	0.083244	94.1118	86.9805	4.47712
AL356488.3	0.715912	3.78546	0.474045	1	0.0139721	0.00213675	0.0243446	14	0.0201941	0.0199929	98.6028	20.2345	3.05563
VPS35L	0.715475	1.22616	0.474316	1	0.0289421	0.017094	0.0393258	29	0.0377054	0.0370119	97.1058	37.7808	3.65793
FAM129B	0.714818	0.831651	0.474721	1	0.0269461	0.0149573	0.0374532	27	0.0401483	0.0393633	97.3054	40.2285	3.71913
TLNRD1	0.714053	0.886445	0.475195	1	0.0459082	0.034188	0.0561798	46	0.0623265	0.0604613	95.4092	62.4511	4.15027
EEPD1	0.713943	1.23232	0.475262	1	0.0289421	0.017094	0.0393258	29	0.0501823	0.0489638	97.1058	50.2827	3.93735
ADAMTS4	0.71263	1.06892	0.476074	1	0.0289421	0.017094	0.0393258	29	0.0413442	0.0405124	97.1058	41.4269	3.74778
PMP22	0.71088	0.38341	0.477159	1	0.0888224	0.0769231	0.0992509	89	0.147646	0.137713	91.1178	147.941	5.00355
HELZ2	0.710661	0.732395	0.477294	1	0.0439122	0.0320513	0.0543071	44	0.0700654	0.0677198	95.6088	70.2056	4.26557
NBEAL2	0.710442	0.942119	0.47743	1	0.0479042	0.0363248	0.0580524	48	0.0952042	0.0909408	95.2096	95.3946	4.56845
BCL2L1	0.710005	0.650965	0.477701	1	0.0648703	0.0534188	0.0749064	65	0.101722	0.0968745	93.513	101.926	4.63401
LY96	0.709567	0.426581	0.477973	1	0.0568862	0.0448718	0.0674157	57	0.116049	0.109795	94.3114	116.281	4.76457
CD34	0.709567	0.196113	0.477973	1	0.10479	0.0918803	0.116105	105	0.170836	0.157718	89.521	171.178	5.14853
ZNF608	0.709458	3.28278	0.47804	1	0.0159681	0.0042735	0.0262172	16	0.0253915	0.0250745	98.4032	25.4423	3.27496
ATP2B1-AS1	0.709239	0.500202	0.478176	1	0.108782	0.0982906	0.117978	109	0.218484	0.197607	89.1218	218.921	5.39327
LAPTM5	0.708801	0.15922	0.478448	1	0.458084	0.470085	0.447566	459	0.940302	0.662844	54.1916	942.182	6.84926
IGF1R	0.708473	1.04896	0.478651	1	0.0518962	0.0405983	0.0617978	52	0.103637	0.0986113	94.8104	103.845	4.65248
RAPGEF5	0.708254	0.508761	0.478787	1	0.0439122	0.0320513	0.0543071	44	0.0638408	0.0618858	95.6088	63.9685	4.1739
LRRFIP1	0.707489	0.127717	0.479263	1	0.45509	0.457265	0.453184	456	0.918947	0.651777	54.491	920.785	6.82631
PPIC	0.70727	0.378697	0.479399	1	0.105788	0.0940171	0.116105	106	0.163354	0.151307	89.4212	163.68	5.10401
ESD	0.704316	0.222766	0.481236	1	0.125749	0.113248	0.136704	126	0.196121	0.179084	87.4251	196.513	5.2858
ANKRD11	0.704207	0.235522	0.481304	1	0.258483	0.252137	0.264045	259	0.443477	0.367055	74.1517	444.364	6.09889
EGFR	0.703003	0.497854	0.482054	1	0.0608782	0.0491453	0.071161	61	0.0925839	0.0885454	93.9122	92.7691	4.54083
SYNGR2	0.702784	0.581994	0.48219	1	0.0608782	0.0491453	0.071161	61	0.0888193	0.0850939	93.9122	88.997	4.49978
SF3B2	0.702675	0.328475	0.482258	1	0.189621	0.181624	0.196629	190	0.312485	0.271922	81.0379	313.11	5.74974
CXCR1	0.702566	0.759276	0.482326	1	0.0518962	0.0405983	0.0617978	52	0.124994	0.117778	94.8104	125.244	4.83822
SUN1	0.701472	0.281679	0.483009	1	0.105788	0.0940171	0.116105	106	0.164777	0.152529	89.4212	165.106	5.11263
YWHAE	0.701253	0.206799	0.483145	1	0.228543	0.220085	0.235955	229	0.371657	0.31602	77.1457	372.401	5.92265
RIPOR1	0.700925	0.676229	0.48335	1	0.0459082	0.034188	0.0561798	46	0.0767116	0.0739116	95.4092	76.865	4.35498
PPP2R1A	0.700706	0.520874	0.483487	1	0.0798403	0.0683761	0.0898876	80	0.117982	0.111526	92.016	118.218	4.78096
ATP6AP2	0.700706	0.285774	0.483487	1	0.225549	0.220085	0.230337	226	0.383506	0.324621	77.4451	384.273	5.95395
EGR1	0.700596	0.213092	0.483555	1	0.336327	0.333333	0.338951	337	0.749939	0.559581	66.3673	751.439	6.62332
AOC3	0.698627	0.743343	0.484785	1	0.0309381	0.0192308	0.0411985	31	0.0463583	0.0453159	96.9062	46.451	3.8597
RRAGB	0.698408	1.10043	0.484922	1	0.0349301	0.0235043	0.0449438	35	0.0517853	0.050489	96.507	51.8889	3.96819
DPP9	0.697096	1.24582	0.485743	1	0.0369261	0.025641	0.0468165	37	0.0618925	0.0600527	96.3074	62.0163	4.14339
PTGER3	0.695017	1.97937	0.487045	1	0.0199601	0.00854701	0.0299625	20	0.0277263	0.0273489	98.004	27.7818	3.35974
APP	0.694798	0.197764	0.487182	1	0.192615	0.181624	0.202247	193	0.335866	0.28958	80.7385	336.538	5.82168
SPECC1	0.694798	0.631789	0.487182	1	0.0499002	0.0384615	0.0599251	50	0.0775571	0.0746965	95.01	77.7122	4.3658
PKN3	0.694142	1.93724	0.487593	1	0.0199601	0.00854701	0.0299625	20	0.0340131	0.0334474	98.004	34.0811	3.55766
B4GALT5	0.691844	0.557346	0.489035	1	0.0648703	0.0534188	0.0749064	65	0.117103	0.110739	93.513	117.337	4.77354
PTPRM	0.691626	0.504926	0.489172	1	0.0648703	0.0534188	0.0749064	65	0.095069	0.0908174	93.513	95.2591	4.56704
CAPZA2	0.691297	0.306689	0.489379	1	0.218563	0.211538	0.224719	219	0.381102	0.322881	78.1437	381.864	5.94768
CARD6	0.69086	1.55273	0.489654	1	0.0199601	0.00854701	0.0299625	20	0.0336315	0.0330783	98.004	33.6987	3.5467
GOPC	0.690641	0.325157	0.489791	1	0.105788	0.0940171	0.116105	106	0.163655	0.151566	89.4212	163.982	5.10584
MTURN	0.690422	0.622249	0.489929	1	0.0479042	0.0363248	0.0580524	48	0.0737764	0.0711817	95.2096	73.9239	4.31647
CSNK1G3	0.689875	0.460952	0.490273	1	0.0648703	0.0555556	0.0730337	65	0.103451	0.0984422	93.513	103.658	4.65069
RECK	0.689766	1.63806	0.490341	1	0.0199601	0.00854701	0.0299625	20	0.0293275	0.0289057	98.004	29.3862	3.41399
DAB2	0.68714	0.442103	0.491994	1	0.0838323	0.0726496	0.093633	84	0.124056	0.116943	91.6168	124.304	4.83074
AAMDC	0.687031	0.415063	0.492063	1	0.0948104	0.0833333	0.104869	95	0.144773	0.135207	90.519	145.063	4.98404
DDX60L	0.687031	0.640267	0.492063	1	0.0728543	0.0619658	0.082397	73	0.136831	0.128245	92.7146	137.105	4.92801
POR	0.686156	0.358216	0.492615	1	0.0988024	0.0876068	0.108614	99	0.156697	0.145569	90.1198	157.011	5.06266
AC025164.1	0.686046	0.619693	0.492684	1	0.0578842	0.0491453	0.0655431	58	0.0893233	0.0855567	94.2116	89.5019	4.50537
SNX27	0.685937	0.632768	0.492753	1	0.0728543	0.0619658	0.082397	73	0.13248	0.12441	92.7146	132.745	4.89594
CDC37	0.685718	0.214418	0.492891	1	0.300399	0.301282	0.299625	301	0.514068	0.4148	69.9601	515.096	6.24629
CTHRC1	0.685499	0.980934	0.493029	1	0.0369261	0.025641	0.0468165	37	0.0554169	0.0539359	96.3074	55.5277	4.03473
MAU2	0.685499	0.890625	0.493029	1	0.0369261	0.025641	0.0468165	37	0.0709664	0.0685614	96.3074	71.1083	4.27817
FLOT1	0.68528	0.405324	0.493167	1	0.161677	0.153846	0.168539	162	0.292275	0.256404	83.8323	292.86	5.6831
C2orf40	0.684952	0.511154	0.493374	1	0.0479042	0.0363248	0.0580524	48	0.0764062	0.0736279	95.2096	76.559	4.35104
SLC7A5	0.683639	1.00148	0.494203	1	0.0389222	0.0277778	0.0486891	39	0.0661221	0.0640279	96.1078	66.2544	4.20848
TP53INP1	0.683092	0.883839	0.494548	1	0.0389222	0.0277778	0.0486891	39	0.0711726	0.0687539	96.1078	71.3149	4.28103
CPAMD8	0.682874	1.3961	0.494687	1	0.0219561	0.0106838	0.0318352	22	0.0305687	0.0301108	97.8044	30.6298	3.4541
ACTR1A	0.682436	0.670544	0.494963	1	0.0558882	0.0448718	0.0655431	56	0.0866683	0.0831164	94.4112	86.8416	4.47554
FRMD4A	0.681451	0.536582	0.495586	1	0.0499002	0.0384615	0.0599251	50	0.0727544	0.0702296	95.01	72.8999	4.30271
GPX4	0.681233	0.152279	0.495724	1	0.366267	0.367521	0.365169	367	0.649563	0.50051	63.3733	650.862	6.47983
FAM210B	0.681014	0.630278	0.495863	1	0.0499002	0.0384615	0.0599251	50	0.0787986	0.075848	95.01	78.9562	4.38148
PRNP	0.680467	0.377843	0.496209	1	0.0858283	0.0747863	0.0955056	86	0.140117	0.131131	91.4172	140.397	4.95157
SERTAD4-AS1	0.679701	1.66886	0.496694	1	0.0239521	0.0128205	0.0337079	24	0.0382888	0.0375739	97.6048	38.3653	3.67289
PIP5K1C	0.679263	1.6504	0.496971	1	0.0239521	0.0128205	0.0337079	24	0.0365681	0.0359154	97.6048	36.6413	3.6281
SHROOM4	0.678279	0.613611	0.497595	1	0.0369261	0.025641	0.0468165	37	0.056688	0.0551395	96.3074	56.8013	4.05701
AVIL	0.677951	1.5766	0.497803	1	0.0239521	0.0128205	0.0337079	24	0.037871	0.0371715	97.6048	37.9467	3.66219
KCMF1	0.677185	0.364384	0.498289	1	0.118762	0.111111	0.125468	119	0.194979	0.178128	88.1238	195.369	5.27999
IL15	0.67631	1.4463	0.498844	1	0.0259481	0.0149573	0.0355805	26	0.0410505	0.0402303	97.4052	41.1326	3.74082
RILPL2	0.676091	0.219455	0.498983	1	0.214571	0.205128	0.222846	215	0.43034	0.357912	78.5429	431.201	6.06889
PPIF	0.675981	0.631192	0.499052	1	0.10978	0.100427	0.117978	110	0.252761	0.22535	89.022	253.266	5.53838
KIAA0040	0.675653	0.34177	0.499261	1	0.0968064	0.0854701	0.106742	97	0.154317	0.143509	90.3194	154.626	5.04745
LYRM2	0.674887	0.401727	0.499747	1	0.0838323	0.0747863	0.0917603	84	0.124523	0.117359	91.6168	124.772	4.83447
FGD5	0.67434	1.36306	0.500095	1	0.0259481	0.0149573	0.0355805	26	0.035076	0.0344749	97.4052	35.1462	3.58757
STAM2	0.674231	0.72009	0.500164	1	0.0389222	0.0277778	0.0486891	39	0.0662692	0.0641658	96.1078	66.4017	4.21067
ABL1	0.673465	1.32742	0.500651	1	0.0259481	0.0149573	0.0355805	26	0.0402869	0.0394965	97.4052	40.3675	3.72249
ATP1B3	0.673247	0.243767	0.50079	1	0.301397	0.301282	0.301498	302	0.569489	0.45075	69.8603	570.628	6.34849
OSBP	0.672153	0.728128	0.501487	1	0.0598802	0.0491453	0.0692884	60	0.0865459	0.0830038	94.012	86.719	4.47414
CEP170	0.671715	0.93496	0.501765	1	0.0429142	0.0320513	0.0524345	43	0.072752	0.0702273	95.7086	72.8975	4.30268
SAMD1	0.671715	0.839832	0.501765	1	0.0409182	0.0299145	0.0505618	41	0.0604012	0.0586473	95.9082	60.522	4.11939
IK	0.67073	0.158604	0.502392	1	0.239521	0.232906	0.245318	240	0.406897	0.341386	76.0479	407.711	6.01301
OXSR1	0.670402	0.488459	0.502601	1	0.0768463	0.0662393	0.0861423	77	0.146835	0.137006	92.3154	147.129	4.99808
RBMS3	0.670183	0.676734	0.502741	1	0.0638723	0.0534188	0.0730337	64	0.0894443	0.0856678	93.6128	89.6232	4.50671
GFM1	0.670074	0.627472	0.502811	1	0.0578842	0.0470085	0.0674157	58	0.083847	0.0805167	94.2116	84.0147	4.44282
PAK2	0.669855	0.212779	0.50295	1	0.321357	0.32265	0.320225	322	0.608444	0.475267	67.8643	609.661	6.41454
AFF4	0.669746	0.40871	0.50302	1	0.118762	0.108974	0.127341	119	0.19899	0.181479	88.1238	199.388	5.30025
ASH1L	0.669199	0.288669	0.503369	1	0.145709	0.134615	0.155431	146	0.232622	0.209144	85.4291	233.087	5.45569
MSRB3	0.669089	0.548137	0.503439	1	0.0558882	0.0448718	0.0655431	56	0.08485	0.0814417	94.4112	85.0197	4.45458
SEMA6C	0.669089	1.07624	0.503439	1	0.0259481	0.0149573	0.0355805	26	0.0437976	0.0428656	97.4052	43.8852	3.80411
PAWR	0.668433	1.24403	0.503857	1	0.0259481	0.0149573	0.0355805	26	0.033104	0.0325679	97.4052	33.1702	3.53135
WASHC4	0.66712	0.381288	0.504695	1	0.0688623	0.0576923	0.0786517	69	0.116432	0.110138	93.1138	116.665	4.76784
BID	0.666901	0.372928	0.504835	1	0.11477	0.104701	0.123596	115	0.215704	0.195323	88.523	216.135	5.38052
IPMK	0.666464	0.849242	0.505115	1	0.0449102	0.034188	0.0543071	45	0.0976431	0.0931652	95.509	97.8384	4.59349
C2CD4B	0.666245	0.518485	0.505255	1	0.0558882	0.0448718	0.0655431	56	0.089731	0.0859309	94.4112	89.9105	4.50988
WWTR1	0.666026	0.733301	0.505394	1	0.0429142	0.0320513	0.0524345	43	0.0628501	0.0609541	95.7086	62.9758	4.1585
JAK2	0.665698	1.76524	0.505604	1	0.0319361	0.0213675	0.0411985	32	0.0611062	0.0593119	96.8064	61.2284	4.13081
FBRS	0.665588	0.755912	0.505674	1	0.0638723	0.0534188	0.0730337	64	0.107933	0.102496	93.6128	108.149	4.69271
SCN3A	0.665588	4.15757	0.505674	1	0.0129741	0.00213675	0.0224719	13	0.0186885	0.018516	98.7026	18.7258	2.98193
GJC1	0.66526	1.29233	0.505884	1	0.0279441	0.017094	0.0374532	28	0.0402258	0.0394378	97.2056	40.3063	3.72101
IDO1	0.665151	0.235384	0.505954	1	0.0628743	0.0512821	0.0730337	63	0.0975963	0.0931226	93.7126	97.7915	4.59301
CDC42EP5	0.664932	0.954117	0.506094	1	0.0259481	0.0149573	0.0355805	26	0.0423471	0.041475	97.4052	42.4318	3.77119
PACSIN3	0.664713	0.753543	0.506234	1	0.0429142	0.0320513	0.0524345	43	0.0641231	0.0621511	95.7086	64.2513	4.17825
C21orf91	0.663729	0.584308	0.506864	1	0.0578842	0.0470085	0.0674157	58	0.087217	0.0836212	94.2116	87.3915	4.48178
STXBP5	0.663401	0.830306	0.507074	1	0.0449102	0.034188	0.0543071	45	0.0882246	0.0845476	95.509	88.4011	4.49313
CAPN7	0.662088	0.589084	0.507915	1	0.0409182	0.0299145	0.0505618	41	0.0629662	0.0610633	95.9082	63.0922	4.16032
SKI	0.661978	0.67024	0.507985	1	0.0658683	0.0555556	0.0749064	66	0.102287	0.0973868	93.4132	102.491	4.63949
ZNRF1	0.661431	1.42833	0.508336	1	0.0299401	0.0192308	0.0393258	30	0.0392693	0.0385179	97.006	39.3479	3.69754
UNC5B	0.660884	1.20125	0.508687	1	0.0279441	0.017094	0.0374532	28	0.0406217	0.0398183	97.2056	40.7029	3.73057
POLD3	0.6599	1.22841	0.509318	1	0.0299401	0.0192308	0.0393258	30	0.0435504	0.0426287	97.006	43.6375	3.79857
SECISBP2L	0.65979	0.679769	0.509388	1	0.0618762	0.0512821	0.071161	62	0.0943391	0.0901506	93.8124	94.5278	4.55942
SPIRE1	0.659681	3.38519	0.509459	1	0.0149701	0.0042735	0.0243446	15	0.018077	0.0179156	98.503	18.1132	2.95038
DST	0.659462	0.3573	0.509599	1	0.0918164	0.0811966	0.101124	92	0.140325	0.131313	90.8184	140.605	4.95304
CDH13	0.658915	0.238586	0.50995	1	0.0668663	0.0555556	0.076779	67	0.107874	0.102443	93.3134	108.089	4.69217
SPART	0.658806	0.513925	0.510021	1	0.101796	0.0918803	0.110487	102	0.159482	0.147974	89.8204	159.801	5.08017
CHTF8	0.65793	0.717178	0.510583	1	0.0449102	0.034188	0.0543071	45	0.0710594	0.0686483	95.509	71.2016	4.27946
KLF11	0.657602	0.476756	0.510794	1	0.0538922	0.042735	0.0636704	54	0.083811	0.0804835	94.6108	83.9786	4.4424
SIRPA	0.657493	1.04066	0.510864	1	0.0299401	0.0192308	0.0393258	30	0.0623901	0.0605211	97.006	62.5148	4.15127
KLHDC8B	0.656837	0.996457	0.511286	1	0.0299401	0.0192308	0.0393258	30	0.0427919	0.0419016	97.006	42.8775	3.7814
LMCD1	0.656837	0.450144	0.511286	1	0.0748503	0.0641026	0.0842697	75	0.117655	0.111232	92.515	117.89	4.7782
CLEC4D	0.65618	2.17681	0.511708	1	0.0149701	0.0042735	0.0243446	15	0.033371	0.0328263	98.503	33.4377	3.53915
ORAI2	0.655852	0.758224	0.511919	1	0.0758483	0.0662393	0.0842697	76	0.137143	0.128519	92.4152	137.417	4.93027
SMTN	0.655305	0.44721	0.512271	1	0.0768463	0.0662393	0.0861423	77	0.118004	0.111545	92.3154	118.24	4.78114
PLCG1	0.654649	0.636137	0.512694	1	0.0429142	0.0320513	0.0524345	43	0.0624146	0.0605443	95.7086	62.5395	4.15166
MARCH8	0.65443	0.875048	0.512835	1	0.0299401	0.0192308	0.0393258	30	0.0464674	0.0454201	97.006	46.5604	3.862
PEAK1	0.654211	0.742344	0.512976	1	0.0469062	0.0363248	0.0561798	47	0.0733688	0.0708021	95.3094	73.5155	4.31101
EIF4H	0.654211	0.321056	0.512976	1	0.180639	0.173077	0.187266	181	0.308257	0.268696	81.9361	308.874	5.73617
HSP90AA1	0.653554	-0.00424886	0.513399	1	0.702595	0.724359	0.683521	704	1.72869	1.00382	29.7405	1732.15	7.4577
YWHAB	0.652789	0.0496645	0.513892	1	0.541916	0.564103	0.522472	543	1.0985	0.741224	45.8084	1100.7	7.00461
SP110	0.65257	0.297847	0.514034	1	0.167665	0.15812	0.17603	168	0.307161	0.267858	83.2335	307.775	5.73261
HYAL1	0.651914	1.07779	0.514457	1	0.0319361	0.0213675	0.0411985	32	0.0507834	0.049536	96.8064	50.885	3.94903
TOB2	0.651585	0.367125	0.514669	1	0.10978	0.102564	0.116105	110	0.171528	0.158308	89.022	171.871	5.15254
MAPK6	0.651585	0.872866	0.514669	1	0.0489022	0.0384615	0.0580524	49	0.0744771	0.0718341	95.1098	74.626	4.3258
PARP14	0.651367	0.22425	0.51481	1	0.157685	0.147436	0.166667	158	0.288504	0.253482	84.2315	289.081	5.67016
DHRS4	0.651367	0.84007	0.51481	1	0.0508982	0.0405983	0.0599251	51	0.0746188	0.071966	94.9102	74.768	4.32768
VIRMA	0.651367	0.55902	0.51481	1	0.0678643	0.0576923	0.076779	68	0.102712	0.0977726	93.2136	102.917	4.6436
XIAP	0.651148	0.47681	0.514951	1	0.0978044	0.0876068	0.106742	98	0.173406	0.159911	90.2196	173.753	5.16337
GPS2	0.65071	0.401524	0.515234	1	0.0978044	0.0876068	0.106742	98	0.160446	0.148804	90.2196	160.766	5.08615
ENOX2	0.65071	2.20687	0.515234	1	0.0169661	0.00641026	0.0262172	17	0.0228181	0.0225616	98.3034	22.8637	3.17236
SLC15A3	0.650491	0.866041	0.515375	1	0.0299401	0.0192308	0.0393258	30	0.0546927	0.0532495	97.006	54.8021	4.02181
MYADM	0.649397	0.142509	0.516082	1	0.320359	0.316239	0.32397	321	0.608734	0.475447	67.9641	609.951	6.41502
AP001528.2	0.648741	1.98077	0.516506	1	0.0169661	0.00641026	0.0262172	17	0.0213062	0.0210824	98.3034	21.3488	3.10677
PTEN	0.647975	0.210346	0.517001	1	0.191617	0.181624	0.200375	192	0.368033	0.313374	80.8383	368.769	5.91288
NQO1	0.647538	0.912843	0.517284	1	0.0319361	0.0213675	0.0411985	32	0.0473543	0.0462673	96.8064	47.449	3.88051
B3GNT5	0.646662	0.802473	0.517851	1	0.0319361	0.0213675	0.0411985	32	0.0608993	0.0591169	96.8064	61.0211	4.12747
ZNF33A	0.646553	0.657616	0.517921	1	0.0469062	0.0363248	0.0561798	47	0.0866131	0.0830656	95.3094	86.7863	4.47491
IFI27L1	0.645787	0.842695	0.518417	1	0.0319361	0.0213675	0.0411985	32	0.0471747	0.0460958	96.8064	47.2691	3.87679
SIRT1	0.645678	0.470897	0.518488	1	0.0808383	0.0705128	0.0898876	81	0.125727	0.118429	91.9162	125.979	4.84402
CEBPG	0.64524	0.381038	0.518772	1	0.0598802	0.0491453	0.0692884	60	0.0948148	0.0905852	94.012	95.0044	4.56439
C8orf33	0.645021	0.33219	0.518913	1	0.0998004	0.0897436	0.108614	100	0.153626	0.14291	90.02	153.934	5.043
RUNX1T1	0.645021	0.467888	0.518913	1	0.0598802	0.0491453	0.0692884	60	0.0848544	0.0814458	94.012	85.0241	4.45463
LIMA1	0.644584	0.278194	0.519197	1	0.11976	0.108974	0.129213	120	0.196992	0.179812	88.024	197.386	5.29021
BAZ1A	0.644037	0.328332	0.519552	1	0.227545	0.224359	0.230337	228	0.418545	0.349631	77.2455	419.382	6.04116
TMEM242	0.643709	0.394534	0.519764	1	0.0598802	0.0491453	0.0692884	60	0.0926873	0.0886401	94.012	92.8727	4.54194
DICER1	0.643709	0.303805	0.519764	1	0.0898204	0.0790598	0.0992509	90	0.157458	0.146226	91.018	157.773	5.06747
HIVEP1	0.643599	1.05615	0.519835	1	0.0359281	0.025641	0.0449438	36	0.0545246	0.0530901	96.4072	54.6337	4.01879
EXTL3	0.643599	0.721138	0.519835	1	0.0319361	0.0213675	0.0411985	32	0.0677873	0.0655886	96.8064	67.9229	4.23299
MAP3K11	0.643271	0.536943	0.520048	1	0.0678643	0.0576923	0.076779	68	0.109882	0.104254	93.2136	110.102	4.71045
FAM120A	0.642615	0.385832	0.520474	1	0.116766	0.106838	0.125468	117	0.200639	0.182854	88.3234	201.041	5.30847
N4BP1	0.642505	0.300206	0.520545	1	0.141717	0.132479	0.149813	142	0.275834	0.2436	85.8283	276.385	5.62541
C12orf57	0.640317	0.0745159	0.521966	1	0.4501	0.450855	0.449438	451	0.842216	0.610969	54.99	843.901	6.73922
CAMKK2	0.638457	1.08733	0.523176	1	0.0379242	0.0277778	0.0468165	38	0.0758126	0.0730763	96.2076	75.9642	4.34334
EIF4G1	0.637801	0.484745	0.523603	1	0.0868263	0.0769231	0.0955056	87	0.133306	0.125139	91.3174	133.572	4.9021
IL15RA	0.637582	1.0728	0.523746	1	0.0189621	0.00854701	0.0280899	19	0.0263129	0.0259727	98.1038	26.3655	3.30928
GASAL1	0.636488	1.72694	0.524458	1	0.0209581	0.0106838	0.0299625	21	0.0294851	0.0290587	97.9042	29.544	3.41917
PIK3CA	0.635613	0.540355	0.525029	1	0.0658683	0.0555556	0.0749064	66	0.107047	0.101696	93.4132	107.261	4.68454
ADNP	0.635285	0.576634	0.525243	1	0.0818363	0.0726496	0.0898876	82	0.127336	0.119857	91.8164	127.591	4.85663
HMGB2	0.635066	0.354122	0.525385	1	0.160679	0.151709	0.168539	161	0.267527	0.237068	83.9321	268.062	5.59494
SORBS3	0.634519	0.551991	0.525742	1	0.0678643	0.0576923	0.076779	68	0.0999561	0.0952703	93.2136	100.156	4.61666
PCGF3	0.633863	0.681312	0.526171	1	0.0339321	0.0235043	0.0430712	34	0.0527833	0.0514375	96.6068	52.8889	3.98692
NCOA3	0.631456	0.344168	0.527743	1	0.112774	0.102564	0.121723	113	0.185093	0.169822	88.7226	185.464	5.22824
JAG1	0.631018	0.534002	0.528029	1	0.0489022	0.0384615	0.0580524	49	0.0695323	0.0672215	95.1098	69.6714	4.25804
DPYSL2	0.630581	0.26102	0.528315	1	0.179641	0.17094	0.187266	180	0.300689	0.262894	82.0359	301.29	5.71139
MCTP1	0.630143	1.66321	0.528601	1	0.0229541	0.0128205	0.0318352	23	0.0380991	0.0373912	97.7046	38.1753	3.66805
CD2AP	0.629487	0.521041	0.529031	1	0.0798403	0.0705128	0.088015	80	0.115538	0.109337	92.016	115.769	4.7602
USP9X	0.629487	0.493065	0.529031	1	0.0908184	0.0811966	0.0992509	91	0.161842	0.150007	90.9182	162.166	5.09477
KCNE4	0.628611	1.27071	0.529604	1	0.0229541	0.0128205	0.0318352	23	0.0283172	0.0279237	97.7046	28.3739	3.38011
IFI30	0.627517	1.35473	0.53032	1	0.0229541	0.0128205	0.0318352	23	0.0509061	0.0496527	97.7046	51.0079	3.9514
PPP1R3B	0.627517	0.747503	0.53032	1	0.0359281	0.025641	0.0449438	36	0.0623249	0.0604598	96.4072	62.4495	4.15024
PLOD3	0.627299	0.752733	0.530464	1	0.0379242	0.0277778	0.0468165	38	0.0555685	0.0540795	96.2076	55.6796	4.03741
WDR45	0.627189	0.652352	0.530535	1	0.0938124	0.0854701	0.101124	94	0.159356	0.147865	90.6188	159.675	5.07938
ARHGEF40	0.625767	0.553169	0.531468	1	0.0528942	0.042735	0.0617978	53	0.124109	0.116991	94.7106	124.357	4.83117
MED13L	0.62522	0.248928	0.531827	1	0.101796	0.0940171	0.108614	102	0.178148	0.163944	89.8204	178.504	5.1902
CHCHD1	0.624673	0.372422	0.532186	1	0.0928144	0.0833333	0.101124	93	0.146626	0.136823	90.7186	146.919	4.99666
SLC6A6	0.624673	0.41215	0.532186	1	0.0698603	0.0598291	0.0786517	70	0.152703	0.14211	93.014	153.008	5.03701
JAZF1	0.624126	1.12838	0.532545	1	0.0479042	0.0384615	0.0561798	48	0.0847988	0.0813945	95.2096	84.9684	4.45398
IARS2	0.624017	0.319526	0.532617	1	0.0848303	0.0747863	0.093633	85	0.13378	0.125557	91.517	134.047	4.90562
NSD1	0.623907	0.30316	0.532689	1	0.0998004	0.0918803	0.106742	100	0.160252	0.148637	90.02	160.573	5.08496
PPP2R5A	0.623579	0.28936	0.532904	1	0.110778	0.100427	0.11985	111	0.205802	0.187145	88.9222	206.213	5.33375
C5AR2	0.62336	0.855376	0.533048	1	0.0229541	0.0128205	0.0318352	23	0.0509194	0.0496654	97.7046	51.0213	3.95165
OR51E1	0.622485	1.33756	0.533623	1	0.0249501	0.0149573	0.0337079	25	0.034425	0.0338457	97.505	34.4938	3.56936
DUSP4	0.622485	1.30254	0.533623	1	0.0249501	0.0149573	0.0337079	25	0.0360659	0.0354307	97.505	36.138	3.61464
PPP5C	0.622266	1.33859	0.533767	1	0.0249501	0.0149573	0.0337079	25	0.038893	0.0381558	97.505	38.9708	3.68815
ZNF787	0.62161	0.815797	0.534198	1	0.0628743	0.0534188	0.071161	63	0.100326	0.0956068	93.7126	100.527	4.62032
LINC00937	0.620625	25.4404	0.534846	1	0.00998004	0	0.0187266	10	0.0237293	0.0234521	99.002	23.7767	3.2099
LRRN2	0.620625	24.7282	0.534846	1	0.00998004	0	0.0187266	10	0.0146094	0.0145037	99.002	14.6386	2.74974
SMAGP	0.620406	0.873717	0.53499	1	0.0399202	0.0299145	0.0486891	40	0.0578438	0.0562327	96.008	57.9595	4.07685
RBM47	0.619969	0.650143	0.535278	1	0.0399202	0.0299145	0.0486891	40	0.0939656	0.0898093	96.008	94.1536	4.55549
AL450998.2	0.619641	0.872708	0.535494	1	0.0419162	0.0320513	0.0505618	42	0.0651483	0.063114	95.8084	65.2786	4.19387
ZHX1	0.619641	0.731655	0.535494	1	0.0379242	0.0277778	0.0468165	38	0.0491696	0.047999	96.2076	49.2679	3.91737
CEP85L	0.619531	0.429263	0.535566	1	0.0698603	0.0598291	0.0786517	70	0.109005	0.103463	93.014	109.223	4.7025
SRPK1	0.619094	0.552476	0.535855	1	0.0818363	0.0726496	0.0898876	82	0.143157	0.133794	91.8164	143.444	4.97289
NARS	0.619094	0.522824	0.535855	1	0.0968064	0.0876068	0.104869	97	0.144513	0.134979	90.3194	144.802	4.98225
MPP1	0.618547	1.50723	0.536215	1	0.0269461	0.017094	0.0355805	27	0.0556141	0.0541226	97.3054	55.7253	4.03822
SPAAR	0.617015	1.34329	0.537225	1	0.0269461	0.017094	0.0355805	27	0.0402873	0.0394969	97.3054	40.3678	3.7225
SRGAP1	0.616359	0.904122	0.537658	1	0.0249501	0.0149573	0.0337079	25	0.0326635	0.0321414	97.505	32.7288	3.51835
ARL13B	0.615702	1.24027	0.538091	1	0.0269461	0.017094	0.0355805	27	0.0418564	0.0410041	97.3054	41.9401	3.75981
MGAT1	0.615483	0.258147	0.538236	1	0.162675	0.153846	0.170412	163	0.265244	0.235265	83.7325	265.774	5.5864
TM9SF2	0.614608	0.366707	0.538814	1	0.111776	0.102564	0.11985	112	0.198664	0.181208	88.8224	199.061	5.29862
SMC6	0.614608	0.388059	0.538814	1	0.0508982	0.0405983	0.0599251	51	0.0774396	0.0745875	94.9102	77.5945	4.3643
TRIM8	0.614389	0.3611	0.538958	1	0.113772	0.104701	0.121723	114	0.192442	0.176003	88.6228	192.827	5.26696
LDB2	0.613952	0.573294	0.539247	1	0.0608782	0.0512821	0.0692884	61	0.0985941	0.0940313	93.9122	98.7913	4.60308
INPP5B	0.613295	3.40558	0.539681	1	0.011976	0.00213675	0.0205993	12	0.0189696	0.0187919	98.8024	19.0075	2.99611
ZC3H7A	0.612967	0.406197	0.539898	1	0.0778443	0.0683761	0.0861423	78	0.123961	0.116859	92.2156	124.209	4.82999
ZNF205	0.612639	3.35612	0.540115	1	0.011976	0.00213675	0.0205993	12	0.0176764	0.017522	98.8024	17.7118	2.92915
HLA-DRA	0.61253	0.192081	0.540187	1	0.239521	0.232906	0.245318	240	0.503504	0.407798	76.0479	504.511	6.22557
ZNF503	0.610889	0.920055	0.541273	1	0.0269461	0.017094	0.0355805	27	0.0367295	0.0360711	97.3054	36.803	3.63239
RBX1	0.610451	0.169538	0.541563	1	0.294411	0.292735	0.29588	295	0.511536	0.413126	70.5589	512.559	6.24137
EP300	0.610451	0.242534	0.541563	1	0.120758	0.111111	0.129213	121	0.212639	0.192799	87.9242	213.064	5.36627
FGD5-AS1	0.610013	0.371913	0.541853	1	0.121756	0.113248	0.129213	122	0.199957	0.182286	87.8244	200.357	5.30508
INPP5A	0.609685	1.15771	0.54207	1	0.0289421	0.0192308	0.0374532	29	0.0444192	0.0434609	97.1058	44.508	3.81789
KIAA1671	0.609576	0.992321	0.542143	1	0.0269461	0.017094	0.0355805	27	0.0343329	0.0337567	97.3054	34.4015	3.56676
FNIP2	0.609248	0.766451	0.54236	1	0.0439122	0.034188	0.0524345	44	0.0704085	0.0680404	95.6088	70.5494	4.27039
HIP1	0.609138	0.502179	0.542433	1	0.0568862	0.0470085	0.0655431	57	0.101126	0.0963331	94.3114	101.328	4.62818
PLEKHA5	0.608372	0.683962	0.542941	1	0.0439122	0.034188	0.0524345	44	0.0648433	0.0628276	95.6088	64.973	4.18925
TBL1X	0.606731	0.37106	0.544029	1	0.0548902	0.0448718	0.0636704	55	0.110003	0.104363	94.511	110.223	4.71154
BARD1	0.606403	2.62217	0.544247	1	0.0139721	0.0042735	0.0224719	14	0.0187683	0.0185944	98.6028	18.8059	2.98598
RGL4	0.606075	1.12034	0.544465	1	0.0578842	0.0491453	0.0655431	58	0.107012	0.101664	94.2116	107.226	4.68422
CCHCR1	0.605966	2.57259	0.544538	1	0.0139721	0.0042735	0.0224719	14	0.0195905	0.0194011	98.6028	19.6297	3.02673
MIER2	0.605637	0.531908	0.544756	1	0.0419162	0.0320513	0.0505618	42	0.0656592	0.0635935	95.8084	65.7905	4.20156
MAP2	0.605528	2.43708	0.544828	1	0.0139721	0.0042735	0.0224719	14	0.0163745	0.0162419	98.6028	16.4072	2.85689
MCM3	0.605309	0.764587	0.544974	1	0.0439122	0.034188	0.0524345	44	0.0609393	0.0591547	95.6088	61.0612	4.12812
HEBP1	0.6052	0.434995	0.545046	1	0.0548902	0.0448718	0.0636704	55	0.0826542	0.0794156	94.511	82.8195	4.42867
UNC119	0.60509	0.862133	0.545119	1	0.0518962	0.042735	0.0599251	52	0.0910615	0.0871511	94.8104	91.2436	4.52443
GNAQ	0.603887	0.173773	0.545919	1	0.127745	0.117521	0.136704	128	0.236823	0.212546	87.2255	237.297	5.47352
RFNG	0.603668	1.07674	0.546064	1	0.0329341	0.025641	0.0393258	33	0.0523368	0.0510133	96.7066	52.4415	3.97859
GDI1	0.603231	0.634372	0.546355	1	0.0608782	0.0512821	0.0692884	61	0.100246	0.0955341	93.9122	100.447	4.61953
BTBD3	0.603231	0.897066	0.546355	1	0.0289421	0.0192308	0.0374532	29	0.0418402	0.0409885	97.1058	41.9238	3.75943
GATAD2B	0.602684	0.489514	0.546719	1	0.0608782	0.0512821	0.0692884	61	0.101306	0.0964966	93.9122	101.508	4.62995
DLG1	0.602574	0.654558	0.546792	1	0.0459082	0.0363248	0.0543071	46	0.0696405	0.0673226	95.4092	69.7798	4.25957
KPNB1	0.602137	0.210094	0.547083	1	0.190619	0.183761	0.196629	191	0.336616	0.290141	80.9381	337.289	5.8239
RAD21	0.601043	0.240542	0.547812	1	0.207585	0.200855	0.213483	208	0.359972	0.307464	79.2415	360.692	5.89079
ALAS1	0.600605	0.378841	0.548103	1	0.0568862	0.0470085	0.0655431	57	0.0902459	0.0864033	94.3114	90.4264	4.51553
HIPK3	0.600058	0.354825	0.548468	1	0.121756	0.113248	0.129213	122	0.208889	0.189701	87.8244	209.306	5.34857
DOCK9	0.599073	0.528859	0.549124	1	0.0838323	0.0747863	0.0917603	84	0.118929	0.112372	91.6168	119.166	4.78888
RARA-AS1	0.598855	1.9381	0.54927	1	0.0159681	0.00641026	0.0243446	16	0.032302	0.0317912	98.4032	32.3666	3.50755
RAPGEF3	0.598745	0.599159	0.549343	1	0.0439122	0.034188	0.0524345	44	0.0661617	0.064065	95.6088	66.294	4.20907
CAT	0.598636	0.613205	0.549416	1	0.0648703	0.0555556	0.0730337	65	0.104635	0.0995152	93.513	104.844	4.66197
EDNRA	0.598417	2.10808	0.549562	1	0.0159681	0.00641026	0.0243446	16	0.020785	0.020572	98.4032	20.8266	3.08313
PCOLCE2	0.598417	1.85221	0.549562	1	0.0159681	0.00641026	0.0243446	16	0.0255368	0.0252162	98.4032	25.5879	3.28046
SAV1	0.598308	0.640885	0.549635	1	0.0479042	0.0384615	0.0561798	48	0.0664897	0.0643726	95.2096	66.6227	4.21394
CYB5D1	0.597432	0.670822	0.550219	1	0.0479042	0.0384615	0.0561798	48	0.0922354	0.0882265	95.2096	92.4199	4.5371
TOM1	0.597104	1.24791	0.550438	1	0.0349301	0.025641	0.0430712	35	0.0683998	0.066162	96.507	68.5366	4.24185
KCNJ15	0.596448	0.867939	0.550876	1	0.0309381	0.0213675	0.0393258	31	0.0664843	0.0643675	96.9062	66.6172	4.21386
GIT2	0.595791	0.63609	0.551315	1	0.0688623	0.0598291	0.076779	69	0.122322	0.1154	93.1138	122.567	4.81678
AGRN	0.595573	1.31007	0.551461	1	0.0159681	0.00641026	0.0243446	16	0.02686	0.0265056	98.4032	26.9137	3.32912
NUMBL	0.595463	2.55428	0.551534	1	0.0179641	0.00854701	0.0262172	18	0.0269355	0.0265791	98.2036	26.9893	3.33182
CLU	0.595135	0.319156	0.551753	1	0.0908184	0.0811966	0.0992509	91	0.152788	0.142183	90.9182	153.093	5.03756
WIPI2	0.595026	0.231687	0.551826	1	0.132735	0.126068	0.138577	133	0.211419	0.191793	86.7265	211.842	5.36055
CDC42EP1	0.594916	0.474932	0.551899	1	0.0588822	0.0491453	0.0674157	59	0.0882299	0.0845525	94.1118	88.4064	4.49319
ACVR2B	0.594479	1.43041	0.552192	1	0.0159681	0.00641026	0.0243446	16	0.0205941	0.0203849	98.4032	20.6353	3.07432
NDUFA1	0.594369	0.0576179	0.552265	1	0.48503	0.508547	0.464419	486	0.90304	0.643453	51.497	904.846	6.80887
TRIM4	0.594369	0.638207	0.552265	1	0.0479042	0.0384615	0.0561798	48	0.0718972	0.0694302	95.2096	72.041	4.29102
EFEMP2	0.593932	0.625887	0.552558	1	0.0479042	0.0405983	0.0543071	48	0.0658749	0.063796	95.2096	66.0067	4.20479
MYO9B	0.593275	0.53647	0.552997	1	0.0898204	0.0811966	0.0973783	90	0.163114	0.151101	91.018	163.44	5.10255
AC005523.2	0.593056	1.89038	0.553143	1	0.0179641	0.00854701	0.0262172	18	0.0257983	0.0254711	98.2036	25.8499	3.29026
FAM50B	0.5924	1.85008	0.553583	1	0.0179641	0.00854701	0.0262172	18	0.0225328	0.0222827	98.2036	22.5778	3.16031
ZNF366	0.592291	0.705203	0.553656	1	0.0309381	0.0213675	0.0393258	31	0.040919	0.040104	96.9062	41.0008	3.73769
TRIP11	0.591853	0.362577	0.553949	1	0.0878244	0.0811966	0.093633	88	0.134447	0.126145	91.2176	134.716	4.91056
ARID3A	0.591744	1.57456	0.554022	1	0.0179641	0.00854701	0.0262172	18	0.0413342	0.0405027	98.2036	41.4168	3.74755
TMEM205	0.591197	0.388583	0.554389	1	0.0838323	0.0747863	0.0917603	84	0.118366	0.111868	91.6168	118.602	4.78417
PRRX1	0.590978	0.307243	0.554535	1	0.0568862	0.0470085	0.0655431	57	0.0920935	0.0880965	94.3114	92.2777	4.53558
ABHD2	0.59065	0.278262	0.554755	1	0.0738523	0.0641026	0.082397	74	0.146413	0.136638	92.6148	146.706	4.99522
TRIAP1	0.59054	0.485632	0.554829	1	0.0588822	0.0491453	0.0674157	59	0.0899253	0.0861092	94.1118	90.1052	4.51201
ESF1	0.590431	0.321058	0.554902	1	0.10978	0.100427	0.117978	110	0.166961	0.154403	89.022	167.295	5.12572
ZBTB8A	0.589993	1.50397	0.555195	1	0.0179641	0.00854701	0.0262172	18	0.0222287	0.0219853	98.2036	22.2732	3.1473
TLR2	0.589993	0.754187	0.555195	1	0.0329341	0.0235043	0.0411985	33	0.0797577	0.0767367	96.7066	79.9172	4.39343
MTRF1L	0.589446	0.687521	0.555562	1	0.0499002	0.0405983	0.0580524	50	0.0740035	0.0713932	95.01	74.1515	4.31951
AC025171.3	0.589227	1.7624	0.555709	1	0.0199601	0.0106838	0.0280899	20	0.0335499	0.0329994	98.004	33.617	3.54434
RABL3	0.58868	1.48814	0.556076	1	0.0179641	0.00854701	0.0262172	18	0.0243276	0.0240364	98.2036	24.3762	3.23381
FOPNL	0.588352	0.614116	0.556296	1	0.0329341	0.025641	0.0393258	33	0.0471948	0.046115	96.7066	47.2892	3.87721
ZFAND6	0.588243	0.319524	0.556369	1	0.158683	0.151709	0.164794	159	0.269752	0.238822	84.1317	270.291	5.60319
TDP2	0.588024	0.628004	0.556516	1	0.105788	0.0982906	0.11236	106	0.208458	0.189345	89.4212	208.875	5.34651
TSPAN7	0.587915	0.347113	0.55659	1	0.0778443	0.0683761	0.0861423	78	0.117033	0.110676	92.2156	117.267	4.77294
FOXC1	0.587696	0.878142	0.556736	1	0.0329341	0.0235043	0.0411985	33	0.0432158	0.042308	96.7066	43.3022	3.79103
ERF	0.587149	0.812409	0.557104	1	0.0558882	0.0470085	0.0636704	56	0.0865499	0.0830075	94.4112	86.723	4.47418
EI24	0.58693	0.792901	0.557251	1	0.0558882	0.0470085	0.0636704	56	0.0873965	0.0837863	94.4112	87.5713	4.48381
PPOX	0.586821	1.88484	0.557324	1	0.0199601	0.0106838	0.0280899	20	0.0309368	0.0304679	98.004	30.9986	3.46569
TTBK2	0.584851	0.895342	0.558648	1	0.0349301	0.025641	0.0430712	35	0.0527566	0.0514121	96.507	52.8621	3.98643
PRAF2	0.584633	0.952609	0.558795	1	0.0369261	0.0277778	0.0449438	37	0.0595061	0.0578029	96.3074	59.6251	4.10471
CRBN	0.584633	0.268433	0.558795	1	0.163673	0.155983	0.170412	164	0.254801	0.226977	83.6327	255.311	5.54639
NCOA4	0.584523	0.195479	0.558868	1	0.137725	0.128205	0.146067	138	0.296764	0.259872	86.2275	297.358	5.69829
ZNF200	0.584414	1.47149	0.558942	1	0.0199601	0.0106838	0.0280899	20	0.0414987	0.0406608	98.004	41.5817	3.75143
ZBTB4	0.584195	0.434222	0.559089	1	0.0668663	0.0576923	0.0749064	67	0.105613	0.1004	93.3134	105.824	4.67118
VWF	0.583648	0.316218	0.559457	1	0.274451	0.279915	0.269663	275	0.591034	0.464384	72.5549	592.216	6.38556
FAM120AOS	0.583539	0.43239	0.559531	1	0.0838323	0.0747863	0.0917603	84	0.130727	0.122861	91.6168	130.988	4.88271
GNA13	0.583539	0.320561	0.559531	1	0.0948104	0.0854701	0.102996	95	0.173442	0.159941	90.519	173.789	5.16358
NNMT	0.582992	0.839442	0.559899	1	0.0638723	0.0555556	0.071161	64	0.135023	0.126653	93.6128	135.293	4.9148
PSMD12	0.582335	0.345996	0.560341	1	0.154691	0.149573	0.159176	155	0.240452	0.215476	84.5309	240.933	5.48866
GSTT2B	0.581569	1.73994	0.560857	1	0.0219561	0.0128205	0.0299625	22	0.0277432	0.0273653	97.8044	27.7987	3.36033
EXTL2	0.581569	0.711135	0.560857	1	0.0369261	0.0299145	0.0430712	37	0.056674	0.0551263	96.3074	56.7874	4.05677
PPP1CC	0.581569	0.243055	0.560857	1	0.130739	0.121795	0.138577	131	0.213512	0.193519	86.9261	213.939	5.37036
ADCY6	0.580694	1.3025	0.561447	1	0.0199601	0.0106838	0.0280899	20	0.0238183	0.023539	98.004	23.8659	3.2135
ATP11B	0.580694	0.399425	0.561447	1	0.0838323	0.0747863	0.0917603	84	0.154955	0.144061	91.6168	155.265	5.05155
GNA11	0.580257	0.767785	0.561742	1	0.0369261	0.0277778	0.0449438	37	0.0504371	0.0492063	96.3074	50.5379	3.94232
LAMB2	0.57971	0.190088	0.56211	1	0.107784	0.0982906	0.116105	108	0.173196	0.159732	89.2216	173.543	5.16217
UTP25	0.579491	1.58079	0.562258	1	0.0219561	0.0128205	0.0299625	22	0.0338491	0.0332888	97.8044	33.9168	3.55297
TUSC3	0.578944	0.871076	0.562627	1	0.0349301	0.025641	0.0430712	35	0.0527768	0.0514312	96.507	52.8823	3.9868
DFFA	0.578287	0.715448	0.56307	1	0.0369261	0.0277778	0.0449438	37	0.0556973	0.0542015	96.3074	55.8087	4.03969
BNIP1	0.578178	1.40807	0.563144	1	0.0219561	0.0128205	0.0299625	22	0.0311231	0.0306486	97.8044	31.1853	3.47151
PLAU	0.578178	0.28548	0.563144	1	0.0608782	0.0512821	0.0692884	61	0.0959423	0.0916145	93.9122	96.1341	4.57609
CBWD1	0.578069	0.807052	0.563218	1	0.0369261	0.0277778	0.0449438	37	0.0565893	0.055046	96.3074	56.7024	4.0553
ENPP1	0.577959	1.37481	0.563292	1	0.0219561	0.0128205	0.0299625	22	0.0324906	0.031974	97.8044	32.5556	3.5132
TMEM9	0.577522	0.814012	0.563587	1	0.0369261	0.0277778	0.0449438	37	0.0527693	0.0514241	96.3074	52.8749	3.98666
UBE2A	0.577412	0.274052	0.563661	1	0.174651	0.168803	0.179775	175	0.27859	0.245758	82.5349	279.147	5.63531
CHD7	0.576865	0.650981	0.56403	1	0.0518962	0.042735	0.0599251	52	0.0902577	0.0864141	94.8104	90.4382	4.51566
NHSL2	0.575224	0.53789	0.56514	1	0.0538922	0.0448718	0.0617978	54	0.117756	0.111323	94.6108	117.992	4.77905
MAPK9	0.574787	0.87078	0.565436	1	0.0409182	0.0320513	0.0486891	41	0.058479	0.056833	95.9082	58.596	4.08759
RWDD1	0.574787	0.12386	0.565436	1	0.307385	0.305556	0.308989	308	0.525444	0.422285	69.2615	526.495	6.26814
BMP2K	0.57413	1.56647	0.56588	1	0.0239521	0.0149573	0.0318352	24	0.0391572	0.03841	97.6048	39.2355	3.69475
PHKB	0.573474	0.397828	0.566324	1	0.0838323	0.0747863	0.0917603	84	0.129322	0.121617	91.6168	129.581	4.87199
ZNF107	0.57227	0.589893	0.567139	1	0.0369261	0.0277778	0.0449438	37	0.0790696	0.0760992	96.3074	79.2278	4.38487
SEMA4D	0.572052	0.313548	0.567287	1	0.145709	0.138889	0.151685	146	0.273171	0.241511	85.4291	273.718	5.61574
PITPNC1	0.571286	0.290618	0.567806	1	0.137725	0.130342	0.144195	138	0.219662	0.198574	86.2275	220.102	5.39862
LIMS2	0.571067	0.358276	0.567954	1	0.0918164	0.0833333	0.0992509	92	0.14969	0.139493	90.8184	149.99	5.01721
GRK5	0.570192	0.573509	0.568548	1	0.0578842	0.0491453	0.0655431	58	0.0880991	0.0844322	94.2116	88.2753	4.49172
NSRP1	0.569973	0.413128	0.568696	1	0.132735	0.126068	0.138577	133	0.19814	0.180771	86.7265	198.537	5.296
HABP4	0.569973	0.586759	0.568696	1	0.0369261	0.0277778	0.0449438	37	0.0529341	0.0515806	96.3074	53.0399	3.98972
HAS3	0.569535	24.7528	0.568993	1	0.00898204	0	0.0168539	9	0.0148575	0.0147482	99.1018	14.8872	2.76551
IL10RB-DT	0.569535	25.1262	0.568993	1	0.00898204	0	0.0168539	9	0.0191686	0.0189872	99.1018	19.207	3.00603
FAM157C	0.569535	24.8413	0.568993	1	0.00898204	0	0.0168539	9	0.0157834	0.0156601	99.1018	15.815	2.82227
CREBRF	0.569426	0.235893	0.569067	1	0.205589	0.198718	0.21161	206	0.37164	0.316007	79.4411	372.383	5.9226
BAG3	0.568223	0.817193	0.569884	1	0.0409182	0.0320513	0.0486891	41	0.0574592	0.0558691	95.9082	57.5741	4.07029
NT5DC1	0.568113	0.517402	0.569958	1	0.0558882	0.0470085	0.0636704	56	0.0872501	0.0836517	94.4112	87.4246	4.48215
RING1	0.567566	0.788417	0.57033	1	0.0429142	0.034188	0.0505618	43	0.064021	0.0620552	95.7086	64.1491	4.17668
RBFOX2	0.567566	0.833917	0.57033	1	0.0409182	0.0320513	0.0486891	41	0.0619525	0.0601092	95.9082	62.0764	4.14435
SOX13	0.567347	1.12731	0.570478	1	0.0239521	0.0149573	0.0318352	24	0.0325794	0.03206	97.6048	32.6446	3.51585
JDP2	0.567129	0.73711	0.570627	1	0.0618762	0.0534188	0.0692884	62	0.102477	0.097559	93.8124	102.681	4.64132
TMPO	0.56691	0.295122	0.570775	1	0.112774	0.104701	0.11985	113	0.172413	0.159064	88.7226	172.758	5.15766
EVI2B	0.565925	0.206301	0.571445	1	0.257485	0.254274	0.2603	258	0.559025	0.444061	74.2515	560.143	6.32998
LAMC1	0.565488	0.413586	0.571742	1	0.0518962	0.042735	0.0599251	52	0.0757885	0.0730539	94.8104	75.9401	4.34303
AC091271.1	0.565488	0.545109	0.571742	1	0.0578842	0.0491453	0.0655431	58	0.110538	0.104845	94.2116	110.759	4.71635
COL6A1	0.565488	0.231264	0.571742	1	0.115768	0.106838	0.123596	116	0.192363	0.175937	88.4232	192.748	5.26656
PRKAR2A	0.564941	0.435976	0.572114	1	0.101796	0.0940171	0.108614	102	0.153758	0.143025	89.8204	154.066	5.04385
GPATCH2L	0.564722	0.59062	0.572263	1	0.0658683	0.0576923	0.0730337	66	0.0985995	0.0940362	93.4132	98.7967	4.60314
RNASE6	0.563956	1.20941	0.572784	1	0.0259481	0.017094	0.0337079	26	0.0600102	0.0582785	97.4052	60.1302	4.11301
ZNF268	0.563409	0.841537	0.573156	1	0.0239521	0.0149573	0.0318352	24	0.0305164	0.03006	97.6048	30.5774	3.45244
USP31	0.5633	0.932495	0.573231	1	0.0259481	0.0192308	0.0318352	26	0.0410588	0.0402383	97.4052	41.1409	3.74102
ZFPM2	0.562753	3.5829	0.573603	1	0.010978	0.00213675	0.0187266	11	0.0142516	0.014151	98.9022	14.2801	2.72655
RAB30	0.562643	1.09313	0.573678	1	0.0259481	0.017094	0.0337079	26	0.0353411	0.0347309	97.4052	35.4117	3.59489
C1QTNF12	0.562534	3.40176	0.573752	1	0.010978	0.00213675	0.0187266	11	0.0137413	0.0136477	98.9022	13.7687	2.69251
ARHGEF10	0.562315	0.737451	0.573901	1	0.0239521	0.0149573	0.0318352	24	0.034645	0.0340584	97.6048	34.7143	3.57555
ZCCHC24	0.562315	0.585877	0.573901	1	0.0389222	0.0299145	0.0468165	39	0.050401	0.049172	96.1078	50.5018	3.94162
MRPL52	0.561112	0.203447	0.574721	1	0.173653	0.168803	0.177903	174	0.271597	0.240273	82.6347	272.14	5.60998
ARFGEF2	0.55958	0.96825	0.575766	1	0.0259481	0.017094	0.0337079	26	0.038468	0.0377466	97.4052	38.5449	3.67744
ARPC5	0.558924	0.123288	0.576214	1	0.447106	0.459402	0.43633	448	0.914191	0.649295	55.2894	916.02	6.82113
DCUN1D3	0.558486	0.882786	0.576513	1	0.0259481	0.017094	0.0337079	26	0.0439934	0.0430531	97.4052	44.0813	3.80847
SERPING1	0.558377	0.154825	0.576587	1	0.105788	0.0961538	0.114232	106	0.179628	0.1652	89.4212	179.988	5.19843
PTPRA	0.557611	0.169731	0.57711	1	0.209581	0.200855	0.217228	210	0.340176	0.292801	79.0419	340.857	5.83439
RCAN3	0.557173	0.364884	0.577409	1	0.0978044	0.0897436	0.104869	98	0.1511	0.140718	90.2196	151.403	5.02653
TMUB2	0.557064	1.01031	0.577484	1	0.0548902	0.0470085	0.0617978	55	0.0908458	0.0869534	94.511	91.0275	4.52209
APOBEC3A	0.556955	0.649752	0.577559	1	0.0449102	0.0363248	0.0524345	45	0.112549	0.106653	95.509	112.774	4.73421
USP53	0.556736	0.555066	0.577708	1	0.0598802	0.0512821	0.0674157	60	0.0862202	0.082704	94.012	86.3927	4.47041
AP003086.1	0.555751	2.66483	0.578381	1	0.0129741	0.0042735	0.0205993	13	0.0308523	0.030386	98.7026	30.914	3.46305
C1orf198	0.555532	2.62427	0.578531	1	0.0129741	0.0042735	0.0205993	13	0.0187903	0.018616	98.7026	18.8279	2.98709
GPAT3	0.555532	2.3816	0.578531	1	0.0129741	0.0042735	0.0205993	13	0.0312093	0.0307322	98.7026	31.2717	3.47419
NAV2	0.555313	2.492	0.57868	1	0.0129741	0.0042735	0.0205993	13	0.0177238	0.0175686	98.7026	17.7593	2.93169
NFIX	0.554876	0.696572	0.57898	1	0.0449102	0.0363248	0.0524345	45	0.0712292	0.0688068	95.509	71.3716	4.28181
NAPG	0.554329	0.302375	0.579354	1	0.0978044	0.0897436	0.104869	98	0.151797	0.141324	90.2196	152.101	5.0311
KCTD9	0.554219	0.950952	0.579429	1	0.0279441	0.0192308	0.0355805	28	0.0389563	0.0382167	97.2056	39.0342	3.68973
EPB41L1	0.553891	0.514728	0.579653	1	0.0259481	0.017094	0.0337079	26	0.0405797	0.0397779	97.4052	40.6608	3.72956
MICU3	0.553782	0.802556	0.579728	1	0.0279441	0.0192308	0.0355805	28	0.034417	0.033838	97.2056	34.4858	3.56913
DCUN1D2	0.553563	1.73123	0.579878	1	0.0129741	0.0042735	0.0205993	13	0.0202129	0.0200113	98.7026	20.2533	3.05651
HDLBP	0.553235	0.275426	0.580103	1	0.10479	0.0961538	0.11236	105	0.172724	0.159329	89.521	173.069	5.15945
NFE2L1	0.55236	0.320766	0.580702	1	0.0688623	0.0598291	0.076779	69	0.106302	0.101023	93.1138	106.515	4.67763
NDUFAF6	0.552032	0.495505	0.580927	1	0.0409182	0.0320513	0.0486891	41	0.0607389	0.0589658	95.9082	60.8604	4.12488
TNFRSF1A	0.551813	0.314812	0.581077	1	0.0878244	0.0790598	0.0955056	88	0.159856	0.148296	91.2176	160.176	5.0825
MFSD6	0.551594	0.770443	0.581227	1	0.0469062	0.0384615	0.0543071	47	0.0759671	0.0732199	95.3094	76.119	4.34535
LAMP2	0.551484	0.297514	0.581302	1	0.162675	0.155983	0.168539	163	0.296405	0.259595	83.7325	296.997	5.69708
CTSO	0.551375	0.554231	0.581377	1	0.0409182	0.0320513	0.0486891	41	0.0610304	0.0592406	95.9082	61.1525	4.12959
SLC45A4	0.551375	0.818943	0.581377	1	0.0279441	0.0192308	0.0355805	28	0.0547957	0.0533471	97.2056	54.9053	4.02366
MAP3K4	0.551156	0.712415	0.581527	1	0.0489022	0.0405983	0.0561798	49	0.0776469	0.0747798	95.1098	77.8022	4.36694
SUZ12	0.551047	0.433159	0.581602	1	0.117764	0.111111	0.123596	118	0.191956	0.175596	88.2236	192.34	5.26445
ITIH5	0.5505	0.244006	0.581977	1	0.0688623	0.0598291	0.076779	69	0.10426	0.0991755	93.1138	104.469	4.65841
ZMAT1	0.549515	0.934485	0.582652	1	0.0299401	0.0213675	0.0374532	30	0.0464175	0.0453724	97.006	46.5103	3.86095
LILRA2	0.54875	0.795845	0.583177	1	0.0299401	0.0213675	0.0374532	30	0.0765016	0.0737165	97.006	76.6546	4.35227
NOTCH3	0.548531	0.170884	0.583328	1	0.12475	0.115385	0.132959	125	0.205905	0.18723	87.525	206.317	5.33425
TBXA2R	0.548531	1.98742	0.583328	1	0.0149701	0.00641026	0.0224719	15	0.0177484	0.0175927	98.503	17.7839	2.933
SLC25A13	0.548421	0.814089	0.583403	1	0.0299401	0.0213675	0.0374532	30	0.0416536	0.0408094	97.006	41.7369	3.75506
TTC7B	0.548093	2.10749	0.583628	1	0.0149701	0.00641026	0.0224719	15	0.0198897	0.0196945	98.503	19.9295	3.04116
AP2B1	0.548093	0.22247	0.583628	1	0.163673	0.160256	0.166667	164	0.257616	0.229218	83.6327	258.132	5.55734
AC093495.1	0.548093	2.0335	0.583628	1	0.0149701	0.00641026	0.0224719	15	0.0276918	0.0273153	98.503	27.7471	3.35854
ZKSCAN1	0.547656	0.554431	0.583928	1	0.0698603	0.0619658	0.076779	70	0.103609	0.0985854	93.014	103.816	4.65221
ZNF143	0.547437	0.440487	0.584079	1	0.0429142	0.034188	0.0505618	43	0.0689548	0.0666814	95.7086	69.0928	4.24982
NDUFAF3	0.547327	0.272837	0.584154	1	0.168663	0.162393	0.174157	169	0.256671	0.228466	83.1337	257.184	5.55367
KALRN	0.547218	1.60896	0.584229	1	0.0149701	0.00641026	0.0224719	15	0.0233963	0.0231268	98.503	23.4431	3.19635
CXorf36	0.547108	0.325353	0.584304	1	0.0578842	0.0491453	0.0655431	58	0.0927448	0.0886927	94.2116	92.9302	4.54255
GJA4	0.546999	0.411895	0.584379	1	0.0409182	0.0320513	0.0486891	41	0.0592027	0.0575164	95.9082	59.3211	4.09968
SDCBP2	0.54678	1.60724	0.58453	1	0.0149701	0.00641026	0.0224719	15	0.0237432	0.0234657	98.503	23.7907	3.21047
LINC00877	0.54678	0.56367	0.58453	1	0.0279441	0.0192308	0.0355805	28	0.0616285	0.059804	97.2056	61.7517	4.13919
ITGA5	0.546343	0.81822	0.58483	1	0.0548902	0.0470085	0.0617978	55	0.0949895	0.0907448	94.511	95.1795	4.56622
TAOK3	0.546014	0.196194	0.585056	1	0.176647	0.168803	0.183521	177	0.30474	0.266003	82.3353	305.349	5.72472
TUBB2A	0.545905	0.210508	0.585131	1	0.225549	0.220085	0.230337	226	0.381215	0.322964	77.4451	381.977	5.94798
IFIT3	0.545467	0.224975	0.585432	1	0.102794	0.0940171	0.110487	103	0.194843	0.178014	89.7206	195.232	5.2793
CCDC85A	0.545467	0.475318	0.585432	1	0.0429142	0.034188	0.0505618	43	0.0674296	0.0652535	95.7086	67.5644	4.22777
TECPR2	0.54503	1.03961	0.585733	1	0.0319361	0.0235043	0.0393258	32	0.0641893	0.0622133	96.8064	64.3177	4.17926
PARP1	0.54503	0.281524	0.585733	1	0.118762	0.111111	0.125468	119	0.180357	0.165817	88.1238	180.718	5.20246
LSM14B	0.543827	0.580068	0.586561	1	0.0299401	0.0235043	0.0355805	30	0.0452426	0.044249	97.006	45.333	3.83586
PI3	0.542951	0.689079	0.587163	1	0.0299401	0.0213675	0.0374532	30	0.0815897	0.0784319	97.006	81.7529	4.41586
RNF216	0.542623	0.383929	0.587389	1	0.0788423	0.0705128	0.0861423	79	0.125043	0.117821	92.1158	125.293	4.8386
ZSWIM8	0.542185	0.652232	0.587691	1	0.0469062	0.0384615	0.0543071	47	0.0738917	0.0712891	95.3094	74.0394	4.31801
PRICKLE1	0.541748	1.79898	0.587992	1	0.0169661	0.00854701	0.0243446	17	0.0221045	0.0218638	98.3034	22.1488	3.14194
AC097376.2	0.54131	0.833805	0.588294	1	0.0319361	0.0235043	0.0393258	32	0.0518703	0.0505699	96.8064	51.9741	3.9698
HIST1H2BG	0.541092	1.3598	0.588445	1	0.0169661	0.0106838	0.0224719	17	0.027015	0.0266566	98.3034	27.0691	3.33467
RBPMS2	0.540873	1.61059	0.588595	1	0.0169661	0.00854701	0.0243446	17	0.0251449	0.024834	98.3034	25.1952	3.26558
ATP6V1C1	0.540763	1.12076	0.588671	1	0.0339321	0.025641	0.0411985	34	0.0568644	0.0553064	96.6068	56.9781	4.06007
LZTR1	0.540435	1.72609	0.588897	1	0.0169661	0.00854701	0.0243446	17	0.0242822	0.0239921	98.3034	24.3307	3.23202
IER2	0.539779	-0.0381346	0.58935	1	0.743513	0.771368	0.719101	745	1.91885	1.07119	25.6487	1922.68	7.562
SEC16A	0.539779	0.841329	0.58935	1	0.0319361	0.0235043	0.0393258	32	0.0510598	0.049799	96.8064	51.162	3.95435
PXDN	0.539122	0.380549	0.589802	1	0.0449102	0.0363248	0.0524345	45	0.0617341	0.0599035	95.509	61.8575	4.14087
SLC38A11	0.538247	1.51515	0.590406	1	0.0169661	0.00854701	0.0243446	17	0.0213859	0.0211604	98.3034	21.4287	3.11034
PPRC1	0.538028	1.04591	0.590558	1	0.0169661	0.0106838	0.0224719	17	0.0225853	0.022334	98.3034	22.6304	3.16254
[truncated: 16,553 more rows]

## Sheet: Mesenchymal Cells
Gene_name	scores	logfoldchanges	pvals	pvals_adj	pct	pct.1	pct.2	n_cells_by_counts	mean_counts	log1p_mean_counts	pct_dropout_by_counts	total_counts	log1p_total_counts
[truncated: 17,989 more rows]

[truncated: 3 more sheets: Monocyte Cells, Myogenic Cells, Pericyte Cells]
