# Supplementary material for: Single-cell sequencing deconvolutes cellular responses to exercise in human skeletal muscle
Source: Commun Biol. 2022 Oct 22;5:1121. doi: 10.1038/s42003-022-04088-z (PMC9588010; doi:10.1038/s42003-022-04088-z)
Supplement: Supplementary file 9 — Supplementary Data 6 [file 42003_2022_4088_MOESM9_ESM.xlsx]

## Sheet: GO - exercise effect
Subpopulation	Cell_type	Description	GeneRatio	BgRatio	pvalue	p.adjust	qvalue	geneID
ESAM+ endothelial cells	endothelial	GO_ESTABLISHMENT_OF_PROTEIN_LOCALIZATION_TO_ENDOPLASMIC_RETICULUM	35/184	101/4550	1.19495e-24	2.13896e-21	1.6679e-21	6727/6234/6132/6134/6223/6208/2197/6181/6209/6158/9349/7095/6187/6122/6130/6141/6205/6159/6203/6176/6202/6143/6222/6125/6206/6188/6167/6193/6152/6137/6227/7311/6235/25873/6233
ESAM+ endothelial cells	endothelial	GO_PROTEIN_LOCALIZATION_TO_ENDOPLASMIC_RETICULUM	36/184	113/4550	6.85698e-24	4.64933e-21	3.62541e-21	6727/6234/6132/6134/6223/6208/2197/6181/6209/6158/9349/7095/6187/6122/6130/6141/6205/6159/6203/6176/6202/6143/6222/6125/6206/6188/6167/6193/6152/2923/6137/6227/7311/6235/25873/6233
ESAM+ endothelial cells	endothelial	GO_PROTEIN_TARGETING_TO_MEMBRANE	37/184	121/4550	7.79218e-24	4.64933e-21	3.62541e-21	302/6727/6711/6234/6132/6134/6223/6208/2197/6181/6209/6158/9349/7095/6187/6122/6130/6141/6205/6159/6203/6176/6202/6143/6222/6125/6206/6188/6167/6193/6152/6137/6227/7311/6235/25873/6233
ESAM+ endothelial cells	endothelial	GO_NUCLEAR_TRANSCRIBED_MRNA_CATABOLIC_PROCESS_NONSENSE_MEDIATED_DECAY	33/184	106/4550	1.46462e-21	6.55416e-19	5.11074e-19	6234/6132/6134/6223/6208/2197/6181/6209/6158/9349/6187/6122/6130/6141/6205/6159/6203/6176/6202/6143/6222/6125/6206/6188/6167/6193/6152/6137/6227/7311/6235/25873/6233
ESAM+ endothelial cells	endothelial	GO_MULTI_ORGANISM_METABOLIC_PROCESS	33/184	108/4550	2.85228e-21	1.02111e-18	7.96235e-19	6234/6132/6134/6223/6208/2197/6181/6209/6158/9349/6187/6122/6130/6141/6205/6159/6203/6176/6202/6143/6222/6125/6206/6188/6167/6193/6152/6137/6227/7311/6235/25873/6233
ESAM+ endothelial cells	endothelial	GO_TRANSLATIONAL_INITIATION	35/184	129/4550	1.24918e-20	3.72673e-18	2.906e-18	10209/6234/6132/6134/6223/6208/2197/6181/6209/6158/9349/6187/6122/6130/6141/6205/6159/6203/6176/6202/6143/6222/6125/6206/6188/6167/6193/6152/6137/6227/7311/6235/25873/27335/6233
ESAM+ endothelial cells	endothelial	GO_ESTABLISHMENT_OF_PROTEIN_LOCALIZATION_TO_MEMBRANE	39/184	180/4550	3.87812e-19	9.9169e-17	7.73291e-17	3320/6281/302/6727/6711/6234/6132/6134/6223/6208/2197/6181/6209/6158/9349/7095/6187/6122/6130/6141/6205/6159/6203/6176/6202/6143/6222/6125/6206/6188/6167/6193/6152/6137/6227/7311/6235/25873/6233
ESAM+ endothelial cells	endothelial	GO_PROTEIN_LOCALIZATION_TO_MEMBRANE	42/184	214/4550	6.99872e-19	1.56596e-16	1.22109e-16	3320/6281/302/10979/6727/5879/6711/6234/6132/6134/6223/6208/2197/6181/6209/6158/9349/7095/6187/6122/6130/6141/6205/6159/6203/6176/6202/6143/6222/6125/6206/2013/6188/6167/6193/6152/6137/6227/7311/6235/25873/6233
ESAM+ endothelial cells	endothelial	GO_VIRAL_LIFE_CYCLE	40/184	196/4550	1.26217e-18	2.51032e-16	1.95747e-16	3326/8692/7314/975/3688/6234/7316/6132/6134/6223/6208/2197/3303/6181/6209/6158/9349/6187/6122/6130/6141/6205/6159/6203/6176/6202/6143/6222/6125/6206/6188/6167/6193/6152/6137/6227/7311/6235/25873/6233
ESAM+ endothelial cells	endothelial	GO_PROTEIN_TARGETING	45/184	253/4550	1.88126e-18	3.36746e-16	2.62585e-16	3320/10628/302/6727/6711/6234/11140/6132/6134/6223/6208/2197/6181/7529/6209/6158/9349/7095/6187/6122/7531/6130/6141/4792/6205/6159/6203/6176/3312/6202/6143/6222/6125/6206/6188/6167/6193/6152/2923/6137/6227/7311/6235/25873/6233
ESAM+ endothelial cells	endothelial	GO_ESTABLISHMENT_OF_PROTEIN_LOCALIZATION_TO_ORGANELLE	41/184	230/4550	7.75185e-17	1.26144e-14	9.83632e-15	3320/10628/6727/6711/6234/6132/6134/6223/6208/2197/6181/6209/6158/9349/7095/6187/6122/6130/6141/4792/6205/6159/6203/6176/3312/6202/6143/6222/6125/6206/6188/6167/6193/6152/2923/6137/6227/7311/6235/25873/6233
ESAM+ endothelial cells	endothelial	GO_INTERSPECIES_INTERACTION_BETWEEN_ORGANISMS	54/184	418/4550	1.07695e-15	1.60646e-13	1.25267e-13	3326/387/2040/8692/7314/975/1072/5688/3688/6234/7316/6132/6134/6223/6208/2197/3303/6181/7529/6209/6158/7431/10163/8837/9349/6187/6122/7531/6130/6141/4792/6205/8655/6159/6203/6176/3312/6202/6143/6222/6125/6206/10399/6188/6167/6193/6152/6137/6227/7311/6235/25873/5479/6233
ESAM+ endothelial cells	endothelial	GO_RRNA_METABOLIC_PROCESS	33/184	159/4550	1.19549e-15	1.6461e-13	1.28358e-13	6234/6132/6134/6223/6208/2197/6181/6209/6158/9349/6187/6122/6130/6141/6205/6159/6203/6176/6202/6143/6222/6125/6206/6188/6167/6193/6152/6137/6227/7311/6235/25873/6233
ESAM+ endothelial cells	endothelial	GO_RNA_CATABOLIC_PROCESS	33/184	162/4550	2.14982e-15	2.7487e-13	2.14335e-13	6234/6132/6134/6223/6208/2197/6181/6209/6158/9349/6187/6122/6130/6141/6205/6159/6203/6176/6202/6143/6222/6125/6206/6188/6167/6193/6152/6137/6227/7311/6235/25873/6233
ESAM+ endothelial cells	endothelial	GO_PROTEIN_LOCALIZATION_TO_ORGANELLE	46/184	323/4550	6.16152e-15	7.35275e-13	5.73346e-13	3320/10628/6727/5552/975/6711/6234/6132/6134/4904/6223/6208/2197/6181/6209/6158/811/9349/7095/6187/6122/6130/6141/4792/6205/6159/3301/6203/6176/3312/6202/6143/6222/6125/6206/6188/6167/6193/6152/2923/6137/6227/7311/6235/25873/6233
ESAM+ endothelial cells	endothelial	GO_SINGLE_ORGANISM_CELLULAR_LOCALIZATION	53/184	434/4550	2.48019e-14	2.77471e-12	2.16364e-12	3320/10628/6281/302/10979/6727/966/7314/5879/3688/81/6711/6234/6132/6134/4627/6223/6208/2197/6181/6209/6158/9349/7095/6187/6122/6130/6141/4792/6205/6159/6203/6176/998/3312/6202/6143/6222/6125/6206/2013/6188/6167/6193/6152/2923/375/6137/6227/7311/6235/25873/6233
ESAM+ endothelial cells	endothelial	GO_MEMBRANE_ORGANIZATION	52/184	432/4550	8.64776e-14	9.10558e-12	7.10027e-12	3320/6281/302/10979/6727/966/8692/5879/3688/6711/6234/2934/6132/6134/4627/6223/6208/2197/3303/6181/7529/6209/6158/9349/7095/6187/6122/7531/6130/6141/6205/8655/6159/6203/6176/6202/6143/6222/6125/6206/2013/6188/6167/6193/6152/375/6137/6227/7311/6235/25873/6233
ESAM+ endothelial cells	endothelial	GO_RIBOSOME_BIOGENESIS	33/184	184/4550	1.06673e-13	1.0608e-11	8.2718e-12	6234/6132/6134/6223/6208/2197/6181/6209/6158/9349/6187/6122/6130/6141/6205/6159/6203/6176/6202/6143/6222/6125/6206/6188/6167/6193/6152/6137/6227/7311/6235/25873/6233
ESAM+ endothelial cells	endothelial	GO_NCRNA_PROCESSING	34/184	196/4550	1.18924e-13	1.12039e-11	8.73648e-12	6234/6132/6134/6223/6208/2197/6181/6209/6158/3181/9349/6187/6122/6130/6141/6205/6159/6203/6176/6202/6143/6222/6125/6206/6188/6167/6193/6152/6137/6227/7311/6235/25873/6233
ESAM+ endothelial cells	endothelial	GO_ORGANIC_CYCLIC_COMPOUND_CATABOLIC_PROCESS	34/184	212/4550	1.27139e-12	1.13789e-10	8.87296e-11	6234/6132/6134/6223/6208/2197/6181/6209/6158/9349/6187/6122/6130/6141/6205/6159/6203/6176/6202/6143/6222/6125/6206/4245/6188/6167/6193/6152/6137/6227/7311/6235/25873/6233
ESAM+ endothelial cells	endothelial	GO_INTRACELLULAR_PROTEIN_TRANSPORT	49/184	423/4550	2.49341e-12	2.12533e-10	1.65727e-10	3320/10628/302/6727/3688/6711/6234/11140/6132/6134/6223/6208/2197/6181/7529/6209/6158/7184/811/9349/7095/6187/6122/7531/6130/6141/4792/6205/8655/6159/6203/6176/3312/6202/6143/6222/6125/6206/6188/6167/6193/6152/2923/6137/6227/7311/6235/25873/6233
ESAM+ endothelial cells	endothelial	GO_AMIDE_BIOSYNTHETIC_PROCESS	39/184	283/4550	3.2476e-12	2.64236e-10	2.06044e-10	10209/7453/6234/6132/6134/6223/6208/2197/6181/6209/6158/9349/6187/6122/6130/6141/6205/1915/6159/6203/6176/6202/6143/6222/6125/6206/6188/6167/6193/6152/1933/1936/6137/6227/7311/6235/25873/27335/6233
ESAM+ endothelial cells	endothelial	GO_NCRNA_METABOLIC_PROCESS	36/184	255/4550	1.26293e-11	9.8289e-10	7.66428e-10	7453/6234/6132/6134/6223/6208/2197/6181/6209/6158/3181/9349/6187/6122/6130/6141/6205/6159/6203/6176/6202/6143/6222/6125/6206/6188/6167/6193/6152/6137/6227/7311/6235/25873/6233/5441
ESAM+ endothelial cells	endothelial	GO_PEPTIDE_METABOLIC_PROCESS	40/184	317/4550	2.87603e-11	2.14504e-09	1.67264e-09	10209/7453/1192/6234/6132/6134/6223/6208/2197/6181/6209/6158/9349/6187/6122/6130/6141/6205/1915/6159/6203/6176/6202/6143/6222/6125/6206/6188/6167/6193/6152/1933/1936/6137/6227/7311/6235/25873/27335/6233
ESAM+ endothelial cells	endothelial	GO_CELLULAR_AMIDE_METABOLIC_PROCESS	40/184	351/4550	7.01279e-10	5.02116e-08	3.91535e-08	10209/7453/1192/6234/6132/6134/6223/6208/2197/6181/6209/6158/9349/6187/6122/6130/6141/6205/1915/6159/6203/6176/6202/6143/6222/6125/6206/6188/6167/6193/6152/1933/1936/6137/6227/7311/6235/25873/27335/6233
ESAM+ endothelial cells	endothelial	GO_RIBONUCLEOPROTEIN_COMPLEX_BIOGENESIS	34/184	268/4550	1.00494e-09	6.91865e-08	5.39496e-08	6234/6132/6134/6223/6208/2197/6181/6209/6158/9349/6187/6122/6130/6141/6205/6159/6203/6176/6202/6143/6222/6125/6206/6188/6167/6193/6152/6137/6227/7311/6235/25873/27335/6233
ESAM+ endothelial cells	endothelial	GO_MRNA_METABOLIC_PROCESS	41/184	394/4550	6.61796e-09	4.38746e-07	3.42121e-07	6234/6132/6134/4904/6223/6208/2197/6181/6209/6158/220988/3181/9349/6187/6122/6130/6141/6205/6159/3958/6203/6176/3312/6202/2521/6143/6222/6125/6206/6188/6167/6193/59286/6152/6137/6227/7311/6235/25873/6233/5441
ESAM+ endothelial cells	endothelial	GO_ORGANONITROGEN_COMPOUND_BIOSYNTHETIC_PROCESS	43/184	434/4550	1.17504e-08	7.51189e-07	5.85755e-07	10209/2171/7453/6234/6132/6134/2987/6223/6208/2197/6181/6209/6158/4946/9349/6187/6122/6130/6141/6205/1915/6159/6203/6176/6202/6143/6222/6125/6206/514/6188/6167/6193/6152/1933/1936/6137/6227/7311/6235/25873/27335/6233
ESAM+ endothelial cells	endothelial	GO_ACTIN_FILAMENT_BASED_PROCESS	26/184	193/4550	3.47855e-08	2.1471e-06	1.67425e-06	9168/4637/387/7171/2037/7168/1072/5879/3688/81/2934/10109/11034/4627/5216/301/7184/7431/811/10163/8837/8655/998/2013/375/7170
ESAM+ endothelial cells	endothelial	GO_MOVEMENT_OF_CELL_OR_SUBCELLULAR_COMPONENT	38/184	409/4550	5.55899e-07	3.31686e-05	2.58639e-05	3320/4637/387/7171/389/5175/60/7314/7168/4478/5879/3688/81/6711/10109/10383/4627/2113/6223/57142/4208/3895/301/7431/10163/7531/9592/8655/800/3301/3958/998/967/694/7295/2013/3491/7170
ESAM+ endothelial cells	endothelial	GO_RNA_PROCESSING	41/184	468/4550	8.83245e-07	5.10003e-05	3.97685e-05	6234/6132/6134/4904/6223/6208/2197/6181/6209/6158/220988/3181/9349/6187/6122/6130/6141/6205/6159/3958/6203/6176/3312/6202/2521/6143/6222/6125/6206/6188/6167/6193/59286/6152/6137/6227/7311/6235/25873/6233/5441
ESAM+ endothelial cells	endothelial	GO_POSITIVE_REGULATION_OF_CELL_DEATH	27/184	255/4550	2.70439e-06	0.000151277	0.000117961	7078/10628/8743/8692/7314/5879/3688/2934/7316/3429/4208/7529/301/308/4616/7531/8655/3301/998/694/10399/6188/3491/6659/2923/7311/6233
ESAM+ endothelial cells	endothelial	GO_RESPONSE_TO_WOUNDING	23/184	202/4550	4.71287e-06	0.000255638	0.000199339	7078/387/389/966/60/7168/2171/975/5879/3021/1192/2934/4627/2113/301/308/3956/8837/10627/998/3659/1316/3491
ESAM+ endothelial cells	endothelial	GO_ACTIN_FILAMENT_ORGANIZATION	13/184	77/4550	9.58508e-06	0.000504626	0.000393493	9168/387/1072/5879/3688/81/2934/10109/11034/7184/998/2013/375
ESAM+ endothelial cells	endothelial	GO_MUSCLE_SYSTEM_PROCESS	14/184	89/4550	1.01302e-05	0.000518087	0.000403989	801/3320/4637/7171/103910/7168/2934/4208/7431/8837/10627/800/7170/805
ESAM+ endothelial cells	endothelial	GO_WOUND_HEALING	20/184	168/4550	1.05523e-05	0.000524683	0.000409133	7078/387/389/966/60/7168/5879/3021/1192/2934/4627/2113/301/308/8837/10627/998/3659/1316/3491
ESAM+ endothelial cells	endothelial	GO_DNA_DAMAGE_RESPONSE_DETECTION_OF_DNA_DAMAGE	7/184	21/4550	1.13406e-05	0.000548638	0.000427812	7314/7316/3301/6188/6659/7311/6233
ESAM+ endothelial cells	endothelial	GO_REGULATION_OF_NECROTIC_CELL_DEATH	6/184	15/4550	1.48839e-05	0.000701109	0.000546704	7314/7316/8531/8837/7311/6233
ESAM+ endothelial cells	endothelial	GO_ACTIN_FILAMENT_BASED_MOVEMENT	9/184	39/4550	1.76154e-05	0.000808502	0.000630446	4637/7171/7168/81/4627/7431/10163/2013/7170
ESAM+ endothelial cells	endothelial	GO_NUCLEOTIDE_BINDING_DOMAIN_LEUCINE_RICH_REPEAT_CONTAINING_RECEPTOR_SIGNALING_PATHWAY	5/184	10/4550	2.18898e-05	0.000979571	0.000763841	7314/7316/4792/7311/6233
ESAM+ endothelial cells	endothelial	GO_POSITIVE_REGULATION_OF_TRANSPORT	29/184	319/4550	2.33281e-05	0.00101847	0.000794173	801/3320/3326/302/387/2040/4023/8692/4478/3688/81/6711/7529/301/1815/6158/4946/811/7531/4792/8655/3958/998/967/10399/59286/6659/375/805
ESAM+ endothelial cells	endothelial	GO_PHAGOCYTOSIS	12/184	72/4550	2.4453e-05	0.00104216	0.000812648	3320/306/3326/5175/60/5879/2934/10109/4627/301/10163/998
ESAM+ endothelial cells	endothelial	GO_FC_RECEPTOR_SIGNALING_PATHWAY	15/184	110/4550	2.86838e-05	0.00119405	0.000931083	801/3320/3326/60/7314/5879/5688/7316/10109/10163/4792/998/7311/805/6233
ESAM+ endothelial cells	endothelial	GO_REGULATION_OF_IMMUNE_SYSTEM_PROCESS	38/184	487/4550	3.79492e-05	0.00154384	0.00120384	801/3320/3326/2040/966/60/7314/975/4478/221395/5879/5688/3688/146894/2934/11140/7316/10109/2113/6223/3303/4208/301/308/7184/3956/2280/811/10163/4792/3958/998/3659/375/7311/805/6233/3485
ESAM+ endothelial cells	endothelial	GO_CELL_CYCLE_G2_M_PHASE_TRANSITION	11/184	64/4550	4.00115e-05	0.00155553	0.00121296	801/3320/7846/7314/7316/10383/7531/8655/7311/805/6233
ESAM+ endothelial cells	endothelial	GO_ENERGY_RESERVE_METABOLIC_PROCESS	7/184	25/4550	4.08436e-05	0.00155553	0.00121296	801/7314/221395/7316/7311/805/6233
ESAM+ endothelial cells	endothelial	GO_SUBSTANTIA_NIGRA_DEVELOPMENT	7/184	25/4550	4.08436e-05	0.00155553	0.00121296	801/387/60/7531/8655/998/805
ESAM+ endothelial cells	endothelial	GO_REGULATION_OF_IMMUNE_RESPONSE	28/184	313/4550	4.41566e-05	0.00164667	0.00128403	801/3320/3326/966/60/7314/975/5879/5688/3688/146894/11140/7316/10109/6223/3303/4208/301/7184/2280/10163/4792/3958/998/3659/7311/805/6233
ESAM+ endothelial cells	endothelial	GO_REGULATION_OF_INTRACELLULAR_TRANSPORT	24/184	254/4550	6.90199e-05	0.00247229	0.00192782	801/3320/3326/387/2040/8692/5052/4478/3303/3429/7529/6158/4946/2280/7531/4792/8655/998/10399/7295/59286/6659/375/805
ESAM+ endothelial cells	endothelial	GO_NEURAL_NUCLEUS_DEVELOPMENT	7/184	27/4550	7.04332e-05	0.00247229	0.00192782	801/387/60/7531/8655/998/805
ESAM+ endothelial cells	endothelial	GO_REGULATION_OF_SUBSTRATE_ADHESION_DEPENDENT_CELL_SPREADING	6/184	19/4550	7.04397e-05	0.00247229	0.00192782	6281/5879/81/10109/811/998
ESAM+ endothelial cells	endothelial	GO_REGULATION_OF_PROTEIN_LOCALIZATION	31/184	376/4550	8.04659e-05	0.00276989	0.00215988	3320/3326/387/2040/4023/8692/5552/5052/4478/3688/6711/2934/3429/7529/301/1815/308/6158/4946/2280/7531/4792/8655/3301/998/3312/10399/7295/59286/6659/375
ESAM+ endothelial cells	endothelial	GO_REGULATION_OF_TRANSMEMBRANE_TRANSPORT	13/184	94/4550	8.58236e-05	0.00282582	0.00220349	801/2040/81/1192/4208/1815/4946/2280/7531/3958/79026/375/805
ESAM+ endothelial cells	endothelial	GO_POSITIVE_REGULATION_OF_CELL_SUBSTRATE_ADHESION	8/184	37/4550	8.65133e-05	0.00282582	0.00220349	6281/5879/3688/10109/811/998/2013/3491
ESAM+ endothelial cells	endothelial	GO_POSITIVE_REGULATION_OF_INTRACELLULAR_TRANSPORT	17/184	149/4550	8.68268e-05	0.00282582	0.00220349	801/3320/3326/387/2040/8692/4478/7529/6158/4946/7531/8655/998/10399/59286/375/805
ESAM+ endothelial cells	endothelial	GO_REGULATION_OF_ANATOMICAL_STRUCTURE_MORPHOGENESIS	32/184	396/4550	8.96496e-05	0.00286559	0.0022345	54873/306/6281/387/10979/103910/7314/7168/1072/4478/5879/5688/7453/81/2934/7316/10109/4627/5216/2113/57142/4208/301/811/8837/998/989/694/10399/2013/7311/6233
ESAM+ endothelial cells	endothelial	GO_POSITIVE_REGULATION_OF_SUBSTRATE_ADHESION_DEPENDENT_CELL_SPREADING	5/184	13/4550	0.000101194	0.00317785	0.00247799	6281/5879/10109/811/998
ESAM+ endothelial cells	endothelial	GO_RIBOSOME_ASSEMBLY	8/184	38/4550	0.000105841	0.00326647	0.0025471	6134/6223/6208/6209/6122/6125/6193/6152
ESAM+ endothelial cells	endothelial	GO_POSITIVE_REGULATION_OF_KINASE_ACTIVITY	19/184	182/4550	0.000111879	0.0033943	0.00264677	801/3326/387/2771/7314/975/5879/7316/1815/4616/6176/998/7295/2013/6188/3491/7311/805/6233
ESAM+ endothelial cells	endothelial	GO_IMMUNE_RESPONSE_REGULATING_CELL_SURFACE_RECEPTOR_SIGNALING_PATHWAY	16/184	140/4550	0.00013838	0.00412833	0.00321915	801/3320/3326/60/7314/5879/5688/7316/10109/4208/10163/4792/998/7311/805/6233
ESAM+ endothelial cells	endothelial	GO_POSITIVE_REGULATION_OF_CELL_ADHESION	15/184	126/4550	0.000141891	0.0041308	0.00322107	6281/966/7168/5879/3688/10109/2113/301/3956/811/998/967/2013/3491/3485
ESAM+ endothelial cells	endothelial	GO_CYTOSKELETON_ORGANIZATION	27/184	317/4550	0.000143078	0.0041308	0.00322107	9168/387/2037/7168/1072/10376/5879/3688/81/2934/10109/11034/4627/5216/6867/301/2597/7184/7431/811/10163/8837/8655/998/2013/6188/375
ESAM+ endothelial cells	endothelial	GO_NON_CANONICAL_WNT_SIGNALING_PATHWAY	11/184	74/4550	0.000157915	0.00448678	0.00349866	801/387/7314/5879/5688/7316/5216/998/7311/805/6233
ESAM+ endothelial cells	endothelial	GO_REGULATION_OF_METAL_ION_TRANSPORT	12/184	87/4550	0.000165803	0.00457381	0.00356652	801/2040/2771/81/1815/2280/7531/3958/967/79026/375/805
ESAM+ endothelial cells	endothelial	GO_DETECTION_OF_STIMULUS	9/184	51/4550	0.000166088	0.00457381	0.00356652	801/7314/7316/3301/6188/6659/7311/805/6233
ESAM+ endothelial cells	endothelial	GO_ERBB2_SIGNALING_PATHWAY	6/184	22/4550	0.00017499	0.0046751	0.0036455	3320/7314/11140/7316/7311/6233
ESAM+ endothelial cells	endothelial	GO_REGULATION_OF_TUMOR_NECROSIS_FACTOR_MEDIATED_SIGNALING_PATHWAY	6/184	22/4550	0.00017499	0.0046751	0.0036455	7314/7316/3303/10399/7311/6233
ESAM+ endothelial cells	endothelial	GO_REGULATION_OF_CELL_SUBSTRATE_ADHESION	10/184	63/4550	0.000180885	0.00470341	0.00366758	6281/5879/3688/81/10109/3956/811/998/2013/3491
ESAM+ endothelial cells	endothelial	GO_REGULATION_OF_I_KAPPAB_KINASE_NF_KAPPAB_SIGNALING	13/184	101/4550	0.000181305	0.00470341	0.00366758	387/389/8743/7314/5052/7316/3956/2280/8837/4792/1936/7311/6233
ESAM+ endothelial cells	endothelial	GO_RESPONSE_TO_TRANSFORMING_GROWTH_FACTOR_BETA	10/184	64/4550	0.000206972	0.00529258	0.004127	387/10979/8692/7314/3688/7316/4208/2280/7311/6233
ESAM+ endothelial cells	endothelial	GO_POSTTRANSCRIPTIONAL_REGULATION_OF_GENE_EXPRESSION	23/184	257/4550	0.000225572	0.00561213	0.00437617	10209/7314/5688/26135/11140/7316/4904/8531/6208/3303/7529/2597/811/3181/6203/3312/10399/6188/6193/6659/7311/27335/6233
ESAM+ endothelial cells	endothelial	GO_MUSCLE_CONTRACTION	11/184	77/4550	0.00022705	0.00561213	0.00437617	801/3320/4637/7171/103910/7168/7431/10627/800/7170/805
ESAM+ endothelial cells	endothelial	GO_GLUCAN_METABOLIC_PROCESS	6/184	23/4550	0.000228874	0.00561213	0.00437617	801/7314/7316/7311/805/6233
ESAM+ endothelial cells	endothelial	GO_REGULATION_OF_CATION_TRANSMEMBRANE_TRANSPORT	9/184	54/4550	0.000261409	0.00632327	0.0049307	801/2040/81/1815/2280/7531/79026/375/805
ESAM+ endothelial cells	endothelial	GO_REGULATION_OF_KINASE_ACTIVITY	25/184	295/4550	0.000279755	0.00665197	0.00518701	801/3326/387/2771/8692/7314/975/5879/11140/7316/1815/4616/1028/3301/6176/998/10399/7295/2013/6188/3491/2167/7311/805/6233
ESAM+ endothelial cells	endothelial	GO_CELL_MOTILITY	23/184	261/4550	0.000283488	0.00665197	0.00518701	3320/387/389/5175/4478/5879/3688/4627/2113/6223/57142/4208/301/10163/7531/9592/3301/3958/998/967/694/2013/3491
ESAM+ endothelial cells	endothelial	GO_POSITIVE_REGULATION_OF_I_KAPPAB_KINASE_NF_KAPPAB_SIGNALING	11/184	79/4550	0.000286146	0.00665197	0.00518701	387/389/8743/7314/7316/3956/2280/8837/1936/7311/6233
ESAM+ endothelial cells	endothelial	GO_REGULATION_OF_CATION_CHANNEL_ACTIVITY	6/184	24/4550	0.00029502	0.00677033	0.0052793	801/2040/1815/2280/79026/805
ESAM+ endothelial cells	endothelial	GO_CYTOPLASMIC_PATTERN_RECOGNITION_RECEPTOR_SIGNALING_PATHWAY	5/184	16/4550	0.00031096	0.00695773	0.00542544	7314/7316/4792/7311/6233
ESAM+ endothelial cells	endothelial	GO_POSITIVE_REGULATION_OF_ACTIN_FILAMENT_BUNDLE_ASSEMBLY	5/184	16/4550	0.00031096	0.00695773	0.00542544	6281/387/7168/5879/5216
ESAM+ endothelial cells	endothelial	GO_RESPONSE_TO_ABIOTIC_STIMULUS	28/184	352/4550	0.000341555	0.00754795	0.00588567	7078/9124/3320/10628/3326/4023/8692/7314/2034/5879/3688/81/7316/8531/10974/2113/3303/301/1815/7184/4792/3301/3659/7295/1936/7311/6233/3485
ESAM+ endothelial cells	endothelial	GO_ACTIN_MEDIATED_CELL_CONTRACTION	6/184	25/4550	0.000375286	0.00819222	0.00638805	4637/7171/7168/7431/2013/7170
ESAM+ endothelial cells	endothelial	GO_NEGATIVE_REGULATION_OF_TRANSPORT	16/184	155/4550	0.000451543	0.00970003	0.0075638	801/302/5552/5879/3303/301/1815/308/4946/2280/4792/3958/10399/7295/6659/805
ESAM+ endothelial cells	endothelial	GO_REGULATION_OF_TRANSPORTER_ACTIVITY	9/184	58/4550	0.000455197	0.00970003	0.0075638	801/2040/81/4208/1815/2280/7531/79026/805
ESAM+ endothelial cells	endothelial	GO_LOCOMOTION	27/184	341/4550	0.000474598	0.00999447	0.00779339	3320/387/389/8692/5175/975/4478/5879/3688/6711/4627/2113/6223/3303/57142/4208/301/10163/7531/9592/3301/3958/998/967/694/2013/3491
ESAM+ endothelial cells	endothelial	GO_REGULATION_OF_CELLULAR_LOCALIZATION	33/184	453/4550	0.000494783	0.0102984	0.00803038	801/3320/3326/387/2040/4023/8692/5552/5052/4478/3688/6711/2934/3303/3429/4208/7529/301/1815/308/6158/4946/2280/7531/4792/8655/998/10399/7295/59286/6659/375/805
ESAM+ endothelial cells	endothelial	GO_POSITIVE_REGULATION_OF_BINDING	9/184	59/4550	0.000518707	0.0104834	0.00817465	801/3326/6281/302/4208/2280/8721/7295/805
ESAM+ endothelial cells	endothelial	GO_REGULATION_OF_ESTABLISHMENT_OF_PLANAR_POLARITY	9/184	59/4550	0.000518707	0.0104834	0.00817465	387/7314/5879/5688/7316/5216/998/7311/6233
ESAM+ endothelial cells	endothelial	GO_REGULATION_OF_CELLULAR_PROTEIN_LOCALIZATION	22/184	255/4550	0.000521242	0.0104834	0.00817465	3320/3326/387/2040/8692/5052/4478/3688/6711/2934/3429/7529/6158/4946/7531/4792/8655/998/10399/7295/59286/6659
ESAM+ endothelial cells	endothelial	GO_TRANSMEMBRANE_RECEPTOR_PROTEIN_SERINE_THREONINE_KINASE_SIGNALING_PATHWAY	10/184	73/4550	0.000618824	0.0122835	0.00957832	387/10979/7314/3688/6711/7316/7431/2280/7311/6233
ESAM+ endothelial cells	endothelial	GO_POSITIVE_REGULATION_OF_CELLULAR_PROTEIN_LOCALIZATION	16/184	160/4550	0.000644341	0.0122835	0.00957832	3320/3326/387/2040/8692/4478/3688/6711/7529/6158/4946/7531/8655/998/10399/59286
ESAM+ endothelial cells	endothelial	GO_REGULATION_OF_PROTEIN_STABILITY	13/184	115/4550	0.000660238	0.0122835	0.00957832	3320/3326/975/2934/11140/5216/3303/2597/811/998/3312/6659/5479
ESAM+ endothelial cells	endothelial	GO_TRANSFORMING_GROWTH_FACTOR_BETA_RECEPTOR_SIGNALING_PATHWAY	8/184	49/4550	0.000666545	0.0122835	0.00957832	387/10979/7314/3688/7316/2280/7311/6233
ESAM+ endothelial cells	endothelial	GO_POSITIVE_REGULATION_OF_APOPTOTIC_SIGNALING_PATHWAY	11/184	87/4550	0.000668685	0.0122835	0.00957832	7078/8743/8692/7314/2934/7529/7531/8655/10399/6188/2923
ESAM+ endothelial cells	endothelial	GO_ERROR_FREE_TRANSLESION_SYNTHESIS	4/184	11/4550	0.000683222	0.0122835	0.00957832	7314/7316/7311/6233
ESAM+ endothelial cells	endothelial	GO_ERROR_PRONE_TRANSLESION_SYNTHESIS	4/184	11/4550	0.000683222	0.0122835	0.00957832	7314/7316/7311/6233
ESAM+ endothelial cells	endothelial	GO_MEMBRANE_ASSEMBLY	4/184	11/4550	0.000683222	0.0122835	0.00957832	6281/302/6711/2013
ESAM+ endothelial cells	endothelial	GO_MYD88_DEPENDENT_TOLL_LIKE_RECEPTOR_SIGNALING_PATHWAY	4/184	11/4550	0.000683222	0.0122835	0.00957832	7314/7316/7311/6233
ESAM+ endothelial cells	endothelial	GO_MIDBRAIN_DEVELOPMENT	7/184	38/4550	0.000686229	0.0122835	0.00957832	801/387/60/7531/8655/998/805
ESAM+ endothelial cells	endothelial	GO_RIBOSOMAL_SMALL_SUBUNIT_BIOGENESIS	7/184	38/4550	0.000686229	0.0122835	0.00957832	6234/6223/6208/6209/6202/6193/6227
ESAM+ endothelial cells	endothelial	GO_IMMUNE_RESPONSE	23/184	278/4550	0.00070229	0.0124465	0.00970543	9235/10410/306/10581/8743/64129/7314/5052/7316/10383/2113/2197/3429/4208/301/2597/3956/3958/3659/2013/7311/6233/2495
ESAM+ endothelial cells	endothelial	GO_REGULATION_OF_ACTIN_FILAMENT_BUNDLE_ASSEMBLY	6/184	28/4550	0.000721469	0.0126611	0.00987273	6281/387/7168/5879/5216/10163
ESAM+ endothelial cells	endothelial	GO_REGULATION_OF_DEFENSE_RESPONSE	23/184	279/4550	0.000738527	0.012799	0.00998025	3326/2040/966/4023/8692/7314/5879/5688/11140/7316/2113/6223/3303/4208/301/308/7184/4792/3659/375/2167/7311/6233
ESAM+ endothelial cells	endothelial	GO_CELL_ACTIVATION	17/184	178/4550	0.000743626	0.012799	0.00998025	306/387/966/8692/60/5879/3688/1192/4627/4208/301/3956/2280/10627/3659/1316/6659
ESAM+ endothelial cells	endothelial	GO_POSITIVE_REGULATION_OF_NF_KAPPAB_TRANSCRIPTION_FACTOR_ACTIVITY	8/184	50/4550	0.000766525	0.0130674	0.0101896	7314/7316/3303/8837/4792/6188/7311/6233
ESAM+ endothelial cells	endothelial	GO_POSITIVE_REGULATION_OF_ESTABLISHMENT_OF_PROTEIN_LOCALIZATION	18/184	195/4550	0.000780207	0.0131752	0.0102736	3320/3326/387/2040/4023/8692/3688/6711/7529/6158/4946/7531/8655/998/10399/59286/6659/375
ESAM+ endothelial cells	endothelial	GO_POSITIVE_REGULATION_OF_LIPID_METABOLIC_PROCESS	7/184	39/4550	0.000808209	0.0135205	0.0105429	975/221395/5879/301/998/10399/3491
ESAM+ endothelial cells	endothelial	GO_POSITIVE_REGULATION_OF_IMMUNE_SYSTEM_PROCESS	25/184	317/4550	0.000830437	0.0137637	0.0107325	3320/3326/966/60/7314/975/5879/5688/7316/10109/2113/6223/3303/4208/301/7184/3956/811/10163/4792/3958/998/7311/6233/3485
ESAM+ endothelial cells	endothelial	GO_REGULATION_OF_CELL_ADHESION	19/184	214/4550	0.000899417	0.0147702	0.0115174	6281/966/7168/5879/3688/81/2934/10109/2113/301/3956/811/3958/998/967/3659/2013/3491/3485
ESAM+ endothelial cells	endothelial	GO_CELL_CYCLE_PHASE_TRANSITION	12/184	105/4550	0.000964567	0.0153176	0.0119442	801/3320/7846/7314/3688/7316/10383/7531/8655/7311/805/6233
ESAM+ endothelial cells	endothelial	GO_ACTIN_MYOSIN_FILAMENT_SLIDING	5/184	20/4550	0.000967172	0.0153176	0.0119442	4637/7171/7168/7431/7170
ESAM+ endothelial cells	endothelial	GO_MEMBRANE_BIOGENESIS	4/184	12/4550	0.000992646	0.0153176	0.0119442	6281/302/6711/2013
ESAM+ endothelial cells	endothelial	GO_NEGATIVE_REGULATION_OF_CALCIUM_ION_TRANSMEMBRANE_TRANSPORT	4/184	12/4550	0.000992646	0.0153176	0.0119442	801/1815/2280/805
ESAM+ endothelial cells	endothelial	GO_NEGATIVE_REGULATION_OF_CATION_CHANNEL_ACTIVITY	4/184	12/4550	0.000992646	0.0153176	0.0119442	801/1815/2280/805
ESAM+ endothelial cells	endothelial	GO_NUCLEOTIDE_EXCISION_REPAIR_DNA_DUPLEX_UNWINDING	4/184	12/4550	0.000992646	0.0153176	0.0119442	7314/7316/7311/6233
ESAM+ endothelial cells	endothelial	GO_POSITIVE_REGULATION_OF_LAMELLIPODIUM_ORGANIZATION	4/184	12/4550	0.000992646	0.0153176	0.0119442	3320/5879/10109/10163
ESAM+ endothelial cells	endothelial	GO_POSITIVE_REGULATION_OF_TRANSFERASE_ACTIVITY	21/184	251/4550	0.00104921	0.016052	0.0125169	801/3326/387/2771/7314/975/5879/5688/7316/1815/6187/4616/6176/998/7295/2013/6188/3491/7311/805/6233
ESAM+ endothelial cells	endothelial	GO_FC_GAMMA_RECEPTOR_SIGNALING_PATHWAY	7/184	41/4550	0.00110326	0.0167359	0.0130501	3320/3326/60/5879/10109/10163/998
ESAM+ endothelial cells	endothelial	GO_REGULATION_OF_HEART_RATE	5/184	21/4550	0.00122827	0.0183218	0.0142868	801/7168/2034/7531/805
ESAM+ endothelial cells	endothelial	GO_REGULATION_OF_PHOSPHOLIPID_METABOLIC_PROCESS	5/184	21/4550	0.00122827	0.0183218	0.0142868	975/221395/5879/998/375
ESAM+ endothelial cells	endothelial	GO_POLYSACCHARIDE_METABOLIC_PROCESS	6/184	31/4550	0.0012745	0.0188542	0.0147019	801/7314/7316/7311/805/6233
ESAM+ endothelial cells	endothelial	GO_POSITIVE_REGULATION_OF_INTRACELLULAR_SIGNAL_TRANSDUCTION	25/184	327/4550	0.00130217	0.019088	0.0148843	801/387/2771/389/8743/7314/975/5879/3688/81/7316/3303/1815/3956/2280/8837/4616/998/10399/7295/6188/1936/7311/805/6233
ESAM+ endothelial cells	endothelial	GO_REGULATION_OF_ION_TRANSPORT	14/184	139/4550	0.00131163	0.019088	0.0148843	801/2040/2771/81/1192/4208/1815/2280/7531/3958/967/79026/375/805
ESAM+ endothelial cells	endothelial	GO_INTERSTRAND_CROSS_LINK_REPAIR	4/184	13/4550	0.00138885	0.0194222	0.0151448	7314/7316/7311/6233
ESAM+ endothelial cells	endothelial	GO_POSITIVE_REGULATION_OF_ERBB_SIGNALING_PATHWAY	4/184	13/4550	0.00138885	0.0194222	0.0151448	7314/7316/7311/6233
ESAM+ endothelial cells	endothelial	GO_POSITIVE_REGULATION_OF_PHOSPHOLIPID_METABOLIC_PROCESS	4/184	13/4550	0.00138885	0.0194222	0.0151448	975/221395/5879/998
ESAM+ endothelial cells	endothelial	GO_REGULATION_OF_LAMELLIPODIUM_ASSEMBLY	4/184	13/4550	0.00138885	0.0194222	0.0151448	3320/5879/10109/10163
ESAM+ endothelial cells	endothelial	GO_REGULATION_OF_VIRAL_ENTRY_INTO_HOST_CELL	4/184	13/4550	0.00138885	0.0194222	0.0151448	10410/10581/2934/3956
ESAM+ endothelial cells	endothelial	GO_REGULATION_OF_RNA_STABILITY	11/184	96/4550	0.00153361	0.0212803	0.0165938	7314/5688/26135/7316/4904/8531/3303/7529/3312/7311/6233
ESAM+ endothelial cells	endothelial	GO_IMMUNE_EFFECTOR_PROCESS	16/184	174/4550	0.0015965	0.0219825	0.0171413	3320/10410/306/3326/10581/8692/60/5052/5879/10109/10383/3956/10163/998/3659/2013
ESAM+ endothelial cells	endothelial	GO_BIOLOGICAL_ADHESION	22/184	278/4550	0.00165788	0.0226535	0.0176646	9235/3326/10979/5175/60/64129/975/4478/5879/3688/1192/4627/301/2280/8496/10627/998/967/3659/2013/3491/6659
ESAM+ endothelial cells	endothelial	GO_PROTEIN_FOLDING	13/184	127/4550	0.0016796	0.0227764	0.0177604	3320/3326/2771/11140/3303/7184/2280/811/3301/3312/7295/2923/5479
ESAM+ endothelial cells	endothelial	GO_CENTRAL_NERVOUS_SYSTEM_DEVELOPMENT	20/184	244/4550	0.00177941	0.0239484	0.0186743	7078/801/306/387/60/5879/3688/3021/2934/2113/6867/57142/7431/7531/8655/998/7079/6659/10063/805
ESAM+ endothelial cells	endothelial	GO_REGULATION_OF_ACTIN_FILAMENT_BASED_PROCESS	13/184	128/4550	0.0018044	0.0241036	0.0187953	6281/387/7168/5879/6711/2934/10109/11034/4627/5216/4208/10163/375
ESAM+ endothelial cells	endothelial	GO_REGULATION_OF_CYTOPLASMIC_TRANSPORT	17/184	193/4550	0.00183504	0.0241425	0.0188256	801/3320/3326/387/8692/5052/4478/3429/6158/2280/4792/10399/7295/59286/6659/375/805
ESAM+ endothelial cells	endothelial	GO_NEGATIVE_REGULATION_OF_CATALYTIC_ACTIVITY	24/184	317/4550	0.00186877	0.0241425	0.0188256	7078/306/10628/302/2771/94274/8692/7314/5688/7316/301/1815/308/4946/2280/4616/1028/7531/3301/10399/7079/2167/7311/6233
ESAM+ endothelial cells	endothelial	GO_MYD88_INDEPENDENT_TOLL_LIKE_RECEPTOR_SIGNALING_PATHWAY	4/184	14/4550	0.00188347	0.0241425	0.0188256	7314/7316/7311/6233
ESAM+ endothelial cells	endothelial	GO_RIBOSOMAL_SMALL_SUBUNIT_ASSEMBLY	4/184	14/4550	0.00188347	0.0241425	0.0188256	6223/6208/6209/6193
ESAM+ endothelial cells	endothelial	GO_POSITIVE_REGULATION_OF_INFLAMMATORY_RESPONSE	5/184	23/4550	0.00190173	0.0241425	0.0188256	4023/8692/2113/6223/2167
ESAM+ endothelial cells	endothelial	GO_REGULATION_OF_CALCIUM_ION_TRANSMEMBRANE_TRANSPORTER_ACTIVITY	5/184	23/4550	0.00190173	0.0241425	0.0188256	801/1815/2280/79026/805
ESAM+ endothelial cells	endothelial	GO_REGULATION_OF_TRANSCRIPTION_FROM_RNA_POLYMERASE_II_PROMOTER_IN_RESPONSE_TO_HYPOXIA	5/184	23/4550	0.00190173	0.0241425	0.0188256	7314/2034/7316/7311/6233
ESAM+ endothelial cells	endothelial	GO_CELLULAR_CARBOHYDRATE_METABOLIC_PROCESS	7/184	45/4550	0.00194269	0.0243176	0.0189621	801/7314/7316/7167/7311/805/6233
ESAM+ endothelial cells	endothelial	GO_PLATELET_DEGRANULATION	7/184	45/4550	0.00194269	0.0243176	0.0189621	7078/801/5552/5175/81/967/805
ESAM+ endothelial cells	endothelial	GO_REGULATION_OF_PROTEIN_SERINE_THREONINE_KINASE_ACTIVITY	17/184	195/4550	0.00205164	0.025503	0.0198865	801/3326/387/2771/8692/7314/975/11140/7316/1815/4616/1028/3301/6188/7311/805/6233
ESAM+ endothelial cells	endothelial	GO_SINGLE_ORGANISM_CELL_ADHESION	14/184	146/4550	0.00210441	0.0256519	0.0200026	10979/60/4478/5879/3688/1192/4627/301/2280/10627/998/3659/3491/6659
ESAM+ endothelial cells	endothelial	GO_TOLL_LIKE_RECEPTOR_SIGNALING_PATHWAY	6/184	34/4550	0.00210474	0.0256519	0.0200026	7314/7316/7184/4792/7311/6233
ESAM+ endothelial cells	endothelial	GO_REGULATION_OF_TRANSFERASE_ACTIVITY	27/184	376/4550	0.0021066	0.0256519	0.0200026	801/3326/387/2771/8692/7314/975/5879/5688/11140/7316/1815/6187/4616/1028/3301/6176/998/10399/7295/2013/6188/3491/2167/7311/805/6233
ESAM+ endothelial cells	endothelial	GO_POSITIVE_REGULATION_OF_CELLULAR_COMPONENT_ORGANIZATION	30/184	435/4550	0.00221825	0.0268288	0.0209203	3320/6281/302/387/2040/8743/7168/4478/5879/3688/81/6711/2934/10109/11034/5216/7529/301/6158/811/10163/7531/8655/998/967/989/10399/6188/59286/375
ESAM+ endothelial cells	endothelial	GO_ENDOCYTOSIS	17/184	197/4550	0.00228935	0.027503	0.021446	3320/306/3326/5175/60/64129/975/5879/3688/2934/10109/4627/301/7184/811/10163/998
ESAM+ endothelial cells	endothelial	GO_POSITIVE_REGULATION_OF_PROTEIN_SERINE_THREONINE_KINASE_ACTIVITY	12/184	116/4550	0.00230476	0.0275034	0.0214464	801/3326/387/7314/975/7316/1815/4616/6188/7311/805/6233
ESAM+ endothelial cells	endothelial	GO_NEGATIVE_REGULATION_OF_TRANSMEMBRANE_TRANSPORT	5/184	24/4550	0.00232454	0.0275559	0.0214872	801/1815/4946/2280/805
ESAM+ endothelial cells	endothelial	GO_ACTIN_POLYMERIZATION_OR_DEPOLYMERIZATION	4/184	15/4550	0.00248802	0.0287498	0.0224182	1072/5879/2934/11034
ESAM+ endothelial cells	endothelial	GO_NEGATIVE_REGULATION_OF_ENDOCYTOSIS	4/184	15/4550	0.00248802	0.0287498	0.0224182	302/5879/3958/10399
ESAM+ endothelial cells	endothelial	GO_PROTEIN_REFOLDING	4/184	15/4550	0.00248802	0.0287498	0.0224182	3320/3303/2280/3312
ESAM+ endothelial cells	endothelial	GO_REGULATION_OF_CELLULAR_COMPONENT_MOVEMENT	22/184	287/4550	0.00248951	0.0287498	0.0224182	306/387/8692/7168/975/4478/5879/3688/81/2934/5216/2113/6223/57142/301/308/811/3958/967/10399/2013/3491
ESAM+ endothelial cells	endothelial	GO_REGULATION_OF_CELL_MORPHOGENESIS	17/184	199/4550	0.00254976	0.0292568	0.0228136	54873/6281/387/10979/103910/7168/1072/4478/5879/81/10109/4627/57142/301/811/998/989
ESAM+ endothelial cells	endothelial	GO_REGULATION_OF_INTRACELLULAR_PROTEIN_TRANSPORT	15/184	166/4550	0.00264815	0.0301923	0.0235431	3320/3326/387/2040/8692/5052/3429/6158/4946/4792/998/10399/7295/59286/6659
ESAM+ endothelial cells	endothelial	GO_PROTEIN_STABILIZATION	9/184	74/4550	0.00270636	0.0306607	0.0239083	3320/3326/11140/5216/3303/2597/811/6659/5479
ESAM+ endothelial cells	endothelial	GO_ACTIN_FILAMENT_BUNDLE_ORGANIZATION	5/184	25/4550	0.00281186	0.0316555	0.024684	387/3688/81/7184/998
ESAM+ endothelial cells	endothelial	GO_POSITIVE_REGULATION_OF_PHOSPHORUS_METABOLIC_PROCESS	24/184	327/4550	0.00283219	0.0316852	0.0247072	801/3326/302/387/2771/7314/975/221395/5879/3688/7316/4208/1815/4616/6176/998/10399/7295/2013/6188/3491/7311/805/6233
ESAM+ endothelial cells	endothelial	GO_ACTIVATION_OF_PROTEIN_KINASE_ACTIVITY	11/184	104/4550	0.00292777	0.0325509	0.0253823	2771/7314/975/7316/1815/4616/6176/7295/2013/7311/6233
ESAM+ endothelial cells	endothelial	GO_ACTIVATION_OF_IMMUNE_RESPONSE	15/184	169/4550	0.00315117	0.0340386	0.0265423	3320/3326/60/7314/5879/5688/7316/10109/4208/7184/10163/4792/998/7311/6233
ESAM+ endothelial cells	endothelial	GO_RESPONSE_TO_INORGANIC_SUBSTANCE	15/184	169/4550	0.00315117	0.0340386	0.0265423	801/10628/5052/2934/2113/4208/301/308/811/2521/1316/6188/2167/805/3485
ESAM+ endothelial cells	endothelial	GO_NEGATIVE_REGULATION_OF_CALCIUM_ION_TRANSPORT	4/184	16/4550	0.0032137	0.0340386	0.0265423	801/1815/2280/805
ESAM+ endothelial cells	endothelial	GO_NUCLEOTIDE_EXCISION_REPAIR_PREINCISION_COMPLEX_ASSEMBLY	4/184	16/4550	0.0032137	0.0340386	0.0265423	7314/7316/7311/6233
ESAM+ endothelial cells	endothelial	GO_POLYSACCHARIDE_BIOSYNTHETIC_PROCESS	4/184	16/4550	0.0032137	0.0340386	0.0265423	7314/7316/7311/6233
ESAM+ endothelial cells	endothelial	GO_REGULATION_OF_LAMELLIPODIUM_ORGANIZATION	4/184	16/4550	0.0032137	0.0340386	0.0265423	3320/5879/10109/10163
ESAM+ endothelial cells	endothelial	GO_REGULATION_OF_SODIUM_ION_TRANSMEMBRANE_TRANSPORT	4/184	16/4550	0.0032137	0.0340386	0.0265423	2040/81/1815/375
ESAM+ endothelial cells	endothelial	GO_RIBOSOMAL_LARGE_SUBUNIT_ASSEMBLY	4/184	16/4550	0.0032137	0.0340386	0.0265423	6134/6122/6125/6152
ESAM+ endothelial cells	endothelial	GO_POSITIVE_REGULATION_OF_CYTOSKELETON_ORGANIZATION	9/184	76/4550	0.00325453	0.0342683	0.0267214	6281/387/7168/5879/2934/10109/11034/5216/6188
ESAM+ endothelial cells	endothelial	GO_RESPONSE_TO_ALCOHOL	12/184	121/4550	0.00328754	0.0344135	0.0268346	801/10628/4478/3688/2934/2113/301/1815/811/1316/805/3485
ESAM+ endothelial cells	endothelial	GO_POSITIVE_REGULATION_OF_CATION_TRANSMEMBRANE_TRANSPORT	5/184	26/4550	0.00336905	0.0350616	0.02734	801/81/1815/375/805
ESAM+ endothelial cells	endothelial	GO_POSITIVE_REGULATION_OF_DEFENSE_RESPONSE	13/184	138/4550	0.00352993	0.0363287	0.0283281	4023/8692/7314/5688/7316/2113/6223/4208/7184/4792/2167/7311/6233
ESAM+ endothelial cells	endothelial	GO_REGULATION_OF_DEPHOSPHORYLATION	8/184	63/4550	0.0035314	0.0363287	0.0283281	801/94274/4208/7529/7184/2280/7531/805
ESAM+ endothelial cells	endothelial	GO_NEGATIVE_REGULATION_OF_CELL_DEATH	25/184	353/4550	0.00373652	0.0382193	0.0298023	3326/8743/966/7314/1072/3688/7316/8531/3303/4208/301/308/7184/8870/8837/7531/4792/3301/3958/10399/7295/3491/6659/7311/6233
ESAM+ endothelial cells	endothelial	GO_POSITIVE_REGULATION_OF_TRANSMEMBRANE_TRANSPORT	6/184	38/4550	0.0037782	0.038426	0.0299635	801/81/1815/3958/375/805
ESAM+ endothelial cells	endothelial	GO_FC_EPSILON_RECEPTOR_SIGNALING_PATHWAY	9/184	78/4550	0.00388672	0.038778	0.0302379	801/7314/5879/5688/7316/4792/7311/805/6233
ESAM+ endothelial cells	endothelial	GO_REGULATION_OF_ENDOCYTOSIS	9/184	78/4550	0.00388672	0.038778	0.0302379	302/5879/3688/81/811/3958/967/10399/375
ESAM+ endothelial cells	endothelial	GO_POSITIVE_REGULATION_OF_CELLULAR_COMPONENT_BIOGENESIS	14/184	156/4550	0.00389313	0.038778	0.0302379	3320/6281/387/7168/4478/5879/2934/10109/5216/10163/998/989/10399/6188
ESAM+ endothelial cells	endothelial	GO_REGULATION_OF_RESPONSE_TO_CYTOKINE_STIMULUS	8/184	64/4550	0.00389946	0.038778	0.0302379	3326/7314/11140/7316/3303/10399/7311/6233
ESAM+ endothelial cells	endothelial	GO_APICAL_JUNCTION_ASSEMBLY	4/184	17/4550	0.0040714	0.0396076	0.0308849	387/389/3688/81
ESAM+ endothelial cells	endothelial	GO_MYELOID_LEUKOCYTE_MIGRATION	4/184	17/4550	0.0040714	0.0396076	0.0308849	5879/6223/301/3958
ESAM+ endothelial cells	endothelial	GO_NUCLEOTIDE_EXCISION_REPAIR_DNA_INCISION	4/184	17/4550	0.0040714	0.0396076	0.0308849	7314/7316/7311/6233
ESAM+ endothelial cells	endothelial	GO_REGULATION_OF_ADENYLATE_CYCLASE_ACTIVITY	4/184	17/4550	0.0040714	0.0396076	0.0308849	801/2771/1815/805
ESAM+ endothelial cells	endothelial	GO_POSITIVE_REGULATION_OF_CYTOPLASMIC_TRANSPORT	11/184	109/4550	0.00422582	0.040682	0.0317226	801/3320/3326/387/8692/4478/6158/10399/59286/375/805
ESAM+ endothelial cells	endothelial	GO_LEUKOCYTE_MIGRATION	9/184	79/4550	0.00423697	0.040682	0.0317226	5175/4478/5879/3688/4627/6223/301/3958/998
ESAM+ endothelial cells	endothelial	GO_IMMUNE_SYSTEM_DEVELOPMENT	17/184	209/4550	0.0042524	0.040682	0.0317226	302/8692/2034/3688/1397/4627/6223/6208/4208/301/3956/10163/1028/998/3659/1316/6659
ESAM+ endothelial cells	endothelial	GO_MAINTENANCE_OF_LOCATION	8/184	65/4550	0.00429651	0.040682	0.0317226	5552/2934/7529/7184/811/4792/2923/2495
ESAM+ endothelial cells	endothelial	GO_POSITIVE_REGULATION_OF_RESPONSE_TO_WOUNDING	6/184	39/4550	0.0043182	0.040682	0.0317226	4023/8692/2113/6223/301/2167
ESAM+ endothelial cells	endothelial	GO_REGULATION_OF_RECEPTOR_ACTIVITY	6/184	39/4550	0.0043182	0.040682	0.0317226	801/302/2040/4208/2280/805
ESAM+ endothelial cells	endothelial	GO_REGULATION_OF_APOPTOTIC_SIGNALING_PATHWAY	15/184	176/4550	0.00463652	0.0434522	0.0338827	7078/8743/8692/7314/2934/8531/3303/7529/8837/7531/8655/3958/10399/6188/2923
ESAM+ endothelial cells	endothelial	GO_POSITIVE_REGULATION_OF_IMMUNE_RESPONSE	17/184	211/4550	0.00468613	0.0435876	0.0339883	3320/3326/60/7314/5879/5688/7316/10109/6223/4208/301/7184/10163/4792/998/7311/6233
ESAM+ endothelial cells	endothelial	GO_POSITIVE_REGULATION_OF_ORGANELLE_ORGANIZATION	19/184	247/4550	0.00472385	0.0435876	0.0339883	6281/302/387/8743/7168/4478/5879/2934/10109/11034/5216/7529/301/6158/7531/8655/989/6188/59286
ESAM+ endothelial cells	endothelial	GO_REGULATION_OF_CELL_SHAPE	8/184	66/4550	0.00472402	0.0435876	0.0339883	54873/10979/103910/7168/4478/4627/301/989
ESAM+ endothelial cells	endothelial	GO_REGULATION_OF_BODY_FLUID_LEVELS	14/184	160/4550	0.00489067	0.0448938	0.0350069	302/387/966/8692/60/5879/3021/1192/4627/308/10627/998/3659/2013
ESAM+ endothelial cells	endothelial	GO_NEGATIVE_REGULATION_OF_PROTEIN_MODIFICATION_BY_SMALL_PROTEIN_CONJUGATION_OR_REMOVAL	9/184	81/4550	0.0050112	0.0451643	0.0352178	7314/5688/7316/3303/3301/6188/6659/7311/6233
ESAM+ endothelial cells	endothelial	GO_NEGATIVE_REGULATION_OF_CATION_TRANSMEMBRANE_TRANSPORT	4/184	18/4550	0.00507153	0.0451643	0.0352178	801/1815/2280/805
ESAM+ endothelial cells	endothelial	GO_NEGATIVE_REGULATION_OF_TRANSPORTER_ACTIVITY	4/184	18/4550	0.00507153	0.0451643	0.0352178	801/1815/2280/805
ESAM+ endothelial cells	endothelial	GO_NUCLEOTIDE_EXCISION_REPAIR_DNA_DAMAGE_RECOGNITION	4/184	18/4550	0.00507153	0.0451643	0.0352178	7314/7316/7311/6233
ESAM+ endothelial cells	endothelial	GO_POSITIVE_REGULATION_OF_DNA_BINDING	4/184	18/4550	0.00507153	0.0451643	0.0352178	801/8721/7295/805
ESAM+ endothelial cells	endothelial	GO_RESPONSE_TO_COLD	4/184	18/4550	0.00507153	0.0451643	0.0352178	3320/4023/8531/4792
ESAM+ endothelial cells	endothelial	GO_HEMOSTASIS	11/184	112/4550	0.00520227	0.0460993	0.0359469	387/966/60/5879/3021/1192/4627/308/10627/998/3659
ESAM+ endothelial cells	endothelial	GO_LEUKOCYTE_DIFFERENTIATION	10/184	97/4550	0.00540941	0.0476987	0.0371941	302/3688/4627/4208/301/3956/998/3659/1316/6659
ESAM+ endothelial cells	endothelial	GO_ACTOMYOSIN_STRUCTURE_ORGANIZATION	5/184	29/4550	0.00551349	0.0483782	0.0377239	387/7168/3688/4627/8837
ESAM+ endothelial cells	endothelial	GO_ERBB_SIGNALING_PATHWAY	6/184	41/4550	0.0055663	0.0485069	0.0378242	3320/7314/11140/7316/7311/6233
ESAM+ endothelial cells	endothelial	GO_REGULATION_OF_CALCIUM_ION_TRANSPORT	7/184	54/4550	0.00558235	0.0485069	0.0378242	801/2771/1815/2280/3958/79026/805
ESAM+ endothelial cells	endothelial	GO_RESPONSE_TO_ORGANIC_CYCLIC_COMPOUND	22/184	307/4550	0.00566181	0.0489596	0.0381773	7078/801/3320/306/10628/3326/4478/3688/2934/2113/4208/301/1815/7184/3956/811/3181/4792/3301/1316/805/3485
ESAM+ endothelial cells	endothelial	GO_POSITIVE_REGULATION_OF_SEQUENCE_SPECIFIC_DNA_BINDING_TRANSCRIPTION_FACTOR_ACTIVITY	9/184	83/4550	0.0058912	0.0496687	0.0387302	306/7314/7316/3303/8837/4792/6188/7311/6233
ESAM+ endothelial cells	endothelial	GO_INNATE_IMMUNE_RESPONSE	14/184	164/4550	0.00608601	0.0496687	0.0387302	10410/10581/7314/5052/7316/10383/2197/3429/301/2597/3958/3659/7311/6233
ESAM+ endothelial cells	endothelial	GO_REGULATION_OF_LEUKOCYTE_PROLIFERATION	7/184	55/4550	0.00618316	0.0496687	0.0387302	966/975/4208/301/3958/3659/3485
ESAM+ endothelial cells	endothelial	GO_RESPONSE_TO_FIBROBLAST_GROWTH_FACTOR	7/184	55/4550	0.00618316	0.0496687	0.0387302	8692/7314/7316/9592/7311/6233/5441
ESAM+ endothelial cells	endothelial	GO_CELLULAR_CARBOHYDRATE_BIOSYNTHETIC_PROCESS	4/184	19/4550	0.00622401	0.0496687	0.0387302	7314/7316/7311/6233
ESAM+ endothelial cells	endothelial	GO_GLOBAL_GENOME_NUCLEOTIDE_EXCISION_REPAIR	4/184	19/4550	0.00622401	0.0496687	0.0387302	7314/7316/7311/6233
ESAM+ endothelial cells	endothelial	GO_LEUKOCYTE_CHEMOTAXIS	4/184	19/4550	0.00622401	0.0496687	0.0387302	5879/6223/301/3958
ESAM+ endothelial cells	endothelial	GO_PLATELET_AGGREGATION	4/184	19/4550	0.00622401	0.0496687	0.0387302	60/1192/4627/10627
ESAM+ endothelial cells	endothelial	GO_REGULATION_OF_CYTOKINESIS	4/184	19/4550	0.00622401	0.0496687	0.0387302	801/387/998/805
ESAM+ endothelial cells	endothelial	GO_REGULATION_OF_LIPASE_ACTIVITY	4/184	19/4550	0.00622401	0.0496687	0.0387302	387/389/301/3491
ESAM+ endothelial cells	endothelial	GO_TISSUE_REGENERATION	4/184	19/4550	0.00622401	0.0496687	0.0387302	7078/2934/301/8837
ESAM+ endothelial cells	endothelial	GO_CARBOHYDRATE_BIOSYNTHETIC_PROCESS	6/184	42/4550	0.00628078	0.0496687	0.0387302	7314/7316/2597/7167/7311/6233
ESAM+ endothelial cells	endothelial	GO_PATTERN_RECOGNITION_RECEPTOR_SIGNALING_PATHWAY	6/184	42/4550	0.00628078	0.0496687	0.0387302	7314/7316/7184/4792/7311/6233
ESAM+ endothelial cells	endothelial	GO_TISSUE_HOMEOSTASIS	6/184	42/4550	0.00628078	0.0496687	0.0387302	60/5052/2034/221395/5879/3688
ESAM+ endothelial cells	endothelial	GO_CELL_KILLING	3/184	10/4550	0.00632652	0.0496687	0.0387302	5052/10383/2013
ESAM+ endothelial cells	endothelial	GO_CELLULAR_RESPONSE_TO_INTERLEUKIN_4	3/184	10/4550	0.00632652	0.0496687	0.0387302	3326/10376/6122
ESAM+ endothelial cells	endothelial	GO_MUSCLE_ADAPTATION	3/184	10/4550	0.00632652	0.0496687	0.0387302	2934/4208/8837
ESAM+ endothelial cells	endothelial	GO_NEGATIVE_REGULATION_OF_CALCIUM_ION_IMPORT	3/184	10/4550	0.00632652	0.0496687	0.0387302	801/2280/805
ESAM+ endothelial cells	endothelial	GO_POSITIVE_REGULATION_OF_LIPID_KINASE_ACTIVITY	3/184	10/4550	0.00632652	0.0496687	0.0387302	975/5879/998
ESAM+ endothelial cells	endothelial	GO_REGULATION_OF_RYANODINE_SENSITIVE_CALCIUM_RELEASE_CHANNEL_ACTIVITY	3/184	10/4550	0.00632652	0.0496687	0.0387302	801/2280/805
ESAM+ endothelial cells	endothelial	GO_RESPONSE_TO_AMPHETAMINE	3/184	10/4550	0.00632652	0.0496687	0.0387302	801/1815/805
HCST+ lymphocyte	lymphocyte	GO_ESTABLISHMENT_OF_PROTEIN_LOCALIZATION_TO_ENDOPLASMIC_RETICULUM	7/11	96/3555	2.54292e-09	2.70689e-07	2.13123e-07	6158/6235/6208/6134/6223/6137/6141
HCST+ lymphocyte	lymphocyte	GO_NUCLEAR_TRANSCRIBED_MRNA_CATABOLIC_PROCESS_NONSENSE_MEDIATED_DECAY	7/11	101/3555	3.65103e-09	2.70689e-07	2.13123e-07	6158/6235/6208/6134/6223/6137/6141
HCST+ lymphocyte	lymphocyte	GO_MULTI_ORGANISM_METABOLIC_PROCESS	7/11	103/3555	4.19741e-09	2.70689e-07	2.13123e-07	6158/6235/6208/6134/6223/6137/6141
HCST+ lymphocyte	lymphocyte	GO_PROTEIN_TARGETING_TO_MEMBRANE	7/11	105/3555	4.81204e-09	2.70689e-07	2.13123e-07	6158/6235/6208/6134/6223/6137/6141
HCST+ lymphocyte	lymphocyte	GO_PROTEIN_LOCALIZATION_TO_ENDOPLASMIC_RETICULUM	7/11	107/3555	5.50181e-09	2.70689e-07	2.13123e-07	6158/6235/6208/6134/6223/6137/6141
HCST+ lymphocyte	lymphocyte	GO_TRANSLATIONAL_INITIATION	7/11	130/3555	2.17752e-08	8.92782e-07	7.02918e-07	6158/6235/6208/6134/6223/6137/6141
HCST+ lymphocyte	lymphocyte	GO_ESTABLISHMENT_OF_PROTEIN_LOCALIZATION_TO_MEMBRANE	7/11	148/3555	5.40802e-08	1.62367e-06	1.27837e-06	6158/6235/6208/6134/6223/6137/6141
HCST+ lymphocyte	lymphocyte	GO_RRNA_METABOLIC_PROCESS	7/11	148/3555	5.40802e-08	1.62367e-06	1.27837e-06	6158/6235/6208/6134/6223/6137/6141
HCST+ lymphocyte	lymphocyte	GO_RNA_CATABOLIC_PROCESS	7/11	150/3555	5.94026e-08	1.62367e-06	1.27837e-06	6158/6235/6208/6134/6223/6137/6141
HCST+ lymphocyte	lymphocyte	GO_RIBOSOME_BIOGENESIS	7/11	169/3555	1.36445e-07	3.35654e-06	2.64272e-06	6158/6235/6208/6134/6223/6137/6141
HCST+ lymphocyte	lymphocyte	GO_VIRAL_LIFE_CYCLE	7/11	174/3555	1.67092e-07	3.70225e-06	2.91491e-06	6158/6235/6208/6134/6223/6137/6141
HCST+ lymphocyte	lymphocyte	GO_PROTEIN_LOCALIZATION_TO_MEMBRANE	7/11	177/3555	1.88147e-07	3.70225e-06	2.91491e-06	6158/6235/6208/6134/6223/6137/6141
HCST+ lymphocyte	lymphocyte	GO_NCRNA_PROCESSING	7/11	178/3555	1.95648e-07	3.70225e-06	2.91491e-06	6158/6235/6208/6134/6223/6137/6141
HCST+ lymphocyte	lymphocyte	GO_ORGANIC_CYCLIC_COMPOUND_CATABOLIC_PROCESS	7/11	193/3555	3.42613e-07	6.0202e-06	4.73991e-06	6158/6235/6208/6134/6223/6137/6141
HCST+ lymphocyte	lymphocyte	GO_ESTABLISHMENT_OF_PROTEIN_LOCALIZATION_TO_ORGANELLE	7/11	204/3555	5.02323e-07	8.2381e-06	6.48614e-06	6158/6235/6208/6134/6223/6137/6141
HCST+ lymphocyte	lymphocyte	GO_PROTEIN_TARGETING	7/11	211/3555	6.33748e-07	9.74387e-06	7.67168e-06	6158/6235/6208/6134/6223/6137/6141
HCST+ lymphocyte	lymphocyte	GO_NCRNA_METABOLIC_PROCESS	7/11	226/3555	1.01593e-06	1.4701e-05	1.15746e-05	6158/6235/6208/6134/6223/6137/6141
HCST+ lymphocyte	lymphocyte	GO_RIBONUCLEOPROTEIN_COMPLEX_BIOGENESIS	7/11	249/3555	1.97186e-06	2.69487e-05	2.12177e-05	6158/6235/6208/6134/6223/6137/6141
HCST+ lymphocyte	lymphocyte	GO_AMIDE_BIOSYNTHETIC_PROCESS	7/11	260/3555	2.64768e-06	3.42805e-05	2.69902e-05	6158/6235/6208/6134/6223/6137/6141
HCST+ lymphocyte	lymphocyte	GO_PROTEIN_LOCALIZATION_TO_ORGANELLE	7/11	274/3555	3.78216e-06	4.65206e-05	3.66272e-05	6158/6235/6208/6134/6223/6137/6141
HCST+ lymphocyte	lymphocyte	GO_PEPTIDE_METABOLIC_PROCESS	7/11	280/3555	4.38099e-06	5.13201e-05	4.04061e-05	6158/6235/6208/6134/6223/6137/6141
HCST+ lymphocyte	lymphocyte	GO_CELLULAR_AMIDE_METABOLIC_PROCESS	7/11	304/3555	7.64136e-06	8.54443e-05	6.72732e-05	6158/6235/6208/6134/6223/6137/6141
HCST+ lymphocyte	lymphocyte	GO_INTRACELLULAR_PROTEIN_TRANSPORT	7/11	342/3555	1.68668e-05	0.000180401	0.000142036	6158/6235/6208/6134/6223/6137/6141
HCST+ lymphocyte	lymphocyte	GO_MEMBRANE_ORGANIZATION	7/11	350/3555	1.96888e-05	0.000201811	0.000158892	6158/6235/6208/6134/6223/6137/6141
HCST+ lymphocyte	lymphocyte	GO_ORGANONITROGEN_COMPOUND_BIOSYNTHETIC_PROCESS	7/11	360/3555	2.37645e-05	0.000224673	0.000176892	6158/6235/6208/6134/6223/6137/6141
HCST+ lymphocyte	lymphocyte	GO_SINGLE_ORGANISM_CELLULAR_LOCALIZATION	7/11	360/3555	2.37645e-05	0.000224673	0.000176892	6158/6235/6208/6134/6223/6137/6141
HCST+ lymphocyte	lymphocyte	GO_INTERSPECIES_INTERACTION_BETWEEN_ORGANISMS	7/11	362/3555	2.46592e-05	0.000224673	0.000176892	6158/6235/6208/6134/6223/6137/6141
HCST+ lymphocyte	lymphocyte	GO_MRNA_METABOLIC_PROCESS	7/11	365/3555	2.60541e-05	0.000228904	0.000180224	6158/6235/6208/6134/6223/6137/6141
HCST+ lymphocyte	lymphocyte	GO_MACROMOLECULE_CATABOLIC_PROCESS	7/11	411/3555	5.72674e-05	0.000485786	0.000382476	6158/6235/6208/6134/6223/6137/6141
HCST+ lymphocyte	lymphocyte	GO_RNA_PROCESSING	7/11	425/3555	7.14232e-05	0.00058567	0.000461118	6158/6235/6208/6134/6223/6137/6141
HCST+ lymphocyte	lymphocyte	GO_RIBOSOME_ASSEMBLY	3/11	35/3555	0.000136728	0.001085	0.000854258	6208/6134/6223
HCST+ lymphocyte	lymphocyte	GO_CELLULAR_MACROMOLECULE_LOCALIZATION	7/11	476/3555	0.000150075	0.0011537	0.00090835	6158/6235/6208/6134/6223/6137/6141
HCST+ lymphocyte	lymphocyte	GO_CELLULAR_CATABOLIC_PROCESS	7/11	490/3555	0.000181233	0.00135101	0.00106369	6158/6235/6208/6134/6223/6137/6141
HCST+ lymphocyte	lymphocyte	GO_RIBOSOMAL_SMALL_SUBUNIT_ASSEMBLY	2/11	13/3555	0.000666586	0.00482294	0.00379727	6208/6223
HCST+ lymphocyte	lymphocyte	GO_MATURATION_OF_SSU_RRNA_FROM_TRICISTRONIC_RRNA_TRANSCRIPT_SSU_RRNA_5_8S_RRNA_LSU_RRNA_	2/11	17/3555	0.00115442	0.00811393	0.00638838	6208/6223
HCST+ lymphocyte	lymphocyte	GO_MATURATION_OF_SSU_RRNA	2/11	22/3555	0.00194432	0.0132862	0.0104607	6208/6223
HCST+ lymphocyte	lymphocyte	GO_PROTEIN_TETRAMERIZATION	2/11	30/3555	0.00361221	0.0240163	0.0189089	8364/6223
HCST+ lymphocyte	lymphocyte	GO_RIBOSOMAL_SMALL_SUBUNIT_BIOGENESIS	2/11	34/3555	0.00462712	0.0299545	0.0235842	6208/6223
HCST+ lymphocyte	lymphocyte	GO_ERYTHROCYTE_HOMEOSTASIS	2/11	35/3555	0.00489927	0.0309031	0.024331	6208/6223
HCST+ lymphocyte	lymphocyte	GO_RIBONUCLEOPROTEIN_COMPLEX_SUBUNIT_ORGANIZATION	3/11	120/3555	0.00507563	0.0312151	0.0245768	6208/6134/6223
HCST+ lymphocyte	lymphocyte	GO_MYELOID_CELL_HOMEOSTASIS	2/11	42/3555	0.00700615	0.0420369	0.0330971	6208/6223
NDUFA4L2+ pericytes	pericytes	GO_MUSCLE_CONTRACTION	10/42	82/3665	1.48208e-08	1.5132e-05	1.18566e-05	59/7168/4637/3320/7431/801/800/10627/103910/7169
NDUFA4L2+ pericytes	pericytes	GO_MUSCLE_SYSTEM_PROCESS	10/42	97/3665	7.71531e-08	3.93867e-05	3.08612e-05	59/7168/4637/3320/7431/801/800/10627/103910/7169
NDUFA4L2+ pericytes	pericytes	GO_SYSTEM_PROCESS	13/42	288/3665	1.05968e-05	0.00291223	0.00228187	59/7168/4637/3320/7078/7431/801/948/3688/800/10627/103910/7169
NDUFA4L2+ pericytes	pericytes	GO_RESPONSE_TO_WOUNDING	10/42	166/3665	1.15974e-05	0.00291223	0.00228187	60/7168/7078/3021/948/928/1490/10627/1192/3491
NDUFA4L2+ pericytes	pericytes	GO_BIOLOGICAL_ADHESION	11/42	209/3665	1.42617e-05	0.00291223	0.00228187	60/3326/948/928/64129/1490/3688/10627/1192/3491/1292
NDUFA4L2+ pericytes	pericytes	GO_WOUND_HEALING	9/42	138/3665	1.81274e-05	0.00308468	0.00241699	60/7168/7078/3021/948/928/10627/1192/3491
NDUFA4L2+ pericytes	pericytes	GO_FC_RECEPTOR_SIGNALING_PATHWAY	7/42	91/3665	6.13169e-05	0.0089435	0.00700764	60/3320/801/3326/5688/7314/7316
NDUFA4L2+ pericytes	pericytes	GO_ACTIN_MYOSIN_FILAMENT_SLIDING	4/42	22/3665	9.39018e-05	0.0119842	0.00939018	7168/4637/7431/7169
NDUFA4L2+ pericytes	pericytes	GO_MOVEMENT_OF_CELL_OR_SUBCELLULAR_COMPONENT	12/42	313/3665	0.00012892	0.0146253	0.0114596	60/7168/4637/3320/7431/928/7314/1490/3688/800/3491/7169
NDUFA4L2+ pericytes	pericytes	GO_POSITIVE_REGULATION_OF_HEART_CONTRACTION	3/42	10/3665	0.000158874	0.016221	0.0127099	7168/3320/1490
NDUFA4L2+ pericytes	pericytes	GO_RESPONSE_TO_ABIOTIC_STIMULUS	11/42	289/3665	0.000282612	0.0236843	0.0185578	3485/3320/7078/3326/928/7314/1490/3688/7316/10628/4000
NDUFA4L2+ pericytes	pericytes	GO_IMMUNE_RESPONSE_REGULATING_CELL_SURFACE_RECEPTOR_SIGNALING_PATHWAY	7/42	116/3665	0.000285719	0.0236843	0.0185578	60/3320/801/3326/5688/7314/7316
NDUFA4L2+ pericytes	pericytes	GO_EXTRACELLULAR_STRUCTURE_ORGANIZATION	6/42	86/3665	0.000373149	0.0236843	0.0185578	3326/948/1490/3688/3491/1292
NDUFA4L2+ pericytes	pericytes	GO_ACTIN_MEDIATED_CELL_CONTRACTION	4/42	31/3665	0.000374792	0.0236843	0.0185578	7168/4637/7431/7169
NDUFA4L2+ pericytes	pericytes	GO_ACTIN_FILAMENT_BASED_PROCESS	8/42	161/3665	0.000383359	0.0236843	0.0185578	7168/4637/11034/7431/3688/1072/7169/9168
NDUFA4L2+ pericytes	pericytes	GO_RESPONSE_TO_ORGANIC_CYCLIC_COMPOUND	10/42	251/3665	0.000394293	0.0236843	0.0185578	3485/3320/7078/801/3326/948/1490/3688/10628/3181
NDUFA4L2+ pericytes	pericytes	GO_CELL_CYCLE_PHASE_TRANSITION	6/42	87/3665	0.000397398	0.0236843	0.0185578	7846/3320/801/7314/3688/7316
NDUFA4L2+ pericytes	pericytes	GO_CELL_CYCLE_G2_M_PHASE_TRANSITION	5/42	57/3665	0.00041755	0.0236843	0.0185578	7846/3320/801/7314/7316
NDUFA4L2+ pericytes	pericytes	GO_RESPONSE_TO_ESTROGEN	5/42	60/3665	0.000531006	0.0285176	0.0223448	3485/3320/7078/1490/10628
NDUFA4L2+ pericytes	pericytes	GO_RECEPTOR_MEDIATED_ENDOCYTOSIS	5/42	61/3665	0.000573551	0.0285176	0.0223448	3320/948/928/64129/3688
NDUFA4L2+ pericytes	pericytes	GO_ENZYME_LINKED_RECEPTOR_PROTEIN_SIGNALING_PATHWAY	9/42	216/3665	0.000586551	0.0285176	0.0223448	60/3320/7431/7314/1490/3688/7316/10627/10628
NDUFA4L2+ pericytes	pericytes	GO_ACTIVATION_OF_IMMUNE_RESPONSE	7/42	132/3665	0.000630348	0.0292539	0.0229217	60/3320/3326/948/5688/7314/7316
NDUFA4L2+ pericytes	pericytes	GO_RESPONSE_TO_MECHANICAL_STIMULUS	5/42	63/3665	0.000666292	0.0295776	0.0231754	3485/7078/3688/10628/4000
NDUFA4L2+ pericytes	pericytes	GO_REGULATION_OF_OSTEOBLAST_DIFFERENTIATION	4/42	37/3665	0.000748448	0.0318402	0.0249483	1655/1192/3491/4000
NDUFA4L2+ pericytes	pericytes	GO_HEMOSTASIS	6/42	99/3665	0.000796289	0.0325204	0.0254812	60/3021/948/928/10627/1192
NDUFA4L2+ pericytes	pericytes	GO_ACTIN_FILAMENT_BASED_MOVEMENT	4/42	39/3665	0.000916756	0.0358321	0.0280761	7168/4637/7431/7169
NDUFA4L2+ pericytes	pericytes	GO_ERBB2_SIGNALING_PATHWAY	3/42	18/3665	0.00101343	0.0358321	0.0280761	3320/7314/7316
NDUFA4L2+ pericytes	pericytes	GO_PLATELET_AGGREGATION	3/42	18/3665	0.00101343	0.0358321	0.0280761	60/10627/1192
NDUFA4L2+ pericytes	pericytes	GO_REGULATION_OF_IMMUNE_RESPONSE	9/42	233/3665	0.00101776	0.0358321	0.0280761	60/3320/801/3326/948/5688/7314/3688/7316
NDUFA4L2+ pericytes	pericytes	GO_HOMOTYPIC_CELL_CELL_ADHESION	3/42	19/3665	0.00119388	0.0388262	0.0304221	60/10627/1192
NDUFA4L2+ pericytes	pericytes	GO_RECEPTOR_INTERNALIZATION	3/42	19/3665	0.00119388	0.0388262	0.0304221	948/928/3688
NDUFA4L2+ pericytes	pericytes	GO_PLATELET_DEGRANULATION	4/42	42/3665	0.00121688	0.0388262	0.0304221	7078/801/948/928
NDUFA4L2+ pericytes	pericytes	GO_POSITIVE_REGULATION_OF_BLOOD_CIRCULATION	3/42	20/3665	0.00139341	0.0418433	0.0327861	7168/3320/1490
NDUFA4L2+ pericytes	pericytes	GO_REGULATION_OF_CARDIAC_MUSCLE_CONTRACTION	3/42	20/3665	0.00139341	0.0418433	0.0327861	3320/801/1490
NDUFA4L2+ pericytes	pericytes	GO_RESPONSE_TO_ENDOGENOUS_STIMULUS	12/42	415/3665	0.00174396	0.04995	0.0391381	3485/3320/7078/801/3021/948/928/7314/1490/3688/7316/10628
NDUFA4L2+ pericytes	pericytes	GO_ENDOCYTOSIS	7/42	157/3665	0.00176122	0.04995	0.0391381	60/3320/3326/948/928/64129/3688
NDUFA4L2+ pericytes	pericytes	GO_POSITIVE_REGULATION_OF_IMMUNE_RESPONSE	7/42	158/3665	0.00182723	0.0499862	0.0391665	60/3320/3326/948/5688/7314/7316
NDUFA4L2+ pericytes	pericytes	GO_REGULATION_OF_MUSCLE_CONTRACTION	4/42	47/3665	0.00186041	0.0499862	0.0391665	7168/3320/801/1490
DCN+/CFD+ mesenchymal cells	mesenchymal	GO_ESTABLISHMENT_OF_PROTEIN_LOCALIZATION_TO_ENDOPLASMIC_RETICULUM	55/277	102/5073	5.39929e-44	1.10253e-40	9.69599e-41	7095/9349/6747/6208/6132/6137/6141/6122/6234/6205/6209/6134/6187/6130/6152/6203/6125/6143/6224/6167/2197/6159/6189/6181/6206/6142/6233/6129/6188/6128/6235/7311/6191/6232/6222/6193/6136/6135/6176/6158/6175/6228/6164/6202/25873/6192/6138/6229/9045/6217/6156/6165/6223/6171/6227
DCN+/CFD+ mesenchymal cells	mesenchymal	GO_MULTI_ORGANISM_METABOLIC_PROCESS	55/277	107/5073	1.76507e-42	1.80214e-39	1.58485e-39	9349/6208/6132/6137/6141/6122/6234/6205/6209/6134/6187/6130/6152/6203/6125/6143/6224/6167/2197/6159/6189/6181/6206/6142/6233/6129/6188/6128/6235/7311/6191/6232/6222/6193/6136/6135/6176/6158/6175/6228/6164/6202/25873/6192/6138/6229/9045/6217/6741/6156/6165/8666/6223/6171/6227
DCN+/CFD+ mesenchymal cells	mesenchymal	GO_TRANSLATIONAL_INITIATION	60/277	136/5073	2.03283e-41	1.38368e-38	1.21684e-38	9349/6208/6132/6137/6141/6122/6234/6205/6209/6134/6187/6130/6152/6203/1973/6125/1983/6143/6224/6167/2197/6159/6189/6181/6206/6142/6233/6129/6188/6128/6235/7311/6191/10209/6232/6222/6193/6136/6135/6176/6158/6175/6228/6164/6202/25873/6192/1964/6138/6229/9045/6217/6741/6156/6165/8894/8666/6223/6171/6227
DCN+/CFD+ mesenchymal cells	mesenchymal	GO_PROTEIN_TARGETING_TO_MEMBRANE	56/277	119/5073	1.59159e-40	8.12507e-38	7.1454e-38	7095/9349/6747/6208/6132/6137/6141/6122/6234/6205/6209/6134/6187/6130/6152/6203/6125/6143/6224/6167/2197/6159/6189/6181/6206/6142/6233/6129/6711/6188/6128/6235/7311/6191/6232/6222/6193/6136/6135/6176/6158/6175/6228/6164/6202/25873/6192/6138/6229/9045/6217/6156/6165/6223/6171/6227
DCN+/CFD+ mesenchymal cells	mesenchymal	GO_PROTEIN_LOCALIZATION_TO_ENDOPLASMIC_RETICULUM	55/277	116/5073	5.18064e-40	2.11577e-37	1.86067e-37	7095/9349/6747/6208/6132/6137/6141/6122/6234/6205/6209/6134/6187/6130/6152/6203/6125/6143/6224/6167/2197/6159/6189/6181/6206/6142/6233/6129/6188/6128/6235/7311/6191/6232/6222/6193/6136/6135/6176/6158/6175/6228/6164/6202/25873/6192/6138/6229/9045/6217/6156/6165/6223/6171/6227
DCN+/CFD+ mesenchymal cells	mesenchymal	GO_NUCLEAR_TRANSCRIBED_MRNA_CATABOLIC_PROCESS_NONSENSE_MEDIATED_DECAY	53/277	108/5073	1.55463e-39	5.29091e-37	4.65297e-37	9349/6208/6132/6137/6141/6122/6234/6205/6209/6134/6187/6130/6152/6203/6125/6143/6224/6167/2197/6159/6189/6181/6206/6142/6233/6129/6188/6128/6235/7311/6191/6232/6222/6193/6136/6135/6176/6158/6175/6228/6164/6202/25873/6192/6138/6229/9045/6217/6156/6165/6223/6171/6227
DCN+/CFD+ mesenchymal cells	mesenchymal	GO_VIRAL_LIFE_CYCLE	62/277	190/5073	1.35492e-33	3.95249e-31	3.47593e-31	7316/9349/6208/3326/6132/6137/6141/6122/6234/6205/6209/6134/6187/6130/6152/6203/6125/3688/7913/6143/3303/6224/6167/2197/6159/6189/6181/6206/6142/6233/6129/6188/6128/6235/7311/6191/6232/6222/6193/6136/5901/6135/6176/6158/6175/6228/7314/6164/6202/25873/6192/6138/6229/9045/6217/6741/6156/6165/8666/6223/6171/6227
DCN+/CFD+ mesenchymal cells	mesenchymal	GO_ESTABLISHMENT_OF_PROTEIN_LOCALIZATION_TO_MEMBRANE	58/277	176/5073	1.22863e-31	3.13607e-29	2.75795e-29	3320/7095/9349/6747/6208/6132/6137/6141/6122/6234/6205/6209/6134/6187/6130/6152/6203/6125/6143/6224/6167/2197/6159/6189/1956/6181/6206/6142/6233/6129/6711/6188/6128/6235/7311/6191/6232/6222/6193/6136/6135/6176/6158/6175/6228/6164/6202/25873/6192/6138/6229/9045/6217/6156/6165/6223/6171/6227
DCN+/CFD+ mesenchymal cells	mesenchymal	GO_ESTABLISHMENT_OF_PROTEIN_LOCALIZATION_TO_ORGANELLE	66/277	238/5073	5.51772e-31	1.25191e-28	1.10096e-28	10628/3320/3280/7095/9349/6747/6208/6132/6137/6141/6122/6234/6205/6209/6134/6187/6130/6152/6203/6125/6143/6224/6167/2197/6159/6189/6181/6206/6142/6233/6129/3312/6711/6188/6128/6235/7311/6191/5295/6232/6222/6193/6136/5901/6135/6176/6158/6175/6228/4792/293/6164/6202/25873/6192/6138/6229/9045/6217/4000/6156/6165/6774/6223/6171/6227
DCN+/CFD+ mesenchymal cells	mesenchymal	GO_PROTEIN_LOCALIZATION_TO_MEMBRANE	62/277	210/5073	9.21502e-31	1.88171e-28	1.65482e-28	3320/7095/9349/6747/6208/6132/6137/6141/6122/6234/6205/6209/6134/6187/6130/6152/6203/5879/6125/6143/6224/2013/10266/6167/2197/6159/6189/1956/6181/6206/6142/6233/6129/6711/6188/6128/6235/7311/6191/6232/6222/6193/6136/6135/6176/6158/6175/6228/6164/6202/10979/25873/6192/6138/6229/9045/6217/6156/6165/6223/6171/6227
DCN+/CFD+ mesenchymal cells	mesenchymal	GO_RNA_CATABOLIC_PROCESS	56/277	169/5073	1.14335e-30	2.12247e-28	1.86655e-28	9349/678/6208/6132/6137/6141/6122/6234/6205/6209/6134/6187/6130/6152/6203/1973/6125/6143/6224/6167/2197/6159/6189/6181/6206/6142/6233/6129/6188/6128/6235/7311/6191/6050/6232/6222/6193/6136/6135/6176/6158/6175/6228/6164/6202/25873/6192/6138/6229/9045/6217/6156/6165/6223/6171/6227
DCN+/CFD+ mesenchymal cells	mesenchymal	GO_PROTEIN_TARGETING	68/277	257/5073	1.41995e-30	2.41628e-28	2.12494e-28	10628/3320/3280/7095/9349/6747/6208/6132/6137/7529/6141/6122/6234/6205/6209/6134/6187/6130/6152/6203/6125/9590/6143/6224/6167/2197/6159/6189/6181/6206/6142/6233/6129/3312/6711/6188/6128/6235/7311/6191/5295/6232/6222/6193/6136/5901/6135/6176/6158/6175/6228/4792/293/6164/6202/25873/6192/6138/6229/9045/6217/4000/6156/6165/6774/6223/6171/6227
DCN+/CFD+ mesenchymal cells	mesenchymal	GO_INTERSPECIES_INTERACTION_BETWEEN_ORGANISMS	81/277	401/5073	9.5457e-28	1.49941e-25	1.31862e-25	7316/7431/9349/5688/6208/3326/6132/6137/7529/6141/6122/6234/6205/6209/6134/6187/6130/6152/6203/10163/1973/6125/3688/7913/6143/4666/3303/6224/6167/2197/6159/6189/6181/6206/6142/6233/6129/3312/6188/6128/6235/7311/6191/10399/5295/6232/6222/6193/387/6136/5901/6135/6176/6158/6175/6228/4792/23770/293/7314/6164/7416/6202/25873/6192/6138/3178/6229/9045/6217/6741/6156/6165/7520/8655/6774/8666/1781/6223/61…
DCN+/CFD+ mesenchymal cells	mesenchymal	GO_AMIDE_BIOSYNTHETIC_PROCESS	71/277	319/5073	7.591e-27	1.05958e-24	9.31826e-25	9349/6208/6132/6137/6141/6122/6234/6205/6209/6134/6187/6130/6152/6203/1915/1973/1933/6125/1984/1983/1936/6143/4666/6224/6167/2197/6159/6189/6181/6206/6142/6233/6129/6166/6188/6128/6235/7311/6191/10209/1938/6238/6232/6222/6193/6136/6135/6176/6158/6175/6228/293/6164/6202/25873/6192/1964/6138/6229/9045/6217/6741/6156/6165/8894/5250/8666/7284/6223/6171/6227
DCN+/CFD+ mesenchymal cells	mesenchymal	GO_RRNA_METABOLIC_PROCESS	54/277	182/5073	7.78342e-27	1.05958e-24	9.31826e-25	9349/6208/6132/6137/6141/6122/6234/6205/6209/6134/6187/6130/6152/6203/6125/6143/6224/6167/2197/6159/6189/6181/6206/6142/6233/6129/6188/6128/6235/7311/6191/6232/6222/6193/6136/6135/6176/6158/6175/6228/51119/6164/6202/25873/6192/6138/6229/9045/6217/6156/6165/6223/6171/6227
DCN+/CFD+ mesenchymal cells	mesenchymal	GO_PEPTIDE_METABOLIC_PROCESS	74/277	360/5073	1.08317e-25	1.38239e-23	1.21571e-23	9349/6208/6132/6137/6141/6122/6234/6205/6209/6134/6187/6130/6152/6203/1915/1973/1933/6125/1984/1983/1936/6143/4666/6224/6167/2197/6159/6189/6181/6206/6142/6233/6129/6166/6188/6128/6235/7311/6191/10209/1938/6238/6232/6222/6193/6136/6135/6176/6158/6175/6228/2159/293/6164/6202/25873/6192/1964/6138/9446/6229/9045/6217/1192/6741/6156/6165/8894/5250/8666/7284/6223/6171/6227
DCN+/CFD+ mesenchymal cells	mesenchymal	GO_ORGANIC_CYCLIC_COMPOUND_CATABOLIC_PROCESS	59/277	230/5073	1.27341e-25	1.52959e-23	1.34517e-23	9349/678/6208/6132/6137/6141/6122/6234/6205/6209/6134/6187/6130/6152/6203/1973/6125/6143/6224/6167/2197/6159/6189/6181/6206/3146/6142/6233/6129/6188/6128/6235/7311/6191/6050/6232/6222/6193/6136/6135/6176/6158/6175/6228/3094/6164/6202/25873/6192/6138/6229/9045/6217/6156/6165/4245/6223/6171/6227
DCN+/CFD+ mesenchymal cells	mesenchymal	GO_RIBOSOME_BIOGENESIS	55/277	211/5073	3.12534e-24	3.54553e-22	3.11803e-22	9349/6208/6132/6137/6141/6122/6234/6205/6209/6134/6187/6130/6152/6203/6125/6143/6224/6167/2197/6159/6189/6181/6206/6142/6233/6129/6188/6128/6235/7311/6191/6232/6222/6193/6136/5901/6135/6176/6158/6175/6228/51119/6164/6202/25873/6192/6138/6229/9045/6217/6156/6165/6223/6171/6227
DCN+/CFD+ mesenchymal cells	mesenchymal	GO_PROTEIN_LOCALIZATION_TO_ORGANELLE	69/277	334/5073	5.31557e-24	5.71283e-22	5.02402e-22	10628/3320/3280/7095/9349/6747/6208/6132/6137/6141/6122/6234/6205/6209/6134/6187/6130/6152/6203/6125/6143/6224/652/6167/2197/6159/6189/6181/6206/6142/6233/6129/3312/6711/6188/6128/6235/7311/6191/5295/4904/6232/6222/6193/6136/5901/6135/6176/6158/6175/6228/4792/293/6164/6202/25873/6192/6138/6229/9045/6217/6741/4000/6156/6165/6774/6223/6171/6227
DCN+/CFD+ mesenchymal cells	mesenchymal	GO_INTRACELLULAR_PROTEIN_TRANSPORT	80/277	449/5073	1.58382e-23	1.61708e-21	1.4221e-21	10628/3320/3280/7095/9349/6747/6208/6132/6137/7529/6141/6122/6234/6205/6209/6134/6187/6130/6152/6203/6125/9590/1212/3688/1984/6143/6224/10266/6167/2197/6159/6189/6181/6206/54732/6142/6233/6129/3312/6711/6188/6128/6235/7311/6191/5295/55829/6232/6222/6193/6136/5901/6135/6176/6158/6175/6228/4792/293/3998/6164/6202/25873/6192/6138/6229/9045/6217/51552/4000/6156/6165/8655/6774/5862/6223/6171/1173/1211…
DCN+/CFD+ mesenchymal cells	mesenchymal	GO_MRNA_METABOLIC_PROCESS	75/277	412/5073	1.48264e-22	1.44169e-20	1.26786e-20	9349/23524/678/6208/6132/6137/6141/6122/6651/6234/6205/6209/6134/220988/6187/6130/6152/6203/1973/1655/6125/6143/6421/6224/6167/2197/9584/6159/6189/6181/6206/6142/6233/6129/3312/10250/6188/6128/6235/7311/6191/6050/4904/6232/6222/6193/6628/58517/6136/6135/6176/6158/6175/6228/6164/3192/6202/25873/6192/6637/6138/3178/6229/9045/6217/10949/6741/51329/6156/6165/9444/3958/6223/6171/6227
DCN+/CFD+ mesenchymal cells	mesenchymal	GO_SINGLE_ORGANISM_CELLULAR_LOCALIZATION	78/277	444/5073	1.74341e-22	1.5777e-20	1.38747e-20	10628/3320/10252/3280/4131/7095/9349/6747/6208/6132/6137/6141/6122/6234/6205/6209/6134/6187/6130/6152/6203/5879/6125/3688/6143/6224/2013/6284/10266/6167/2197/6159/6189/1956/6181/6206/3799/6142/6233/6129/3312/6711/6188/6128/6235/7311/6191/5295/6232/6222/6193/6136/5901/6135/6176/6158/6175/6228/4792/293/7314/3998/6164/6202/10979/25873/6192/6138/6229/9045/6217/4000/6156/6165/6774/6223/6171/6227
DCN+/CFD+ mesenchymal cells	mesenchymal	GO_CELLULAR_AMIDE_METABOLIC_PROCESS	74/277	403/5073	1.77704e-22	1.5777e-20	1.38747e-20	9349/6208/6132/6137/6141/6122/6234/6205/6209/6134/6187/6130/6152/6203/1915/1973/1933/6125/1984/1983/1936/6143/4666/6224/6167/2197/6159/6189/6181/6206/6142/6233/6129/6166/6188/6128/6235/7311/6191/10209/1938/6238/6232/6222/6193/6136/6135/6176/6158/6175/6228/2159/293/6164/6202/25873/6192/1964/6138/9446/6229/9045/6217/1192/6741/6156/6165/8894/5250/8666/7284/6223/6171/6227
DCN+/CFD+ mesenchymal cells	mesenchymal	GO_NCRNA_PROCESSING	55/277	228/5073	1.9151e-22	1.62943e-20	1.43297e-20	9349/6208/6132/6137/6141/6122/6234/6205/6209/6134/6187/6130/6152/6203/6125/6143/6224/6167/2197/6159/6189/6181/6206/6142/6233/6129/6188/6128/6235/7311/6191/6232/6222/6193/6136/6135/6176/6158/6175/6228/51119/6164/6202/25873/6192/6138/6229/9045/6217/6741/6156/6165/6223/6171/6227
DCN+/CFD+ mesenchymal cells	mesenchymal	GO_MEMBRANE_ORGANIZATION	74/277	434/5073	1.89716e-20	1.5496e-18	1.36276e-18	3320/7095/9349/6747/6208/6132/6137/7529/6141/6122/6234/2934/6205/6209/23787/6134/6187/6130/6152/6203/5879/6125/3688/6143/3303/6224/2013/10266/6167/2197/6159/6189/1956/6181/6206/54732/6142/6233/6129/6711/6188/6128/6235/7311/6191/6232/6222/6193/6136/6135/6176/6158/6175/6228/27166/3998/6164/6202/10979/25873/6192/6138/6229/9045/6217/51552/4000/6156/6165/8655/6774/6223/6171/6227
DCN+/CFD+ mesenchymal cells	mesenchymal	GO_RIBONUCLEOPROTEIN_COMPLEX_BIOGENESIS	59/277	298/5073	1.8696e-19	1.46836e-17	1.29131e-17	9349/6208/6132/6137/6141/6122/6234/6205/6209/6134/6187/6130/6152/6203/6125/6143/6224/6167/2197/6159/6189/6181/6206/6142/6233/6129/6188/6128/6235/7311/6191/1153/6232/6222/6193/6628/6136/5901/6135/6176/6158/6175/6228/51119/6164/6202/25873/6192/6637/6138/6229/9045/6217/6156/6165/8666/6223/6171/6227
DCN+/CFD+ mesenchymal cells	mesenchymal	GO_NCRNA_METABOLIC_PROCESS	55/277	299/5073	1.3131e-16	9.93095e-15	8.73354e-15	9349/6208/6132/6137/6141/6122/6234/6205/6209/6134/6187/6130/6152/6203/6125/6143/6224/6167/2197/6159/6189/6181/6206/6142/6233/6129/6188/6128/6235/7311/6191/6232/6222/6193/6136/6135/6176/6158/6175/6228/51119/6164/6202/25873/6192/6138/6229/9045/6217/6741/6156/6165/6223/6171/6227
DCN+/CFD+ mesenchymal cells	mesenchymal	GO_RIBOSOME_ASSEMBLY	13/277	40/5073	9.22764e-08	6.72959e-06	5.91818e-06	6208/6122/6209/6134/6152/6125/6128/6232/6193/6136/6135/51119/6223
DCN+/CFD+ mesenchymal cells	mesenchymal	GO_REGULATION_OF_RNA_STABILITY	19/277	101/5073	1.53581e-06	0.000108142	9.51032e-05	7316/8531/3315/5688/678/7529/5705/26135/3303/6233/3312/7311/4904/1153/7314/3192/10949/5714/9444
DCN+/CFD+ mesenchymal cells	mesenchymal	GO_POSTTRANSCRIPTIONAL_REGULATION_OF_GENE_EXPRESSION	36/277	289/5073	1.80186e-06	0.000122647	0.000107859	7316/64215/8531/3315/5688/678/6208/7529/5705/6203/26135/1973/136319/1984/1983/3303/6233/3312/6188/7311/6191/10209/10399/1938/4904/1153/6193/5901/7314/3192/55323/10949/5714/6774/9444/8666
DCN+/CFD+ mesenchymal cells	mesenchymal	GO_CYTOPLASMIC_TRANSLATION	11/277	39/5073	4.4908e-06	0.000295814	0.000260146	6132/6159/6181/6129/6128/6176/6175/25873/6138/6741/6165
DCN+/CFD+ mesenchymal cells	mesenchymal	GO_RIBOSOMAL_LARGE_SUBUNIT_BIOGENESIS	10/277	34/5073	8.16304e-06	0.000520904	0.000458097	6122/6134/6152/6125/6129/6128/6136/6135/9045/6165
DCN+/CFD+ mesenchymal cells	mesenchymal	GO_RIBOSOMAL_LARGE_SUBUNIT_ASSEMBLY	7/277	18/5073	2.53779e-05	0.00157035	0.00138101	6122/6134/6152/6125/6128/6136/6135
DCN+/CFD+ mesenchymal cells	mesenchymal	GO_REGENERATION	13/277	64/5073	3.07567e-05	0.00184721	0.00162449	4837/7078/4691/2934/7049/1973/136319/4666/831/7048/813/5328/9021
DCN+/CFD+ mesenchymal cells	mesenchymal	GO_RIBOSOMAL_SMALL_SUBUNIT_BIOGENESIS	10/277	41/5073	4.96166e-05	0.00289477	0.00254574	6208/6234/6209/6232/6193/6202/6229/6217/6223/6227
DCN+/CFD+ mesenchymal cells	mesenchymal	GO_NEGATIVE_REGULATION_OF_ERBB_SIGNALING_PATHWAY	8/277	29/5073	0.0001121	0.00621032	0.00546152	7316/10252/1956/6233/7311/7314/1173/1211
DCN+/CFD+ mesenchymal cells	mesenchymal	GO_ERBB2_SIGNALING_PATHWAY	7/277	22/5073	0.000112528	0.00621032	0.00546152	7316/3320/1956/6233/7311/5295/7314
DCN+/CFD+ mesenchymal cells	mesenchymal	GO_FC_RECEPTOR_SIGNALING_PATHWAY	16/277	105/5073	0.000153896	0.00822636	0.00723448	7316/3320/801/5688/3326/5705/5879/10163/6233/7311/5295/4792/7314/10109/5714/10092
DCN+/CFD+ mesenchymal cells	mesenchymal	GO_REGULATION_OF_ORGAN_MORPHOGENESIS	17/277	116/5073	0.000157115	0.00822636	0.00723448	7316/10252/3280/5688/5705/5879/2787/4666/652/6233/7311/387/7314/1601/5328/5714/1173
DCN+/CFD+ mesenchymal cells	mesenchymal	GO_NEGATIVE_REGULATION_OF_HEMOPOIESIS	10/277	47/5073	0.000171176	0.00854249	0.00751249	3280/8364/51621/3659/652/3146/5295/4792/9935/4780
DCN+/CFD+ mesenchymal cells	mesenchymal	GO_TRANSMEMBRANE_RECEPTOR_PROTEIN_SERINE_THREONINE_KINASE_SIGNALING_PATHWAY	14/277	85/5073	0.000171519	0.00854249	0.00751249	7316/94/7431/7049/3688/652/6233/6711/7311/7048/387/7314/10979/11167
DCN+/CFD+ mesenchymal cells	mesenchymal	GO_NEGATIVE_REGULATION_OF_CELL_DEATH	37/277	369/5073	0.000176892	0.00860032	0.00756335	7316/8531/4691/3315/3326/6651/8870/5705/92140/3688/4666/3303/10266/652/6189/1956/8743/6233/7076/831/7311/10399/5295/55829/4792/23770/7314/27166/1601/1490/4000/4780/9021/6774/11315/308/3958
DCN+/CFD+ mesenchymal cells	mesenchymal	GO_NEGATIVE_REGULATION_OF_MULTICELLULAR_ORGANISMAL_PROCESS	35/277	344/5073	0.000201888	0.00958735	0.00843137	7316/94/3280/7431/5376/8531/8364/51621/7060/3659/5879/3688/652/3146/6233/7076/7311/10365/5295/55829/7048/387/4792/1284/7314/5328/1471/57142/9935/4000/4780/6774/308/4043/6223
DCN+/CFD+ mesenchymal cells	mesenchymal	GO_REGULATION_OF_REACTIVE_OXYGEN_SPECIES_METABOLIC_PROCESS	12/277	67/5073	0.000222425	0.0103226	0.00907793	3320/3326/5879/1956/10365/55829/7048/7416/5328/4780/6774/11315
DCN+/CFD+ mesenchymal cells	mesenchymal	GO_NUCLEOTIDE_BINDING_DOMAIN_LEUCINE_RICH_REPEAT_CONTAINING_RECEPTOR_SIGNALING_PATHWAY	5/277	12/5073	0.00026996	0.0122502	0.0107732	7316/6233/7311/4792/7314
DCN+/CFD+ mesenchymal cells	mesenchymal	GO_RIBONUCLEOPROTEIN_COMPLEX_SUBUNIT_ORGANIZATION	18/277	133/5073	0.000282558	0.0125431	0.0110308	6208/6122/6209/6134/6152/6125/3799/6128/1153/6232/6193/6628/6136/6135/51119/6637/8666/6223
DCN+/CFD+ mesenchymal cells	mesenchymal	GO_TRANSFORMING_GROWTH_FACTOR_BETA_RECEPTOR_SIGNALING_PATHWAY	10/277	52/5073	0.000410318	0.017827	0.0156775	7316/94/7049/3688/6233/7311/7048/387/7314/10979
DCN+/CFD+ mesenchymal cells	mesenchymal	GO_NUCLEAR_IMPORT	12/277	72/5073	0.000446019	0.0189744	0.0166866	10628/3280/9349/6711/5295/6628/5901/4792/6637/3178/4000/6774
DCN+/CFD+ mesenchymal cells	mesenchymal	GO_POSITIVE_REGULATION_OF_REACTIVE_OXYGEN_SPECIES_METABOLIC_PROCESS	8/277	36/5073	0.000565763	0.0235773	0.0207345	3320/3326/1956/10365/7048/5328/4780/11315
DCN+/CFD+ mesenchymal cells	mesenchymal	GO_RIBOSOMAL_SMALL_SUBUNIT_ASSEMBLY	5/277	14/5073	0.000623255	0.0254537	0.0223847	6208/6209/6232/6193/6223
DCN+/CFD+ mesenchymal cells	mesenchymal	GO_REGULATION_OF_ESTABLISHMENT_OF_PLANAR_POLARITY	11/277	65/5073	0.000672723	0.0266486	0.0234355	7316/5688/5705/5879/6233/7311/387/7314/1601/5714/1173
DCN+/CFD+ mesenchymal cells	mesenchymal	GO_REGULATION_OF_TUMOR_NECROSIS_FACTOR_MEDIATED_SIGNALING_PATHWAY	6/277	21/5073	0.000678612	0.0266486	0.0234355	7316/3303/6233/7311/10399/7314
DCN+/CFD+ mesenchymal cells	mesenchymal	GO_REGULATION_OF_CELLULAR_COMPONENT_MOVEMENT	29/277	285/5073	0.000730018	0.0281264	0.0247351	7168/94/8543/3315/7060/2934/7049/5879/3688/2013/652/1956/3146/7114/7076/10399/5295/7048/387/2159/1601/5328/57142/4000/6774/308/3958/3912/6223
DCN+/CFD+ mesenchymal cells	mesenchymal	GO_MOVEMENT_OF_CELL_OR_SUBCELLULAR_COMPONENT	38/277	414/5073	0.000853083	0.0314585	0.0276654	7168/94/3320/3280/7431/4131/800/3315/7060/7049/5786/5879/10163/3688/2013/1956/3146/3799/6711/5295/387/10383/3895/7314/51119/5328/1490/10109/10092/57142/8655/6774/3958/3912/1781/6223/1173/1211
DCN+/CFD+ mesenchymal cells	mesenchymal	GO_MATURATION_OF_SSU_RRNA_FROM_TRICISTRONIC_RRNA_TRANSCRIPT_SSU_RRNA_5_8S_RRNA_LSU_RRNA_	6/277	22/5073	0.000890893	0.0314585	0.0276654	6208/6202/6229/6217/6223/6227
DCN+/CFD+ mesenchymal cells	mesenchymal	GO_CYTOPLASMIC_PATTERN_RECOGNITION_RECEPTOR_SIGNALING_PATHWAY	5/277	15/5073	0.000893531	0.0314585	0.0276654	7316/6233/7311/4792/7314
DCN+/CFD+ mesenchymal cells	mesenchymal	GO_POSITIVE_REGULATION_OF_PROTEIN_LOCALIZATION_TO_CELL_PERIPHERY	5/277	15/5073	0.000893531	0.0314585	0.0276654	3688/3799/6711/10399/5295
DCN+/CFD+ mesenchymal cells	mesenchymal	GO_POSITIVE_REGULATION_OF_REACTIVE_OXYGEN_SPECIES_BIOSYNTHETIC_PROCESS	5/277	15/5073	0.000893531	0.0314585	0.0276654	3320/3326/1956/10365/11315
DCN+/CFD+ mesenchymal cells	mesenchymal	GO_REGULATION_OF_ANATOMICAL_STRUCTURE_MORPHOGENESIS	37/277	404/5073	0.00104507	0.03617	0.0318089	7168/7316/94/10252/3280/4131/3315/5688/7060/2934/5705/5879/2787/92140/4666/2013/6284/10266/652/10435/3146/6233/7311/10399/6050/7048/387/1284/7314/1601/5328/1471/10979/10109/5714/57142/1173
DCN+/CFD+ mesenchymal cells	mesenchymal	GO_ENZYME_LINKED_RECEPTOR_PROTEIN_SIGNALING_PATHWAY	29/277	292/5073	0.00107896	0.0367207	0.0322931	7316/10628/94/3320/7431/3315/7049/5786/5879/10163/3688/652/1956/6233/6711/7311/5295/7048/387/7314/10979/3178/1490/10109/51552/10092/6774/11167/1173
DCN+/CFD+ mesenchymal cells	mesenchymal	GO_POSITIVE_REGULATION_OF_NF_KAPPAB_TRANSCRIPTION_FACTOR_ACTIVITY	9/277	49/5073	0.00112828	0.0373893	0.0328811	7316/92140/136319/3303/6233/6188/7311/4792/7314
DCN+/CFD+ mesenchymal cells	mesenchymal	GO_ORGAN_REGENERATION	7/277	31/5073	0.00113523	0.0373893	0.0328811	4837/4691/7049/1973/831/7048/9021
DCN+/CFD+ mesenchymal cells	mesenchymal	GO_WOUND_HEALING	20/277	175/5073	0.00122564	0.0390264	0.0343209	7168/3021/94/7078/3315/2934/3659/5879/136319/4666/652/7076/5295/7048/387/2159/3998/5328/1192/308
DCN+/CFD+ mesenchymal cells	mesenchymal	GO_LEUKOCYTE_CHEMOTAXIS	5/277	16/5073	0.00124227	0.0390264	0.0343209	5879/3146/51119/3958/6223
DCN+/CFD+ mesenchymal cells	mesenchymal	GO_REGULATION_OF_NECROTIC_CELL_DEATH	5/277	16/5073	0.00124227	0.0390264	0.0343209	7316/8531/6233/7311/7314
DCN+/CFD+ mesenchymal cells	mesenchymal	GO_REGULATION_OF_PEPTIDASE_ACTIVITY	18/277	151/5073	0.00131889	0.0408058	0.0358857	7078/2934/23787/5037/8743/3146/1992/7076/831/6188/10399/27166/1471/1490/26577/334/6774/11315
DCN+/CFD+ mesenchymal cells	mesenchymal	GO_IMMUNE_RESPONSE_REGULATING_CELL_SURFACE_RECEPTOR_SIGNALING_PATHWAY	16/277	127/5073	0.00135099	0.0411748	0.0362103	7316/3320/801/5688/3326/5705/5879/10163/6233/7311/5295/4792/7314/10109/5714/10092
DCN+/CFD+ mesenchymal cells	mesenchymal	GO_REGULATION_OF_VIRAL_ENTRY_INTO_HOST_CELL	4/277	10/5073	0.00140571	0.0422126	0.0371229	10410/2934/10581/5034
DCN+/CFD+ mesenchymal cells	mesenchymal	GO_REGULATION_OF_REACTIVE_OXYGEN_SPECIES_BIOSYNTHETIC_PROCESS	6/277	24/5073	0.00146524	0.0433626	0.0381342	3320/3326/1956/10365/6774/11315
DCN+/CFD+ mesenchymal cells	mesenchymal	GO_RESPONSE_TO_TRANSFORMING_GROWTH_FACTOR_BETA	11/277	72/5073	0.00161624	0.047148	0.0414632	7316/94/7049/3688/6233/7311/7048/387/1284/7314/10979
DCN+/CFD+ mesenchymal cells	mesenchymal	GO_REGULATION_OF_ERBB_SIGNALING_PATHWAY	8/277	42/5073	0.00165893	0.0477118	0.041959	7316/10252/1956/6233/7311/7314/1173/1211
DCN+/CFD+ mesenchymal cells	mesenchymal	GO_NEGATIVE_REGULATION_OF_CELLULAR_COMPONENT_ORGANIZATION	29/277	301/5073	0.00173544	0.0492189	0.0432844	94/7431/5376/8543/2934/5879/10163/3688/3303/652/3146/3312/6711/6188/10399/387/5901/27166/1601/51119/3192/1471/3178/57142/4000/7520/11315/3958/1173
VWF+/EPS8+ endothelial cells	endothelial	GO_PROTEIN_LOCALIZATION_TO_ENDOPLASMIC_RETICULUM	35/374	115/5343	1.86963e-14	4.25716e-11	3.56805e-11	6132/6727/3309/9349/6234/7095/23645/6208/6122/6134/6209/6205/6181/2197/6223/6187/6141/6224/6158/2923/6125/6206/6203/6143/6152/6130/6188/6175/55973/10945/6170/6231/6124/6137/6193
VWF+/EPS8+ endothelial cells	endothelial	GO_TRANSLATIONAL_INITIATION	37/374	135/5343	1.27163e-13	1.44775e-10	1.2134e-10	10209/9669/6132/9349/6234/6208/6122/6134/6209/6205/6181/1964/8894/2197/6223/6187/6141/6224/6158/6741/6125/6206/6203/6143/1982/1973/8661/6152/6130/6188/6175/6170/6231/6124/6137/6193/10289
VWF+/EPS8+ endothelial cells	endothelial	GO_PROTEIN_TARGETING_TO_MEMBRANE	35/374	124/5343	2.32957e-13	1.76814e-10	1.48193e-10	302/6711/4641/6132/6727/9349/6234/7095/6208/6122/6134/6209/6205/6181/2197/6223/6187/6141/6224/6158/91663/6125/6206/6203/6143/6152/6130/6386/6188/6175/6170/6231/6124/6137/6193
VWF+/EPS8+ endothelial cells	endothelial	GO_ESTABLISHMENT_OF_PROTEIN_LOCALIZATION_TO_ENDOPLASMIC_RETICULUM	30/374	102/5343	4.07571e-12	2.3201e-09	1.94454e-09	6132/6727/9349/6234/7095/6208/6122/6134/6209/6205/6181/2197/6223/6187/6141/6224/6158/6125/6206/6203/6143/6152/6130/6188/6175/6170/6231/6124/6137/6193
VWF+/EPS8+ endothelial cells	endothelial	GO_INTERSPECIES_INTERACTION_BETWEEN_ORGANISMS	70/374	438/5343	9.5814e-12	4.36337e-09	3.65707e-09	3326/387/1072/2040/7314/5688/8692/7431/7316/3303/7094/6132/6418/9349/3329/6234/4792/7529/3312/8837/6208/10163/5062/6122/3688/1781/6134/975/6774/6209/6205/6181/2197/6223/6187/7913/3178/7531/6141/8655/6224/292/6158/5702/6741/6125/6206/6203/5901/6143/1973/7175/8661/6152/6130/90480/10241/6188/7415/6175/358/27243/7520/6170/6231/6124/6137/2547/4869/6193
VWF+/EPS8+ endothelial cells	endothelial	GO_RESPONSE_TO_WOUNDING	45/374	220/5343	2.0612e-11	7.82224e-09	6.55605e-09	60/7078/7168/1465/387/928/1192/3315/3021/2113/389/8751/5879/7094/5336/10627/3611/4162/1490/4627/7534/301/832/8837/3659/308/975/998/3491/1495/2934/136319/966/7414/3956/2316/5782/2004/378/830/2171/94/3475/2782/1316
VWF+/EPS8+ endothelial cells	endothelial	GO_PROTEIN_LOCALIZATION_TO_MEMBRANE	46/374	230/5343	2.74428e-11	8.02682e-09	6.72752e-09	3320/302/6281/10979/6711/5879/4641/6132/6727/9349/6234/7095/6208/6122/6134/6209/6205/8766/6181/2197/6223/6187/6141/6224/6158/81619/91663/6125/6206/6203/6143/2013/6152/6130/2316/6386/51100/6093/6188/6175/6170/6231/6124/10211/6137/6193
VWF+/EPS8+ endothelial cells	endothelial	GO_MULTI_ORGANISM_METABOLIC_PROCESS	31/374	116/5343	2.82014e-11	8.02682e-09	6.72752e-09	6132/9349/6234/6208/6122/6134/6209/6205/6181/2197/6223/6187/6141/6224/6158/6741/6125/6206/6203/6143/7175/8661/6152/6130/6188/6175/6170/6231/6124/6137/6193
VWF+/EPS8+ endothelial cells	endothelial	GO_ESTABLISHMENT_OF_PROTEIN_LOCALIZATION_TO_MEMBRANE	41/374	192/5343	4.18874e-11	1.05975e-08	8.88209e-09	3320/302/6281/6711/4641/6132/6727/9349/6234/7095/6208/6122/6134/6209/6205/8766/6181/2197/6223/6187/6141/6224/6158/81619/91663/6125/6206/6203/6143/6152/6130/6386/6093/6188/6175/6170/6231/6124/10211/6137/6193
VWF+/EPS8+ endothelial cells	endothelial	GO_VIRAL_LIFE_CYCLE	42/374	206/5343	1.14363e-10	2.60405e-08	2.18253e-08	3326/7314/8692/7316/3303/6132/9349/6234/6208/6122/3688/6134/975/6209/6205/6181/2197/6223/6187/7913/6141/6224/6158/6741/6125/6206/6203/5901/6143/7175/8661/6152/6130/6188/7415/6175/27243/6170/6231/6124/6137/6193
VWF+/EPS8+ endothelial cells	endothelial	GO_WOUND_HEALING	39/374	184/5343	1.64789e-10	3.41114e-08	2.85898e-08	60/7078/7168/1465/387/928/1192/3315/3021/2113/389/8751/5879/7094/5336/10627/3611/4162/4627/7534/301/832/8837/3659/308/998/3491/2934/136319/966/7414/2316/5782/2004/830/94/3475/2782/1316
VWF+/EPS8+ endothelial cells	endothelial	GO_INTRACELLULAR_PROTEIN_TRANSPORT	71/374	478/5343	2.24012e-10	4.02795e-08	3.37594e-08	3320/10628/302/7533/4000/6711/4641/6132/6727/55829/11140/9349/1984/6234/811/4792/7095/7534/6237/7529/3312/6208/7184/6122/3688/6134/6774/6209/5862/6205/8766/6181/1212/54732/2197/6223/6187/7531/6141/8655/6224/6158/91663/2923/9709/6125/6206/6203/5908/5901/6143/7175/754/6152/6130/6386/6188/7415/6175/58533/55973/10945/6170/10971/6231/6124/5878/6137/51699/4869/6193
VWF+/EPS8+ endothelial cells	endothelial	GO_PROTEIN_TARGETING	50/374	279/5343	2.29966e-10	4.02795e-08	3.37594e-08	3320/10628/302/4000/6711/4641/6132/6727/11140/9349/6234/4792/7095/7534/7529/3312/6208/6122/6134/6774/6209/6205/6181/2197/6223/6187/7531/6141/6224/6158/91663/2923/6125/6206/6203/5901/6143/7175/754/6152/6130/6386/6188/6175/6170/10971/6231/6124/6137/6193
VWF+/EPS8+ endothelial cells	endothelial	GO_NEGATIVE_REGULATION_OF_CELL_DEATH	62/374	393/5343	3.21086e-10	5.22224e-08	4.37691e-08	3326/10763/1072/7314/3315/8743/8531/23564/4000/7316/4691/3303/5336/3309/55829/6418/3611/3329/1490/3301/8870/4792/7534/23645/301/4170/8837/7184/5062/3688/308/6774/7295/831/3491/1495/5036/92140/966/7531/8878/7832/6926/292/6659/573/9709/7009/9021/754/2316/55679/6093/9314/358/27166/27243/378/7320/8887/4869/7178
VWF+/EPS8+ endothelial cells	endothelial	GO_NUCLEAR_TRANSCRIBED_MRNA_CATABOLIC_PROCESS_NONSENSE_MEDIATED_DECAY	28/374	108/5343	5.78804e-10	8.78624e-08	7.36401e-08	6132/9349/6234/6208/6122/6134/6209/6205/6181/2197/6223/6187/6141/6224/6158/6125/6206/6203/6143/6152/6130/6188/6175/6170/6231/6124/6137/6193
VWF+/EPS8+ endothelial cells	endothelial	GO_ACTIN_FILAMENT_BASED_PROCESS	42/374	217/5343	6.37479e-10	9.07213e-08	7.60362e-08	9168/7168/4637/7171/11034/387/1072/81/7431/4205/5879/10109/2037/7094/4627/811/10487/301/832/5216/8837/10163/7184/7169/3688/7170/998/1495/2934/8655/5901/112464/2013/2316/6386/6093/51474/358/10097/375/10092/2059
VWF+/EPS8+ endothelial cells	endothelial	GO_MEMBRANE_ORGANIZATION	68/374	467/5343	1.41546e-09	1.89588e-07	1.589e-07	3320/928/302/6281/10979/7533/8692/4000/6711/5879/3303/4641/6132/6727/9349/6234/4627/7095/7534/7529/6208/6122/3688/6134/6774/6209/6205/8766/6181/2934/54732/966/2197/6223/6187/7531/6141/8655/6224/292/6158/81619/91663/6125/6206/6203/6143/23787/7175/2013/6152/6130/2316/6386/51100/6093/6188/6175/27166/27243/6170/10971/6231/6124/375/10211/6137/6193
VWF+/EPS8+ endothelial cells	endothelial	GO_PROTEIN_LOCALIZATION_TO_ORGANELLE	56/374	351/5343	1.73081e-09	2.18948e-07	1.83507e-07	3320/10628/5552/4000/6711/4904/6132/6727/3309/9349/6234/3301/811/4792/7095/23645/3312/6208/6122/6134/975/6774/6209/6205/8766/6181/2197/6223/6187/6141/6224/6158/6741/2923/6125/6206/6203/5901/6143/7175/754/6152/23345/6130/51100/6188/6175/55973/10945/378/5885/6170/6231/6124/6137/6193
VWF+/EPS8+ endothelial cells	endothelial	GO_SINGLE_ORGANISM_CELLULAR_LOCALIZATION	67/374	480/5343	1.15403e-08	1.38301e-06	1.15914e-06	3320/10628/302/6281/81/10979/7314/4205/4000/6711/5879/4641/6132/6727/9349/6234/4627/4792/7095/3312/6208/6122/3688/6134/6774/6209/998/6205/8766/6181/966/2197/6223/6187/6141/6224/3799/6158/81619/91663/2923/6125/6206/6203/5901/6143/7175/2013/754/6152/6130/2316/6386/51100/6093/6188/6175/27243/10097/6170/6231/6124/375/10211/6137/7320/6193
VWF+/EPS8+ endothelial cells	endothelial	GO_MOVEMENT_OF_CELL_OR_SUBCELLULAR_COMPONENT	64/374	457/5343	2.30533e-08	2.62462e-06	2.19977e-06	60/3320/7168/4637/7171/387/928/81/7314/7431/3315/2113/5175/389/7525/57142/10383/4478/3895/6711/5879/10109/7094/3611/1490/3301/51119/4627/800/10487/301/832/9592/10163/7169/3688/1781/7170/6774/7295/998/3491/6223/7414/7531/8655/3799/1783/8613/203068/84159/2013/2316/6386/6093/694/378/830/10097/3716/94/10092/967/2059
VWF+/EPS8+ endothelial cells	endothelial	GO_ESTABLISHMENT_OF_PROTEIN_LOCALIZATION_TO_ORGANELLE	42/374	252/5343	6.58612e-08	7.14124e-06	5.98528e-06	3320/10628/4000/6711/6132/6727/9349/6234/4792/7095/3312/6208/6122/6134/6774/6209/6205/8766/6181/2197/6223/6187/6141/6224/6158/2923/6125/6206/6203/5901/6143/7175/754/6152/6130/6188/6175/6170/6231/6124/6137/6193
VWF+/EPS8+ endothelial cells	endothelial	GO_CYTOSKELETON_ORGANIZATION	52/374	354/5343	1.23659e-07	1.27987e-05	1.0727e-05	9168/7168/11034/387/1072/81/10376/7431/4205/4000/5879/10109/6867/2037/7094/51119/4627/811/10487/301/832/5216/8837/10163/4659/7184/3688/998/8766/1495/2934/8655/1783/203068/5901/112464/2013/23345/2316/6386/6093/6188/51474/358/51776/10097/2597/375/7320/10092/4869/2059
VWF+/EPS8+ endothelial cells	endothelial	GO_POSTTRANSCRIPTIONAL_REGULATION_OF_GENE_EXPRESSION	44/374	279/5343	1.65728e-07	1.64071e-05	1.37512e-05	10209/7314/5688/3315/8531/7316/26135/9669/3303/3181/4904/11140/6418/1984/5935/811/7534/7529/23645/3312/6208/6774/5036/23589/136319/10236/9967/7832/6659/5702/6203/5714/5901/1982/1973/7175/8661/6188/10657/2597/1938/4869/6193/10289
VWF+/EPS8+ endothelial cells	endothelial	GO_RNA_CATABOLIC_PROCESS	32/374	171/5343	1.81445e-07	1.69642e-05	1.42182e-05	6132/9349/6234/6050/6208/6122/6134/6209/6205/6181/2197/9967/6223/6187/6141/6224/6158/6125/6206/6203/6143/1973/6152/6130/6188/6175/84153/6170/6231/6124/6137/6193
VWF+/EPS8+ endothelial cells	endothelial	GO_HOMOTYPIC_CELL_CELL_ADHESION	11/374	24/5343	1.86256e-07	1.69642e-05	1.42182e-05	60/1465/1192/3315/7094/10627/3611/4627/7414/8613/2316
VWF+/EPS8+ endothelial cells	endothelial	GO_AMIDE_BIOSYNTHETIC_PROCESS	47/374	316/5343	3.69344e-07	3.20408e-05	2.68544e-05	10209/9669/7453/6132/9349/1984/6234/6208/6122/6134/6209/6238/6205/6181/1933/1964/8894/2197/6223/6187/6141/6224/292/1915/6158/6741/6125/6206/6203/6143/1982/1973/8661/6152/6130/90480/6188/6175/6170/6231/6124/1938/1936/6137/7284/6193/10289
VWF+/EPS8+ endothelial cells	endothelial	GO_POSITIVE_REGULATION_OF_CELL_DEATH	44/374	287/5343	3.79931e-07	3.20408e-05	2.68544e-05	7078/10628/7314/7533/8692/8743/7316/467/5879/3329/1490/3301/4616/7534/7529/23645/301/6421/4170/5062/3688/308/3939/998/3491/1495/2934/10541/3429/7531/8878/8655/6659/3336/2923/23787/10284/6188/7415/694/27166/51776/10971/26471
VWF+/EPS8+ endothelial cells	endothelial	GO_PLATELET_AGGREGATION	10/374	21/5343	4.40407e-07	3.58145e-05	3.00172e-05	60/1465/1192/3315/7094/10627/3611/4627/7414/2316
VWF+/EPS8+ endothelial cells	endothelial	GO_NEGATIVE_REGULATION_OF_CELLULAR_COMPONENT_ORGANIZATION	46/374	309/5343	4.85386e-07	3.81112e-05	3.19421e-05	387/302/81/7533/7431/57142/4000/6711/5879/3303/6418/51119/4627/3337/3312/832/5216/8837/10163/3688/998/8766/2934/3178/292/91663/3956/203068/5901/7175/2316/6386/6093/6188/8543/51474/27166/27243/830/7520/7320/94/3475/4869/6879/2059
VWF+/EPS8+ endothelial cells	endothelial	GO_MRNA_METABOLIC_PROCESS	57/374	423/5343	5.84634e-07	4.43737e-05	3.71909e-05	220988/4670/3181/4904/6132/9349/6234/6427/6050/84991/3312/6421/6208/58517/23524/6122/6134/4809/6209/6205/6181/6628/2197/10236/9967/9879/6223/6187/3178/2521/6141/6224/6158/6434/6741/6125/6206/6203/1655/6143/59286/11030/1973/6152/6130/10284/6188/6175/10657/9584/6170/6231/6124/6137/9295/22826/6193
VWF+/EPS8+ endothelial cells	endothelial	GO_REGULATION_OF_CYTOSKELETON_ORGANIZATION	36/374	223/5343	1.35881e-06	9.98065e-05	8.36508e-05	7168/10763/11034/387/6281/6711/5879/10109/3611/1490/51119/4627/832/5216/10163/998/8766/2934/136319/83442/824/91663/203068/5901/7175/2316/6093/6188/51474/27243/830/10097/375/10092/4869/2059
VWF+/EPS8+ endothelial cells	endothelial	GO_RRNA_METABOLIC_PROCESS	31/374	183/5343	2.71283e-06	0.000193035	0.000161788	6132/9349/6234/51119/6208/6122/6134/4809/6209/6205/6181/5036/2197/6223/6187/6141/6224/6158/6125/6206/6203/6143/6152/6130/6188/6175/6170/6231/6124/6137/6193
VWF+/EPS8+ endothelial cells	endothelial	GO_ACTIN_FILAMENT_ORGANIZATION	19/374	83/5343	2.8731e-06	0.000198244	0.000166154	9168/11034/387/1072/81/5879/10109/7184/3688/998/1495/2934/2013/2316/51474/10097/375/10092/2059
VWF+/EPS8+ endothelial cells	endothelial	GO_PROTEIN_REFOLDING	8/374	16/5343	4.18535e-06	0.000272971	0.000228785	3320/3303/3329/3337/3312/573/6767/2280
VWF+/EPS8+ endothelial cells	endothelial	GO_PLATELET_ACTIVATION	16/374	63/5343	4.19587e-06	0.000272971	0.000228785	60/1465/387/928/1192/3315/5879/7094/5336/10627/3611/4627/7534/7414/2316/2782
VWF+/EPS8+ endothelial cells	endothelial	GO_REGULATION_OF_PROTEIN_COMPLEX_DISASSEMBLY	21/374	101/5343	4.49801e-06	0.000284499	0.000238447	10763/11034/387/6711/1984/51119/4627/832/8766/2934/136319/83442/203068/5901/7175/2316/6188/51474/27243/830/2059
VWF+/EPS8+ endothelial cells	endothelial	GO_SUBSTANTIA_NIGRA_DEVELOPMENT	10/374	26/5343	4.82327e-06	0.000296826	0.000248779	60/801/387/7533/3309/3939/998/7531/8655/10971
VWF+/EPS8+ endothelial cells	endothelial	GO_REGULATION_OF_APOPTOTIC_SIGNALING_PATHWAY	31/374	189/5343	5.45123e-06	0.000326643	0.000273769	7078/7314/7533/8692/3315/8743/8531/4000/467/3303/55829/7534/7529/6421/4170/8837/5062/1495/2934/7531/8655/292/2923/9709/5034/7009/754/6188/27166/10971/7178
VWF+/EPS8+ endothelial cells	endothelial	GO_PEPTIDE_METABOLIC_PROCESS	48/374	358/5343	5.88617e-06	0.000343661	0.000288033	10209/1192/9669/7453/6132/9349/1984/6234/6208/6122/6134/6209/6238/6205/6181/1933/1964/8894/2197/6223/6187/6141/6224/292/1915/6158/6741/6125/6206/6203/6143/1982/1973/8661/6152/6130/90480/6188/6175/6170/6231/6124/1938/1936/6137/7284/6193/10289
VWF+/EPS8+ endothelial cells	endothelial	GO_POSITIVE_REGULATION_OF_TRANSPORT	48/374	359/5343	6.36661e-06	0.00036242	0.000303755	3320/801/3326/387/2040/302/81/65125/7533/8692/4023/4691/4478/6711/4641/4670/5336/811/4792/7534/7529/301/3688/4946/998/1815/10541/7531/8655/3799/6158/6659/5714/59286/11030/7175/2316/6386/51100/10657/358/27166/27243/10971/375/10211/6717/967
VWF+/EPS8+ endothelial cells	endothelial	GO_REGULATION_OF_ACTIN_FILAMENT_DEPOLYMERIZATION	9/374	22/5343	8.04616e-06	0.000446856	0.000374523	11034/6711/832/2934/136319/83442/51474/830/2059
VWF+/EPS8+ endothelial cells	endothelial	GO_RIBOSOME_BIOGENESIS	33/374	212/5343	8.61681e-06	0.000467154	0.000391536	6132/9349/6234/51119/6208/6122/6134/4809/6209/6205/6181/5036/2197/6223/6187/6141/6224/6158/6125/6206/6203/5901/6143/6152/6130/6188/6175/6170/6231/6124/6137/4869/6193
VWF+/EPS8+ endothelial cells	endothelial	GO_FC_GAMMA_RECEPTOR_SIGNALING_PATHWAY	12/374	40/5343	1.076e-05	0.000567863	0.000475943	60/3320/3326/7525/5879/10109/4641/5336/10163/998/10097/10092
VWF+/EPS8+ endothelial cells	endothelial	GO_REGULATION_OF_BODY_FLUID_LEVELS	30/374	186/5343	1.09732e-05	0.000567863	0.000475943	60/1465/387/928/302/65125/1192/8692/3315/3021/5879/7094/5336/10627/3611/4627/7534/832/3659/308/998/8766/966/7414/57493/2013/2316/358/830/2782
VWF+/EPS8+ endothelial cells	endothelial	GO_NEGATIVE_REGULATION_OF_ORGANELLE_ORGANIZATION	29/374	177/5343	1.13134e-05	0.000572456	0.000479793	387/4000/6711/3303/6418/51119/4627/832/5216/10163/8766/2934/3178/292/91663/203068/5901/7175/2316/6188/51474/27166/27243/830/7520/7320/4869/6879/2059
VWF+/EPS8+ endothelial cells	endothelial	GO_CELL_JUNCTION_ORGANIZATION	18/374	83/5343	1.18142e-05	0.000584801	0.000490139	60/387/928/81/10979/389/5879/7094/3611/3688/998/1495/92140/7414/57493/91663/2316/55679
VWF+/EPS8+ endothelial cells	endothelial	GO_PHAGOCYTOSIS	17/374	76/5343	1.33991e-05	0.000649142	0.000544065	60/3320/3326/306/5175/7525/5879/10109/4641/5336/4627/301/10163/998/2934/10097/10092
VWF+/EPS8+ endothelial cells	endothelial	GO_NEURAL_NUCLEUS_DEVELOPMENT	10/374	29/5343	1.50298e-05	0.000712974	0.000597565	60/801/387/7533/3309/3939/998/7531/8655/10971
VWF+/EPS8+ endothelial cells	endothelial	GO_NCRNA_PROCESSING	34/374	228/5343	1.61997e-05	0.000751316	0.0006297	3181/6132/9349/6234/51119/6208/6122/6134/4809/6209/6205/6181/5036/2197/6223/6187/6141/6224/6158/6741/6125/6206/6203/6143/6152/6130/6188/26512/6175/6170/6231/6124/6137/6193
VWF+/EPS8+ endothelial cells	endothelial	GO_ORGANIC_CYCLIC_COMPOUND_CATABOLIC_PROCESS	35/374	238/5343	1.64979e-05	0.000751316	0.0006297	7533/6132/9349/6234/6050/6208/4245/6122/6134/6209/6205/6181/2197/9967/6223/6187/6141/6224/6158/6125/6206/6203/6143/1973/6152/6130/6188/7415/6175/84153/6170/6231/6124/6137/6193
VWF+/EPS8+ endothelial cells	endothelial	GO_HEMOSTASIS	23/374	127/5343	1.80202e-05	0.000804549	0.000674317	60/1465/387/928/1192/3315/3021/5879/7094/5336/10627/3611/4627/7534/832/3659/308/998/966/7414/2316/830/2782
VWF+/EPS8+ endothelial cells	endothelial	GO_REGULATION_OF_ACTIN_FILAMENT_BASED_PROCESS	25/374	145/5343	1.89019e-05	0.000827686	0.000693708	7168/11034/387/6281/6711/5879/10109/3611/1490/4627/832/5216/10163/2934/136319/83442/91663/6093/51474/830/10097/375/10092/6717/2059
VWF+/EPS8+ endothelial cells	endothelial	GO_TISSUE_REGENERATION	8/374	19/5343	2.03758e-05	0.000875389	0.00073369	7078/8751/301/8837/2934/136319/5782/3475
VWF+/EPS8+ endothelial cells	endothelial	GO_REGULATION_OF_CELLULAR_COMPONENT_MOVEMENT	43/374	323/5343	2.2555e-05	0.000951069	0.000797119	7168/306/387/81/8692/3315/2113/57142/8751/4000/4478/5879/4641/3309/3611/4162/811/6237/301/5216/3688/308/975/6774/8766/3491/1495/2934/6223/7414/4681/83442/8613/91663/2013/2316/6386/6093/8543/9314/94/6717/967
VWF+/EPS8+ endothelial cells	endothelial	GO_NEGATIVE_REGULATION_OF_CYTOSKELETON_ORGANIZATION	19/374	96/5343	2.70198e-05	0.0011036	0.000924963	387/6711/51119/4627/832/5216/10163/8766/2934/91663/203068/5901/2316/6188/51474/27243/830/4869/2059
VWF+/EPS8+ endothelial cells	endothelial	GO_POSITIVE_REGULATION_OF_CELL_ADHESION	24/374	139/5343	2.71418e-05	0.0011036	0.000924963	7168/3485/6281/2113/7525/5879/10109/3611/3329/811/301/5062/3688/998/3491/966/8613/91663/3956/2013/2316/6093/10211/967
VWF+/EPS8+ endothelial cells	endothelial	GO_POSITIVE_REGULATION_OF_SUBSTRATE_ADHESION_DEPENDENT_CELL_SPREADING	7/374	15/5343	3.06457e-05	0.00122421	0.00102605	6281/5879/10109/811/998/91663/2316
VWF+/EPS8+ endothelial cells	endothelial	GO_POSITIVE_REGULATION_OF_CELL_SUBSTRATE_ADHESION	12/374	44/5343	3.1423e-05	0.00123363	0.00103394	6281/5879/10109/3611/811/3688/998/3491/91663/2013/2316/6093
VWF+/EPS8+ endothelial cells	endothelial	GO_FC_RECEPTOR_SIGNALING_PATHWAY	21/374	114/5343	3.21045e-05	0.00123902	0.00103846	60/3320/801/3326/7314/5688/7525/7316/5879/10109/4641/5336/4792/10163/5062/998/5702/5714/10097/2353/10092
VWF+/EPS8+ endothelial cells	endothelial	GO_POSITIVE_REGULATION_OF_INTRACELLULAR_TRANSPORT	27/374	168/5343	3.26655e-05	0.00123966	0.00103899	3320/801/3326/387/2040/7533/8692/4478/4641/7534/7529/4946/998/10541/7531/8655/6158/5714/59286/11030/7175/2316/51100/10657/10971/375/6717
VWF+/EPS8+ endothelial cells	endothelial	GO_SINGLE_ORGANISM_CELL_ADHESION	26/374	160/5343	3.76679e-05	0.00140606	0.00117846	60/1465/10979/1192/3315/4478/5879/7094/10627/3611/3329/4627/301/3659/3688/998/3491/1495/7414/6659/8613/2316/64115/55679/6093/2280
VWF+/EPS8+ endothelial cells	endothelial	GO_RESPONSE_TO_TOPOLOGICALLY_INCORRECT_PROTEIN	20/374	107/5343	3.98083e-05	0.00145957	0.00122331	3320/3326/3315/4000/467/7094/3309/55829/3329/3301/811/3337/7095/23645/3312/7184/3336/9709/7009/7415
VWF+/EPS8+ endothelial cells	endothelial	GO_POSITIVE_REGULATION_OF_CELLULAR_COMPONENT_ORGANIZATION	58/374	495/5343	4.03833e-05	0.00145957	0.00122331	3320/7168/10763/11034/387/2040/302/6281/81/7533/8743/4478/6711/5879/10109/4641/5336/3611/1490/1984/811/7041/7534/9510/7529/301/5216/6421/10163/3688/998/8766/2934/54732/3178/7531/8655/3799/6158/5702/91663/5714/59286/7175/2316/6386/51100/10241/6093/6188/7415/10097/10971/375/10211/7320/10092/967
VWF+/EPS8+ endothelial cells	endothelial	GO_REGULATION_OF_ACTIN_FILAMENT_LENGTH	16/374	75/5343	4.49131e-05	0.00157334	0.00131866	11034/6711/5879/10109/832/5216/2934/136319/83442/91663/51474/830/10097/375/10092/2059
VWF+/EPS8+ endothelial cells	endothelial	GO_REGULATION_OF_CELL_SUBSTRATE_ADHESION	16/374	75/5343	4.49131e-05	0.00157334	0.00131866	6281/81/8751/5879/10109/3611/811/3688/998/3491/91663/3956/2013/2316/6093/94
VWF+/EPS8+ endothelial cells	endothelial	GO_POSITIVE_REGULATION_OF_APOPTOTIC_SIGNALING_PATHWAY	18/374	92/5343	5.16733e-05	0.00178273	0.00149416	7078/7314/7533/8692/8743/467/7534/7529/6421/4170/5062/1495/2934/7531/8655/2923/6188/10971
VWF+/EPS8+ endothelial cells	endothelial	GO_CELL_JUNCTION_ASSEMBLY	15/374	69/5343	6.16486e-05	0.00208047	0.0017437	60/387/928/81/10979/389/7094/3611/3688/1495/92140/7414/57493/2316/55679
VWF+/EPS8+ endothelial cells	endothelial	GO_REGULATION_OF_CELLULAR_COMPONENT_SIZE	24/374	146/5343	6.21309e-05	0.00208047	0.0017437	3320/3326/11034/57142/4478/6711/5879/10109/3611/832/5216/8766/2934/136319/83442/91663/51474/358/830/10097/375/10092/3475/2059
VWF+/EPS8+ endothelial cells	endothelial	GO_REGULATION_OF_SUBSTRATE_ADHESION_DEPENDENT_CELL_SPREADING	8/374	22/5343	7.1493e-05	0.00235927	0.00197737	6281/81/5879/10109/811/998/91663/2316
VWF+/EPS8+ endothelial cells	endothelial	GO_POSITIVE_REGULATION_OF_ESTABLISHMENT_OF_PROTEIN_LOCALIZATION	31/374	215/5343	7.51212e-05	0.00244359	0.00204804	3320/3326/387/2040/7533/8692/4023/4691/6711/4641/4670/7534/7529/3688/4946/998/10541/7531/8655/3799/6158/6659/5714/59286/11030/7175/2316/51100/10971/375/6717
VWF+/EPS8+ endothelial cells	endothelial	GO_POSITIVE_REGULATION_OF_CELLULAR_PROTEIN_LOCALIZATION	27/374	177/5343	8.34468e-05	0.00265628	0.0022263	3320/3326/387/2040/7533/8692/4478/6711/4641/4670/7534/7529/3688/4946/998/10541/7531/8655/3799/6158/5714/59286/11030/7175/2316/51100/10971
VWF+/EPS8+ endothelial cells	endothelial	GO_REGENERATION	14/374	63/5343	8.3993e-05	0.00265628	0.0022263	7078/306/8751/4691/301/8837/831/1495/2934/136319/9021/1973/5782/3475
VWF+/EPS8+ endothelial cells	endothelial	GO_NEGATIVE_REGULATION_OF_CATALYTIC_ACTIVITY	44/374	352/5343	8.53674e-05	0.00266276	0.00223174	7078/306/10763/10628/302/2771/65125/7314/5688/8692/94274/3315/7316/6418/3611/3301/4616/6050/23645/301/4659/5062/308/4946/831/1815/10236/7531/1028/5702/9709/7009/9021/5714/7079/6093/9314/58533/5998/358/8826/2280/4869/6879
VWF+/EPS8+ endothelial cells	endothelial	GO_CELL_CELL_JUNCTION_ASSEMBLY	10/374	35/5343	9.41481e-05	0.00289696	0.00242803	387/928/81/389/7094/3688/1495/92140/7414/57493
VWF+/EPS8+ endothelial cells	endothelial	GO_REGULATION_OF_CELLULAR_AMIDE_METABOLIC_PROCESS	30/374	208/5343	9.77663e-05	0.00296818	0.00248772	10209/3315/8531/9669/3181/1984/5935/811/23645/6208/6774/3491/5036/136319/10236/7832/6659/6203/5901/1982/1973/7175/8661/6188/10657/2597/1938/4869/6193/10289
VWF+/EPS8+ endothelial cells	endothelial	GO_REGULATION_OF_PROTEIN_LOCALIZATION	50/374	421/5343	0.000104018	0.00311642	0.00261197	3320/3326/387/2040/7533/8692/5552/4000/4023/4691/4478/6711/4641/4670/3301/4792/7534/5052/7529/3312/301/3688/308/4946/7295/998/8766/2934/1815/10541/3429/7531/8655/3799/292/6158/6659/7009/5714/59286/11030/56943/7175/2316/51100/10971/375/2280/6717/4735
VWF+/EPS8+ endothelial cells	endothelial	GO_CELLULAR_AMIDE_METABOLIC_PROCESS	48/374	399/5343	0.000105388	0.00311647	0.002612	10209/1192/9669/7453/6132/9349/1984/6234/6208/6122/6134/6209/6238/6205/6181/1933/1964/8894/2197/6223/6187/6141/6224/292/1915/6158/6741/6125/6206/6203/6143/1982/1973/8661/6152/6130/90480/6188/6175/6170/6231/6124/1938/1936/6137/7284/6193/10289
VWF+/EPS8+ endothelial cells	endothelial	GO_APICAL_JUNCTION_ASSEMBLY	7/374	18/5343	0.000126004	0.00367835	0.00308293	387/81/389/3688/1495/92140/7414
VWF+/EPS8+ endothelial cells	endothelial	GO_REGULATION_OF_ANATOMICAL_STRUCTURE_MORPHOGENESIS	51/374	436/5343	0.000130668	0.00376622	0.00315658	54873/7168/306/387/1072/6281/81/10979/7314/7533/5688/3315/2113/57142/7316/103910/4478/5879/10109/7453/3611/4627/811/7041/6050/6237/23645/301/832/5216/8837/998/8766/2934/92140/5702/91663/5714/2013/2316/6386/55679/6093/9314/694/358/3716/10211/94/3475/2059
VWF+/EPS8+ endothelial cells	endothelial	GO_BIOLOGICAL_ADHESION	39/374	305/5343	0.000135919	0.00386861	0.00324239	60/1465/3326/9235/928/10979/1192/3315/5175/64129/8751/4478/5879/7094/10627/8496/3611/4162/3329/1490/4627/7041/301/3659/3688/975/998/3491/1495/7414/6659/8613/2013/2316/64115/55679/6093/2280/967
VWF+/EPS8+ endothelial cells	endothelial	GO_RESPONSE_TO_ORGANIC_CYCLIC_COMPOUND	43/374	350/5343	0.000154147	0.00433325	0.00363183	7078/3320/801/3326/306/10628/3485/7533/2113/4478/3181/1490/3301/811/4792/7041/9510/23645/301/7184/5062/3688/3939/6774/1495/2934/1815/9967/7832/2908/3956/9021/5908/5901/9314/358/1938/2353/10211/4869/2782/6879/1316
VWF+/EPS8+ endothelial cells	endothelial	GO_NEGATIVE_REGULATION_OF_ACTIN_FILAMENT_POLYMERIZATION	7/374	19/5343	0.000187621	0.0052099	0.00436657	6711/832/5216/2934/91663/830/2059
VWF+/EPS8+ endothelial cells	endothelial	GO_REGULATION_OF_CELL_ADHESION	33/374	247/5343	0.000198903	0.00545664	0.00457337	7168/3485/6281/81/2113/7525/8751/5879/10109/3611/3329/811/301/4659/5062/3659/3688/998/3491/2934/966/8613/91663/3956/2013/2316/64115/6093/9314/27166/10211/94/967
VWF+/EPS8+ endothelial cells	endothelial	GO_MUSCLE_STRUCTURE_DEVELOPMENT	26/374	177/5343	0.000212343	0.00575602	0.00482429	7168/4637/6876/4205/4000/467/2034/4627/811/8837/3688/831/136319/7832/6926/57493/824/3956/84159/23345/1938/2353/2280/6717/26471/3475
VWF+/EPS8+ endothelial cells	endothelial	GO_CELL_ACTIVATION	28/374	197/5343	0.000215767	0.00578002	0.0048444	60/1465/306/387/928/1192/8692/3315/5879/7094/5336/10627/3611/3329/4627/7534/301/3659/3688/831/966/7414/6659/3956/2316/2280/2782/1316
VWF+/EPS8+ endothelial cells	endothelial	GO_CELLULAR_RESPONSE_TO_ORGANIC_CYCLIC_COMPOUND	28/374	198/5343	0.000235367	0.00623176	0.00522302	3326/7533/4478/3181/3301/811/4792/7041/9510/23645/301/7184/5062/3688/6774/1495/9967/2908/3956/5908/5901/9314/358/10211/4869/2782/6879/1316
VWF+/EPS8+ endothelial cells	endothelial	GO_ACTIN_FILAMENT_BASED_MOVEMENT	11/374	46/5343	0.000244121	0.00638923	0.005355	7168/4637/7171/81/7431/4627/10163/7169/7170/2013/6093
VWF+/EPS8+ endothelial cells	endothelial	GO_MAINTENANCE_OF_LOCATION	14/374	70/5343	0.000276558	0.00715594	0.00599761	5552/7094/3309/811/4792/7529/7184/2934/4681/2923/23345/2316/10945/6717
VWF+/EPS8+ endothelial cells	endothelial	GO_REGULATION_OF_INTRACELLULAR_TRANSPORT	37/374	295/5343	0.00030099	0.00770061	0.00645411	3320/801/3326/387/2040/7533/8692/4478/3303/4641/4792/7534/5052/7529/4659/4946/7295/998/10541/3429/7531/8655/292/6158/6659/5714/59286/11030/7175/2316/51100/58533/10657/10971/375/2280/6717
VWF+/EPS8+ endothelial cells	endothelial	GO_PROTEIN_HETEROOLIGOMERIZATION	10/374	40/5343	0.000316878	0.0079289	0.00664545	302/6281/3611/7529/1495/8878/8364/27243/94/2547
VWF+/EPS8+ endothelial cells	endothelial	GO_RIBOSOME_ASSEMBLY	10/374	40/5343	0.000316878	0.0079289	0.00664545	51119/6208/6122/6134/6209/6223/6125/6152/4869/6193
VWF+/EPS8+ endothelial cells	endothelial	GO_ENZYME_LINKED_RECEPTOR_PROTEIN_SIGNALING_PATHWAY	38/374	307/5343	0.00032626	0.00807494	0.00676784	60/3320/387/10628/10979/7314/7431/3315/7525/7316/6711/5879/10109/4641/4670/10627/11140/1490/7041/10163/5062/3688/6774/998/3178/84159/6386/64115/6093/378/10097/3716/8826/2353/2280/94/10092/2059
VWF+/EPS8+ endothelial cells	endothelial	GO_NEGATIVE_REGULATION_OF_MOLECULAR_FUNCTION	52/374	464/5343	0.000332163	0.00813264	0.00681621	7078/801/306/10763/10628/302/2771/65125/7314/5688/8692/94274/3315/8751/7316/3309/6418/3611/3301/4616/4792/6050/23645/301/4659/5062/308/4946/831/1815/10236/7531/1028/5702/9709/7009/9021/5714/51773/7079/2316/6093/9314/58533/5998/358/8826/2280/8887/6717/4869/6879
VWF+/EPS8+ endothelial cells	endothelial	GO_CENTRAL_NERVOUS_SYSTEM_DEVELOPMENT	37/374	297/5343	0.00034464	0.00834835	0.006997	60/7078/801/306/10763/387/928/7533/7431/3021/2113/57142/5879/6867/3309/3688/3939/6774/998/831/2934/10541/136319/10063/7531/8655/7832/6926/6659/6434/8613/5901/7079/8543/358/378/10971
VWF+/EPS8+ endothelial cells	endothelial	GO_REGULATION_OF_MITOCHONDRIAL_OUTER_MEMBRANE_PERMEABILIZATION_INVOLVED_IN_APOPTOTIC_SIGNALING_PATHWAY	8/374	27/5343	0.000363732	0.00863655	0.00723855	7533/3303/7534/7529/7531/8655/292/10971
VWF+/EPS8+ endothelial cells	endothelial	GO_EPHRIN_RECEPTOR_SIGNALING_PATHWAY	11/374	48/5343	0.000364123	0.00863655	0.00723855	60/387/7525/5879/10109/10627/998/6386/6093/10097/10092
VWF+/EPS8+ endothelial cells	endothelial	GO_RESPONSE_TO_ALCOHOL	21/374	136/5343	0.000434513	0.0101998	0.0085488	801/10628/3485/2113/4478/1490/811/9510/301/3688/6774/1495/2934/1815/9021/9314/358/1938/2353/2059/1316
VWF+/EPS8+ endothelial cells	endothelial	GO_REGULATION_OF_CELLULAR_PROTEIN_LOCALIZATION	35/374	280/5343	0.000469059	0.0107354	0.00899763	3320/3326/387/2040/7533/8692/4000/4478/6711/4641/4670/4792/7534/5052/7529/3688/4946/7295/998/2934/10541/3429/7531/8655/3799/6158/6659/5714/59286/11030/7175/2316/51100/10971/6717
VWF+/EPS8+ endothelial cells	endothelial	GO_CELL_CELL_ADHESION	24/374	166/5343	0.000471516	0.0107354	0.00899763	60/1465/1192/3315/4478/7094/10627/3611/3329/4627/301/3659/3688/998/3491/1495/7414/6659/8613/2316/64115/55679/6093/2280
VWF+/EPS8+ endothelial cells	endothelial	GO_CELL_MOTILITY	36/374	291/5343	0.000475294	0.0107354	0.00899763	3320/387/2113/5175/389/7525/57142/4478/5879/3611/1490/3301/51119/4627/10487/301/9592/10163/3688/998/3491/6223/7531/8613/84159/2013/2316/6386/6093/694/378/3716/94/10092/967/2059
VWF+/EPS8+ endothelial cells	endothelial	GO_MIDBRAIN_DEVELOPMENT	10/374	42/5343	0.00048484	0.0107354	0.00899763	60/801/387/7533/3309/3939/998/7531/8655/10971
VWF+/EPS8+ endothelial cells	endothelial	GO_REGULATION_OF_RNA_STABILITY	17/374	100/5343	0.000490659	0.0107354	0.00899763	7314/5688/3315/8531/7316/26135/3303/4904/6418/7534/7529/3312/23589/10236/9967/5702/5714
VWF+/EPS8+ endothelial cells	endothelial	GO_NEGATIVE_REGULATION_OF_ACTIN_FILAMENT_DEPOLYMERIZATION	6/374	16/5343	0.000495043	0.0107354	0.00899763	6711/832/2934/51474/830/2059
VWF+/EPS8+ endothelial cells	endothelial	GO_REGULATION_OF_PROTEIN_INSERTION_INTO_MITOCHONDRIAL_MEMBRANE_INVOLVED_IN_APOPTOTIC_SIGNALING_PATHWAY	6/374	16/5343	0.000495043	0.0107354	0.00899763	7533/7534/7529/7531/8655/10971
VWF+/EPS8+ endothelial cells	endothelial	GO_REGULATION_OF_RECEPTOR_INTERNALIZATION	6/374	16/5343	0.000495043	0.0107354	0.00899763	302/5336/6386/375/10211/967
VWF+/EPS8+ endothelial cells	endothelial	GO_REGULATION_OF_PROTEIN_STABILITY	20/374	128/5343	0.000506607	0.0108825	0.00912094	3320/3326/3303/11140/3329/811/3312/5216/975/998/2934/6659/8613/5714/7175/2316/51100/10657/2597/7320
VWF+/EPS8+ endothelial cells	endothelial	GO_EPIBOLY	5/374	11/5343	0.000531212	0.0111997	0.00938682	387/389/3491/2316/94
VWF+/EPS8+ endothelial cells	endothelial	GO_MEMBRANE_ASSEMBLY	5/374	11/5343	0.000531212	0.0111997	0.00938682	302/6281/6711/2013/10211
VWF+/EPS8+ endothelial cells	endothelial	GO_NEGATIVE_REGULATION_OF_PROTEIN_COMPLEX_DISASSEMBLY	14/374	75/5343	0.00058173	0.012138	0.0101732	387/6711/51119/4627/832/8766/2934/203068/5901/2316/6188/51474/830/2059
VWF+/EPS8+ endothelial cells	endothelial	GO_PROTEIN_FOLDING	21/374	139/5343	0.000586376	0.012138	0.0101732	3320/3326/2771/9761/3303/3309/11140/3329/3301/811/3337/3312/7184/7295/3336/573/2923/5034/6767/2280/2782
VWF+/EPS8+ endothelial cells	endothelial	GO_REGULATION_OF_CELLULAR_COMPONENT_BIOGENESIS	40/374	341/5343	0.000690502	0.0141646	0.0118718	3320/7168/387/6281/4691/4478/6711/5879/3303/10109/4641/1490/3337/3312/832/5216/10163/998/3491/2934/136319/5702/91663/5908/7175/6386/51100/6093/6188/8543/7415/27243/830/10097/375/10211/94/10092/4869/2059
VWF+/EPS8+ endothelial cells	endothelial	GO_RESPONSE_TO_REACTIVE_OXYGEN_SPECIES	17/374	103/5343	0.000698191	0.0141945	0.0118968	7168/10628/8692/2113/5052/301/3939/7295/9588/5034/140823/6188/9314/358/1938/2353/1316
VWF+/EPS8+ endothelial cells	endothelial	GO_RESPONSE_TO_STEROID_HORMONE	26/374	191/5343	0.000713095	0.0143692	0.0120432	7078/3320/801/306/10628/3485/7533/2113/4478/1490/3301/811/7041/301/3939/6774/1495/1815/9967/2908/9021/5901/358/1938/2353/6879
VWF+/EPS8+ endothelial cells	endothelial	GO_POSITIVE_REGULATION_OF_ACTIN_FILAMENT_BUNDLE_ASSEMBLY	6/374	17/5343	0.000720402	0.0143891	0.0120599	7168/387/6281/5879/1490/5216
VWF+/EPS8+ endothelial cells	endothelial	GO_ENDOCYTOSIS	28/374	212/5343	0.000731889	0.0144914	0.0121457	60/3320/3326/306/928/5175/64129/7525/4691/5879/10109/4641/5336/4627/811/10487/301/10163/7184/3688/975/998/1212/2934/22905/58533/10097/10092
VWF+/EPS8+ endothelial cells	endothelial	GO_MUSCLE_SYSTEM_PROCESS	18/374	113/5343	0.000758396	0.0148868	0.0124771	59/3320/7168/4637/801/7171/7431/103910/7094/10627/800/8837/7169/7170/2934/7414/6093/1938
VWF+/EPS8+ endothelial cells	endothelial	GO_POSITIVE_REGULATION_OF_ORGANELLE_ORGANIZATION	34/374	278/5343	0.000841209	0.0163712	0.0137212	7168/10763/11034/387/302/6281/7533/8743/4478/5879/10109/1490/7534/7529/301/5216/6421/2934/54732/3178/7531/8655/6158/5714/59286/7175/6386/51100/10241/6188/10097/10971/7320/10092
VWF+/EPS8+ endothelial cells	endothelial	GO_MEMBRANE_RAFT_ORGANIZATION	5/374	12/5343	0.000858708	0.0165702	0.0138879	302/6281/91663/2013/10211
VWF+/EPS8+ endothelial cells	endothelial	GO_REGULATION_OF_MITOCHONDRION_ORGANIZATION	17/374	105/5343	0.000874949	0.016683	0.0139826	7533/8743/4000/3303/7534/7529/7531/8878/8655/292/6158/5714/59286/51100/27166/10971/81631
VWF+/EPS8+ endothelial cells	endothelial	GO_NUCLEAR_TRANSPORT	27/374	204/5343	0.000879212	0.016683	0.0139826	10628/4000/6711/3181/6418/9349/1984/6234/6427/811/4792/6237/6774/6209/5862/8766/6628/3178/2923/5908/5901/56943/7175/754/5878/9295/4869
VWF+/EPS8+ endothelial cells	endothelial	GO_ER_NUCLEUS_SIGNALING_PATHWAY	7/374	24/5343	0.000948851	0.017827	0.0149413	4000/467/3309/55829/811/7184/9709
VWF+/EPS8+ endothelial cells	endothelial	GO_CELL_CYCLE_G2_M_PHASE_TRANSITION	13/374	70/5343	0.000955157	0.017827	0.0149413	3320/801/10763/7846/7314/10383/7316/4659/1781/7531/8655/203068/10657
VWF+/EPS8+ endothelial cells	endothelial	GO_RESPONSE_TO_LIPID	38/374	325/5343	0.00100221	0.0184233	0.0154411	7078/3320/801/306/10628/3485/7533/2113/7525/4691/4478/4670/5336/55829/1490/3301/811/4792/7041/9510/301/3688/3939/6774/1495/1815/92140/9967/2908/9021/5901/7079/9314/358/1938/2353/2782/6879
VWF+/EPS8+ endothelial cells	endothelial	GO_MUSCLE_CONTRACTION	16/374	97/5343	0.00100329	0.0184233	0.0154411	59/3320/7168/4637/801/7171/7431/103910/7094/10627/800/7169/7170/7414/6093/1938
VWF+/EPS8+ endothelial cells	endothelial	GO_RESPONSE_TO_COLD	6/374	18/5343	0.0010176	0.0185366	0.0155361	3320/8531/4023/3329/4792/2353
VWF+/EPS8+ endothelial cells	endothelial	GO_NEGATIVE_REGULATION_OF_PHOSPHORUS_METABOLIC_PROCESS	30/374	238/5343	0.00104078	0.0188084	0.0157639	7078/801/2771/65125/8692/3315/467/3611/3301/4616/7529/23645/5062/6774/1815/7531/8655/1028/8613/91663/9021/6093/9314/58533/5998/8826/7320/2280/4869/6879
VWF+/EPS8+ endothelial cells	endothelial	GO_RESPONSE_TO_ABIOTIC_STIMULUS	46/374	417/5343	0.00105832	0.0189747	0.0159033	7078/3320/9124/3326/10628/928/3485/81/7314/8692/2113/8531/4000/7316/4023/5879/3303/2034/3329/1490/3301/4792/7041/23645/301/7184/3659/3688/3939/7295/1815/136319/7832/824/10974/5034/9021/7175/358/51776/7520/1936/2353/7320/2547/2782
VWF+/EPS8+ endothelial cells	endothelial	GO_POSITIVE_REGULATION_OF_CELL_DIFFERENTIATION	36/374	304/5343	0.00108046	0.0192204	0.0161092	387/6281/1192/4205/2113/4000/4023/5879/10109/3611/1490/811/7041/9510/301/6009/3688/998/8766/3491/1495/5036/4681/91663/10974/3956/9021/2316/6386/64115/694/7520/375/2353/10211/94
VWF+/EPS8+ endothelial cells	endothelial	GO_NEGATIVE_REGULATION_OF_PROTEIN_POLYMERIZATION	7/374	25/5343	0.00123982	0.0218843	0.0183419	6711/832/5216/2934/91663/830/2059
VWF+/EPS8+ endothelial cells	endothelial	GO_ACTIN_MEDIATED_CELL_CONTRACTION	8/374	32/5343	0.00126453	0.0221487	0.0185635	7168/4637/7171/7431/7169/7170/2013/6093
VWF+/EPS8+ endothelial cells	endothelial	GO_CELL_PROJECTION_ORGANIZATION	36/374	307/5343	0.00129182	0.022454	0.0188194	7168/10763/7314/4205/57142/6711/5879/2012/3611/4627/10163/5062/3688/998/8766/1495/2934/7414/4681/8655/7832/3799/6277/5908/2013/2316/6386/6093/51474/378/10097/375/8826/10211/7320/4735
VWF+/EPS8+ endothelial cells	endothelial	GO_MEMBRANE_BIOGENESIS	5/374	13/5343	0.00131595	0.0227001	0.0190256	302/6281/6711/2013/10211
VWF+/EPS8+ endothelial cells	endothelial	GO_REGULATION_OF_IMMUNE_RESPONSE	39/374	342/5343	0.00138974	0.0237927	0.0199414	60/3320/801/3326/7314/5688/7525/7316/5879/3303/10109/4641/5336/55829/11140/3329/4792/146894/301/10163/7184/5062/3659/3688/975/998/966/6223/5702/9021/5714/64115/58533/10097/3716/2353/10211/2280/10092
VWF+/EPS8+ endothelial cells	endothelial	GO_MUSCLE_CELL_DIFFERENTIATION	15/374	91/5343	0.00144259	0.0245133	0.0205453	7168/4205/4000/2034/4627/811/8837/3688/831/136319/6926/824/3956/23345/3475
VWF+/EPS8+ endothelial cells	endothelial	GO_REGULATION_OF_ANATOMICAL_STRUCTURE_SIZE	25/374	190/5343	0.00147594	0.0248941	0.0208645	59/3320/3326/11034/57142/4478/6711/5879/10109/3611/832/5216/8766/2934/136319/83442/91663/51474/358/830/10097/375/10092/3475/2059
VWF+/EPS8+ endothelial cells	endothelial	GO_REGULATION_OF_CELLULAR_RESPONSE_TO_STRESS	42/374	378/5343	0.00152719	0.0255692	0.0214303	3320/3326/3315/8531/3303/3309/55829/1490/3301/8870/4616/3337/5052/23645/3312/6421/4170/7295/998/7913/7531/8878/6158/573/9709/5034/7009/1655/826/7175/754/6386/51100/10241/6188/9314/58533/51776/2597/4869/81631/7178
VWF+/EPS8+ endothelial cells	endothelial	GO_REGULATION_OF_ACTIN_FILAMENT_BUNDLE_ASSEMBLY	8/374	33/5343	0.00156924	0.0260731	0.0218526	7168/387/6281/5879/1490/5216/10163/6093
VWF+/EPS8+ endothelial cells	endothelial	GO_ACTIN_FILAMENT_BUNDLE_ORGANIZATION	7/374	26/5343	0.00159626	0.0260731	0.0218526	387/81/7184/3688/998/51474/2059
VWF+/EPS8+ endothelial cells	endothelial	GO_CYTOPLASMIC_SEQUESTERING_OF_PROTEIN	7/374	26/5343	0.00159626	0.0260731	0.0218526	3309/4792/7529/2923/2316/10945/6717
VWF+/EPS8+ endothelial cells	endothelial	GO_IMMUNE_RESPONSE_REGULATING_CELL_SURFACE_RECEPTOR_SIGNALING_PATHWAY	21/374	150/5343	0.00160309	0.0260731	0.0218526	60/3320/801/3326/7314/5688/7525/7316/5879/10109/4641/5336/4792/10163/5062/998/5702/5714/10097/2353/10092
VWF+/EPS8+ endothelial cells	endothelial	GO_REGULATION_OF_PROTEIN_POLYMERIZATION	14/374	83/5343	0.00164248	0.026471	0.0221861	6711/5879/10109/832/5216/2934/136319/91663/6188/830/10097/375/10092/2059
VWF+/EPS8+ endothelial cells	endothelial	GO_MUSCLE_TISSUE_DEVELOPMENT	17/374	111/5343	0.0016508	0.026471	0.0221861	7168/4637/4205/4000/467/811/8837/3688/998/7832/6926/57493/1938/2353/2280/26471/3475
VWF+/EPS8+ endothelial cells	endothelial	GO_MAINTENANCE_OF_LOCATION_IN_CELL	11/374	57/5343	0.00168116	0.0267692	0.022436	5552/7094/3309/4792/7529/2934/2923/23345/2316/10945/6717
VWF+/EPS8+ endothelial cells	endothelial	GO_AGING	18/374	121/5343	0.0017091	0.0268743	0.0225241	7078/3485/8692/3611/1490/811/23645/6774/831/1495/2934/1028/6926/9021/140823/1938/2353/4869
VWF+/EPS8+ endothelial cells	endothelial	GO_REGULATION_OF_MEMBRANE_PERMEABILITY	9/374	41/5343	0.00172088	0.0268743	0.0225241	7533/3303/7534/7529/6774/7531/8655/292/10971
VWF+/EPS8+ endothelial cells	endothelial	GO_PLATELET_DEGRANULATION	10/374	49/5343	0.00174301	0.0268743	0.0225241	7078/801/928/81/5552/5175/7094/7414/2316/967
VWF+/EPS8+ endothelial cells	endothelial	GO_REGULATION_OF_BINDING	21/374	151/5343	0.00174478	0.0268743	0.0225241	801/3326/10763/302/6281/8751/3309/4792/7295/998/8721/9709/7009/5901/51773/6093/9314/2023/10211/2280/6717
VWF+/EPS8+ endothelial cells	endothelial	GO_RIBONUCLEOPROTEIN_COMPLEX_BIOGENESIS	35/374	301/5343	0.00174677	0.0268743	0.0225241	6132/9349/6234/51119/6208/6122/6134/4809/6209/6205/6181/5036/6628/2197/6223/6187/6141/6224/6158/6125/6206/6203/5901/6143/8661/6152/6130/6188/6175/6170/6231/6124/6137/4869/6193
VWF+/EPS8+ endothelial cells	endothelial	GO_POSITIVE_REGULATION_OF_BINDING	12/374	66/5343	0.00180061	0.0273332	0.0229088	801/3326/302/6281/7295/8721/9709/5901/9314/2023/10211/2280
VWF+/EPS8+ endothelial cells	endothelial	GO_POSITIVE_REGULATION_OF_CELL_MORPHOGENESIS_INVOLVED_IN_DIFFERENTIATION	12/374	66/5343	0.00180061	0.0273332	0.0229088	387/6281/5879/10109/3611/811/7041/998/8766/91663/2316/6386
VWF+/EPS8+ endothelial cells	endothelial	GO_REGULATION_OF_TRANSMEMBRANE_RECEPTOR_PROTEIN_SERINE_THREONINE_KINASE_SIGNALING_PATHWAY	14/374	84/5343	0.00184869	0.0278773	0.0233648	7314/7316/3309/3611/7041/3491/4681/1028/11030/6386/64115/58533/2280/94
VWF+/EPS8+ endothelial cells	endothelial	GO_HEAD_DEVELOPMENT	31/374	258/5343	0.00189562	0.0283624	0.0237714	60/801/306/10763/387/928/7533/3021/2113/57142/5879/6867/3309/6237/3688/3939/998/831/10541/136319/10063/7531/8655/7832/6926/6434/5901/84159/358/378/10971
VWF+/EPS8+ endothelial cells	endothelial	GO_REGULATION_OF_CYSTEINE_TYPE_ENDOPEPTIDASE_ACTIVITY	16/374	103/5343	0.00192943	0.0283624	0.0237714	8743/3329/1490/5062/3491/2934/10541/3429/7531/3336/9709/23787/6188/9314/7415/358
VWF+/EPS8+ endothelial cells	endothelial	GO__DE_NOVO_PROTEIN_FOLDING	5/374	14/5343	0.00193068	0.0283624	0.0237714	3329/3337/3312/3336/2280
VWF+/EPS8+ endothelial cells	endothelial	GO_REGULATION_OF_LAMELLIPODIUM_ASSEMBLY	5/374	14/5343	0.00193068	0.0283624	0.0237714	3320/5879/10109/832/10163
VWF+/EPS8+ endothelial cells	endothelial	GO_NCRNA_METABOLIC_PROCESS	35/374	303/5343	0.0019591	0.0285954	0.0239666	3181/7453/6132/9349/6234/51119/6208/6122/6134/4809/6209/6205/6181/5036/2197/6223/6187/6141/6224/6158/6741/6125/6206/6203/6143/6152/6130/6188/26512/6175/6170/6231/6124/6137/6193
VWF+/EPS8+ endothelial cells	endothelial	GO_TRANSMEMBRANE_RECEPTOR_PROTEIN_TYROSINE_KINASE_SIGNALING_PATHWAY	29/374	237/5343	0.00200112	0.0290226	0.0243247	60/3320/387/10628/7314/3315/7525/7316/5879/10109/4641/4670/10627/11140/1490/10163/5062/6774/998/3178/84159/6386/6093/378/10097/3716/8826/10092/2059
VWF+/EPS8+ endothelial cells	endothelial	GO_REGULATION_OF_PROTEIN_COMPLEX_ASSEMBLY	24/374	184/5343	0.00205926	0.0296768	0.024873	3320/4478/6711/5879/10109/3312/832/5216/998/2934/136319/5702/91663/7175/51100/6188/8543/7415/27243/830/10097/375/10092/2059
VWF+/EPS8+ endothelial cells	endothelial	GO_RESPONSE_TO_OXIDATIVE_STRESS	23/374	175/5343	0.00229613	0.0328823	0.0275596	7168/9124/10628/8692/2113/3303/2034/55829/5052/301/3939/7295/9588/58515/5034/140823/6188/9314/358/1938/2353/2879/1316
VWF+/EPS8+ endothelial cells	endothelial	GO_ACTIN_MYOSIN_FILAMENT_SLIDING	6/374	21/5343	0.00248526	0.0353684	0.0296433	7168/4637/7171/7431/7169/7170
VWF+/EPS8+ endothelial cells	endothelial	GO_RESPONSE_TO_TEMPERATURE_STIMULUS	11/374	60/5343	0.00258365	0.0365403	0.0306255	3320/8531/4023/3303/3329/3301/4792/7041/9021/7175/2353
VWF+/EPS8+ endothelial cells	endothelial	GO_REGULATION_OF_VASCULATURE_DEVELOPMENT	16/374	106/5343	0.00261186	0.0367112	0.0307687	306/387/3315/2113/7453/6050/6237/23645/92140/2013/6093/9314/694/358/3716/94
VWF+/EPS8+ endothelial cells	endothelial	GO_REGULATION_OF_VIRAL_ENTRY_INTO_HOST_CELL	5/374	15/5343	0.00273172	0.0381603	0.0319833	10581/10410/2934/5034/3956
VWF+/EPS8+ endothelial cells	endothelial	GO_REGULATION_OF_PEPTIDASE_ACTIVITY	21/374	157/5343	0.00283841	0.0394088	0.0330297	7078/8743/3329/1490/5062/6774/831/3491/2934/10541/3429/7531/3336/9709/23787/7079/6188/9314/7415/358/27166
VWF+/EPS8+ endothelial cells	endothelial	GO_IMMUNE_EFFECTOR_PROCESS	23/374	178/5343	0.0028673	0.039443	0.0330583	60/3320/3326/306/10581/8692/10410/7525/10383/5879/10109/4641/5336/3329/5052/10163/3659/998/3956/203068/2013/10097/10092
VWF+/EPS8+ endothelial cells	endothelial	GO_POSITIVE_REGULATION_OF_PHOSPHORUS_METABOLIC_PROCESS	41/374	379/5343	0.00287551	0.039443	0.0330583	801/3326/387/302/2771/7314/7525/7316/221395/5879/3309/3611/1490/4616/10487/23645/4659/5062/3688/975/6774/7295/998/3491/1815/8878/8613/9021/11030/112464/2013/90480/6386/6188/8543/7415/51776/8826/10211/57018/94
VWF+/EPS8+ endothelial cells	endothelial	GO_REGULATION_OF_TRANSLATIONAL_INITIATION	11/374	61/5343	0.0029594	0.0400571	0.033573	10209/3315/9669/23645/1982/1973/7175/8661/10657/4869/10289
VWF+/EPS8+ endothelial cells	endothelial	GO_STRIATED_MUSCLE_CELL_DIFFERENTIATION	11/374	61/5343	0.0029594	0.0400571	0.033573	7168/4205/4000/4627/811/8837/3688/831/136319/6926/824
VWF+/EPS8+ endothelial cells	endothelial	GO_POSITIVE_REGULATION_OF_CYTOSKELETON_ORGANIZATION	13/374	79/5343	0.00299064	0.0400571	0.033573	7168/10763/11034/387/6281/5879/10109/1490/5216/2934/6188/10097/10092
VWF+/EPS8+ endothelial cells	endothelial	GO_POSITIVE_REGULATION_OF_PEPTIDASE_ACTIVITY	13/374	79/5343	0.00299064	0.0400571	0.033573	8743/3329/1490/6774/3491/2934/10541/3429/3336/23787/6188/7415/27166
VWF+/EPS8+ endothelial cells	endothelial	GO_LOCOMOTION	41/374	381/5343	0.00316754	0.0421782	0.0353508	3320/387/8692/2113/5175/389/7525/57142/4478/6711/5879/3303/3611/1490/3301/51119/4627/10487/301/9592/10163/3688/975/998/3491/6223/7531/3799/8613/84159/2013/2316/6386/6093/694/378/3716/94/10092/967/2059
VWF+/EPS8+ endothelial cells	endothelial	GO_POSITIVE_REGULATION_OF_CELLULAR_COMPONENT_BIOGENESIS	22/374	169/5343	0.00320328	0.0422682	0.0354262	3320/7168/387/6281/4478/5879/10109/1490/5216/10163/998/2934/5702/7175/6386/51100/6093/6188/7415/10097/10211/10092
VWF+/EPS8+ endothelial cells	endothelial	GO_POSITIVE_REGULATION_OF_MITOCHONDRIAL_OUTER_MEMBRANE_PERMEABILIZATION_INVOLVED_IN_APOPTOTIC_SIGNALING_PATHWAY	6/374	22/5343	0.0032191	0.0422682	0.0354262	7533/7534/7529/7531/8655/10971
VWF+/EPS8+ endothelial cells	endothelial	GO_ORGANELLE_ASSEMBLY	25/374	201/5343	0.00322998	0.0422682	0.0354262	7168/387/4205/84557/51119/8837/6208/6122/3688/6134/6209/8766/6223/6125/203068/6152/2316/6188/27243/10097/7320/4735/4869/6193/81631
VWF+/EPS8+ endothelial cells	endothelial	GO_POSITIVE_REGULATION_OF_DEVELOPMENTAL_PROCESS	43/374	405/5343	0.00325016	0.0422892	0.0354438	306/387/6281/1192/3315/4205/2113/8531/4000/4023/5879/10109/3611/1490/811/7041/9510/6237/301/6009/3688/998/8766/3491/1495/5036/92140/4681/91663/10974/3956/9021/2316/6386/64115/694/358/7520/375/3716/2353/10211/94
VWF+/EPS8+ endothelial cells	endothelial	GO_MICROTUBULE_BASED_PROCESS	26/374	212/5343	0.00327245	0.0423373	0.0354842	387/7846/7314/10376/4000/10383/3895/6867/51119/4627/7280/4659/1781/998/8766/8655/3799/1783/203068/5901/2316/6188/10097/2597/7320/4869
VWF+/EPS8+ endothelial cells	endothelial	GO_CELL_KILLING	4/374	10/5343	0.00353452	0.0449615	0.0376835	10383/5052/203068/2013
VWF+/EPS8+ endothelial cells	endothelial	GO_CELLULAR_RESPONSE_TO_INTERLEUKIN_4	4/374	10/5343	0.00353452	0.0449615	0.0376835	3326/10376/3309/6122
VWF+/EPS8+ endothelial cells	endothelial	GO_NEGATIVE_REGULATION_OF_NEURAL_PRECURSOR_CELL_PROLIFERATION	4/374	10/5343	0.00353452	0.0449615	0.0376835	3611/1495/7832/55679
VWF+/EPS8+ endothelial cells	endothelial	GO_NEGATIVE_REGULATION_OF_APOPTOTIC_SIGNALING_PATHWAY	15/374	100/5343	0.00374003	0.0473114	0.0396531	3315/8743/8531/4000/3303/55829/4170/8837/1495/292/9709/7009/754/27166/7178
VWF+/EPS8+ endothelial cells	endothelial	GO_REGULATION_OF_CATION_CHANNEL_ACTIVITY	7/374	30/5343	0.0038739	0.0487341	0.0408455	801/2040/5336/1815/2280/6717/79026
TNNI2+ myocytes	myogenic	GO_ESTABLISHMENT_OF_PROTEIN_LOCALIZATION_TO_ENDOPLASMIC_RETICULUM	17/33	92/2165	7.21302e-16	2.47377e-13	2.26157e-13	6176/6134/6159/6175/6227/9349/6208/6209/6171/6234/6235/6232/6203/6142/6136/2197/6143
TNNI2+ myocytes	myogenic	GO_MULTI_ORGANISM_METABOLIC_PROCESS	17/33	94/2165	1.06192e-15	2.47377e-13	2.26157e-13	6176/6134/6159/6175/6227/9349/6208/6209/6171/6234/6235/6232/6203/6142/6136/2197/6143
TNNI2+ myocytes	myogenic	GO_NUCLEAR_TRANSCRIBED_MRNA_CATABOLIC_PROCESS_NONSENSE_MEDIATED_DECAY	17/33	95/2165	1.28396e-15	2.47377e-13	2.26157e-13	6176/6134/6159/6175/6227/9349/6208/6209/6171/6234/6235/6232/6203/6142/6136/2197/6143
TNNI2+ myocytes	myogenic	GO_PROTEIN_LOCALIZATION_TO_ENDOPLASMIC_RETICULUM	17/33	98/2165	2.23927e-15	2.58859e-13	2.36655e-13	6176/6134/6159/6175/6227/9349/6208/6209/6171/6234/6235/6232/6203/6142/6136/2197/6143
TNNI2+ myocytes	myogenic	GO_PROTEIN_TARGETING_TO_MEMBRANE	17/33	98/2165	2.23927e-15	2.58859e-13	2.36655e-13	6176/6134/6159/6175/6227/9349/6208/6209/6171/6234/6235/6232/6203/6142/6136/2197/6143
TNNI2+ myocytes	myogenic	GO_RRNA_METABOLIC_PROCESS	17/33	108/2165	1.25393e-14	1.11654e-12	1.02077e-12	6176/6134/6159/6175/6227/9349/6208/6209/6171/6234/6235/6232/6203/6142/6136/2197/6143
TNNI2+ myocytes	myogenic	GO_ESTABLISHMENT_OF_PROTEIN_LOCALIZATION_TO_MEMBRANE	18/33	129/2165	1.35221e-14	1.11654e-12	1.02077e-12	6176/6134/6159/6175/6227/9349/6208/6209/6171/6234/6235/6232/6203/6142/6136/2197/10133/6143
TNNI2+ myocytes	myogenic	GO_VIRAL_LIFE_CYCLE	18/33	130/2165	1.55863e-14	1.12611e-12	1.02952e-12	6176/6134/6159/7316/6175/6227/9349/6208/6209/6171/6234/6235/6232/6203/6142/6136/2197/6143
TNNI2+ myocytes	myogenic	GO_ESTABLISHMENT_OF_PROTEIN_LOCALIZATION_TO_ORGANELLE	19/33	160/2165	3.77071e-14	2.42163e-12	2.21391e-12	6176/6134/6159/10628/6175/6227/9349/6208/6209/6171/6234/6235/6232/6203/6142/6136/2197/10133/6143
TNNI2+ myocytes	myogenic	GO_RNA_CATABOLIC_PROCESS	17/33	116/2165	4.38738e-14	2.53591e-12	2.31838e-12	6176/6134/6159/6175/6227/9349/6208/6209/6171/6234/6235/6232/6203/6142/6136/2197/6143
TNNI2+ myocytes	myogenic	GO_RIBOSOME_BIOGENESIS	17/33	119/2165	6.84382e-14	3.29644e-12	3.01368e-12	6176/6134/6159/6175/6227/9349/6208/6209/6171/6234/6235/6232/6203/6142/6136/2197/6143
TNNI2+ myocytes	myogenic	GO_TRANSLATIONAL_INITIATION	17/33	119/2165	6.84382e-14	3.29644e-12	3.01368e-12	6176/6134/6159/6175/6227/9349/6208/6209/6171/6234/6235/6232/6203/6142/6136/2197/6143
TNNI2+ myocytes	myogenic	GO_PROTEIN_TARGETING	19/33	169/2165	1.06863e-13	4.75131e-12	4.34376e-12	6176/6134/6159/10628/6175/6227/9349/6208/6209/6171/6234/6235/6232/6203/6142/6136/2197/10133/6143
TNNI2+ myocytes	myogenic	GO_PROTEIN_LOCALIZATION_TO_MEMBRANE	18/33	150/2165	2.11374e-13	8.72675e-12	7.97819e-12	6176/6134/6159/6175/6227/9349/6208/6209/6171/6234/6235/6232/6203/6142/6136/2197/10133/6143
TNNI2+ myocytes	myogenic	GO_NCRNA_PROCESSING	17/33	130/2165	3.15398e-13	1.21533e-11	1.11109e-11	6176/6134/6159/6175/6227/9349/6208/6209/6171/6234/6235/6232/6203/6142/6136/2197/6143
TNNI2+ myocytes	myogenic	GO_ORGANIC_CYCLIC_COMPOUND_CATABOLIC_PROCESS	17/33	145/2165	2.03144e-12	7.33859e-11	6.70911e-11	6176/6134/6159/6175/6227/9349/6208/6209/6171/6234/6235/6232/6203/6142/6136/2197/6143
TNNI2+ myocytes	myogenic	GO_PROTEIN_LOCALIZATION_TO_ORGANELLE	19/33	200/2165	2.52102e-12	8.57146e-11	7.83623e-11	6176/6134/6159/10628/6175/6227/9349/6208/6209/6171/6234/6235/6232/6203/6142/6136/2197/10133/6143
TNNI2+ myocytes	myogenic	GO_NCRNA_METABOLIC_PROCESS	17/33	156/2165	6.96576e-12	2.23678e-10	2.04492e-10	6176/6134/6159/6175/6227/9349/6208/6209/6171/6234/6235/6232/6203/6142/6136/2197/6143
TNNI2+ myocytes	myogenic	GO_SINGLE_ORGANISM_CELLULAR_LOCALIZATION	20/33	253/2165	1.57647e-11	4.64364e-10	4.24532e-10	6176/6134/6159/10628/6175/6227/9349/6208/6209/487/6171/6234/6235/6232/6203/6142/6136/2197/10133/6143
TNNI2+ myocytes	myogenic	GO_RIBONUCLEOPROTEIN_COMPLEX_BIOGENESIS	17/33	164/2165	1.6068e-11	4.64364e-10	4.24532e-10	6176/6134/6159/6175/6227/9349/6208/6209/6171/6234/6235/6232/6203/6142/6136/2197/6143
TNNI2+ myocytes	myogenic	GO_INTERSPECIES_INTERACTION_BETWEEN_ORGANISMS	19/33	223/2165	1.87433e-11	5.15888e-10	4.71637e-10	6176/6134/6159/7316/6175/6227/9349/6208/6209/6171/6234/6235/6232/6203/6142/6136/2197/10399/6143
TNNI2+ myocytes	myogenic	GO_INTRACELLULAR_PROTEIN_TRANSPORT	19/33	236/2165	5.26286e-11	1.3827e-09	1.26409e-09	6176/6134/6159/10628/6175/6227/9349/6208/6209/6171/6234/6235/6232/6203/6142/6136/2197/10133/6143
TNNI2+ myocytes	myogenic	GO_MEMBRANE_ORGANIZATION	18/33	248/2165	1.36879e-09	3.43982e-08	3.14476e-08	6176/6134/6159/6175/6227/9349/6208/6209/6171/6234/6235/6232/6203/6142/6136/2197/10133/6143
TNNI2+ myocytes	myogenic	GO_MRNA_METABOLIC_PROCESS	17/33	235/2165	5.51586e-09	1.3284e-07	1.21446e-07	6176/6134/6159/6175/6227/9349/6208/6209/6171/6234/6235/6232/6203/6142/6136/2197/6143
TNNI2+ myocytes	myogenic	GO_AMIDE_BIOSYNTHETIC_PROCESS	17/33	240/2165	7.6854e-09	1.77686e-07	1.62445e-07	6176/6134/6159/6175/6227/9349/6208/6209/6171/6234/6235/6232/6203/6142/6136/2197/6143
TNNI2+ myocytes	myogenic	GO_MACROMOLECULE_CATABOLIC_PROCESS	18/33	276/2165	8.14771e-09	1.8113e-07	1.65593e-07	6176/6134/6159/7316/6175/6227/9349/6208/6209/6171/6234/6235/6232/6203/6142/6136/2197/6143
TNNI2+ myocytes	myogenic	GO_CELLULAR_MACROMOLECULE_LOCALIZATION	19/33	315/2165	8.85259e-09	1.89511e-07	1.73255e-07	6176/6134/6159/10628/6175/6227/9349/6208/6209/6171/6234/6235/6232/6203/6142/6136/2197/10133/6143
TNNI2+ myocytes	myogenic	GO_ESTABLISHMENT_OF_PROTEIN_LOCALIZATION	19/33	328/2165	1.77916e-08	3.6727e-07	3.35767e-07	6176/6134/6159/10628/6175/6227/9349/6208/6209/6171/6234/6235/6232/6203/6142/6136/2197/10133/6143
TNNI2+ myocytes	myogenic	GO_PEPTIDE_METABOLIC_PROCESS	17/33	258/2165	2.37962e-08	4.74283e-07	4.336e-07	6176/6134/6159/6175/6227/9349/6208/6209/6171/6234/6235/6232/6203/6142/6136/2197/6143
TNNI2+ myocytes	myogenic	GO_RNA_PROCESSING	17/33	267/2165	4.04572e-08	7.79476e-07	7.12615e-07	6176/6134/6159/6175/6227/9349/6208/6209/6171/6234/6235/6232/6203/6142/6136/2197/6143
TNNI2+ myocytes	myogenic	GO_CELLULAR_AMIDE_METABOLIC_PROCESS	17/33	268/2165	4.28583e-08	7.99101e-07	7.30556e-07	6176/6134/6159/6175/6227/9349/6208/6209/6171/6234/6235/6232/6203/6142/6136/2197/6143
TNNI2+ myocytes	myogenic	GO_ESTABLISHMENT_OF_LOCALIZATION_IN_CELL	20/33	404/2165	8.96245e-08	1.61884e-06	1.47998e-06	6176/6134/6159/10628/7316/6175/6227/9349/6208/6209/6171/6234/6235/6232/6203/6142/6136/2197/10133/6143
TNNI2+ myocytes	myogenic	GO_ORGANONITROGEN_COMPOUND_BIOSYNTHETIC_PROCESS	18/33	338/2165	2.1756e-07	3.8106e-06	3.48374e-06	6176/6134/6159/6175/6227/9349/6208/6209/6171/6234/2593/6235/6232/6203/6142/6136/2197/6143
TNNI2+ myocytes	myogenic	GO_PROTEIN_LOCALIZATION	19/33	385/2165	2.6759e-07	4.54902e-06	4.15882e-06	6176/6134/6159/10628/6175/6227/9349/6208/6209/6171/6234/6235/6232/6203/6142/6136/2197/10133/6143
TNNI2+ myocytes	myogenic	GO_CELLULAR_CATABOLIC_PROCESS	18/33	350/2165	3.7774e-07	6.23811e-06	5.70302e-06	6176/6134/6159/7316/6175/6227/9349/6208/6209/6171/6234/6235/6232/6203/6142/6136/2197/6143
TNNI2+ myocytes	myogenic	GO_ACTIN_MYOSIN_FILAMENT_SLIDING	6/33	28/2165	2.31659e-06	3.71941e-05	3.40037e-05	1674/7168/4606/4604/7169/7140
TNNI2+ myocytes	myogenic	GO_CATABOLIC_PROCESS	18/33	415/2165	5.22739e-06	8.1166e-05	7.42038e-05	6176/6134/6159/7316/6175/6227/9349/6208/6209/6171/6234/6235/6232/6203/6142/6136/2197/6143
TNNI2+ myocytes	myogenic	GO_ACTIN_MEDIATED_CELL_CONTRACTION	6/33	32/2165	5.33617e-06	8.1166e-05	7.42038e-05	1674/7168/4606/4604/7169/7140
TNNI2+ myocytes	myogenic	GO_ACTIN_FILAMENT_BASED_MOVEMENT	6/33	34/2165	7.74992e-06	0.000114858	0.000105006	1674/7168/4606/4604/7169/7140
TNNI2+ myocytes	myogenic	GO_RIBOSOMAL_SMALL_SUBUNIT_BIOGENESIS	5/33	26/2165	3.14936e-05	0.000455083	0.000416048	6227/6208/6209/6234/6232
TNNI2+ myocytes	myogenic	GO_RIBOSOME_ASSEMBLY	5/33	30/2165	6.53225e-05	0.000919087	0.000840251	6134/6208/6209/6232/6136
TNNI2+ myocytes	myogenic	GO_MUSCLE_SYSTEM_PROCESS	8/33	97/2165	6.67849e-05	0.000919087	0.000840251	1674/7168/4606/4604/487/2593/7169/7140
TNNI2+ myocytes	myogenic	GO_ORGANONITROGEN_COMPOUND_METABOLIC_PROCESS	18/33	500/2165	7.99183e-05	0.00107425	0.000982105	6176/6134/6159/6175/6227/9349/6208/6209/6171/6234/2593/6235/6232/6203/6142/6136/2197/6143
TNNI2+ myocytes	myogenic	GO_MUSCLE_CONTRACTION	7/33	86/2165	0.000225105	0.00295706	0.00270341	1674/7168/4606/4604/2593/7169/7140
TNNI2+ myocytes	myogenic	GO_ACTIN_FILAMENT_BASED_PROCESS	7/33	98/2165	0.000509124	0.00653942	0.00597849	1674/7168/4606/58529/4604/7169/7140
TNNI2+ myocytes	myogenic	GO_ORGANELLE_ASSEMBLY	7/33	100/2165	0.000576492	0.00724375	0.00662241	6134/7168/58529/6208/6209/6232/6136
TNNI2+ myocytes	myogenic	GO_RIBOSOMAL_SMALL_SUBUNIT_ASSEMBLY	3/33	12/2165	0.000646907	0.00795558	0.00727317	6208/6209/6232
TNNI2+ myocytes	myogenic	GO_SYSTEM_PROCESS	8/33	173/2165	0.0034568	0.0416256	0.0380551	1674/7168/4606/4604/487/2593/7169/7140
GSN+/LUM+ mesenchymal cells	mesenchymal	GO_WOUND_HEALING	11/71	178/5070	2.99498e-05	0.0255452	0.0230427	7168/2934/3021/928/5336/7076/5295/94/7078/10544/3315
GSN+/LUM+ mesenchymal cells	mesenchymal	GO_MUSCLE_SYSTEM_PROCESS	8/71	96/5070	4.91628e-05	0.0255452	0.0230427	7168/7431/800/2934/3320/801/1938/8082
GSN+/LUM+ mesenchymal cells	mesenchymal	GO_REGULATION_OF_RNA_STABILITY	8/71	101/5070	7.08667e-05	0.0255452	0.0230427	7316/7529/5688/678/8531/26135/3315/4904
GSN+/LUM+ mesenchymal cells	mesenchymal	GO_PLATELET_DEGRANULATION	6/71	52/5070	7.45846e-05	0.0255452	0.0230427	7114/928/801/7076/7078/1675
GSN+/LUM+ mesenchymal cells	mesenchymal	GO_MUSCLE_CONTRACTION	7/71	78/5070	9.37801e-05	0.0256958	0.0231785	7168/7431/800/3320/801/1938/8082
GSN+/LUM+ mesenchymal cells	mesenchymal	GO_RESPONSE_TO_WOUNDING	11/71	214/5070	0.000160673	0.036687	0.033093	7168/2934/3021/928/5336/7076/5295/94/7078/10544/3315
TNNI1+ myocytes	myogenic	GO_ACTIN_MEDIATED_CELL_CONTRACTION	13/64	33/2441	2.98554e-13	2.11438e-10	1.88131e-10	1674/58/4625/88/7169/7138/4604/4633/8557/4703/7125/6324/7273
TNNI1+ myocytes	myogenic	GO_ACTIN_FILAMENT_BASED_MOVEMENT	13/64	35/2441	7.39128e-13	2.11438e-10	1.88131e-10	1674/58/4625/88/7169/7138/4604/4633/8557/4703/7125/6324/7273
TNNI1+ myocytes	myogenic	GO_ACTIN_MYOSIN_FILAMENT_SLIDING	12/64	28/2441	7.97878e-13	2.11438e-10	1.88131e-10	1674/58/4625/88/7169/7138/4604/4633/8557/4703/7125/7273
TNNI1+ myocytes	myogenic	GO_MUSCLE_CONTRACTION	18/64	87/2441	1.40545e-12	2.79333e-10	2.48543e-10	1674/58/4625/88/7169/7138/4604/4633/801/29895/8557/4703/10627/7125/26287/3320/6324/7273
TNNI1+ myocytes	myogenic	GO_MUSCLE_SYSTEM_PROCESS	18/64	99/2441	1.46912e-11	2.3359e-09	2.07842e-09	1674/58/4625/88/7169/7138/4604/4633/801/29895/8557/4703/10627/7125/26287/3320/6324/7273
TNNI1+ myocytes	myogenic	GO_ACTIN_FILAMENT_BASED_PROCESS	16/64	109/2441	6.83173e-09	9.05204e-07	8.05425e-07	1674/58/4625/88/7169/7138/4604/4633/129446/58529/8557/4703/7125/9260/6324/7273
TNNI1+ myocytes	myogenic	GO_ESTABLISHMENT_OF_PROTEIN_LOCALIZATION_TO_MEMBRANE	16/64	138/2441	2.18056e-07	2.4765e-05	2.20352e-05	88/6176/6175/10133/6159/6208/9349/6187/3320/6234/6143/6171/6158/6134/6206/6235
TNNI1+ myocytes	myogenic	GO_SYSTEM_PROCESS	18/64	183/2441	4.156e-07	4.09868e-05	3.64689e-05	1674/58/4625/88/7169/7138/4604/4633/801/29895/8557/4703/10627/7125/26287/3320/6324/7273
TNNI1+ myocytes	myogenic	GO_ESTABLISHMENT_OF_PROTEIN_LOCALIZATION_TO_ENDOPLASMIC_RETICULUM	13/64	94/2441	4.64001e-07	4.09868e-05	3.64689e-05	6176/6175/6159/6208/9349/6187/6234/6143/6171/6158/6134/6206/6235
TNNI1+ myocytes	myogenic	GO_NUCLEAR_TRANSCRIBED_MRNA_CATABOLIC_PROCESS_NONSENSE_MEDIATED_DECAY	13/64	95/2441	5.26845e-07	4.18842e-05	3.72674e-05	6176/6175/6159/6208/9349/6187/6234/6143/6171/6158/6134/6206/6235
TNNI1+ myocytes	myogenic	GO_MULTI_ORGANISM_METABOLIC_PROCESS	13/64	96/2441	5.97212e-07	4.31621e-05	3.84044e-05	6176/6175/6159/6208/9349/6187/6234/6143/6171/6158/6134/6206/6235
TNNI1+ myocytes	myogenic	GO_PROTEIN_LOCALIZATION_TO_ENDOPLASMIC_RETICULUM	13/64	99/2441	8.61602e-07	5.70811e-05	5.07892e-05	6176/6175/6159/6208/9349/6187/6234/6143/6171/6158/6134/6206/6235
TNNI1+ myocytes	myogenic	GO_PROTEIN_TARGETING_TO_MEMBRANE	13/64	101/2441	1.09172e-06	6.67627e-05	5.94035e-05	6176/6175/6159/6208/9349/6187/6234/6143/6171/6158/6134/6206/6235
TNNI1+ myocytes	myogenic	GO_PROTEIN_LOCALIZATION_TO_MEMBRANE	16/64	156/2441	1.21383e-06	6.89282e-05	6.13303e-05	88/6176/6175/10133/6159/6208/9349/6187/3320/6234/6143/6171/6158/6134/6206/6235
TNNI1+ myocytes	myogenic	GO_TRANSLATIONAL_INITIATION	14/64	126/2441	2.45446e-06	0.000130086	0.000115747	6176/6175/6159/6208/9349/6187/10209/6234/6143/6171/6158/6134/6206/6235
TNNI1+ myocytes	myogenic	GO_ESTABLISHMENT_OF_PROTEIN_LOCALIZATION_TO_ORGANELLE	16/64	172/2441	4.559e-06	0.000226525	0.000201556	10628/6176/6175/10133/6159/6208/9349/6187/3320/6234/6143/6171/6158/6134/6206/6235
TNNI1+ myocytes	myogenic	GO_VIRAL_LIFE_CYCLE	14/64	135/2441	5.66827e-06	0.000250798	0.000223153	6176/6175/6159/6208/9349/6187/3326/6234/6143/6171/6158/6134/6206/6235
TNNI1+ myocytes	myogenic	GO_STRIATED_MUSCLE_CONTRACTION	8/64	40/2441	5.67846e-06	0.000250798	0.000223153	4625/7138/4633/8557/7125/3320/6324/7273
TNNI1+ myocytes	myogenic	GO_RRNA_METABOLIC_PROCESS	13/64	121/2441	8.76021e-06	0.000364308	0.000324151	6176/6175/6159/6208/9349/6187/6234/6143/6171/6158/6134/6206/6235
TNNI1+ myocytes	myogenic	GO_RNA_CATABOLIC_PROCESS	13/64	122/2441	9.6082e-06	0.000364308	0.000324151	6176/6175/6159/6208/9349/6187/6234/6143/6171/6158/6134/6206/6235
TNNI1+ myocytes	myogenic	GO_PROTEIN_TARGETING	16/64	182/2441	9.62323e-06	0.000364308	0.000324151	10628/6176/6175/10133/6159/6208/9349/6187/3320/6234/6143/6171/6158/6134/6206/6235
TNNI1+ myocytes	myogenic	GO_MUSCLE_STRUCTURE_DEVELOPMENT	13/64	123/2441	1.0528e-05	0.000380444	0.000338508	58/4625/88/91624/4633/129446/29895/58529/8557/4703/274/26287/7273
TNNI1+ myocytes	myogenic	GO_MUSCLE_FIBER_DEVELOPMENT	5/64	13/2441	1.15913e-05	0.000400657	0.000356493	58/91624/4633/8557/7273
TNNI1+ myocytes	myogenic	GO_MYOFIBRIL_ASSEMBLY	6/64	23/2441	1.82564e-05	0.000583764	0.000519417	58/88/4633/58529/8557/7273
TNNI1+ myocytes	myogenic	GO_MUSCLE_TISSUE_DEVELOPMENT	10/64	76/2441	1.83574e-05	0.000583764	0.000519417	58/4625/88/91624/4633/129446/29895/8557/26287/7273
TNNI1+ myocytes	myogenic	GO_CARDIAC_CELL_DEVELOPMENT	5/64	15/2441	2.59679e-05	0.00079402	0.000706496	88/91624/4633/8557/7273
TNNI1+ myocytes	myogenic	GO_RIBOSOME_BIOGENESIS	13/64	136/2441	3.18451e-05	0.000937662	0.000834305	6176/6175/6159/6208/9349/6187/6234/6143/6171/6158/6134/6206/6235
TNNI1+ myocytes	myogenic	GO_MULTICELLULAR_ORGANISMAL_MOVEMENT	5/64	16/2441	3.70111e-05	0.00101462	0.000902776	4625/7138/8557/7125/3320
TNNI1+ myocytes	myogenic	GO_SKELETAL_MUSCLE_CONTRACTION	5/64	16/2441	3.70111e-05	0.00101462	0.000902776	4625/7138/8557/7125/3320
TNNI1+ myocytes	myogenic	GO_CARDIAC_MUSCLE_TISSUE_DEVELOPMENT	7/64	39/2441	4.84865e-05	0.00126434	0.00112497	4625/88/91624/4633/129446/8557/7273
TNNI1+ myocytes	myogenic	GO_ACTOMYOSIN_STRUCTURE_ORGANIZATION	6/64	27/2441	4.93013e-05	0.00126434	0.00112497	58/88/4633/58529/8557/7273
TNNI1+ myocytes	myogenic	GO_CARDIAC_MUSCLE_TISSUE_MORPHOGENESIS	5/64	17/2441	5.13771e-05	0.0012764	0.0011357	4625/4633/129446/8557/7273
TNNI1+ myocytes	myogenic	GO_MOVEMENT_OF_CELL_OR_SUBCELLULAR_COMPONENT	14/64	166/2441	6.26305e-05	0.00150883	0.00134251	1674/58/4625/88/7169/7138/4604/4633/8557/4703/7125/3320/6324/7273
TNNI1+ myocytes	myogenic	GO_MUSCLE_CELL_DEVELOPMENT	7/64	41/2441	6.79963e-05	0.00158991	0.00141466	58/88/91624/4633/58529/8557/7273
TNNI1+ myocytes	myogenic	GO_NCRNA_PROCESSING	13/64	147/2441	7.32225e-05	0.0016632	0.00147986	6176/6175/6159/6208/9349/6187/6234/6143/6171/6158/6134/6206/6235
TNNI1+ myocytes	myogenic	GO_PROTEIN_LOCALIZATION_TO_ORGANELLE	16/64	216/2441	8.45182e-05	0.00186644	0.00166071	10628/6176/6175/10133/6159/6208/9349/6187/3320/6234/6143/6171/6158/6134/6206/6235
TNNI1+ myocytes	myogenic	GO_ORGANIC_CYCLIC_COMPOUND_CATABOLIC_PROCESS	13/64	158/2441	0.000155401	0.00325874	0.00289954	6176/6175/6159/6208/9349/6187/6234/6143/6171/6158/6134/6206/6235
TNNI1+ myocytes	myogenic	GO_CARDIAC_MUSCLE_CELL_DIFFERENTIATION	5/64	21/2441	0.000155764	0.00325874	0.00289954	88/91624/4633/8557/7273
TNNI1+ myocytes	myogenic	GO_CARDIOCYTE_DIFFERENTIATION	5/64	22/2441	0.000197525	0.00392582	0.00349308	88/91624/4633/8557/7273
TNNI1+ myocytes	myogenic	GO_MUSCLE_ORGAN_MORPHOGENESIS	5/64	22/2441	0.000197525	0.00392582	0.00349308	4625/4633/129446/8557/7273
TNNI1+ myocytes	myogenic	GO_STRIATED_MUSCLE_CELL_DIFFERENTIATION	7/64	49/2441	0.000220147	0.0042687	0.00379817	58/88/91624/4633/58529/8557/7273
TNNI1+ myocytes	myogenic	GO_MUSCLE_ORGAN_DEVELOPMENT	9/64	83/2441	0.000234699	0.0043392	0.0038609	58/4625/4633/129446/29895/8557/4703/26287/7273
TNNI1+ myocytes	myogenic	GO_REGULATION_OF_SYSTEM_PROCESS	9/64	83/2441	0.000234699	0.0043392	0.0038609	114907/1674/4625/7138/4633/801/7125/3320/6324
TNNI1+ myocytes	myogenic	GO_MUSCLE_CELL_DIFFERENTIATION	8/64	67/2441	0.000275047	0.0049696	0.00442181	58/88/91624/4633/58529/8557/274/7273
TNNI1+ myocytes	myogenic	GO_CELLULAR_COMPONENT_ASSEMBLY_INVOLVED_IN_MORPHOGENESIS	6/64	39/2441	0.000424544	0.00733723	0.00652846	58/88/4633/58529/8557/7273
TNNI1+ myocytes	myogenic	GO_REGULATION_OF_MUSCLE_CONTRACTION	6/64	39/2441	0.000424544	0.00733723	0.00652846	4625/7138/4633/801/7125/3320
TNNI1+ myocytes	myogenic	GO_MEMBRANE_ORGANIZATION	17/64	274/2441	0.000441564	0.00746901	0.00664571	88/6176/6175/10133/6159/6208/9349/6187/3320/6234/6143/29763/6171/6158/6134/6206/6235
TNNI1+ myocytes	myogenic	GO_SINGLE_ORGANISM_CELLULAR_LOCALIZATION	17/64	277/2441	0.000503106	0.0083327	0.0074142	10628/88/6176/6175/10133/6159/6208/9349/6187/3320/6234/6143/6171/6158/6134/6206/6235
TNNI1+ myocytes	myogenic	GO_REGULATION_OF_MUSCLE_SYSTEM_PROCESS	7/64	57/2441	0.000574174	0.00913129	0.00812476	114907/4625/7138/4633/801/7125/3320
TNNI1+ myocytes	myogenic	GO_NCRNA_METABOLIC_PROCESS	13/64	180/2441	0.000574295	0.00913129	0.00812476	6176/6175/6159/6208/9349/6187/6234/6143/6171/6158/6134/6206/6235
TNNI1+ myocytes	myogenic	GO_REGULATION_OF_HEART_CONTRACTION	6/64	43/2441	0.000730709	0.0113905	0.0101349	1674/4625/4633/801/3320/6324
TNNI1+ myocytes	myogenic	GO_RIBONUCLEOPROTEIN_COMPLEX_BIOGENESIS	13/64	185/2441	0.000749036	0.0114516	0.0101893	6176/6175/6159/6208/9349/6187/6234/6143/6171/6158/6134/6206/6235
TNNI1+ myocytes	myogenic	GO_INTERSPECIES_INTERACTION_BETWEEN_ORGANISMS	15/64	236/2441	0.000807921	0.0121188	0.010783	6176/6175/274/6159/6208/9349/6187/3326/6234/6143/6171/6158/6134/6206/6235
TNNI1+ myocytes	myogenic	GO_REGULATION_OF_BLOOD_CIRCULATION	6/64	44/2441	0.000828886	0.012203	0.0108579	1674/4625/4633/801/3320/6324
TNNI1+ myocytes	myogenic	GO_INTRACELLULAR_PROTEIN_TRANSPORT	16/64	264/2441	0.000885407	0.0127982	0.0113874	10628/6176/6175/10133/6159/6208/9349/6187/3320/6234/6143/6171/6158/6134/6206/6235
TNNI1+ myocytes	myogenic	GO_CYTOSKELETON_ORGANIZATION	11/64	142/2441	0.000902293	0.0128093	0.0113974	1674/58/88/4633/129446/58529/8557/9260/10486/7273/54461
TNNI1+ myocytes	myogenic	GO_HEART_PROCESS	5/64	32/2441	0.00123335	0.017202	0.0153059	4625/4633/8557/6324/7273
TNNI1+ myocytes	myogenic	GO_MACROMOLECULE_CATABOLIC_PROCESS	17/64	308/2441	0.00171985	0.0235738	0.0209753	114907/6176/801/6175/6159/6208/9349/6187/6234/6143/5714/6171/6158/6134/6206/6235/54461
TNNI1+ myocytes	myogenic	GO_HEART_MORPHOGENESIS	5/64	35/2441	0.0018712	0.0252136	0.0224343	4625/4633/129446/8557/7273
TNNI1+ myocytes	myogenic	GO_POSITIVE_REGULATION_OF_CYTOPLASMIC_TRANSPORT	6/64	52/2441	0.00202863	0.0268794	0.0239165	4604/801/3326/3320/5714/6158
TNNI1+ myocytes	myogenic	GO_AMIDE_BIOSYNTHETIC_PROCESS	15/64	265/2441	0.00267121	0.0348133	0.0309758	6176/6175/6159/6208/9349/6187/1936/10209/6234/6143/6171/6158/6134/6206/6235
TNNI1+ myocytes	myogenic	GO_POSITIVE_REGULATION_OF_INTRACELLULAR_TRANSPORT	7/64	78/2441	0.00371656	0.0476559	0.0424029	88/4604/801/3326/3320/5714/6158
PAX7+ satellite/myoblast cells	myogenic	GO_INTERSPECIES_INTERACTION_BETWEEN_ORGANISMS	37/125	374/4303	6.31866e-12	9.60349e-09	8.22805e-09	9349/3326/6122/7316/7431/6208/7150/6203/3688/6418/7913/6234/6209/6143/6205/6137/6176/7529/348/6141/6235/10399/4792/6125/8655/6134/5688/7314/6175/1654/7175/10163/6181/6774/1973/6206/6192
PAX7+ satellite/myoblast cells	myogenic	GO_TRANSLATIONAL_INITIATION	22/125	133/4303	1.26279e-11	9.60349e-09	8.22805e-09	9349/6122/6208/6203/6234/6209/1983/6143/9669/6205/6137/6176/6141/6235/6125/6134/6175/6181/1975/1973/6206/6192
PAX7+ satellite/myoblast cells	myogenic	GO_ESTABLISHMENT_OF_PROTEIN_LOCALIZATION_TO_ENDOPLASMIC_RETICULUM	19/125	101/4303	3.55397e-11	1.65243e-08	1.41577e-08	9349/6122/6208/6203/6234/6209/6143/6205/6137/6176/6141/6235/6125/6134/6175/6181/7095/6206/6192
PAX7+ satellite/myoblast cells	myogenic	GO_VIRAL_LIFE_CYCLE	25/125	185/4303	4.34565e-11	1.65243e-08	1.41577e-08	9349/3326/6122/7316/6208/6203/3688/7913/6234/6209/6143/6205/6137/6176/348/6141/6235/6125/6134/7314/6175/7175/6181/6206/6192
PAX7+ satellite/myoblast cells	myogenic	GO_ESTABLISHMENT_OF_PROTEIN_LOCALIZATION_TO_ORGANELLE	27/125	221/4303	7.03689e-11	2.04774e-08	1.75445e-08	9349/6122/4000/3320/6208/6203/6234/6209/6143/10628/6205/6137/6176/6141/6235/4792/6125/5514/6134/6175/7175/6181/7095/9804/6774/6206/6192
PAX7+ satellite/myoblast cells	myogenic	GO_PROTEIN_TARGETING	28/125	239/4303	8.07786e-11	2.04774e-08	1.75445e-08	9349/6122/4000/3320/6208/6203/6234/6209/6143/10628/6205/6137/6176/7529/6141/6235/4792/6125/5514/6134/6175/7175/6181/7095/9804/6774/6206/6192
PAX7+ satellite/myoblast cells	myogenic	GO_MULTI_ORGANISM_METABOLIC_PROCESS	19/125	107/4303	1.02559e-10	2.22846e-08	1.90929e-08	9349/6122/6208/6203/6234/6209/6143/6205/6137/6176/6141/6235/6125/6134/6175/7175/6181/6206/6192
PAX7+ satellite/myoblast cells	myogenic	GO_PROTEIN_LOCALIZATION_TO_ENDOPLASMIC_RETICULUM	19/125	113/4303	2.75356e-10	5.23521e-08	4.48541e-08	9349/6122/6208/6203/6234/6209/6143/6205/6137/6176/6141/6235/6125/6134/6175/6181/7095/6206/6192
PAX7+ satellite/myoblast cells	myogenic	GO_PROTEIN_TARGETING_TO_MEMBRANE	19/125	114/4303	3.22547e-10	5.45104e-08	4.67033e-08	9349/6122/6208/6203/6234/6209/6143/6205/6137/6176/6141/6235/6125/6134/6175/6181/7095/6206/6192
PAX7+ satellite/myoblast cells	myogenic	GO_NUCLEAR_TRANSCRIBED_MRNA_CATABOLIC_PROCESS_NONSENSE_MEDIATED_DECAY	18/125	104/4303	5.19868e-10	7.9072e-08	6.77471e-08	9349/6122/6208/6203/6234/6209/6143/6205/6137/6176/6141/6235/6125/6134/6175/6181/6206/6192
PAX7+ satellite/myoblast cells	myogenic	GO_PROTEIN_LOCALIZATION_TO_ORGANELLE	30/125	311/4303	1.95441e-09	2.70242e-07	2.31537e-07	9349/6122/4000/3320/6208/6203/3301/6234/6209/6143/10628/6205/51100/6137/6176/6141/6235/4792/6125/5514/6134/6175/1654/7175/6181/7095/9804/6774/6206/6192
PAX7+ satellite/myoblast cells	myogenic	GO_POSTTRANSCRIPTIONAL_REGULATION_OF_GENE_EXPRESSION	27/125	263/4303	3.81495e-09	4.82684e-07	4.13553e-07	8531/7316/6208/6203/6418/5036/1938/1983/9669/3181/3192/26135/7529/5705/10399/136319/5688/1984/7314/1654/7175/6774/1975/1973/9444/5714/3183
PAX7+ satellite/myoblast cells	myogenic	GO_PROTEIN_LOCALIZATION_TO_MEMBRANE	23/125	194/4303	4.1255e-09	4.82684e-07	4.13553e-07	9349/6122/3320/6208/6203/6234/6209/6143/6205/51100/6137/6176/348/6141/6235/6125/6134/6175/6181/7095/7430/6206/6192
PAX7+ satellite/myoblast cells	myogenic	GO_ESTABLISHMENT_OF_PROTEIN_LOCALIZATION_TO_MEMBRANE	21/125	166/4303	6.5907e-09	6.70452e-07	5.74428e-07	9349/6122/3320/6208/6203/6234/6209/6143/6205/6137/6176/6141/6235/6125/6134/6175/6181/7095/7430/6206/6192
PAX7+ satellite/myoblast cells	myogenic	GO_MRNA_METABOLIC_PROCESS	34/125	409/4303	6.61196e-09	6.70452e-07	5.74428e-07	9349/6122/23524/9584/6208/6203/6651/1655/6234/4670/6209/6143/6205/3181/3192/6137/6176/6141/6235/6421/6125/58517/6134/6175/220988/6181/9295/1975/1973/6206/10250/9444/6192/3183
PAX7+ satellite/myoblast cells	myogenic	GO_SINGLE_ORGANISM_CELLULAR_LOCALIZATION	33/125	405/4303	1.96025e-08	1.86347e-06	1.59657e-06	9349/6122/4000/3320/6208/6203/3688/6234/6209/6143/10628/6205/51100/6137/6176/348/6141/6235/4792/6125/5514/6134/7314/6175/7175/6181/7095/9804/6774/7430/6206/6284/6192
PAX7+ satellite/myoblast cells	myogenic	GO_RNA_CATABOLIC_PROCESS	20/125	164/4303	2.99231e-08	2.67723e-06	2.29379e-06	9349/6122/6208/6203/6234/6209/6143/6205/6137/6176/6141/6235/6125/6134/6175/6181/1975/1973/6206/6192
PAX7+ satellite/myoblast cells	myogenic	GO_INTRACELLULAR_PROTEIN_TRANSPORT	32/125	413/4303	1.14897e-07	9.70877e-06	8.31825e-06	9349/6122/4000/3320/6208/6203/3688/6234/6209/6143/10628/6205/6137/6176/7529/6141/6235/4792/6125/5514/8655/6134/1984/6175/7175/6181/7095/9804/6774/1211/6206/6192
PAX7+ satellite/myoblast cells	myogenic	GO_RRNA_METABOLIC_PROCESS	20/125	186/4303	2.52575e-07	2.02193e-05	1.73234e-05	9349/6122/6208/6203/6234/5036/6209/6143/6205/9188/6137/6176/6141/6235/6125/6134/6175/6181/6206/6192
PAX7+ satellite/myoblast cells	myogenic	GO_MEMBRANE_ORGANIZATION	30/125	396/4303	5.24646e-07	3.98994e-05	3.41849e-05	9349/6122/4000/3320/6208/6203/3688/6234/6209/6143/6205/51100/6137/6176/7529/348/6141/6235/6125/8655/6134/6175/7175/6181/7095/9804/6774/7430/6206/6192
PAX7+ satellite/myoblast cells	myogenic	GO_RIBOSOME_BIOGENESIS	21/125	216/4303	6.81664e-07	4.83502e-05	4.14253e-05	9349/6122/6208/6203/6234/5036/6209/6143/6205/9188/6137/6176/6141/6235/6125/6134/6175/1654/6181/6206/6192
PAX7+ satellite/myoblast cells	myogenic	GO_CELLULAR_RESPONSE_TO_CYTOKINE_STIMULUS	19/125	180/4303	6.99345e-07	4.83502e-05	4.14253e-05	3659/3326/6122/8531/4502/7316/10410/10581/4780/4501/5705/4792/55854/5688/7314/7175/6774/3133/5714
PAX7+ satellite/myoblast cells	myogenic	GO_ORGANIC_CYCLIC_COMPOUND_CATABOLIC_PROCESS	21/125	219/4303	8.58982e-07	5.68048e-05	4.86691e-05	9349/6122/6208/6203/6234/6209/6143/6205/6137/6176/348/6141/6235/6125/6134/6175/6181/1975/1973/6206/6192
PAX7+ satellite/myoblast cells	myogenic	GO_AMIDE_BIOSYNTHETIC_PROCESS	25/125	308/4303	1.62152e-06	0.000102764	8.80458e-05	9349/6122/6208/6203/6234/1938/6209/1983/6143/9669/6205/6137/6176/6141/6235/6125/6134/1984/6175/6166/6181/1975/1973/6206/6192
PAX7+ satellite/myoblast cells	myogenic	GO_NCRNA_PROCESSING	21/125	230/4303	1.93341e-06	0.000117629	0.000100782	9349/6122/6208/6203/6234/5036/6209/6143/6205/3181/9188/6137/6176/6141/6235/6125/6134/6175/6181/6206/6192
PAX7+ satellite/myoblast cells	myogenic	GO_REGULATION_OF_CELLULAR_AMIDE_METABOLIC_PROCESS	19/125	195/4303	2.40039e-06	0.000140423	0.000120311	8531/4780/6208/6203/5036/1938/1983/9669/3181/348/10399/136319/1984/1654/7175/6774/1975/1973/9444
PAX7+ satellite/myoblast cells	myogenic	GO_MACROMOLECULE_CATABOLIC_PROCESS	32/125	479/4303	3.38413e-06	0.000190639	0.000163335	9349/6122/5930/8878/7316/4780/6208/6203/6234/801/6209/6143/6205/51100/6137/6176/348/6141/5705/6235/6125/6134/5688/7314/6175/23190/6181/1975/1973/6206/5714/6192
PAX7+ satellite/myoblast cells	myogenic	GO_NEGATIVE_REGULATION_OF_CELL_DEATH	25/125	322/4303	3.6829e-06	0.00020006	0.000171407	3326/4000/4691/8531/8878/7316/4780/6648/3688/6418/3301/26585/6651/92140/5036/5081/348/5705/831/10399/4792/7314/1654/6774/1410
PAX7+ satellite/myoblast cells	myogenic	GO_PEPTIDE_METABOLIC_PROCESS	25/125	338/4303	8.82795e-06	0.000463011	0.000396697	9349/6122/6208/6203/6234/1938/6209/1983/6143/9669/6205/6137/6176/6141/6235/6125/6134/1984/6175/6166/6181/1975/1973/6206/6192
PAX7+ satellite/myoblast cells	myogenic	GO_REGULATION_OF_RNA_STABILITY	12/125	95/4303	1.50091e-05	0.000750569	0.00064307	8531/7316/6418/3192/26135/7529/5705/5688/7314/9444/5714/3183
PAX7+ satellite/myoblast cells	myogenic	GO_RESPONSE_TO_CYTOKINE	19/125	221/4303	1.52976e-05	0.000750569	0.00064307	3659/3326/6122/8531/4502/7316/10410/10581/4780/4501/5705/4792/55854/5688/7314/7175/6774/3133/5714
PAX7+ satellite/myoblast cells	myogenic	GO_CELLULAR_AMIDE_METABOLIC_PROCESS	25/125	368/4303	3.87061e-05	0.00183975	0.00157625	9349/6122/6208/6203/6234/1938/6209/1983/6143/9669/6205/6137/6176/6141/6235/6125/6134/1984/6175/6166/6181/1975/1973/6206/6192
PAX7+ satellite/myoblast cells	myogenic	GO_RIBONUCLEOPROTEIN_COMPLEX_BIOGENESIS	22/125	305/4303	4.94895e-05	0.00228102	0.00195432	9349/6122/6208/6203/6234/5036/6209/6143/6205/9188/6137/6176/6141/6235/6125/6134/6175/1654/6181/1975/6206/6192
PAX7+ satellite/myoblast cells	myogenic	GO_PROTEIN_IMPORT	10/125	76/4303	5.60977e-05	0.00250955	0.00215012	9349/4000/3320/10628/348/4792/5514/7175/9804/6774
PAX7+ satellite/myoblast cells	myogenic	GO_NCRNA_METABOLIC_PROCESS	21/125	301/4303	0.000122103	0.00530625	0.00454627	9349/6122/6208/6203/6234/5036/6209/6143/6205/3181/9188/6137/6176/6141/6235/6125/6134/6175/6181/6206/6192
PAX7+ satellite/myoblast cells	myogenic	GO_REGENERATION	8/125	55/4303	0.000156769	0.00662348	0.00567485	4837/4691/7078/5081/348/831/136319/1973
PAX7+ satellite/myoblast cells	myogenic	GO_CYTOKINE_MEDIATED_SIGNALING_PATHWAY	12/125	125/4303	0.000230582	0.00947881	0.00812122	3659/4502/7316/10410/10581/5705/55854/5688/7314/6774/3133/5714
PAX7+ satellite/myoblast cells	myogenic	GO_NEGATIVE_REGULATION_OF_GROWTH	9/125	75/4303	0.000274723	0.0109961	0.00942125	8878/4502/4501/26585/694/10399/1654/57142/1410
PAX7+ satellite/myoblast cells	myogenic	GO_POSITIVE_REGULATION_OF_CELLULAR_AMIDE_METABOLIC_PROCESS	8/125	62/4303	0.000367146	0.0143187	0.0122679	8531/4780/6203/1938/348/10399/1984/1654
PAX7+ satellite/myoblast cells	myogenic	GO_POSITIVE_REGULATION_OF_TRANSPORT	19/125	284/4303	0.000457298	0.0166349	0.0142524	3326/4691/3320/4780/3688/26585/801/4670/51100/7529/348/10399/4792/8655/7175/26959/3133/7430/5714
PAX7+ satellite/myoblast cells	myogenic	GO_RESPONSE_TO_ESTROGEN	8/125	64/4303	0.000457813	0.0166349	0.0142524	3320/7078/1938/3015/10628/3939/6774/1410
PAX7+ satellite/myoblast cells	myogenic	GO_RESPONSE_TO_ABIOTIC_STIMULUS	21/125	331/4303	0.000459345	0.0166349	0.0142524	3659/3326/4000/3320/8531/7078/7316/3688/3301/10628/4792/3428/136319/7314/284207/3939/1654/7175/5269/1410/6284
PAX7+ satellite/myoblast cells	myogenic	GO_FC_RECEPTOR_SIGNALING_PATHWAY	10/125	98/4303	0.000479194	0.0169501	0.0145224	3326/3320/7316/801/5705/4792/5688/7314/10163/5714
PAX7+ satellite/myoblast cells	myogenic	GO_NUCLEAR_TRANSPORT	14/125	176/4303	0.000500016	0.0172846	0.0148091	9349/4000/6418/6234/6209/10628/3181/4792/5514/1984/7175/6774/9295/10250
PAX7+ satellite/myoblast cells	myogenic	GO_RESPONSE_TO_OSMOTIC_STRESS	5/125	24/4303	0.000520717	0.0176002	0.0150795	3326/3320/8531/1654/5269
PAX7+ satellite/myoblast cells	myogenic	GO_NEGATIVE_REGULATION_OF_RESPONSE_TO_STIMULUS	26/125	460/4303	0.000557903	0.0184472	0.0158051	4000/8531/7078/7316/4780/6648/3688/3301/26585/801/8788/7529/348/5705/5204/10399/4792/3428/5688/7314/284207/1654/3133/7430/1211/5714
PAX7+ satellite/myoblast cells	myogenic	GO_POSITIVE_REGULATION_OF_ESTABLISHMENT_OF_PROTEIN_LOCALIZATION	14/125	181/4303	0.000663942	0.0214863	0.018409	3326/4691/3320/3688/26585/4670/51100/7529/10399/8655/7175/3133/7430/5714
PAX7+ satellite/myoblast cells	myogenic	GO_POSITIVE_REGULATION_OF_NF_KAPPAB_TRANSCRIPTION_FACTOR_ACTIVITY	6/125	38/4303	0.000686021	0.0217383	0.0186249	7316/26585/92140/4792/136319/7314
PAX7+ satellite/myoblast cells	myogenic	GO_RESPONSE_TO_LIPID	17/125	248/4303	0.000710053	0.0219807	0.0188326	4691/3320/7078/3688/3301/92140/801/4670/1938/3015/10628/3192/4792/3939/6166/6774/1410
PAX7+ satellite/myoblast cells	myogenic	GO_RESPONSE_TO_COLD	4/125	15/4303	0.000722575	0.0219807	0.0188326	3320/8531/4792/284207
PAX7+ satellite/myoblast cells	myogenic	GO_NEGATIVE_REGULATION_OF_PROTEIN_METABOLIC_PROCESS	24/125	423/4303	0.000896338	0.0264674	0.0226766	3326/7078/7316/6418/3301/26585/801/3181/7529/348/5705/831/10399/3428/5688/7314/1654/7175/5269/6774/1410/7430/9444/5714
PAX7+ satellite/myoblast cells	myogenic	GO_RIBOSOME_ASSEMBLY	6/125	40/4303	0.000909583	0.0264674	0.0226766	6122/6208/6209/6125/6134/1654
PAX7+ satellite/myoblast cells	myogenic	GO_RNA_SECONDARY_STRUCTURE_UNWINDING	5/125	27/4303	0.000922268	0.0264674	0.0226766	57062/1655/9188/1654/1973
PAX7+ satellite/myoblast cells	myogenic	GO_NEGATIVE_REGULATION_OF_WNT_SIGNALING_PATHWAY	9/125	90/4303	0.00107047	0.0298412	0.0255672	7316/26585/348/5705/5204/10399/5688/7314/5714
PAX7+ satellite/myoblast cells	myogenic	GO_REGULATION_OF_GROWTH	15/125	212/4303	0.00107907	0.0298412	0.0255672	8531/8878/4502/3021/4501/26585/694/348/10399/136319/1654/57142/6774/1410/7430
PAX7+ satellite/myoblast cells	myogenic	GO_ORGANONITROGEN_COMPOUND_BIOSYNTHETIC_PROCESS	25/125	458/4303	0.00121343	0.0329577	0.0282374	9349/6122/6208/6203/6234/1938/6209/1983/6143/9669/6205/6137/6176/6141/6235/6125/6134/1984/6175/6166/6181/1975/1973/6206/6192
PAX7+ satellite/myoblast cells	myogenic	GO_NUCLEOBASE_CONTAINING_COMPOUND_TRANSPORT	9/125	92/4303	0.001254	0.033462	0.0286694	6234/3181/1984/220988/7175/9804/9295/10250/9444
PAX7+ satellite/myoblast cells	myogenic	GO_POSITIVE_REGULATION_OF_CELL_DEATH	16/125	241/4303	0.00144775	0.0374774	0.0321097	8878/7078/7316/3688/3301/694/10628/7529/348/6421/10399/8655/7314/3939/1654/7164
PAX7+ satellite/myoblast cells	myogenic	GO_NEGATIVE_REGULATION_OF_CELL_COMMUNICATION	23/125	412/4303	0.00145376	0.0374774	0.0321097	4000/8531/7078/7316/4780/6648/3688/3301/26585/801/8788/7529/348/5705/5204/10399/4792/5688/7314/1654/7430/1211/5714
PAX7+ satellite/myoblast cells	myogenic	GO_POSITIVE_REGULATION_OF_CELLULAR_PROTEIN_LOCALIZATION	12/125	154/4303	0.00153104	0.0388118	0.0332531	3326/3320/3688/26585/4670/51100/7529/10399/8655/7175/7430/5714
PAX7+ satellite/myoblast cells	myogenic	GO_NEGATIVE_REGULATION_OF_CANONICAL_WNT_SIGNALING_PATHWAY	8/125	78/4303	0.00172644	0.0430477	0.0368823	7316/26585/348/5705/5204/5688/7314/5714
PAX7+ satellite/myoblast cells	myogenic	GO_RNA_LOCALIZATION	9/125	97/4303	0.00182588	0.0447928	0.0383775	6234/3181/1984/220988/7175/9804/9295/10250/9444
PAX7+ satellite/myoblast cells	myogenic	GO_REGULATION_OF_APOPTOTIC_SIGNALING_PATHWAY	12/125	159/4303	0.00201413	0.0486269	0.0416624	4000/8531/7078/4780/6648/7529/6421/10399/8655/7314/1654/7164
CD14+ monocytes	monocytes	GO_ESTABLISHMENT_OF_PROTEIN_LOCALIZATION_TO_ENDOPLASMIC_RETICULUM	51/116	101/4786	1.13907e-59	1.51838e-56	1.43283e-56	6158/6176/6208/6223/6167/6205/6164/6132/6170/6137/6209/6234/6202/6141/6203/6222/6181/6187/6156/6191/6135/6206/6232/6159/9349/6207/6134/6142/6171/6228/6143/6165/6210/6154/7311/6235/6130/6217/6229/2197/6193/6138/6188/6233/6201/6147/6144/6175/6224/6136/6124
CD14+ monocytes	monocytes	GO_NUCLEAR_TRANSCRIBED_MRNA_CATABOLIC_PROCESS_NONSENSE_MEDIATED_DECAY	51/116	105/4786	1.62994e-58	1.08635e-55	1.02514e-55	6158/6176/6208/6223/6167/6205/6164/6132/6170/6137/6209/6234/6202/6141/6203/6222/6181/6187/6156/6191/6135/6206/6232/6159/9349/6207/6134/6142/6171/6228/6143/6165/6210/6154/7311/6235/6130/6217/6229/2197/6193/6138/6188/6233/6201/6147/6144/6175/6224/6136/6124
CD14+ monocytes	monocytes	GO_PROTEIN_LOCALIZATION_TO_ENDOPLASMIC_RETICULUM	52/116	113/4786	3.7138e-58	1.65017e-55	1.55719e-55	6158/6176/6208/6223/6167/6205/6164/6132/6170/6137/6209/6234/6202/6141/6203/6222/6181/6187/6156/6191/6135/6206/6232/6159/9349/6207/6134/6142/6171/6228/6143/6165/6210/6154/7311/6235/6130/6217/6229/2197/6193/6138/6188/6233/6201/6147/6144/6175/23645/6224/6136/6124
CD14+ monocytes	monocytes	GO_MULTI_ORGANISM_METABOLIC_PROCESS	51/116	111/4786	6.7895e-57	2.2626e-54	2.13512e-54	6158/6176/6208/6223/6167/6205/6164/6132/6170/6137/6209/6234/6202/6141/6203/6222/6181/6187/6156/6191/6135/6206/6232/6159/9349/6207/6134/6142/6171/6228/6143/6165/6210/6154/7311/6235/6130/6217/6229/2197/6193/6138/6188/6233/6201/6147/6144/6175/6224/6136/6124
CD14+ monocytes	monocytes	GO_PROTEIN_TARGETING_TO_MEMBRANE	51/116	117/4786	2.15231e-55	5.73807e-53	5.41477e-53	6158/6176/6208/6223/6167/6205/6164/6132/6170/6137/6209/6234/6202/6141/6203/6222/6181/6187/6156/6191/6135/6206/6232/6159/9349/6207/6134/6142/6171/6228/6143/6165/6210/6154/7311/6235/6130/6217/6229/2197/6193/6138/6188/6233/6201/6147/6144/6175/6224/6136/6124
CD14+ monocytes	monocytes	GO_TRANSLATIONAL_INITIATION	51/116	131/4786	2.88127e-52	6.40122e-50	6.04055e-50	6158/6176/6208/6223/6167/6205/6164/6132/6170/6137/6209/6234/6202/6141/6203/6222/6181/6187/6156/6191/6135/6206/6232/6159/9349/6207/6134/6142/6171/6228/6143/6165/6210/6154/7311/6235/6130/6217/6229/2197/6193/6138/6188/6233/6201/6147/6144/6175/6224/6136/6124
CD14+ monocytes	monocytes	GO_RRNA_METABOLIC_PROCESS	52/116	157/4786	5.04152e-49	9.60049e-47	9.05957e-47	6158/6176/6208/6223/6167/6205/9188/6164/6132/6170/6137/6209/6234/6202/6141/6203/6222/6181/6187/6156/6191/6135/6206/6232/6159/9349/6207/6134/6142/6171/6228/6143/6165/6210/6154/7311/6235/6130/6217/6229/2197/6193/6138/6188/6233/6201/6147/6144/6175/6224/6136/6124
CD14+ monocytes	monocytes	GO_RNA_CATABOLIC_PROCESS	51/116	163/4786	1.58768e-46	2.64547e-44	2.49642e-44	6158/6176/6208/6223/6167/6205/6164/6132/6170/6137/6209/6234/6202/6141/6203/6222/6181/6187/6156/6191/6135/6206/6232/6159/9349/6207/6134/6142/6171/6228/6143/6165/6210/6154/7311/6235/6130/6217/6229/2197/6193/6138/6188/6233/6201/6147/6144/6175/6224/6136/6124
CD14+ monocytes	monocytes	GO_RIBOSOME_BIOGENESIS	52/116	175/4786	3.3644e-46	4.98304e-44	4.70228e-44	6158/6176/6208/6223/6167/6205/9188/6164/6132/6170/6137/6209/6234/6202/6141/6203/6222/6181/6187/6156/6191/6135/6206/6232/6159/9349/6207/6134/6142/6171/6228/6143/6165/6210/6154/7311/6235/6130/6217/6229/2197/6193/6138/6188/6233/6201/6147/6144/6175/6224/6136/6124
CD14+ monocytes	monocytes	GO_ESTABLISHMENT_OF_PROTEIN_LOCALIZATION_TO_MEMBRANE	51/116	177/4786	1.90137e-44	2.53453e-42	2.39173e-42	6158/6176/6208/6223/6167/6205/6164/6132/6170/6137/6209/6234/6202/6141/6203/6222/6181/6187/6156/6191/6135/6206/6232/6159/9349/6207/6134/6142/6171/6228/6143/6165/6210/6154/7311/6235/6130/6217/6229/2197/6193/6138/6188/6233/6201/6147/6144/6175/6224/6136/6124
CD14+ monocytes	monocytes	GO_NCRNA_PROCESSING	52/116	189/4786	3.04841e-44	3.69412e-42	3.48599e-42	6158/6176/6208/6223/6167/6205/9188/6164/6132/6170/6137/6209/6234/6202/6141/6203/6222/6181/6187/6156/6191/6135/6206/6232/6159/9349/6207/6134/6142/6171/6228/6143/6165/6210/6154/7311/6235/6130/6217/6229/2197/6193/6138/6188/6233/6201/6147/6144/6175/6224/6136/6124
CD14+ monocytes	monocytes	GO_VIRAL_LIFE_CYCLE	52/116	198/4786	4.46952e-43	4.96489e-41	4.68515e-41	6158/6176/6208/6223/6167/6205/1604/6164/6132/6170/6137/6209/6234/6202/6141/6203/6222/6181/6187/6156/6191/6135/6206/6232/6159/9349/6207/6134/6142/6171/6228/6143/6165/6210/6154/7311/6235/6130/6217/6229/2197/6193/6138/6188/6233/6201/6147/6144/6175/6224/6136/6124
CD14+ monocytes	monocytes	GO_ESTABLISHMENT_OF_PROTEIN_LOCALIZATION_TO_ORGANELLE	54/116	224/4786	9.8986e-43	1.01499e-40	9.578e-41	6158/6176/6208/6223/4792/6167/6205/6164/6132/6170/6137/6209/6234/6202/6141/293/6203/6222/6181/6187/6156/6191/6135/6206/6232/6159/9349/6207/6134/6142/6171/6228/6143/6165/6210/6154/7311/6235/6130/6217/6229/2197/6193/6138/6188/6233/7128/6201/6147/6144/6175/6224/6136/6124
CD14+ monocytes	monocytes	GO_PROTEIN_TARGETING	54/116	243/4786	1.12504e-40	1.0712e-38	1.01085e-38	6158/6176/6208/6223/4792/6167/6205/6164/6132/6170/6137/6209/6234/6202/6141/293/6203/6222/6181/6187/6156/6191/6135/6206/6232/6159/9349/6207/6134/6142/6171/6228/6143/7534/6165/6210/6154/7311/6235/6130/6217/6229/2197/6193/6138/6188/6233/6201/6147/6144/6175/6224/6136/6124
CD14+ monocytes	monocytes	GO_ORGANIC_CYCLIC_COMPOUND_CATABOLIC_PROCESS	52/116	225/4786	6.227e-40	5.53372e-38	5.22194e-38	6158/6176/6208/6223/6167/6205/6164/6132/6170/6137/6209/6234/6202/6141/6203/6222/6181/6187/6156/6191/1890/6135/6206/6232/6159/9349/6207/6134/6142/6171/6228/6143/6165/6210/6154/7311/6235/6130/6217/6229/2197/6193/6138/6188/6233/6201/6147/6144/6175/6224/6136/6124
CD14+ monocytes	monocytes	GO_PROTEIN_LOCALIZATION_TO_MEMBRANE	51/116	215/4786	1.06887e-39	8.90502e-38	8.40329e-38	6158/6176/6208/6223/6167/6205/6164/6132/6170/6137/6209/6234/6202/6141/6203/6222/6181/6187/6156/6191/6135/6206/6232/6159/9349/6207/6134/6142/6171/6228/6143/6165/6210/6154/7311/6235/6130/6217/6229/2197/6193/6138/6188/6233/6201/6147/6144/6175/6224/6136/6124
CD14+ monocytes	monocytes	GO_AMIDE_BIOSYNTHETIC_PROCESS	56/116	287/4786	4.74242e-39	3.71862e-37	3.5091e-37	6158/6176/6208/6223/6167/6205/6164/6132/6170/6137/6209/6234/6202/6141/293/6203/6222/6181/6187/6156/1915/4666/6191/6135/6206/6232/6159/9349/6207/6134/6142/6171/6228/6143/6165/6210/6154/7311/6235/6130/6217/6229/2197/6193/6138/6188/6233/6201/6147/1938/6144/6175/1936/6224/6136/6124
CD14+ monocytes	monocytes	GO_NCRNA_METABOLIC_PROCESS	52/116	251/4786	2.61935e-37	1.93977e-35	1.83048e-35	6158/6176/6208/6223/6167/6205/9188/6164/6132/6170/6137/6209/6234/6202/6141/6203/6222/6181/6187/6156/6191/6135/6206/6232/6159/9349/6207/6134/6142/6171/6228/6143/6165/6210/6154/7311/6235/6130/6217/6229/2197/6193/6138/6188/6233/6201/6147/6144/6175/6224/6136/6124
CD14+ monocytes	monocytes	GO_PEPTIDE_METABOLIC_PROCESS	56/116	313/4786	7.20228e-37	5.05297e-35	4.76827e-35	6158/6176/6208/6223/6167/6205/6164/6132/6170/6137/6209/6234/6202/6141/293/6203/6222/6181/6187/6156/1915/4666/6191/6135/6206/6232/6159/9349/6207/6134/6142/6171/6228/6143/6165/6210/6154/7311/6235/6130/6217/6229/2197/6193/6138/6188/6233/6201/6147/1938/6144/6175/1936/6224/6136/6124
CD14+ monocytes	monocytes	GO_PROTEIN_LOCALIZATION_TO_ORGANELLE	56/116	314/4786	8.6503e-37	5.76543e-35	5.44058e-35	6158/6176/6208/6223/4792/6167/6205/5552/6164/6132/6170/6137/6209/6234/6202/6141/293/6203/6222/6181/6187/6156/6191/6135/6206/6232/6159/9349/6207/6134/6142/6171/6228/6143/6165/6210/6154/7311/6235/6130/6217/6229/2197/6193/6138/6188/6233/7128/6201/6147/6144/6175/23645/6224/6136/6124
CD14+ monocytes	monocytes	GO_RIBONUCLEOPROTEIN_COMPLEX_BIOGENESIS	52/116	259/4786	1.44711e-36	9.18568e-35	8.66813e-35	6158/6176/6208/6223/6167/6205/9188/6164/6132/6170/6137/6209/6234/6202/6141/6203/6222/6181/6187/6156/6191/6135/6206/6232/6159/9349/6207/6134/6142/6171/6228/6143/6165/6210/6154/7311/6235/6130/6217/6229/2197/6193/6138/6188/6233/6201/6147/6144/6175/6224/6136/6124
CD14+ monocytes	monocytes	GO_INTERSPECIES_INTERACTION_BETWEEN_ORGANISMS	61/116	426/4786	8.81048e-35	5.26364e-33	4.96707e-33	6158/6176/6208/6223/4792/6167/6205/1604/6164/6132/6170/6137/8837/6209/6234/6202/3107/6141/293/6203/6222/6181/6187/6156/4666/6191/6135/6206/6232/6159/9349/6207/6134/6142/10399/6171/6228/6143/6165/6210/6154/7311/6235/6130/6217/6229/2197/7431/6193/6138/6188/6233/6201/3106/6147/6144/6175/6224/6136/6124/7094
CD14+ monocytes	monocytes	GO_CELLULAR_AMIDE_METABOLIC_PROCESS	57/116	357/4786	9.08204e-35	5.26364e-33	4.96707e-33	6158/6176/6208/6223/6167/10135/6205/6164/6132/6170/6137/6209/6234/6202/6141/293/6203/6222/6181/6187/6156/1915/4666/6191/6135/6206/6232/6159/9349/6207/6134/6142/6171/6228/6143/6165/6210/6154/7311/6235/6130/6217/6229/2197/6193/6138/6188/6233/6201/6147/1938/6144/6175/1936/6224/6136/6124
CD14+ monocytes	monocytes	GO_ORGANONITROGEN_COMPOUND_BIOSYNTHETIC_PROCESS	60/116	450/4786	2.8551e-32	1.58577e-30	1.49642e-30	6158/6176/6208/6223/6167/10135/6205/6164/6132/6170/6137/6209/6234/6202/6141/293/6203/6222/6181/6187/6156/1915/4666/6191/1890/6135/6206/6232/6159/9349/6207/6134/6142/6171/6228/6143/6165/6210/6154/7311/6235/6130/6217/6229/2197/6193/6138/6188/353/6233/6201/6147/1938/6144/6175/4946/1936/6224/6136/6124
CD14+ monocytes	monocytes	GO_INTRACELLULAR_PROTEIN_TRANSPORT	55/116	421/4786	1.21842e-28	6.49661e-27	6.13057e-27	6158/6176/6208/6223/4792/6167/6205/6164/6132/6170/6137/6209/6234/6202/5908/6141/293/6203/6222/6181/6187/6156/6191/6135/6206/6232/6159/9349/6207/6134/6142/6171/6228/6143/7534/6165/6210/6154/7311/6235/6130/6217/6229/2197/6193/6138/6188/6233/6201/6147/6144/6175/6224/6136/6124
CD14+ monocytes	monocytes	GO_MEMBRANE_ORGANIZATION	54/116	449/4786	3.50291e-26	1.79591e-24	1.69473e-24	6158/6176/6208/6223/6167/6205/6164/6132/6170/6137/6209/6234/6202/6141/6203/6222/6181/6187/6156/6191/6135/6206/6232/6159/9349/6207/6134/6142/6171/6228/6143/7534/6165/6210/6154/7311/27230/6235/6130/6217/6229/2197/6193/6138/6188/27166/6233/6201/6147/6144/6175/6224/6136/6124
CD14+ monocytes	monocytes	GO_MRNA_METABOLIC_PROCESS	51/116	393/4786	4.12351e-26	2.03579e-24	1.92109e-24	6158/6176/6208/6223/6167/6205/6164/6132/6170/6137/6209/6234/6202/6141/6203/6222/6181/6187/6156/6191/6135/6206/6232/6159/9349/6207/6134/6142/6171/6228/6143/6165/6210/6154/7311/6235/6130/6217/6229/2197/6193/6138/6188/6233/6201/6147/6144/6175/6224/6136/6124
CD14+ monocytes	monocytes	GO_SINGLE_ORGANISM_CELLULAR_LOCALIZATION	53/116	441/4786	1.32489e-25	6.3074e-24	5.95202e-24	6158/6176/6208/6223/4792/6167/6205/6164/6132/6170/6137/6209/6234/6202/6141/293/6203/6222/6181/6187/6156/6191/6135/6206/6232/6159/9349/6207/6134/6142/6171/6228/6143/6165/6210/6154/7311/6235/6130/6217/6229/2197/6193/6138/6188/6233/6201/6147/6144/6175/6224/6136/6124
CD14+ monocytes	monocytes	GO_RNA_PROCESSING	52/116	462/4786	1.16486e-23	5.35435e-22	5.05267e-22	6158/6176/6208/6223/6167/6205/9188/6164/6132/6170/6137/6209/6234/6202/6141/6203/6222/6181/6187/6156/6191/6135/6206/6232/6159/9349/6207/6134/6142/6171/6228/6143/6165/6210/6154/7311/6235/6130/6217/6229/2197/6193/6138/6188/6233/6201/6147/6144/6175/6224/6136/6124
CD14+ monocytes	monocytes	GO_RIBOSOMAL_SMALL_SUBUNIT_BIOGENESIS	10/116	34/4786	3.80952e-09	1.6927e-07	1.59733e-07	6208/6223/6209/6234/6202/6232/6217/6229/6193/6201
CD14+ monocytes	monocytes	GO_RIBOSOME_ASSEMBLY	9/116	33/4786	5.00549e-08	2.15236e-06	2.03109e-06	6208/6223/6209/6135/6232/6134/6193/6147/6136
CD14+ monocytes	monocytes	GO_CYTOPLASMIC_TRANSLATION	8/116	36/4786	1.6054e-06	6.68748e-05	6.31068e-05	6176/6132/6181/6159/6165/6154/6138/6175
CD14+ monocytes	monocytes	GO_RIBOSOMAL_SMALL_SUBUNIT_ASSEMBLY	5/116	12/4786	5.30644e-06	0.000214348	0.000202271	6208/6223/6209/6232/6193
CD14+ monocytes	monocytes	GO_MATURATION_OF_SSU_RRNA_FROM_TRICISTRONIC_RRNA_TRANSCRIPT_SSU_RRNA_5_8S_RRNA_LSU_RRNA_	5/116	18/4786	5.1079e-05	0.0020026	0.00188976	6208/6223/6202/6217/6229
CD14+ monocytes	monocytes	GO_RIBOSOMAL_LARGE_SUBUNIT_BIOGENESIS	6/116	29/4786	5.3638e-05	0.00204284	0.00192774	6135/6134/6165/6154/6147/6136
CD14+ monocytes	monocytes	GO_MATURATION_OF_SSU_RRNA	5/116	22/4786	0.000145258	0.00537859	0.00507554	6208/6223/6202/6217/6229
CD14+ monocytes	monocytes	GO_NUCLEOTIDE_BINDING_DOMAIN_LEUCINE_RICH_REPEAT_CONTAINING_RECEPTOR_SIGNALING_PATHWAY	4/116	16/4786	0.000476033	0.0166988	0.0157579	4792/7311/6233/7128
CD14+ monocytes	monocytes	GO_RIBOSOMAL_LARGE_SUBUNIT_ASSEMBLY	4/116	16/4786	0.000476033	0.0166988	0.0157579	6135/6134/6147/6136
CD14+ monocytes	monocytes	GO_POSITIVE_REGULATION_OF_CELLULAR_AMIDE_METABOLIC_PROCESS	7/116	67/4786	0.00107108	0.036609	0.0345464	6203/6191/10399/4780/27230/1938/23645
CD14+ monocytes	monocytes	GO_CYTOPLASMIC_PATTERN_RECOGNITION_RECEPTOR_SIGNALING_PATHWAY	4/116	21/4786	0.00142539	0.0475011	0.0448248	4792/7311/6233/7128
CD14+ monocytes	monocytes	GO_SKELETAL_MUSCLE_TISSUE_REGENERATION	3/116	10/4786	0.00147034	0.047804	0.0451106	8837/4666/136319
