# Supplementary material for: Single-cell sequencing deconvolutes cellular responses to exercise in human skeletal muscle
Source: Commun Biol. 2022 Oct 22;5:1121. doi: 10.1038/s42003-022-04088-z (PMC9588010; doi:10.1038/s42003-022-04088-z)
Supplement: Supplementary file 10 — Supplementary Data 7 [file 42003_2022_4088_MOESM10_ESM.xlsx]

## Sheet: VWF+ EPS8+ Endo. Cells
Gene_name	scores	logfoldchanges	pvals	pvals_adj	pct	pct.1	pct.2	n_cells_by_counts	mean_counts	log1p_mean_counts	pct_dropout_by_counts	total_counts	log1p_total_counts
ACTB	41.4514	0.789137	0	0	0.999104	0.998818	0.999481	4462	3.43458	1.48943	0.0895656	15338.8	9.63821
ACTA2	41.0446	1.4617	0	0	0.977833	0.962584	0.997924	4367	2.66206	1.29802	2.21675	11888.7	9.38343
TIMP3	40.7388	1.11988	0	0	0.995522	0.994092	0.997405	4446	2.82068	1.34043	0.447828	12597.2	9.44131
MT-ATP6	-40.5333	-0.554913	0	0	0.999776	1	0.999481	4465	4.89394	1.77392	0.0223914	21856.3	9.99229
TMSB10	40.275	0.744023	0	0	1	1	1	4466	3.96188	1.60178	0	17693.8	9.78102
MT-CO3	-38.7268	-0.526606	0	0	1	1	1	4466	4.6584	1.73314	0	20804.4	9.94297
MT-CO2	-38.6787	-0.53717	0	0	1	1	1	4466	4.49658	1.70413	0	20081.7	9.90761
FILIP1L	37.9264	1.57304	0	0	0.908195	0.859	0.973015	4056	1.85096	1.04765	9.18047	8266.37	9.02007
PALMD	37.4951	1.58841	1.1089e-307	2.21645e-304	0.865428	0.792044	0.962117	3865	1.58034	0.947923	13.4572	7057.81	8.86203
HSP90AA1	37.3724	1.05516	1.09544e-305	1.97059e-302	0.975593	0.964553	0.99014	4357	2.26025	1.1818	2.44066	10094.3	9.21982
MT-ND3	-36.3942	-0.511558	5.26206e-290	8.60538e-287	1	1	1	4466	4.50014	1.70477	0	20097.6	9.90841
TPM1	36.3364	0.909184	4.30956e-289	6.46039e-286	0.9897	0.983458	0.997924	4420	2.44891	1.23806	1.03	10936.8	9.29998
MYL6	35.8186	0.692904	5.67399e-281	7.85149e-278	0.998209	0.996849	1	4458	2.92741	1.36798	0.179131	13073.8	9.47844
ACTA1	-35.1293	-1.7336	2.4037e-270	3.08859e-267	0.830273	0.950374	0.672029	3708	1.41244	0.880637	16.9727	6307.94	8.74972
MYL2	-34.8299	-2.0701	8.58719e-266	1.02983e-262	0.705777	0.877117	0.480021	3152	1.08328	0.733942	29.4223	4837.91	8.48444
CALM1	34.3715	0.689375	6.73154e-259	7.56836e-256	0.997537	0.996061	0.999481	4455	3.05521	1.4	0.246305	13644.6	9.52117
CCDC85B	-33.5025	-1.35568	4.43897e-246	4.69721e-243	0.876623	0.954707	0.773742	3915	1.53642	0.930752	12.3377	6861.64	8.83385
MT-ND1	-33.4415	-0.513725	3.4174e-245	3.41531e-242	0.999328	1	0.998443	4463	3.85615	1.58025	0.0671742	17221.6	9.75397
MT-ND4	-33.4246	-0.47759	6.02186e-245	5.70143e-242	0.999776	1	0.999481	4465	4.21948	1.6524	0.0223914	18844.2	9.84401
TPM4	33.0249	1.43255	3.56232e-239	3.20413e-236	0.817958	0.734147	0.928386	3653	1.3403	0.850281	18.2042	5985.79	8.69731
CSRP1	32.8316	1.60398	2.08346e-236	1.78473e-233	0.75974	0.659709	0.891541	3393	1.15843	0.76938	24.026	5173.54	8.55151
PDLIM1	29.7016	1.08155	7.33242e-194	5.99559e-191	0.882893	0.837338	0.942916	3943	1.51858	0.923697	11.7107	6782	8.82217
HSP90AB1	29.5734	0.797022	3.28085e-192	2.56605e-189	0.976937	0.968098	0.988583	4363	2.12187	1.13843	2.30631	9476.26	9.15665
TNNC1	-28.865	-2.0106	3.28346e-183	2.46109e-180	0.576131	0.756203	0.338869	2573	0.777872	0.575417	42.3869	3473.98	8.15334
IL32	28.1691	1.22573	1.39875e-174	1.00648e-171	0.854008	0.789287	0.939284	3814	1.54384	0.933676	14.5992	6894.8	8.83867
MT-CYB	-27.8176	-0.349496	2.65966e-170	1.84018e-167	1	1	1	4466	4.5222	1.70878	0	20196.1	9.9133
SLC9A3R2	26.9456	0.641824	6.42516e-160	4.28082e-157	0.994178	0.992123	0.996886	4440	2.8856	1.35728	0.582176	12887.1	9.46406
ANXA3	26.7211	1.14331	2.67855e-157	1.72087e-154	0.835199	0.764868	0.927867	3730	1.40806	0.878822	16.4801	6288.4	8.74662
PHACTR2	-26.5409	-1.20574	3.26742e-155	2.02681e-152	0.825571	0.903899	0.722366	3687	1.36225	0.859616	17.4429	6083.82	8.71355
TCF15	-26.0448	-0.797197	1.54114e-149	9.24119e-147	0.967309	0.987397	0.940841	4320	2.12556	1.13961	3.26914	9492.75	9.15839
NES	25.5963	1.18915	1.67877e-144	9.74175e-142	0.774295	0.692399	0.8822	3458	1.18757	0.782791	22.5705	5303.69	8.57635
DSTN	25.1955	0.803861	4.48782e-140	2.52286e-137	0.947828	0.926743	0.97561	4233	1.88848	1.06073	5.2172	8433.94	9.04014
S100A11	25.1457	0.668473	1.57472e-139	8.58413e-137	0.974922	0.964947	0.988064	4354	2.07646	1.12378	2.50784	9273.46	9.13502
KIF25	-24.787	-1.63514	1.23865e-135	6.55354e-133	0.607255	0.741631	0.430202	2712	0.876247	0.629274	39.2745	3913.32	8.2724
PTMA	24.6749	0.399418	1.99141e-134	1.02353e-131	0.999104	0.998818	0.999481	4462	3.40102	1.48184	0.0895656	15189	9.62839
MT-CO1	-24.5651	-0.306662	2.98288e-133	1.49053e-130	1	1	1	4466	4.5002	1.70478	0	20097.9	9.90842
CKM	-24.4225	-1.54551	9.86893e-132	4.79817e-129	0.6133	0.75896	0.42138	2739	0.822342	0.600122	38.67	3672.58	8.20892
TNNT1	-24.2847	-1.83693	2.84266e-130	1.3457e-127	0.510972	0.675069	0.294759	2282	0.655354	0.504015	48.9028	2926.81	7.98201
EMCN	-24.0146	-0.929811	1.95728e-127	9.02808e-125	0.887819	0.938558	0.820965	3965	1.5463	0.93464	11.2181	6905.76	8.84026
TMEM88	-23.9696	-0.93966	5.77085e-127	2.59529e-124	0.883565	0.931469	0.820446	3946	1.60209	0.956315	11.6435	7154.93	8.8757
RHOA	23.7818	0.791222	5.15421e-125	2.26144e-122	0.908195	0.876723	0.949663	4056	1.56613	0.942397	9.18047	6994.32	8.853
ARHGAP29	23.5271	0.742244	2.15486e-122	9.22949e-120	0.942454	0.920835	0.970939	4209	1.81116	1.0336	5.75459	8088.62	8.99834
TNNI1	-23.5034	-1.95744	3.76106e-122	1.57343e-119	0.457904	0.619535	0.24494	2045	0.565883	0.44845	54.2096	2527.23	7.83528
TUBA1A	23.3794	0.853444	6.91838e-121	2.82852e-118	0.937304	0.912564	0.969901	4186	1.93564	1.07693	6.26959	8644.56	9.0648
PMEPA1	-23.3488	-1.54032	1.41803e-120	5.66865e-118	0.575011	0.721544	0.381941	2568	0.736831	0.552062	42.4989	3290.69	8.09916
MB	-23.2536	-1.81306	1.30811e-119	5.11556e-117	0.493954	0.649468	0.28905	2206	0.628082	0.487402	50.6046	2805.01	7.93952
B2M	-22.832	-0.265302	2.20636e-115	8.44474e-113	1	1	1	4466	4.47517	1.70022	0	19986.1	9.90284
CAVIN2	22.6922	0.712762	5.34907e-114	2.00467e-111	0.95768	0.940922	0.979761	4277	2.03049	1.10873	4.23197	9068.18	9.11264
IFITM2	22.2039	0.731734	3.14893e-109	1.15604e-106	0.930811	0.904293	0.96575	4157	1.77328	1.02003	6.91894	7919.49	8.97721
EIF1	21.9017	0.391059	2.50402e-106	9.00897e-104	0.997761	0.997637	0.997924	4456	3.15513	1.42434	0.223914	14090.8	9.55335
C20orf27	-21.8153	-1.41959	1.66188e-105	5.86186e-103	0.5721	0.71091	0.389206	2555	0.724962	0.545205	42.79	3237.68	8.08292
CFL1	21.1682	0.542675	1.87706e-99	6.49353e-97	0.969996	0.960221	0.982875	4332	2.04123	1.11226	3.00045	9116.15	9.11791
TXNIP	20.8164	0.440155	3.07608e-96	1.04407e-93	0.997537	0.996849	0.998443	4455	2.97857	1.38092	0.246305	13302.3	9.49577
STOM	20.5583	0.597072	6.49238e-94	2.1628e-91	0.965293	0.951556	0.983394	4311	2.03762	1.11107	3.47067	9100	9.11614
CD9	20.4215	0.790626	1.07664e-92	3.52139e-90	0.846395	0.806223	0.899325	3780	1.34465	0.852138	15.3605	6005.22	8.70055
IGFBP2	20.308	0.616047	1.09232e-91	3.50889e-89	0.963502	0.95195	0.978723	4303	2.0833	1.126	3.6498	9304.02	9.13831
MTRNR2L8	20.2275	0.683485	5.60196e-91	1.76796e-88	0.942678	0.921623	0.97042	4210	1.93266	1.07591	5.7322	8631.28	9.06326
ANXA2	20.1424	0.680973	3.14003e-90	9.73896e-88	0.903941	0.876329	0.940322	4037	1.58468	0.949601	9.60591	7077.17	8.86477
S100A10	20.1232	0.591476	4.62313e-90	1.40959e-87	0.966861	0.953919	0.983913	4318	2.13102	1.14136	3.31393	9517.12	9.16095
ACTN4	19.8175	0.719163	2.10156e-87	6.30082e-85	0.871473	0.835368	0.919045	3892	1.41576	0.882016	12.8527	6322.8	8.75208
GNAI2	19.5638	0.551359	3.14723e-85	9.28123e-83	0.956785	0.946042	0.970939	4273	1.86587	1.05287	4.32154	8332.98	9.0281
FERMT2	19.537	0.690924	5.32137e-85	1.54397e-82	0.883789	0.854667	0.922159	3947	1.44931	0.895808	11.6211	6472.64	8.77549
MTUS1	19.4156	0.896168	5.70009e-84	1.6276e-81	0.755934	0.695549	0.835496	3376	1.10828	0.745872	24.4066	4949.57	8.50726
GNG11	-19.3003	-0.413854	5.34275e-83	1.50173e-80	0.99485	0.996455	0.992735	4443	2.59614	1.27986	0.515002	11594.4	9.35836
RNASE1	-19.2902	-0.552454	6.48974e-83	1.79606e-80	0.978952	0.990941	0.963155	4372	2.32991	1.20295	2.10479	10405.4	9.25018
CD34	-19.2877	-0.960582	6.81373e-83	1.85715e-80	0.75056	0.836156	0.637779	3352	1.07411	0.729534	24.944	4796.99	8.47595
LRRFIP1	19.2772	1.01044	8.34509e-83	2.24059e-80	0.652485	0.569909	0.761287	2914	0.862857	0.622111	34.7515	3853.52	8.257
WNK1	19.2118	1.00422	2.94707e-82	7.79631e-80	0.667936	0.590784	0.76959	2983	0.907446	0.645765	33.2064	4052.65	8.30737
NOTCH3	-18.7778	-0.821161	1.14696e-78	2.99024e-76	0.835423	0.894447	0.757654	3731	1.3204	0.841738	16.4577	5896.89	8.68235
CA4	-18.7095	-0.935209	4.1404e-78	1.06402e-75	0.802284	0.858212	0.728594	3583	1.55767	0.939098	19.7716	6956.57	8.84759
FMO2	-18.6763	-0.974401	7.72222e-78	1.95655e-75	0.737349	0.827097	0.619097	3293	1.10312	0.74342	26.2651	4926.52	8.50259
UBB	18.5789	0.42568	4.76337e-77	1.19011e-74	0.989476	0.987003	0.992735	4419	2.40913	1.22646	1.0524	10759.2	9.28361
FAM177A1	18.5473	1.16125	8.57618e-77	2.11338e-74	0.535378	0.433635	0.669434	2391	0.653983	0.503186	46.4622	2920.69	7.97992
A2M	-18.4712	-0.431589	3.52253e-76	8.56309e-74	0.996193	0.998031	0.993773	4449	2.79046	1.33249	0.380654	12462.2	9.43054
TAGLN	18.3729	0.731466	2.16663e-75	5.19673e-73	0.961711	0.944466	0.984432	4295	2.44108	1.23579	3.82893	10901.9	9.29678
YWHAH	18.3368	0.910013	4.20911e-75	9.96286e-73	0.692118	0.619141	0.788272	3091	0.956093	0.670949	30.7882	4269.91	8.35958
PSMA7	18.3222	0.529841	5.50717e-75	1.2866e-72	0.944469	0.929894	0.963674	4218	1.69657	0.991979	5.55307	7576.86	8.93299
CLIC1	17.9039	0.601696	1.09952e-71	2.53581e-69	0.903269	0.880662	0.933057	4034	1.51438	0.922026	9.67309	6763.21	8.8194
HYAL2	17.8035	1.00763	6.63707e-71	1.51132e-68	0.627183	0.549823	0.729113	2801	0.856343	0.618608	37.2817	3824.43	8.24943
TUBA1B	17.7739	0.48737	1.12616e-70	2.53232e-68	0.963726	0.955494	0.974572	4304	2.02435	1.1067	3.62741	9040.74	9.10961
PITPNC1	17.7475	1.40595	1.80276e-70	4.00368e-68	0.405508	0.29421	0.552154	1811	0.464641	0.38161	59.4492	2075.09	7.63824
TCAP	-17.6508	-1.54906	1.00312e-69	2.20063e-67	0.411554	0.534856	0.249092	1838	0.487676	0.397215	58.8446	2177.96	7.6866
EGFL7	-17.633	-0.57962	1.37478e-69	2.97963e-67	0.951187	0.972824	0.922678	4248	1.94554	1.08029	4.88133	8688.77	9.0699
COX4I2	-17.5353	-0.826733	7.70912e-69	1.65094e-66	0.796686	0.867664	0.703166	3558	1.21005	0.793015	20.3314	5404.08	8.5951
IMPA2	-17.4176	-1.75037	6.07192e-68	1.28503e-65	0.354904	0.479716	0.190451	1585	0.405887	0.340668	64.5096	1812.69	7.50312
IFITM3	17.403	0.328762	7.83391e-68	1.63865e-65	0.998433	0.998425	0.998443	4459	2.79131	1.33271	0.15674	12466	9.43084
VIM	17.333	0.40202	2.65139e-67	5.48228e-65	0.99485	0.993698	0.996367	4443	2.6503	1.29481	0.515002	11836.2	9.379
REEP2	-17.2941	-1.19878	5.20779e-67	1.06458e-64	0.546798	0.647893	0.413596	2442	0.727895	0.546904	45.3202	3250.78	8.08696
PPP1R14A	17.2243	0.450899	1.7443e-66	3.52564e-64	0.9794	0.973218	0.987545	4374	2.09157	1.12868	2.06001	9340.97	9.14227
MLEC	17.1921	0.995828	3.04547e-66	6.08723e-64	0.608374	0.530524	0.71095	2717	0.807382	0.591879	39.1626	3605.77	8.19057
HSPB1	17.0714	0.801307	2.42454e-65	4.79286e-63	0.752799	0.700276	0.822003	3362	1.10955	0.746476	24.7201	4955.26	8.50841
MEF2A	17.0205	0.954671	5.78778e-65	1.1317e-62	0.605687	0.525798	0.71095	2705	0.786628	0.58033	39.4313	3513.08	8.16453
RAMP3	16.7727	1.05167	3.86294e-63	7.47208e-61	0.571876	0.485624	0.685522	2554	0.812638	0.594783	42.8124	3629.24	8.19705
ACTN1	16.7683	1.86522	4.15939e-63	7.95993e-61	0.279669	0.161481	0.435392	1249	0.319342	0.277133	72.0331	1426.18	7.26346
FAM107A	16.6985	1.15386	1.34443e-62	2.54579e-60	0.49485	0.396613	0.624286	2210	0.617596	0.480941	50.515	2758.18	7.92269
ATP1B3	16.6434	1.1736	3.3772e-62	6.32838e-60	0.487461	0.397794	0.605605	2177	0.588777	0.462964	51.2539	2629.48	7.87492
H3F3B	16.5283	0.292846	2.29414e-61	4.25456e-59	0.999104	0.998818	0.999481	4462	3.13687	1.41994	0.0895656	14009.3	9.54755
ETS1	16.5262	0.747645	2.37489e-61	4.35937e-59	0.766458	0.709728	0.841204	3423	1.12662	0.754533	23.3542	5031.47	8.52367
CYGB	-16.3228	-0.784157	6.79125e-60	1.23402e-57	0.783923	0.846396	0.701609	3501	1.18754	0.782775	21.6077	5303.53	8.57632
SRGN	16.0261	0.61542	8.39617e-58	1.51039e-55	0.895656	0.873178	0.925272	4000	1.64599	0.973046	10.4344	7350.99	8.90273
PECAM1	15.9604	0.618384	2.41336e-57	4.29841e-55	0.849978	0.816857	0.893617	3796	1.37062	0.863151	15.0022	6121.19	8.71968
MYO10	-15.7735	-1.40299	4.73419e-56	8.34936e-54	0.395432	0.504529	0.251687	1766	0.462816	0.380363	60.4568	2066.94	7.63431
TNFSF10	15.7657	0.615237	5.35373e-56	9.35032e-54	0.874832	0.845215	0.913856	3907	1.49809	0.915526	12.5168	6690.47	8.80859
YBX3	15.739	0.481038	8.17134e-56	1.41341e-53	0.931034	0.918078	0.948106	4158	1.71992	1.0006	6.89655	7681.15	8.94666
C1QTNF9	-15.7131	-0.851873	1.23027e-55	2.10775e-53	0.688088	0.766443	0.584847	3073	0.956403	0.671107	31.1912	4271.29	8.35991
DDX21	15.7018	0.950236	1.47068e-55	2.49585e-53	0.547246	0.467901	0.65179	2444	0.678771	0.518062	45.2754	3031.39	8.01711
RHOC	15.548	0.484792	1.64086e-54	2.75864e-52	0.938648	0.923198	0.959004	4192	1.73959	1.00781	6.13524	7769	8.95802
EDNRB	15.5403	1.33025	1.85032e-54	3.08199e-52	0.384908	0.287515	0.513233	1719	0.457992	0.37706	61.5092	2045.39	7.62383
TINAGL1	15.4871	0.507759	4.23817e-54	6.99454e-52	0.949843	0.931469	0.974053	4242	1.80623	1.03184	5.01567	8066.65	8.99562
HIGD1B	-15.4608	-0.455095	6.38011e-54	1.04338e-51	0.977833	0.986609	0.966269	4367	2.20194	1.16376	2.21675	9833.88	9.19369
CAMK2N1	-15.4461	-0.774011	8.00946e-54	1.29804e-51	0.741827	0.811343	0.650234	3313	1.08594	0.735218	25.8173	4849.8	8.4869
MT-ND2	-15.4404	-0.25318	8.75522e-54	1.40623e-51	0.999104	1	0.997924	4462	3.55325	1.51584	0.0895656	15868.8	9.67217
YES1	15.429	0.868894	1.04434e-53	1.66253e-51	0.600313	0.529342	0.693825	2681	0.779611	0.576395	39.9687	3481.74	8.15557
RTN4	15.4204	0.583331	1.19443e-53	1.8848e-51	0.837886	0.805041	0.881162	3742	1.28545	0.826563	16.2114	5740.82	8.65553
ASAH1	-15.4132	-0.731461	1.33393e-53	2.08662e-51	0.778997	0.842458	0.695381	3479	1.13304	0.757549	22.1003	5060.17	8.52935
AKAP12	15.3707	1.6969	2.57451e-53	3.99249e-51	0.29176	0.186294	0.430721	1303	0.343173	0.295035	70.824	1532.61	7.33538
ITGA6	-15.3144	-0.6105	6.13e-53	9.425e-51	0.893193	0.922017	0.855215	3989	1.64353	0.972116	10.6807	7340.02	8.90123
C1orf21	-15.2857	-0.949944	9.52282e-53	1.45175e-50	0.585311	0.67822	0.462896	2614	0.735655	0.551385	41.4689	3285.44	8.09756
ADAM15	15.159	0.876518	6.60253e-52	9.98092e-50	0.584416	0.513588	0.677737	2610	0.745676	0.557142	41.5584	3330.19	8.11108
NAA10	15.1378	1.06944	9.12293e-52	1.3676e-49	0.461711	0.373375	0.578101	2062	0.537751	0.430321	53.8289	2401.6	7.78431
GUCY1A1	-15.1057	-1.01653	1.48444e-51	2.20691e-49	0.53605	0.636077	0.404255	2394	0.669218	0.512355	46.395	2988.73	8.00294
C11orf96	15.1026	0.676635	1.55575e-51	2.29397e-49	0.835199	0.801103	0.880125	3730	1.44403	0.893649	16.4801	6449.04	8.77184
LAP3	-15.0343	-0.682673	4.37873e-51	6.40398e-49	0.78034	0.834187	0.709393	3485	1.15048	0.765692	21.966	5138.05	8.54462
PALLD	15.0155	1.42571	5.80833e-51	8.42629e-49	0.33296	0.230406	0.468085	1487	0.37882	0.321228	66.704	1691.81	7.43414
DDAH2	15.0072	0.851133	6.58562e-51	9.4775e-49	0.590461	0.521465	0.68137	2637	0.739179	0.553413	40.9539	3301.18	8.10234
SPAG9	14.9813	0.962533	9.72292e-51	1.38814e-48	0.524631	0.440331	0.635703	2343	0.641366	0.495529	47.5369	2864.34	7.96044
HNRNPA3	14.8011	0.603522	1.44195e-49	2.04246e-47	0.797134	0.75896	0.847431	3560	1.15943	0.769845	20.2866	5178.03	8.55237
LMNA	14.7419	0.681133	3.47043e-49	4.87732e-47	0.75571	0.705396	0.822003	3375	1.07665	0.730758	24.429	4808.34	8.47831
TUBB4B	14.6563	0.599004	1.22728e-48	1.71144e-46	0.814599	0.784955	0.853659	3638	1.26084	0.815734	18.5401	5630.89	8.6362
EPHX1	-14.6505	-0.762762	1.33643e-48	1.84932e-46	0.709807	0.783773	0.612351	3170	0.961065	0.673488	29.0193	4292.12	8.36477
UBC	14.564	0.249512	4.76084e-48	6.53761e-46	0.996865	0.996849	0.996886	4452	3.10342	1.41182	0.31348	13859.9	9.53683
MAP1LC3A	14.4966	0.829257	1.27355e-47	1.7356e-45	0.594268	0.526191	0.683965	2654	0.743049	0.555636	40.5732	3318.46	8.10756
SERBP1	14.4145	0.571415	4.19607e-47	5.67543e-45	0.823556	0.787712	0.870784	3678	1.23749	0.805353	17.6444	5526.61	8.61751
BST2	-14.3939	-0.366348	5.65238e-47	7.58811e-45	0.989028	0.992911	0.983913	4417	2.4214	1.23005	1.09718	10814	9.28869
HLA-A	-14.3591	-0.262737	9.33919e-47	1.24446e-44	0.998433	0.998031	0.998962	4459	3.0851	1.40735	0.15674	13778	9.5309
LPL	14.2753	0.48559	3.11829e-46	4.12462e-44	0.945141	0.937771	0.954852	4221	2.11856	1.13737	5.48589	9461.5	9.15509
ABLIM3	-14.2635	-0.863258	3.6943e-46	4.85085e-44	0.607255	0.688066	0.500778	2712	0.79215	0.583416	39.2745	3537.74	8.17153
MAP1B	14.2251	0.887828	6.40246e-46	8.34593e-44	0.561576	0.483261	0.664764	2508	0.714964	0.539392	43.8424	3193.03	8.06904
CNN1	14.2203	3.57672	6.85975e-46	8.8777e-44	0.138379	0.0330839	0.277115	618	0.165279	0.152961	86.1621	738.138	6.60548
CLDN5	-14.1371	-0.557661	2.24416e-45	2.88359e-43	0.912674	0.938165	0.879087	4076	1.79846	1.02907	8.73265	8031.9	8.9913
ATP2B4	-14.1311	-0.741822	2.44213e-45	3.11571e-43	0.720107	0.787318	0.631552	3216	1.02373	0.704942	27.9893	4571.98	8.42792
NEXN	14.1219	1.47085	2.78367e-45	3.52644e-43	0.311017	0.216227	0.435911	1389	0.372763	0.316826	68.8983	1664.76	7.41804
DACH1	-14.0655	-1.92176	6.18915e-45	7.78578e-43	0.255934	0.35959	0.119357	1143	0.283722	0.249764	74.4066	1267.1	7.14528
NCL	13.9375	0.625869	3.74629e-44	4.68e-42	0.753918	0.711304	0.810067	3367	1.07549	0.730196	24.6082	4803.13	8.47723
ADGRF5	13.876	0.424303	8.85685e-44	1.0988e-41	0.9382	0.930288	0.948625	4190	1.83238	1.04112	6.18003	8183.42	9.00999
MYL12B	13.8619	0.295254	1.0778e-43	1.32798e-41	0.985893	0.985033	0.987026	4403	2.26163	1.18223	1.41066	10100.4	9.22043
CYTOR	13.8409	0.90563	1.44468e-43	1.76791e-41	0.515002	0.441512	0.611832	2300	0.632078	0.489854	48.4998	2822.86	7.94586
DDIT4	-13.8261	-0.858426	1.77328e-43	2.15537e-41	0.603	0.686097	0.493513	2693	0.813705	0.595372	39.7	3634.01	8.19837
ATF3	13.8094	0.823148	2.23643e-43	2.70008e-41	0.728392	0.671524	0.803321	3253	1.34945	0.854182	27.1608	6026.66	8.70411
DES	-13.7448	-1.5712	5.47062e-43	6.56073e-41	0.300269	0.402915	0.165023	1341	0.337689	0.290943	69.9731	1508.12	7.31928
MSN	13.7055	0.631525	9.41107e-43	1.12116e-40	0.727273	0.677432	0.792942	3248	1.00228	0.694287	27.2727	4476.19	8.40675
TESC	-13.6994	-0.714294	1.02399e-42	1.21188e-40	0.712494	0.777078	0.6274	3182	0.983856	0.685042	28.7506	4393.9	8.3882
OAZ2	-13.664	-1.17807	1.66615e-42	1.95898e-40	0.401926	0.496258	0.277634	1795	0.462876	0.380404	59.8074	2067.2	7.63444
NFIA	-13.6587	-0.800538	1.79041e-42	2.0914e-40	0.633901	0.709728	0.533991	2831	0.825432	0.601817	36.6099	3686.38	8.21267
COX6A2	-13.519	-1.68773	1.20792e-41	1.40189e-39	0.269369	0.369831	0.137001	1203	0.304002	0.265438	73.0631	1357.67	7.21426
BMP5	-13.5103	-1.56058	1.35959e-41	1.5678e-39	0.296238	0.395037	0.166061	1323	0.331937	0.286634	70.3762	1482.43	7.30211
KTN1	13.4775	0.458367	2.12043e-41	2.42958e-39	0.904165	0.885782	0.928386	4038	1.57839	0.947167	9.58352	7049.11	8.8608
SPTBN1	13.4624	0.392107	2.60332e-41	2.96399e-39	0.966861	0.956282	0.980799	4318	2.11382	1.13585	3.31393	9440.33	9.15285
RAC1	13.4426	0.335214	3.40389e-41	3.85111e-39	0.972011	0.966128	0.979761	4341	1.99497	1.09694	2.79893	8909.55	9.09499
CAV1	-13.4223	-0.237944	4.47645e-41	5.03292e-39	0.999776	1	0.999481	4465	3.13212	1.41879	0.0223914	13988	9.54603
TAGLN2	13.4104	0.422578	5.25454e-41	5.87105e-39	0.93193	0.916896	0.951738	4162	1.66519	0.980275	6.80699	7436.73	8.91432
EFNA1	-13.3943	-1.14685	6.5296e-41	7.25067e-39	0.398119	0.495865	0.269331	1778	0.457832	0.376951	60.1881	2044.68	7.62349
EIF5B	13.3797	0.686973	7.94743e-41	8.77094e-39	0.673086	0.621111	0.741567	3006	0.931778	0.658441	32.6914	4161.32	8.33383
HSPA1A	13.3629	0.581137	9.96006e-41	1.09251e-38	0.837438	0.812525	0.870265	3740	1.48765	0.911337	16.2562	6643.83	8.80159
ARPC2	13.3383	0.482389	1.38582e-40	1.51088e-38	0.840797	0.817251	0.871821	3755	1.29297	0.829847	15.9203	5774.4	8.66136
EPAS1	13.289	0.413541	2.68013e-40	2.90438e-38	0.9382	0.928712	0.950701	4190	1.80619	1.03183	6.18003	8066.46	8.99559
APOD	-13.2513	-0.587104	4.43192e-40	4.774e-38	0.864532	0.902324	0.814738	3861	1.53121	0.928698	13.5468	6838.4	8.83045
IGFBP4	-13.2395	-0.501016	5.19258e-40	5.56008e-38	0.906852	0.939346	0.864037	4050	1.6045	0.95724	9.31482	7165.69	8.8772
PPA1	13.1658	0.842267	1.38035e-39	1.4693e-37	0.535378	0.471052	0.620135	2391	0.666775	0.510891	46.4622	2977.82	7.99928
NEURL1B	-13.1264	-1.10747	2.32325e-39	2.4584e-37	0.415361	0.506499	0.295278	1855	0.486244	0.396252	58.4639	2171.57	7.68366
TCF4	-13.0873	-0.390705	3.89336e-39	4.09577e-37	0.975593	0.986215	0.961598	4357	2.14759	1.14664	2.44066	9591.15	9.1687
MYO1C	13.0185	0.673557	9.60978e-39	1.00506e-36	0.657188	0.604963	0.725999	2935	0.866167	0.623887	34.2812	3868.3	8.26083
VWF	-12.9582	-0.353316	2.11086e-38	2.19493e-36	0.986565	0.988578	0.983913	4406	2.55326	1.26787	1.34348	11402.9	9.34171
KLHL23	-12.9443	-1.00365	2.53167e-38	2.61737e-36	0.451411	0.541158	0.33316	2016	0.532309	0.426776	54.8589	2377.29	7.77414
SORBS1	12.9382	1.94052	2.74021e-38	2.81678e-36	0.201523	0.109098	0.3233	900	0.21787	0.197103	79.8477	973.007	6.88142
PSMB9	-12.7967	-0.73083	1.71007e-37	1.74787e-35	0.640842	0.714848	0.543332	2862	0.83114	0.604939	35.9158	3711.87	8.21956
COL15A1	-12.7733	-0.74779	2.31261e-37	2.35037e-35	0.633005	0.70382	0.539699	2827	0.857144	0.61904	36.6995	3828.01	8.25036
SELENOP	-12.7377	-0.523107	3.64823e-37	3.68697e-35	0.856695	0.898385	0.801764	3826	1.32584	0.844082	14.3305	5921.21	8.68646
HNRNPM	12.6952	0.558692	6.28345e-37	6.31469e-35	0.757725	0.718787	0.80903	3384	1.07575	0.730321	24.2275	4804.29	8.47747
TACC1	12.5745	0.404293	2.91821e-36	2.91643e-34	0.927452	0.913746	0.945511	4142	1.6757	0.984212	7.25481	7483.69	8.92062
MT-ND5	-12.501	-0.233928	7.37478e-36	7.32956e-34	0.997985	0.999212	0.996367	4457	2.98657	1.38293	0.201523	13338	9.49845
EPB41L2	12.4832	0.514894	9.21704e-36	9.11019e-34	0.831169	0.801497	0.870265	3712	1.32904	0.845456	16.8831	5935.49	8.68887
NRN1	-12.4794	-0.698279	9.66573e-36	9.50147e-34	0.66077	0.727846	0.572392	2951	0.888812	0.635948	33.923	3969.43	8.28663
AQP3	12.4735	2.5594	1.04157e-35	1.0183e-33	0.158083	0.0677432	0.277115	706	0.187254	0.171643	84.1917	836.276	6.73015
MT-ND6	-12.4338	-0.852967	1.71344e-35	1.66611e-33	0.51433	0.590784	0.413596	2297	0.617402	0.480821	48.567	2757.32	7.92238
ASAP1	12.4252	0.819955	1.90748e-35	1.84482e-33	0.493283	0.427727	0.579657	2203	0.584093	0.460012	50.6717	2608.56	7.86694
HNRNPA2B1	12.3876	0.37722	3.04978e-35	2.93382e-33	0.955217	0.942497	0.971977	4266	1.88424	1.05926	4.47828	8415.03	9.03789
TLN1	12.3812	0.602729	3.30483e-35	3.16227e-33	0.701523	0.651438	0.767514	3133	0.943777	0.664633	29.8477	4214.91	8.34662
SPTAN1	12.3662	0.741002	3.98169e-35	3.78977e-33	0.55665	0.495865	0.636741	2486	0.681439	0.51965	44.335	3043.31	8.02103
TEK	12.3296	0.905288	6.27959e-35	5.94545e-33	0.441111	0.363923	0.542813	1970	0.519582	0.418435	55.8889	2320.45	7.74995
WARS	12.3082	0.526324	8.18593e-35	7.70977e-33	0.803403	0.77117	0.845874	3588	1.25821	0.814575	19.6597	5619.19	8.63412
HLA-F	-12.243	-0.687803	1.83205e-34	1.7165e-32	0.648903	0.713667	0.56357	2898	0.833473	0.606212	35.1097	3722.29	8.22236
NRP1	-12.1998	-0.47625	3.11694e-34	2.90522e-32	0.905284	0.934226	0.867151	4043	1.59419	0.953274	9.47156	7119.64	8.87075
CA3	-12.1567	-2.01411	5.28633e-34	4.90184e-32	0.205105	0.296967	0.0840685	916	0.220633	0.199369	79.4895	985.346	6.89401
SEC14L1	-12.1464	-0.541089	5.9952e-34	5.53065e-32	0.819749	0.86412	0.761287	3661	1.27604	0.822435	18.0251	5698.78	8.64818
PLCG2	12.1329	0.650281	7.06726e-34	6.48638e-32	0.650022	0.603387	0.711469	2903	0.870588	0.626253	34.9978	3888.05	8.26592
FOXP1	12.1013	0.808318	1.03909e-33	9.48838e-32	0.491267	0.425364	0.578101	2194	0.592909	0.465562	50.8733	2647.93	7.88191
SEPT4	-12.0856	-1.08576	1.25921e-33	1.14403e-31	0.382445	0.467507	0.270368	1708	0.435582	0.36157	61.7555	1945.31	7.57369
HSPG2	-12.0644	-0.493968	1.62904e-33	1.4726e-31	0.892521	0.925167	0.849507	3986	1.55859	0.939456	10.7479	6960.66	8.84817
GUK1	12.0631	0.433621	1.65474e-33	1.48836e-31	0.860054	0.838519	0.888428	3841	1.35458	0.856362	13.9946	6049.55	8.7079
MYL12A	12.0022	0.251063	3.45956e-33	3.09622e-31	0.991491	0.990154	0.993254	4428	2.38033	1.21797	0.850873	10630.5	9.27158
YBX1	11.9907	0.290626	3.97645e-33	3.54121e-31	0.96395	0.960221	0.968864	4305	1.94191	1.07906	3.60502	8672.55	9.06803
RPL8	11.9584	0.194911	5.86992e-33	5.20168e-31	0.998657	0.998031	0.999481	4460	3.00256	1.38693	0.134348	13409.4	9.50379
TMEM273	-11.9358	-1.02482	7.70055e-33	6.79045e-31	0.393865	0.479716	0.280747	1759	0.449533	0.371242	60.6135	2007.62	7.6052
SRP14	11.9055	0.246374	1.10765e-32	9.71977e-31	0.994626	0.993304	0.996367	4442	2.43833	1.23498	0.537394	10889.6	9.29565
HSPA5	11.8797	0.616329	1.50968e-32	1.31833e-30	0.686968	0.636077	0.754022	3068	0.935988	0.660618	31.3032	4180.12	8.33834
TUBB6	11.8398	0.919396	2.43142e-32	2.11298e-30	0.402821	0.330839	0.497665	1799	0.45278	0.373479	59.7179	2022.12	7.61239
NR1D1	-11.8119	-2.35958	3.38953e-32	2.93145e-30	0.179131	0.267822	0.062273	800	0.187654	0.17198	82.0869	838.061	6.73228
PPFIBP1	11.8033	0.511398	3.75396e-32	3.2311e-30	0.780116	0.747145	0.82356	3484	1.17088	0.775133	21.9884	5229.15	8.5622
SELENOS	11.8018	0.663823	3.82147e-32	3.27354e-30	0.590237	0.53525	0.662688	2636	0.73431	0.55061	40.9763	3279.43	8.09573
GALNT15	-11.7956	-1.30908	4.11295e-32	3.50653e-30	0.301164	0.386373	0.188895	1345	0.341705	0.293941	69.8836	1526.06	7.3311
TSC22D1	-11.7865	-0.516829	4.58247e-32	3.8884e-30	0.867891	0.905081	0.818889	3876	1.48825	0.91158	13.2109	6646.53	8.802
IL34	-11.7364	-1.91683	8.29506e-32	7.00563e-30	0.206673	0.294998	0.0902958	923	0.22109	0.199744	79.3327	987.388	6.89608
HMGN3	-11.7287	-0.745384	9.08494e-32	7.63687e-30	0.553963	0.627806	0.456668	2474	0.66761	0.511391	44.6037	2981.54	8.00053
TSC22D3	-11.6861	-0.612601	1.50071e-31	1.25564e-29	0.708016	0.767625	0.629476	3162	0.975873	0.68101	29.1984	4358.25	8.38006
EMP1	11.6819	0.644448	1.57816e-31	1.31433e-29	0.625168	0.569122	0.699014	2792	0.829123	0.603837	37.4832	3702.86	8.21713
TJP1	-11.6667	-0.529162	1.8851e-31	1.56272e-29	0.799821	0.843639	0.742086	3572	1.19193	0.784781	20.0179	5323.14	8.58001
PDGFRB	-11.6597	-0.663174	2.04682e-31	1.689e-29	0.664353	0.729421	0.57862	2967	0.892435	0.637865	33.5647	3985.62	8.2907
PLXNA2	11.6592	0.934995	2.05953e-31	1.69173e-29	0.398119	0.327688	0.490919	1778	0.455219	0.375157	60.1881	2033.01	7.61776
CDC37	11.6518	0.41818	2.24689e-31	1.83724e-29	0.879982	0.856636	0.910742	3930	1.42109	0.884219	12.0018	6346.6	8.75583
ATP1A1	11.5781	0.815312	5.32001e-31	4.33039e-29	0.4794	0.411579	0.56876	2141	0.571537	0.452054	52.06	2552.48	7.84521
CYYR1	11.5721	0.606492	5.70544e-31	4.62321e-29	0.665472	0.614809	0.732226	2972	0.895805	0.639644	33.4528	4000.67	8.29447
CLIC4	11.5391	0.68822	8.38264e-31	6.76212e-29	0.557322	0.499015	0.634146	2489	0.685104	0.521827	44.2678	3059.67	8.02639
VAMP2	-11.5295	-0.57852	9.36499e-31	7.52084e-29	0.721675	0.776684	0.649196	3223	0.967594	0.676812	27.8325	4321.28	8.37154
SET	11.524	0.548198	9.98202e-31	7.98074e-29	0.713838	0.669161	0.772704	3188	0.980744	0.683473	28.6162	4380	8.38503
MINOS1	-11.4768	-0.621916	1.72503e-30	1.37308e-28	0.667712	0.73139	0.583809	2982	0.852992	0.616802	33.2288	3809.46	8.24551
ARHGAP18	-11.4142	-1.23695	3.55201e-30	2.81485e-28	0.314823	0.396613	0.207058	1406	0.354489	0.303425	68.5177	1583.15	7.3678
STXBP6	-11.3957	-0.832607	4.3922e-30	3.46541e-28	0.477609	0.553761	0.37727	2133	0.566695	0.448968	52.2391	2530.86	7.83671
SOX7	-11.3833	-0.81609	5.06498e-30	3.97878e-28	0.500448	0.574242	0.403217	2235	0.616699	0.480386	49.9552	2754.18	7.92124
MAP4	11.3694	0.692217	5.94272e-30	4.64798e-28	0.540081	0.478141	0.621692	2412	0.667983	0.511615	45.9919	2983.21	8.00109
AFDN	-11.3673	-0.588945	6.08231e-30	4.73657e-28	0.716077	0.770776	0.644006	3198	0.981862	0.684037	28.3923	4384.99	8.38617
ILK	11.3621	0.541528	6.45478e-30	5.00496e-28	0.701075	0.661678	0.752984	3131	0.937651	0.661476	29.8925	4187.55	8.34011
MCAM	11.3486	0.56203	7.5327e-30	5.8157e-28	0.69167	0.648287	0.748832	3089	0.945542	0.665541	30.833	4222.79	8.34849
ATP5MC2	-11.3372	-0.47354	8.58099e-30	6.59673e-28	0.850425	0.888933	0.799689	3798	1.32666	0.844433	14.9575	5924.85	8.68708
ITM2A	-11.2979	-0.459031	1.34346e-29	1.0284e-27	0.903045	0.931075	0.866113	4033	1.68175	0.986468	9.69548	7510.68	8.92421
PDLIM3	11.2472	1.09342	2.38933e-29	1.82125e-27	0.324675	0.250492	0.422418	1450	0.372386	0.316551	67.5325	1663.08	7.41703
LHFPL6	-11.2421	-0.416006	2.53374e-29	1.92318e-27	0.913121	0.938952	0.879087	4078	1.58773	0.95078	8.68786	7090.79	8.86669
RPL23	11.23	0.333426	2.9059e-29	2.19639e-27	0.956337	0.948011	0.967307	4271	1.93968	1.0783	4.36632	8662.61	9.06689
IFI44L	-11.2279	-1.18203	2.97569e-29	2.23973e-27	0.325123	0.405672	0.218993	1452	0.39429	0.332385	67.4877	1760.9	7.47415
MFGE8	-11.2029	-0.341888	3.94382e-29	2.95606e-27	0.970667	0.979126	0.959523	4335	2.06847	1.12118	2.93327	9237.79	9.13117
TGFBI	-11.1657	-0.884475	6.0014e-29	4.47963e-27	0.450515	0.525798	0.351323	2012	0.535502	0.428857	54.9485	2391.55	7.78012
PACSIN2	11.1442	0.798912	7.64037e-29	5.67945e-27	0.458576	0.393856	0.543851	2048	0.528568	0.424331	54.1424	2360.59	7.76709
GUCY1A2	-11.1262	-0.634169	9.35291e-29	6.92385e-27	0.669951	0.73651	0.582252	2992	0.909893	0.647047	33.0049	4063.58	8.31007
EMP3	11.1153	0.779915	1.05693e-28	7.79226e-27	0.523287	0.473021	0.589517	2337	0.662774	0.508487	47.6713	2959.95	7.99327
PREX2	-11.0852	-0.904273	1.48014e-28	1.08679e-26	0.436632	0.512406	0.336793	1950	0.51642	0.416353	56.3368	2306.33	7.74385
NDUFA4L2	-11.0736	-0.276765	1.68419e-28	1.23158e-26	0.994402	0.996061	0.992216	4441	2.77384	1.32809	0.559785	12388	9.42456
TSPAN15	-11.0657	-1.34291	1.84029e-28	1.34028e-26	0.271832	0.354076	0.163467	1214	0.292149	0.256307	72.8168	1304.74	7.17452
MT-ND4L	-11.0349	-0.288497	2.59356e-28	1.88127e-26	0.979848	0.98464	0.973534	4376	2.12804	1.14041	2.01523	9503.83	9.15956
HSPD1	11.0047	0.600201	3.62807e-28	2.6211e-26	0.609494	0.558094	0.677218	2722	0.762132	0.566524	39.0506	3403.68	8.13291
SMIM3	-10.9983	-0.91029	3.8928e-28	2.8011e-26	0.410658	0.4872	0.309808	1834	0.46362	0.380913	58.9342	2070.53	7.63604
HNRNPAB	10.9864	0.745068	4.44287e-28	3.18418e-26	0.484774	0.425758	0.562532	2165	0.576693	0.45533	51.5226	2575.51	7.85419
MTRNR2L12	10.9833	0.245822	4.5965e-28	3.28121e-26	0.996417	0.99488	0.998443	4450	2.79354	1.3333	0.358262	12476	9.43164
CTGF	10.9596	0.584218	5.97582e-28	4.24897e-26	0.772056	0.739267	0.815257	3448	1.29275	0.82975	22.7944	5773.41	8.66119
JAM2	-10.9451	-0.730455	7.01745e-28	4.96995e-26	0.537618	0.603387	0.45096	2401	0.663306	0.508807	46.2382	2962.33	7.99407
EIF5A	10.9381	0.560932	7.57937e-28	5.34687e-26	0.646664	0.599842	0.708355	2888	0.816754	0.597051	35.3336	3647.62	8.2021
TMEM204	-10.9361	-0.551587	7.74567e-28	5.44285e-26	0.719212	0.769594	0.652828	3212	0.988777	0.68752	28.0788	4415.88	8.39319
ASPN	-10.8823	-0.630059	1.39978e-27	9.79793e-26	0.644201	0.701457	0.56876	2877	0.903515	0.643702	35.5799	4035.1	8.30303
CTHRC1	-10.8809	-1.16321	1.42099e-27	9.90785e-26	0.316167	0.394644	0.212766	1412	0.36251	0.309329	68.3833	1618.97	7.39016
MOB2	10.8241	0.7417	2.64803e-27	1.83921e-25	0.459919	0.398188	0.541256	2054	0.518318	0.417603	54.0081	2314.81	7.74751
LXN	-10.779	-1.12102	4.32762e-27	2.99421e-25	0.328258	0.405672	0.226258	1466	0.375015	0.318464	67.1742	1674.82	7.42406
RPS28	10.7525	0.183954	5.76677e-27	3.97465e-25	0.999328	0.999606	0.998962	4463	3.36295	1.47315	0.0671742	15018.9	9.61713
DNAJA1	10.7387	0.393082	6.69629e-27	4.59769e-25	0.873489	0.866089	0.883238	3901	1.51262	0.921327	12.6511	6755.38	8.81824
FADS3	10.7027	0.582039	9.88696e-27	6.7626e-25	0.618451	0.571091	0.680851	2762	0.792956	0.583865	38.1549	3541.34	8.17254
INAFM1	-10.6278	-0.671788	2.21249e-26	1.50759e-24	0.570533	0.640803	0.477945	2548	0.707282	0.534903	42.9467	3158.72	8.05824
MARCKS	-10.6231	-0.509754	2.32792e-26	1.58026e-24	0.772951	0.814494	0.718215	3452	1.16452	0.772201	22.7049	5200.77	8.55675
CTNNBIP1	-10.5735	-0.649297	3.95481e-26	2.67455e-24	0.586207	0.647893	0.50493	2618	0.737758	0.552596	41.3793	3294.83	8.10041
ATP5IF1	-10.5621	-0.543678	4.46642e-26	3.00923e-24	0.700851	0.75384	0.631033	3130	0.926163	0.65553	29.9149	4136.24	8.32778
PLXDC2	-10.5535	-0.757185	4.89545e-26	3.28598e-24	0.500224	0.572666	0.404774	2234	0.607957	0.474964	49.9776	2715.13	7.90697
ST6GALNAC3	10.5342	1.74242	6.00783e-26	4.01765e-24	0.178012	0.101615	0.278672	795	0.190997	0.174791	82.1988	852.994	6.74992
ATP5MC3	-10.5338	-0.488191	6.03557e-26	4.02125e-24	0.768025	0.813706	0.707836	3430	1.06458	0.724924	23.1975	4754.39	8.46703
GRASP	-10.5243	-0.96582	6.67737e-26	4.43245e-24	0.363636	0.439937	0.263103	1624	0.415596	0.347551	63.6364	1856.05	7.52675
SRSF2	10.4913	0.526012	9.47456e-26	6.2661e-24	0.692118	0.64553	0.753503	3091	0.916462	0.650481	30.7882	4092.92	8.31726
IER3	10.4808	0.628026	1.05875e-25	6.97649e-24	0.663681	0.627806	0.71095	2964	1.10905	0.74624	33.6319	4953.04	8.50796
AIF1L	10.4274	0.99259	1.85962e-25	1.2209e-23	0.332288	0.261914	0.425013	1484	0.378026	0.320652	66.7712	1688.26	7.43205
RBM3	10.4208	0.546866	1.99346e-25	1.30401e-23	0.627631	0.589602	0.677737	2803	0.794747	0.584864	37.2369	3549.34	8.1748
GADD45B	10.4135	0.568554	2.15058e-25	1.40169e-23	0.785714	0.758566	0.821484	3509	1.50121	0.916774	21.4286	6704.4	8.81067
SBDS	10.3546	0.535151	3.9874e-25	2.5895e-23	0.631661	0.593541	0.681889	2821	0.798378	0.586885	36.8339	3565.56	8.17936
MYH9	10.3524	0.365689	4.08072e-25	2.64058e-23	0.865428	0.849941	0.885833	3865	1.38366	0.868637	13.4572	6179.43	8.72914
CALR	10.3194	0.426083	5.76051e-25	3.71418e-23	0.804971	0.783773	0.832901	3595	1.20297	0.789806	19.5029	5372.46	8.58923
SNRK	-10.2973	-0.751933	7.24932e-25	4.65743e-23	0.47425	0.545884	0.379865	2118	0.55382	0.440717	52.575	2473.36	7.81374
NFKBIA	10.2739	0.512389	9.23669e-25	5.91313e-23	0.716301	0.682946	0.760249	3199	1.02654	0.706329	28.3699	4584.52	8.43066
TPPP3	-10.2631	-0.791035	1.03359e-24	6.59336e-23	0.444469	0.515163	0.351323	1985	0.529198	0.424743	55.5531	2363.4	7.76828
VAMP5	-10.237	-0.402534	1.35421e-24	8.60811e-23	0.851097	0.873572	0.821484	3801	1.38396	0.868765	14.8903	6180.78	8.72936
PER1	-10.2342	-1.18551	1.39295e-24	8.82316e-23	0.281236	0.35644	0.182148	1256	0.303149	0.264784	71.8764	1353.86	7.21146
MAPRE1	10.2244	0.837744	1.54119e-24	9.7279e-23	0.382221	0.319023	0.46549	1707	0.423726	0.353277	61.7779	1892.36	7.54611
CD320	10.2203	0.868542	1.60858e-24	1.01177e-22	0.399239	0.336747	0.481578	1783	0.48115	0.392819	60.0761	2148.82	7.67314
CRACR2B	-10.1756	-1.19198	2.54933e-24	1.5979e-22	0.277877	0.354076	0.177478	1241	0.301044	0.263167	72.2123	1344.46	7.20449
DBP	-10.1665	-1.45335	2.79674e-24	1.7469e-22	0.225034	0.3013	0.124546	1005	0.240625	0.215615	77.4966	1074.63	6.98066
RPL13A	-10.1497	-0.188103	3.32219e-24	2.06792e-22	0.995074	0.995274	0.994811	4444	2.62623	1.28819	0.492611	11728.8	9.36988
TGFB1I1	10.132	0.558093	3.98326e-24	2.47086e-22	0.610166	0.569516	0.663726	2725	0.787518	0.580828	38.9834	3517.06	8.16566
DNAJB1	10.118	0.490636	4.59778e-24	2.84225e-22	0.757501	0.728633	0.795537	3383	1.20659	0.791449	24.2499	5388.63	8.59223
ARPC1B	10.0898	0.749454	6.13178e-24	3.77756e-22	0.430363	0.374557	0.503892	1922	0.49247	0.400433	56.9637	2199.37	7.69638
MRPS6	-10.0662	-1.0632	7.79115e-24	4.78344e-22	0.310793	0.385585	0.212247	1388	0.341755	0.293978	68.9207	1526.28	7.33124
GJA4	-10.065	-0.651199	7.88729e-24	4.826e-22	0.573892	0.641591	0.484691	2563	0.741496	0.554744	42.6108	3311.52	8.10546
RPS10	-10.0472	-0.352973	9.45504e-24	5.76565e-22	0.914913	0.935014	0.888428	4086	1.60987	0.9593	8.50873	7189.68	8.88054
SEC62	10.0418	0.26761	9.98505e-24	6.06828e-22	0.963054	0.959433	0.967826	4301	1.92489	1.07326	3.69458	8596.56	9.05923
MYCT1	-10.0391	-0.599433	1.02592e-23	6.21387e-22	0.612181	0.670737	0.535029	2734	0.775778	0.574239	38.7819	3464.63	8.15065
CALD1	10.0309	0.224557	1.11521e-23	6.73205e-22	0.99597	0.995668	0.996367	4448	2.67285	1.30097	0.403045	11937	9.38748
NR1D2	-10.0302	-0.889221	1.12305e-23	6.75668e-22	0.381549	0.455297	0.28438	1704	0.428404	0.356558	61.8451	1913.25	7.55708
ACE	-10.0286	-0.736123	1.14118e-23	6.84289e-22	0.487013	0.555337	0.39699	2175	0.591787	0.464858	51.2987	2642.92	7.88002
SYPL1	-10.0275	-0.526096	1.1537e-23	6.895e-22	0.693686	0.7436	0.627919	3098	0.919763	0.652202	30.6314	4107.66	8.32085
YWHAZ	10.0154	0.439936	1.30479e-23	7.77212e-22	0.742499	0.712091	0.782564	3316	1.01784	0.702029	25.7501	4545.69	8.42215
ADAMTS1	10.0057	0.605796	1.43854e-23	8.54055e-22	0.642185	0.594722	0.704722	2868	0.983971	0.6851	35.7815	4394.42	8.38832
PRDX1	9.97029	0.302117	2.05619e-23	1.21674e-21	0.91648	0.906656	0.929424	4093	1.56037	0.940152	8.35199	6968.62	8.84932
CTBP2	9.96904	0.809117	2.08231e-23	1.22815e-21	0.388939	0.327294	0.470161	1737	0.435755	0.361691	61.1061	1946.08	7.57409
ANKRD29	-9.95941	-1.15369	2.29421e-23	1.34871e-21	0.278325	0.350926	0.182667	1243	0.300422	0.262689	72.1675	1341.69	7.20243
TUBB2A	9.95809	0.565628	2.32496e-23	1.36233e-21	0.594492	0.551792	0.650752	2655	0.772335	0.572298	40.5508	3449.25	8.1462
SCT	9.94769	2.83645	2.58095e-23	1.50743e-21	0.121361	0.0484443	0.217436	542	0.201031	0.183181	87.8639	897.806	6.80107
RNH1	9.92302	0.45913	3.306e-23	1.92465e-21	0.71339	0.67822	0.75973	3186	0.951714	0.668708	28.661	4250.36	8.35499
RRAS	9.92235	0.377837	3.3282e-23	1.93132e-21	0.835647	0.8141	0.864037	3732	1.27394	0.821516	16.4353	5689.44	8.64654
TGM2	-9.90671	-0.706565	3.89249e-23	2.25151e-21	0.491715	0.564002	0.396471	2196	0.58352	0.45965	50.8285	2606	7.86595
UQCRC2	-9.8845	-0.576787	4.86014e-23	2.80221e-21	0.610166	0.668373	0.533472	2725	0.759371	0.564957	38.9834	3391.35	8.12928
COX5B	-9.8762	-0.32792	5.27959e-23	3.03433e-21	0.926108	0.942891	0.903996	4136	1.61023	0.959438	7.38916	7191.28	8.88076
NBEAL1	9.80281	0.823794	1.09493e-22	6.27282e-21	0.37416	0.315479	0.451479	1671	0.416214	0.347987	62.584	1858.81	7.52823
HLA-B	-9.79898	-0.157243	1.13726e-22	6.49465e-21	0.999776	1	0.999481	4465	3.08256	1.40672	0.0223914	13766.7	9.53008
RHOQ	9.76612	0.812572	1.57366e-22	8.95838e-21	0.386923	0.328082	0.464453	1728	0.438145	0.363354	61.3077	1956.76	7.57956
ADAMTS9	9.74102	1.16291	2.01515e-22	1.14355e-20	0.250112	0.181568	0.340426	1117	0.276563	0.244171	74.9888	1235.13	7.11974
CAP1	9.7208	0.470018	2.4584e-22	1.39069e-20	0.666592	0.635683	0.707317	2977	0.877452	0.629916	33.3408	3918.7	8.27377
ZBTB20	-9.70879	-0.464022	2.76595e-22	1.55977e-20	0.764442	0.804254	0.711988	3414	1.12286	0.752763	23.5558	5014.68	8.52032
FAM89A	9.6826	0.407501	3.57523e-22	2.00984e-20	0.793775	0.770776	0.824079	3545	1.20171	0.789232	20.6225	5366.82	8.58818
CTNND1	-9.6755	-0.675484	3.83232e-22	2.14765e-20	0.499328	0.561245	0.417748	2230	0.592003	0.464993	50.0672	2643.89	7.88038
RALBP1	9.66463	0.609347	4.26139e-22	2.38069e-20	0.530228	0.476566	0.600934	2368	0.63492	0.491594	46.9772	2835.55	7.95035
YWHAB	9.64166	0.269718	5.3319e-22	2.96952e-20	0.927004	0.923198	0.932019	4140	1.64072	0.971051	7.2996	7327.45	8.89952
PPP1R15A	9.63407	0.444164	5.7411e-22	3.18755e-20	0.755934	0.730209	0.789829	3376	1.1601	0.770153	24.4066	5180.99	8.55294
PSMB8	-9.62264	-0.486438	6.41602e-22	3.55132e-20	0.689655	0.736117	0.628438	3080	0.908216	0.646169	31.0345	4056.09	8.30822
ENDOD1	9.59325	0.89303	8.53543e-22	4.70993e-20	0.323108	0.256794	0.410483	1443	0.358098	0.306085	67.6892	1599.27	7.37793
RBM17	9.58691	0.538274	9.07622e-22	4.99303e-20	0.601209	0.557306	0.659056	2685	0.764918	0.568104	39.8791	3416.12	8.13655
YPEL3	-9.54678	-0.658791	1.33786e-21	7.33744e-20	0.506494	0.573848	0.417748	2262	0.593564	0.465973	49.3506	2650.86	7.88302
TSPAN7	-9.49953	-0.599696	2.10835e-21	1.1528e-19	0.567846	0.625837	0.491437	2536	0.707142	0.53482	43.2154	3158.09	8.05804
CD300LG	9.47728	0.48476	2.60989e-21	1.42271e-19	0.694133	0.657739	0.742086	3100	1.00395	0.69512	30.5867	4483.64	8.40841
FILIP1	9.42536	0.620366	4.28641e-21	2.32955e-19	0.521048	0.472627	0.584847	2327	0.65121	0.501508	47.8952	2908.3	7.97567
HSPA8	9.41033	0.291956	4.94599e-21	2.67992e-19	0.916256	0.909413	0.925272	4092	1.68377	0.987224	8.37438	7519.73	8.92542
RFLNB	-9.36351	-0.554713	7.71315e-21	4.16672e-19	0.625168	0.675069	0.559419	2792	0.856101	0.618478	37.4832	3823.35	8.24914
PDLIM5	9.35098	0.740313	8.68355e-21	4.6769e-19	0.39185	0.33399	0.468085	1750	0.441674	0.365805	60.815	1972.52	7.58757
CD40	-9.30293	-0.861575	1.36633e-20	7.33701e-19	0.349306	0.418669	0.257914	1560	0.384532	0.325362	65.0694	1717.32	7.4491
CPE	-9.29356	-0.274894	1.49206e-20	7.9883e-19	0.968204	0.974399	0.960042	4324	2.05035	1.11526	3.17958	9156.85	9.12237
CARMN	-9.2878	-1.10902	1.5751e-20	8.40786e-19	0.27631	0.344624	0.1863	1234	0.320567	0.278061	72.369	1431.65	7.26728
DBN1	9.27054	0.996621	1.85202e-20	9.85679e-19	0.287953	0.227255	0.367929	1286	0.312435	0.271884	71.2047	1395.33	7.2416
PER3	-9.25075	-0.875049	2.22915e-20	1.18289e-18	0.348186	0.41473	0.260509	1555	0.382228	0.323696	65.1814	1707.03	7.4431
ARHGAP10	9.24218	0.677435	2.4153e-20	1.27791e-18	0.466637	0.417881	0.530877	2084	0.549834	0.438148	53.3363	2455.56	7.80652
LAPTM4A	-9.20587	-0.364065	3.38915e-20	1.7879e-18	0.868339	0.898385	0.828749	3878	1.33115	0.846361	13.1661	5944.9	8.69046
DAAM1	-9.19803	-0.701412	3.64566e-20	1.91759e-18	0.448276	0.511619	0.364816	2002	0.533954	0.427849	55.1724	2384.64	7.77722
ANXA1	9.19558	0.46015	3.72966e-20	1.95606e-18	0.718092	0.687672	0.758173	3207	1.03131	0.708681	28.1908	4605.83	8.4353
HLA-C	-9.19323	-0.134323	3.81225e-20	1.99356e-18	0.999552	0.999212	1	4464	3.36304	1.47317	0.0447828	15019.4	9.61716
TIE1	-9.16806	-0.748723	4.81598e-20	2.51115e-18	0.42275	0.487594	0.337312	1888	0.484299	0.394942	57.725	2162.88	7.67966
ANKRD11	9.15132	0.640165	5.6242e-20	2.9241e-18	0.456113	0.40449	0.524131	2037	0.542609	0.433475	54.3887	2423.29	7.79329
CA2	-9.12506	-1.77775	7.16936e-20	3.7167e-18	0.168607	0.237495	0.0778412	753	0.180729	0.166132	83.1393	807.136	6.69473
CAPZB	9.10343	0.425788	8.75272e-20	4.5245e-18	0.690327	0.657345	0.733783	3083	0.904998	0.644481	30.9673	4041.72	8.30467
PFN1	9.10114	0.318171	8.93883e-20	4.60747e-18	0.87528	0.861363	0.893617	3909	1.41654	0.882338	12.472	6326.28	8.75263
MGLL	-9.09484	-0.241668	9.47284e-20	4.86877e-18	0.98858	0.992123	0.983913	4415	2.48266	1.2478	1.14196	11087.6	9.31367
MT-ATP8	-9.07722	-0.39991	1.11387e-19	5.70867e-18	0.806986	0.84167	0.761287	3604	1.19539	0.786359	19.3014	5338.6	8.58291
GIMAP7	9.07162	0.340804	1.17265e-19	5.99283e-18	0.894089	0.876329	0.917488	3993	1.56422	0.941655	10.5911	6985.82	8.85178
INMT	-9.07117	-0.611868	1.17745e-19	6.00033e-18	0.553515	0.605356	0.48521	2472	0.761023	0.565895	44.6485	3398.73	8.13145
ARHGDIA	9.04637	0.560761	1.47803e-19	7.51081e-18	0.514778	0.466719	0.578101	2299	0.601623	0.471018	48.5222	2686.85	7.8965
CLMN	9.04049	0.715176	1.55976e-19	7.90382e-18	0.409091	0.357227	0.477426	1827	0.468191	0.384031	59.0909	2090.94	7.64585
TYMP	9.03874	0.626647	1.58487e-19	8.00849e-18	0.464845	0.412761	0.533472	2076	0.560027	0.444703	53.5155	2501.08	7.82488
MT2A	-9.03552	-0.349204	1.63226e-19	8.22487e-18	0.963726	0.976369	0.947068	4304	2.28977	1.19082	3.62741	10226.1	9.2328
CLEC2B	9.0242	0.810848	1.81011e-19	9.09556e-18	0.348186	0.290666	0.423975	1555	0.395761	0.33344	65.1814	1767.47	7.47787
SLC43A3	-9.02251	-1.27366	1.83821e-19	9.21104e-18	0.227721	0.295392	0.138557	1017	0.24309	0.2176	77.2279	1085.64	6.99084
STX12	9.02034	0.756453	1.87515e-19	9.37003e-18	0.369682	0.313903	0.443176	1651	0.408226	0.342331	63.0318	1823.14	7.50886
PCYOX1	-9.01749	-0.725195	1.92452e-19	9.59007e-18	0.419615	0.483655	0.335236	1874	0.480457	0.39235	58.0385	2145.72	7.6717
PDLIM7	9.01672	0.973233	1.93815e-19	9.6313e-18	0.282132	0.220559	0.363259	1260	0.308031	0.268523	71.7868	1375.67	7.22742
KCNJ8	-9.01017	-0.623644	2.05746e-19	1.0196e-17	0.525302	0.58015	0.453036	2346	0.669049	0.512254	47.4698	2987.97	8.00269
SPRY2	9.00649	0.800907	2.12764e-19	1.05148e-17	0.364308	0.310752	0.434873	1627	0.419295	0.35016	63.5692	1872.57	7.5356
FOXN3	-9.00224	-0.433868	2.21148e-19	1.08993e-17	0.769592	0.808192	0.718734	3437	1.12015	0.751488	23.0408	5002.6	8.51791
IMPDH1	8.987	1.35604	2.54064e-19	1.24873e-17	0.190103	0.126034	0.27452	849	0.198907	0.18141	80.9897	888.317	6.79045
IER2	8.98127	0.323646	2.6765e-19	1.31192e-17	0.967532	0.961402	0.97561	4321	2.47901	1.24675	3.24675	11071.3	9.3122
SFPQ	8.97977	0.407534	2.71324e-19	1.32632e-17	0.71339	0.688854	0.745719	3186	0.97076	0.678419	28.661	4335.41	8.3748
MCL1	8.95986	0.47145	3.25101e-19	1.58489e-17	0.662338	0.619535	0.718734	2958	0.885318	0.634097	33.7662	3953.83	8.28269
DNAJC1	8.9558	0.833737	3.37272e-19	1.63978e-17	0.32378	0.26152	0.405812	1446	0.356423	0.304851	67.622	1591.78	7.37324
MYL1	-8.93576	-1.49216	4.044e-19	1.96085e-17	0.193686	0.26152	0.104307	865	0.208668	0.189519	80.6314	931.912	6.83831
CFLAR	8.92404	0.441649	4.49578e-19	2.17405e-17	0.673981	0.641591	0.716658	3010	0.906844	0.645449	32.6019	4049.96	8.30671
FAM198B	-8.89439	-0.718265	5.87424e-19	2.83302e-17	0.4279	0.489957	0.346134	1911	0.503942	0.40809	57.21	2250.61	7.7194
GMFG	-8.88033	-0.832294	6.66633e-19	3.20643e-17	0.347738	0.412367	0.262584	1553	0.385508	0.326067	65.2262	1721.68	7.45164
FAM107B	8.87529	1.71982	6.97512e-19	3.34601e-17	0.148231	0.0831036	0.234043	662	0.158189	0.146858	85.1769	706.473	6.5617
RPS14	8.87195	0.142776	7.18752e-19	3.43873e-17	0.999552	0.999606	0.999481	4464	3.27687	1.45322	0.0447828	14634.5	9.59121
TMEM219	-8.86688	-0.567852	7.5225e-19	3.58945e-17	0.570981	0.630563	0.492475	2550	0.688419	0.523793	42.9019	3074.48	8.03122
ATP1A2	-8.86171	-1.18809	7.87953e-19	3.74986e-17	0.237797	0.304844	0.149455	1062	0.25748	0.22911	76.2203	1149.91	7.04831
RGS5	-8.84263	-0.15212	9.34947e-19	4.43767e-17	0.997537	0.997637	0.997405	4455	3.36626	1.47391	0.246305	15033.7	9.61812
ZMIZ1	8.83542	0.898978	9.97222e-19	4.7208e-17	0.29176	0.230406	0.3726	1303	0.317984	0.276103	70.824	1420.12	7.2592
WASF2	8.8294	0.36319	1.0524e-18	4.96893e-17	0.773175	0.750689	0.802802	3453	1.11185	0.747566	22.6825	4965.53	8.51048
OAF	-8.82155	-1.23924	1.12887e-18	5.31604e-17	0.227273	0.293029	0.140633	1015	0.242098	0.216802	77.2727	1081.21	6.98676
MGAT1	8.79287	0.457824	1.4579e-18	6.84754e-17	0.639275	0.603387	0.686559	2855	0.82576	0.601996	36.0725	3687.84	8.21307
KCTD12	8.78612	0.543122	1.54815e-18	7.2525e-17	0.556426	0.520677	0.603529	2485	0.697475	0.529142	44.3574	3114.92	8.04428
SNCG	-8.77442	-0.474024	1.71794e-18	8.02702e-17	0.702866	0.746357	0.645563	3139	0.996721	0.691506	29.7134	4451.35	8.40119
TMEM50A	-8.76741	-0.390278	1.82824e-18	8.52028e-17	0.815719	0.855061	0.763882	3643	1.19196	0.784794	18.4281	5323.27	8.58003
PPP1R12A	8.76007	0.452077	1.95121e-18	9.06983e-17	0.649575	0.615597	0.694344	2901	0.831266	0.605008	35.0425	3712.43	8.21971
VAT1	8.75934	0.833759	1.96402e-18	9.10588e-17	0.319749	0.26152	0.396471	1428	0.344285	0.295862	68.0251	1537.58	7.33861
NMT2	8.75481	0.830088	2.04439e-18	9.45414e-17	0.330497	0.273336	0.405812	1476	0.372785	0.316842	66.9503	1664.86	7.4181
RBM25	8.7435	0.473101	2.26004e-18	1.04246e-16	0.597179	0.559275	0.64712	2667	0.753581	0.56166	40.2821	3365.49	8.12163
ST6GAL1	-8.73721	-1.69099	2.38948e-18	1.09934e-16	0.168383	0.234344	0.0814738	752	0.174097	0.160499	83.1617	777.516	6.65739
GGT5	-8.7303	-0.554836	2.53988e-18	1.16556e-16	0.57837	0.634502	0.504411	2583	0.731014	0.548707	42.163	3264.71	8.09123
FAM162A	-8.71258	-0.670163	2.9704e-18	1.35966e-16	0.439543	0.500985	0.358588	1963	0.496091	0.402856	56.0457	2215.54	7.7037
SERPINI1	-8.67242	-0.793441	4.23048e-18	1.93153e-16	0.357591	0.41985	0.275558	1597	0.407962	0.342143	64.2409	1821.96	7.50822
SRRM2	8.66982	0.376528	4.32824e-18	1.97116e-16	0.778101	0.74872	0.816814	3475	1.10938	0.746392	22.1899	4954.47	8.50825
ERAP2	-8.64901	-0.731683	5.19495e-18	2.3599e-16	0.399015	0.463174	0.314478	1782	0.458077	0.377118	60.0985	2045.77	7.62402
PPP2CB	8.64591	0.600475	5.33763e-18	2.41861e-16	0.459919	0.40961	0.526207	2054	0.526083	0.422704	54.0081	2349.49	7.76238
PACSIN3	8.64282	0.696785	5.48418e-18	2.47877e-16	0.396104	0.342261	0.467047	1769	0.449021	0.370888	60.3896	2005.33	7.60406
MDFIC	8.64154	0.76708	5.54584e-18	2.50035e-16	0.347962	0.292635	0.420861	1554	0.383	0.324255	65.2038	1710.48	7.44511
IGF2-1	8.60589	0.560908	7.57255e-18	3.40557e-16	0.545678	0.501378	0.604048	2437	0.721985	0.543478	45.4322	3224.39	8.07881
SERTAD1	8.6045	0.446189	7.66516e-18	3.43862e-16	0.684953	0.64356	0.739491	3059	0.992643	0.689462	31.5047	4433.14	8.39709
SLC14A1	-8.6032	-0.388946	7.75255e-18	3.46905e-16	0.771384	0.795983	0.738972	3445	1.15252	0.766638	22.8616	5147.15	8.54639
HSP90B1	8.60292	0.331576	7.77157e-18	3.46905e-16	0.818406	0.804254	0.837052	3655	1.24978	0.810835	18.1594	5581.54	8.6274
CYSTM1	8.58274	0.58513	9.26386e-18	4.12494e-16	0.476041	0.428515	0.538661	2126	0.556985	0.442751	52.3959	2487.49	7.81943
MDH1	-8.56905	-0.703385	1.04347e-17	4.63479e-16	0.409987	0.473021	0.326933	1831	0.45485	0.374903	59.0013	2031.36	7.61695
KLF3	8.54888	0.606116	1.24287e-17	5.50688e-16	0.47313	0.425364	0.536066	2113	0.556449	0.442407	52.687	2485.1	7.81847
DCN	-8.53597	-0.591507	1.38983e-17	6.14293e-16	0.507613	0.566365	0.430202	2267	0.618782	0.481674	49.2387	2763.48	7.92461
ENO3	-8.51509	-1.35707	1.66457e-17	7.3392e-16	0.194581	0.260339	0.10794	869	0.210522	0.191052	80.5419	940.192	6.84715
ABCC9	-8.50714	-0.405281	1.7828e-17	7.84126e-16	0.784595	0.816463	0.742605	3504	1.21926	0.797173	21.5405	5445.2	8.60267
HRAS	8.49863	0.747658	1.91838e-17	8.41702e-16	0.354456	0.300512	0.425532	1583	0.388523	0.328241	64.5544	1735.14	7.45942
PAK2	8.48833	0.49352	2.09621e-17	9.17489e-16	0.558442	0.515951	0.614427	2494	0.678233	0.517741	44.1558	3028.99	8.01631
ECE1	8.48338	0.619393	2.18749e-17	9.55117e-16	0.435289	0.38716	0.498703	1944	0.505464	0.409101	56.4711	2257.4	7.72241
TPM2	8.43513	0.2765	3.30832e-17	1.441e-15	0.933945	0.927531	0.942398	4171	1.73992	1.00793	6.60546	7770.49	8.95822
IGFBP7	-8.42389	-0.127821	3.6417e-17	1.58238e-15	0.999776	1	0.999481	4465	4.21467	1.65148	0.0223914	18822.7	9.84287
ID2	-8.42304	-0.520664	3.66839e-17	1.59014e-15	0.635916	0.684521	0.571873	2840	0.942074	0.663756	36.4084	4207.3	8.34481
RHEB	8.40872	0.481876	4.14499e-17	1.79241e-15	0.562696	0.523434	0.614427	2513	0.671722	0.513854	43.7304	2999.91	8.00667
AC007406.3	-8.39662	-1.56919	4.59513e-17	1.9823e-15	0.168607	0.232375	0.0845874	753	0.174207	0.160593	83.1393	778.007	6.65802
ARHGAP42	8.38795	1.05482	4.94691e-17	2.12894e-15	0.237125	0.178023	0.314997	1059	0.255177	0.227277	76.2875	1139.62	7.03933
IRF1	8.38038	0.403478	5.27562e-17	2.26499e-15	0.752575	0.722725	0.791905	3361	1.18906	0.783472	24.7425	5310.34	8.5776
CDC42EP3	-8.3794	-0.93278	5.31992e-17	2.27857e-15	0.293999	0.356046	0.212247	1313	0.321566	0.278817	70.6001	1436.11	7.27039
RPL3	8.37778	0.141652	5.39349e-17	2.3046e-15	0.997761	0.997637	0.997924	4456	3.10241	1.41157	0.223914	13855.4	9.5365
ITGB1	8.35292	0.161894	6.6596e-17	2.83885e-15	0.99597	0.995668	0.996367	4448	2.56288	1.27057	0.403045	11445.8	9.34547
CNGA1	8.31906	0.70525	8.86635e-17	3.77061e-15	0.384908	0.337141	0.447846	1719	0.454406	0.374597	61.5092	2029.38	7.61598
RASIP1	-8.3104	-0.571774	9.53783e-17	4.04661e-15	0.502911	0.562032	0.425013	2246	0.5884	0.462727	49.7089	2627.79	7.87428
MAP3K6	8.30241	1.19929	1.02019e-16	4.31816e-15	0.198388	0.138243	0.277634	886	0.208412	0.189307	80.1612	930.767	6.83708
PTMS	8.29594	0.213272	1.07726e-16	4.54901e-15	0.972906	0.970067	0.976648	4345	2.00725	1.10103	2.70936	8964.37	9.10112
HMCN1	-8.29368	-0.83117	1.09795e-16	4.62551e-15	0.331169	0.390705	0.252724	1479	0.375963	0.319153	66.8831	1679.05	7.42658
ANXA5	8.29107	0.250118	1.12234e-16	4.71722e-15	0.911106	0.904687	0.919564	4069	1.53762	0.931227	8.88939	6867.02	8.83463
LDHA	8.27994	0.379556	1.23237e-16	5.16762e-15	0.706449	0.683734	0.736378	3155	0.962441	0.674189	29.3551	4298.26	8.3662
DIAPH1	8.26287	1.4557	1.42211e-16	5.94938e-15	0.164353	0.104372	0.243383	734	0.174534	0.160871	83.5647	779.468	6.65989
BZW1	8.25018	0.424307	1.58154e-16	6.601e-15	0.622705	0.593147	0.66165	2781	0.788334	0.581285	37.7295	3520.7	8.1667
PXDN	-8.23768	-0.864184	1.75581e-16	7.31141e-15	0.312136	0.371406	0.234043	1394	0.346506	0.297513	68.7864	1547.5	7.34504
PGRMC1	-8.23308	-0.451602	1.82466e-16	7.58055e-15	0.64129	0.692399	0.573949	2864	0.806374	0.591322	35.871	3601.27	8.18932
PPP3CA	-8.224	-0.773525	1.96832e-16	8.15855e-15	0.353336	0.411186	0.277115	1578	0.396745	0.334145	64.6664	1771.86	7.48035
DYNC1I2	8.21813	0.379819	2.06707e-16	8.54815e-15	0.736453	0.706577	0.775817	3289	1.01307	0.699659	26.3547	4524.36	8.41745
DTX3	-8.2178	-0.870805	2.07273e-16	8.5519e-15	0.306314	0.369043	0.223664	1368	0.335168	0.289057	69.3686	1496.86	7.31179
PTGER3	8.19857	1.38377	2.43258e-16	1.00137e-14	0.173533	0.114612	0.251168	775	0.185496	0.170162	82.6467	828.427	6.72074
TECR	-8.18899	-0.558326	2.6343e-16	1.08193e-14	0.508733	0.561638	0.439024	2272	0.596511	0.46782	49.1267	2664.02	7.88797
RPL10	8.16849	0.114478	3.12284e-16	1.27965e-14	1	1	1	4466	3.82325	1.57345	0	17074.6	9.74541
RPL23A	-8.15454	-0.165696	3.50501e-16	1.43299e-14	0.995746	0.997637	0.993254	4447	2.63363	1.29023	0.425437	11761.8	9.3727
GIMAP4	8.14107	0.363698	3.91799e-16	1.5982e-14	0.746977	0.723119	0.778412	3336	1.06136	0.723367	25.3023	4740.04	8.46401
PCDH12	-8.13626	-1.09065	4.07693e-16	1.65927e-14	0.23914	0.300118	0.158796	1068	0.258576	0.229981	76.086	1154.8	7.05255
NDUFB2	8.10316	0.291346	5.3551e-16	2.17456e-14	0.855799	0.840882	0.875454	3822	1.30056	0.833154	14.4201	5808.32	8.66722
SNU13	8.10019	0.377183	5.4872e-16	2.2199e-14	0.687192	0.661678	0.72081	3069	0.895059	0.63925	31.2808	3997.33	8.29363
HLF	-8.1001	-2.16867	5.49143e-16	2.2199e-14	0.126735	0.187869	0.0461858	566	0.130269	0.122456	87.3265	581.781	6.36781
SERPING1	-8.09677	-0.404862	5.64367e-16	2.27632e-14	0.743842	0.783379	0.691749	3322	1.02364	0.704897	25.6158	4571.57	8.42783
COL6A3	-8.08427	-1.30341	6.25371e-16	2.51673e-14	0.196597	0.257188	0.116762	878	0.206598	0.187805	80.3403	922.665	6.82835
EBF1	-8.07835	-0.818781	6.56466e-16	2.63597e-14	0.320869	0.379677	0.243383	1433	0.353641	0.302798	67.9131	1579.36	7.36541
CAVIN1	8.06844	0.228385	7.12005e-16	2.85262e-14	0.9691	0.962584	0.977686	4328	1.97658	1.09077	3.09001	8827.4	9.08573
CD58	8.06345	1.04686	7.41699e-16	2.96498e-14	0.220779	0.16345	0.296316	986	0.232445	0.209	77.9221	1038.1	6.94611
PDZD2	-8.06265	-1.2255	7.4655e-16	2.97776e-14	0.206001	0.267034	0.125584	920	0.216502	0.195979	79.3999	966.897	6.87513
CD81	8.01763	0.158369	1.07805e-15	4.29049e-14	0.99373	0.994092	0.993254	4438	2.3883	1.22033	0.626959	10666.2	9.27492
UQCR10	-8.01376	-0.434593	1.1125e-15	4.41783e-14	0.680027	0.730209	0.613908	3037	0.877593	0.629991	31.9973	3919.33	8.27393
CD151	-7.9961	-0.255893	1.28426e-15	5.08867e-14	0.946932	0.958645	0.9315	4229	1.72347	1.00191	5.30676	7697.02	8.94872
WDR1	7.99157	0.64417	1.33227e-15	5.2673e-14	0.395432	0.345805	0.46082	1766	0.441185	0.365465	60.4568	1970.33	7.58646
TPM3	7.98651	0.341165	1.3881e-15	5.47598e-14	0.738245	0.715242	0.768552	3297	1.02165	0.703913	26.1755	4562.68	8.42589
LY6K	7.98367	0.908519	1.42051e-15	5.59158e-14	0.261308	0.205199	0.335236	1167	0.286636	0.252031	73.8692	1280.12	7.15549
STAT3	7.98037	0.375182	1.45891e-15	5.73022e-14	0.748992	0.718787	0.788791	3345	1.08954	0.736943	25.1008	4865.88	8.49021
THBD	7.94826	0.957452	1.8915e-15	7.41311e-14	0.25571	0.199685	0.329528	1142	0.297142	0.260163	74.429	1327.04	7.19146
SCP2	-7.94418	-0.538908	1.95476e-15	7.64438e-14	0.523511	0.578574	0.45096	2338	0.615247	0.479488	47.6489	2747.69	7.91888
LRRFIP2	7.94098	0.755085	2.00584e-15	7.82711e-14	0.321988	0.269397	0.391282	1438	0.349795	0.299953	67.8012	1562.18	7.35448
VWA1	7.93337	0.542895	2.1328e-15	8.30454e-14	0.486789	0.448602	0.537104	2174	0.58608	0.461266	51.3211	2617.43	7.87033
OAZ1	7.91872	0.223339	2.39961e-15	9.32325e-14	0.931706	0.925561	0.939803	4161	1.64757	0.973644	6.82938	7358.06	8.90369
HEBP2	7.91295	0.521484	2.51365e-15	9.74528e-14	0.490596	0.447026	0.548002	2191	0.569513	0.450765	50.9404	2543.44	7.84167
NDUFB5	-7.90558	-0.544554	2.66693e-15	1.03173e-13	0.508733	0.560851	0.440062	2272	0.587389	0.462091	49.1267	2623.28	7.87256
NDRG1	7.89071	0.514511	3.00471e-15	1.15991e-13	0.51545	0.478535	0.564089	2302	0.615084	0.479387	48.455	2746.97	7.91862
H2AFJ	7.88778	0.462462	3.07606e-15	1.18491e-13	0.559561	0.523041	0.60768	2499	0.687202	0.523071	44.0439	3069.04	8.02945
AOC3	-7.88523	-0.649443	3.13963e-15	1.20681e-13	0.409315	0.466719	0.333679	1828	0.460246	0.378605	59.0685	2055.46	7.62874
ZFP36L2	-7.86699	-0.354206	3.63289e-15	1.39343e-13	0.829825	0.853092	0.79917	3706	1.36832	0.862182	17.0175	6110.93	8.718
UTRN	-7.8584	-0.394674	3.89078e-15	1.48918e-13	0.783699	0.818039	0.738454	3500	1.21027	0.793113	21.6301	5405.05	8.59527
RBP7	-7.84531	-0.410255	4.31882e-15	1.64708e-13	0.704881	0.739267	0.659574	3148	0.996467	0.691379	29.5119	4450.22	8.40093
LMCD1	7.84523	0.654969	4.32165e-15	1.64708e-13	0.382669	0.335565	0.444733	1709	0.440614	0.36507	61.7331	1967.78	7.58517
TXN	7.84177	0.299734	4.4423e-15	1.68948e-13	0.801388	0.784955	0.823041	3579	1.1604	0.770292	19.8612	5182.33	8.5532
TPD52L1	-7.83184	-0.715884	4.80791e-15	1.82467e-13	0.354456	0.412761	0.277634	1583	0.394155	0.332288	64.5544	1760.29	7.4738
PDLIM2	-7.83042	-0.719679	4.86244e-15	1.84148e-13	0.360278	0.416306	0.286456	1609	0.39638	0.333883	63.9722	1770.23	7.47943
FZD4	-7.81581	-0.580069	5.46107e-15	2.06385e-13	0.468652	0.521465	0.399066	2093	0.550458	0.438551	53.1348	2458.35	7.80765
RCN2	-7.79574	-0.607528	6.40319e-15	2.41482e-13	0.432154	0.491926	0.353399	1930	0.483952	0.394708	56.7846	2161.33	7.67894
EPB41L1	-7.76452	-0.713072	8.19569e-15	3.08436e-13	0.37013	0.424183	0.29891	1653	0.412694	0.345499	62.987	1843.09	7.51974
JCAD	-7.75941	-0.556853	8.53261e-15	3.20445e-13	0.481415	0.537613	0.407369	2150	0.568149	0.449896	51.8585	2537.35	7.83927
ITM2B	-7.75566	-0.144826	8.78853e-15	3.29369e-13	0.99597	0.996061	0.995848	4448	2.58964	1.27805	0.403045	11565.3	9.35585
RPS15	7.75241	0.115003	9.01615e-15	3.37197e-13	0.99888	0.999212	0.998443	4461	3.01146	1.38915	0.111957	13449.2	9.50675
CDC42	7.73326	0.2325	1.04828e-14	3.91234e-13	0.921182	0.914927	0.929424	4114	1.60861	0.958817	7.88177	7184.05	8.87976
CDV3	7.72745	0.509782	1.09724e-14	4.08661e-13	0.48567	0.4423	0.542813	2169	0.566295	0.448713	51.433	2529.07	7.836
SRSF3	-7.71203	-0.263143	1.23833e-14	4.60253e-13	0.925884	0.936983	0.911261	4135	1.71667	0.999408	7.41155	7666.67	8.94477
APLNR	-7.68432	-0.594498	1.53811e-14	5.70495e-13	0.453874	0.504923	0.386611	2027	0.538743	0.430966	54.6126	2406.02	7.78615
ARID5A	7.68252	1.24582	1.55993e-14	5.774e-13	0.182938	0.128397	0.2548	817	0.19206	0.175682	81.7062	857.738	6.75546
CAV2	-7.68113	-0.281328	1.57686e-14	5.82468e-13	0.894313	0.911382	0.871821	3994	1.48745	0.911257	10.5687	6642.94	8.80146
CDKN1A	7.63603	0.809385	2.24027e-14	8.25823e-13	0.299149	0.249705	0.364297	1336	0.346712	0.297666	70.0851	1548.42	7.34563
FCN3	7.63169	1.66648	2.31692e-14	8.52331e-13	0.134572	0.079165	0.207577	601	0.149518	0.139343	86.5428	667.748	6.50541
CD74	-7.62849	-0.222801	2.37512e-14	8.71959e-13	0.981191	0.986215	0.974572	4382	2.41084	1.22696	1.88088	10766.8	9.28432
RAB2A	7.61658	0.339119	2.60488e-14	9.54361e-13	0.70936	0.687278	0.738454	3168	0.934255	0.659722	29.064	4172.38	8.33648
SLK	7.60791	0.66225	2.78566e-14	1.01852e-12	0.354232	0.30642	0.417229	1582	0.393987	0.332168	64.5768	1759.55	7.47338
CAST	7.60237	0.369631	2.90762e-14	1.06096e-12	0.672638	0.644742	0.709393	3004	0.891039	0.637126	32.7362	3979.38	8.28913
TNRC6B	-7.59957	-0.592687	2.97123e-14	1.08197e-12	0.44335	0.492714	0.378308	1980	0.520685	0.419161	55.665	2325.38	7.75207
REX1BD	-7.59691	-0.476867	3.03291e-14	1.1022e-12	0.56807	0.615203	0.505968	2537	0.685234	0.521904	43.193	3060.25	8.02658
SUMO2	-7.59357	-0.231002	3.11213e-14	1.12871e-12	0.948948	0.960221	0.934094	4238	1.73216	1.00509	5.10524	7735.81	8.95374
NREP	-7.59164	-0.886924	3.15893e-14	1.14338e-12	0.267801	0.325325	0.192008	1196	0.284375	0.250272	73.2199	1270.02	7.14757
CEP85L	7.5854	0.737962	3.31457e-14	1.1973e-12	0.31236	0.262702	0.377789	1395	0.342916	0.294843	68.764	1531.46	7.33463
RRBP1	7.58459	0.459428	3.3353e-14	1.20238e-12	0.545902	0.511225	0.591593	2438	0.664567	0.509565	45.4098	2967.96	7.99597
PLK2	7.57168	0.560014	3.6842e-14	1.3255e-12	0.459024	0.417487	0.513752	2050	0.5638	0.447119	54.0976	2517.93	7.83159
RPS11	7.5671	0.138461	3.81642e-14	1.37033e-12	0.988356	0.98976	0.986508	4414	2.39122	1.22119	1.16435	10679.2	9.27615
MYL3	-7.56388	-1.61378	3.9122e-14	1.40192e-12	0.149127	0.20638	0.0736897	666	0.1587	0.147298	85.0873	708.753	6.56492
PGM5	-7.55746	-0.754444	4.11017e-14	1.46994e-12	0.321093	0.378102	0.245978	1434	0.35265	0.302066	67.8907	1574.94	7.3626
RAB11A	7.5553	0.459373	4.17883e-14	1.48964e-12	0.540081	0.507286	0.58329	2412	0.65576	0.50426	45.9919	2928.63	7.98263
CYR61	7.55521	0.307012	4.18184e-14	1.48964e-12	0.871921	0.857424	0.891022	3894	1.5733	0.945188	12.8079	7026.34	8.85756
FLT1	-7.51881	-0.256985	5.52777e-14	1.9652e-12	0.928348	0.936195	0.918007	4146	1.78183	1.02311	7.16525	7957.64	8.98201
HCFC1R1	-7.4946	-0.746571	6.64992e-14	2.35948e-12	0.321764	0.378495	0.247016	1437	0.356097	0.30461	67.8236	1590.33	7.37232
RPLP2	7.4943	0.147353	6.66538e-14	2.36031e-12	0.99597	0.995274	0.996886	4448	2.72257	1.31441	0.403045	12159	9.40591
JUN	-7.47262	-0.121108	7.86112e-14	2.77827e-12	0.993283	0.990547	0.996886	4436	3.64595	1.536	0.671742	16282.8	9.69793
NDUFB7	-7.46623	-0.307278	8.25269e-14	2.91093e-12	0.865204	0.88972	0.832901	3864	1.32148	0.842204	13.4796	5901.72	8.68317
EEF1B2	7.45327	0.262485	9.10553e-14	3.20547e-12	0.903717	0.888539	0.923716	4036	1.53846	0.931559	9.6283	6870.78	8.83518
CAT	-7.42602	-0.633047	1.11916e-13	3.93215e-12	0.398343	0.451359	0.32849	1779	0.44892	0.370819	60.1657	2004.88	7.60384
COX8A	-7.40526	-0.364893	1.30897e-13	4.59007e-12	0.737573	0.774714	0.688635	3294	1.00288	0.694585	26.2427	4478.85	8.40734
ISG15	-7.399	-0.463844	1.37213e-13	4.8022e-12	0.628303	0.674675	0.567203	2806	0.891233	0.637229	37.1697	3980.25	8.28935
C2CD4B	7.38224	0.621182	1.55654e-13	5.43702e-12	0.384908	0.341079	0.442657	1719	0.457383	0.376642	61.5092	2042.67	7.6225
SCARF1	-7.36908	-0.920562	1.71812e-13	5.9898e-12	0.245634	0.301694	0.17177	1097	0.258926	0.230259	75.4366	1156.36	7.0539
ATP1B2	-7.3569	-0.820851	1.88224e-13	6.54923e-12	0.278997	0.334777	0.205501	1246	0.304669	0.265949	72.1003	1360.65	7.21645
NDUFA13	-7.35485	-0.405357	1.91135e-13	6.63771e-12	0.657635	0.697913	0.604567	2937	0.83114	0.604939	34.2365	3711.87	8.21956
CTNNA1	7.35299	0.397176	1.93819e-13	6.71794e-12	0.6133	0.580544	0.656461	2739	0.771633	0.571902	38.67	3446.11	8.14529
ARHGAP26	7.34184	0.927412	2.1068e-13	7.28833e-12	0.234886	0.183537	0.302543	1049	0.252405	0.225066	76.5114	1127.24	7.02842
TMBIM1	7.33926	0.791905	2.14777e-13	7.4158e-12	0.27631	0.227255	0.340944	1234	0.292244	0.25638	72.369	1305.16	7.17485
TMOD3	-7.29909	-0.453676	2.89729e-13	9.98454e-12	0.580833	0.628988	0.517385	2594	0.720297	0.542497	41.9167	3216.85	8.07647
CNN3	7.27554	0.449394	3.45045e-13	1.18681e-11	0.535378	0.498228	0.584328	2391	0.646053	0.49838	46.4622	2885.27	7.96772
CLTB	7.27359	0.25875	3.50052e-13	1.20173e-11	0.842812	0.82946	0.860405	3764	1.28109	0.824655	15.7188	5721.37	8.65214
RSRC2	7.27111	0.326989	3.5655e-13	1.22171e-11	0.716077	0.696337	0.742086	3198	0.975066	0.680602	28.3923	4354.65	8.37923
EIF1AX	7.27044	0.376634	3.58317e-13	1.22543e-11	0.615764	0.588814	0.651271	2750	0.773403	0.5729	38.4236	3454.02	8.14758
BBX	-7.25672	-0.563142	3.96587e-13	1.35374e-11	0.424093	0.473809	0.358588	1894	0.490995	0.399444	57.5907	2192.78	7.69338
TM4SF1	7.23233	0.242211	4.74783e-13	1.61759e-11	0.953874	0.947223	0.962636	4260	1.99777	1.09787	4.61263	8922.06	9.09639
DWORF	-7.22642	-1.61691	4.9588e-13	1.68627e-11	0.139946	0.195746	0.0664245	625	0.147871	0.137909	86.0054	660.391	6.49435
EZR	7.20749	0.624981	5.69925e-13	1.93441e-11	0.35356	0.307208	0.414634	1579	0.39717	0.334449	64.644	1773.76	7.48142
NME3	-7.19473	-0.474887	6.25838e-13	2.12019e-11	0.53202	0.581331	0.467047	2376	0.636397	0.492497	46.798	2842.15	7.95267
OPTN	7.17911	0.488585	7.01646e-13	2.37254e-11	0.476265	0.435998	0.52932	2127	0.556581	0.442492	52.3735	2485.69	7.81871
PPIC	-7.16896	-0.395831	7.55717e-13	2.55058e-11	0.667264	0.706971	0.614946	2980	0.868903	0.625352	33.2736	3880.52	8.26398
TBCD	7.16134	0.545987	7.98918e-13	2.69133e-11	0.422302	0.384797	0.471718	1886	0.488122	0.397515	57.7698	2179.95	7.68752
GSN	7.15324	0.163455	8.47501e-13	2.84966e-11	0.989924	0.989366	0.990659	4421	2.29758	1.19319	1.00761	10261	9.2362
GPR146	-7.15193	-1.61585	8.55644e-13	2.87168e-11	0.140618	0.194565	0.0695381	628	0.143928	0.134468	85.9382	642.78	6.46736
NDUFB3	-7.13861	-0.549135	9.42782e-13	3.15823e-11	0.438424	0.488775	0.372081	1958	0.495531	0.402481	56.1576	2213.04	7.70257
ITGA1	-7.13302	-0.302069	9.8188e-13	3.28309e-11	0.888267	0.910595	0.858848	3967	1.53211	0.929052	11.1733	6842.39	8.83104
NDRG2	-7.12392	-0.310255	1.049e-12	3.50102e-11	0.845499	0.87436	0.807473	3776	1.29787	0.831982	15.4501	5796.29	8.66514
C2orf40	-7.12072	-0.624071	1.07364e-12	3.5766e-11	0.390506	0.443088	0.321225	1744	0.465411	0.382136	60.9494	2078.52	7.63989
GSTK1	-7.11239	-0.503419	1.14049e-12	3.7923e-11	0.489924	0.543521	0.419305	2188	0.575199	0.454382	51.0076	2568.84	7.8516
CHMP5	-7.08649	-0.392583	1.37559e-12	4.56559e-11	0.653605	0.697125	0.596264	2919	0.833183	0.606054	34.6395	3720.99	8.22202
NCOR2	7.08235	0.802171	1.41729e-12	4.69532e-11	0.272503	0.226073	0.333679	1217	0.293604	0.257432	72.7497	1311.24	7.17949
DRD4	7.07975	0.392484	1.44414e-12	4.7755e-11	0.636364	0.593541	0.692787	2842	0.893173	0.638254	36.3636	3988.91	8.29152
NOTCH1	-7.07687	-0.707987	1.47449e-12	4.86689e-11	0.316167	0.367861	0.248054	1412	0.341987	0.294151	68.3833	1527.31	7.33192
AGAP2	-7.07474	-0.908003	1.49734e-12	4.93326e-11	0.242947	0.296573	0.172289	1085	0.261326	0.232163	75.7053	1167.08	7.06312
ANP32B	7.0736	0.365773	1.50966e-12	4.96475e-11	0.611509	0.581725	0.650752	2731	0.765599	0.56849	38.8491	3419.17	8.13744
LBR	-7.06395	-0.575963	1.6184e-12	5.31267e-11	0.418271	0.470264	0.349766	1868	0.477907	0.390627	58.1729	2134.33	7.66638
PA2G4	7.06279	0.385	1.63197e-12	5.34747e-11	0.621585	0.588027	0.665802	2776	0.795766	0.585431	37.8415	3553.89	8.17608
CD79B	-7.059	-0.714952	1.67704e-12	5.48512e-11	0.336991	0.385585	0.272963	1505	0.3798	0.321939	66.3009	1696.19	7.43673
SNRPB	7.05613	0.319472	1.71203e-12	5.58941e-11	0.694805	0.675857	0.719772	3103	0.898395	0.641009	30.5195	4012.23	8.29735
CARHSP1	7.05522	0.445304	1.72332e-12	5.61607e-11	0.536498	0.501378	0.582771	2396	0.649447	0.50044	46.3502	2900.43	7.97296
EIF2S2	7.03474	0.354585	1.99637e-12	6.49415e-11	0.658979	0.630957	0.6959	2943	0.867397	0.624545	34.1021	3873.8	8.26225
CDH5	-7.01406	-0.298115	2.31502e-12	7.51714e-11	0.823332	0.845609	0.79398	3677	1.27085	0.820156	17.6668	5675.64	8.64411
TMBIM4	-7.01206	-0.39062	2.34843e-12	7.61186e-11	0.655396	0.697519	0.599896	2927	0.833057	0.605985	34.4604	3720.43	8.22186
ALKBH7	-7.0117	-0.545513	2.35433e-12	7.61729e-11	0.428571	0.48208	0.35807	1914	0.479706	0.391843	57.1429	2142.37	7.67013
GTF2I	-7.0059	-0.497105	2.45396e-12	7.92536e-11	0.486789	0.535644	0.422418	2174	0.569175	0.45055	51.3211	2541.94	7.84107
EIF4A2	-7.00321	-0.314289	2.50164e-12	8.06488e-11	0.828706	0.859	0.788791	3701	1.26761	0.818728	17.1294	5661.16	8.64156
BTN3A2	-7.00145	-0.727991	2.53323e-12	8.1521e-11	0.300717	0.353683	0.230929	1343	0.326114	0.282253	69.9283	1456.42	7.28443
ROCK2	6.99311	0.436831	2.68858e-12	8.63658e-11	0.535155	0.498622	0.58329	2390	0.652	0.501987	46.4845	2911.83	7.97688
TMED9	6.97888	0.410004	2.97552e-12	9.5413e-11	0.540081	0.508468	0.581733	2412	0.634043	0.491057	45.9919	2831.64	7.94896
TRAPPC1	-6.97529	-0.592257	3.0524e-12	9.77039e-11	0.388939	0.440331	0.321225	1737	0.429224	0.357131	61.1061	1916.91	7.55899
TAOK3	6.95782	0.691873	3.45574e-12	1.10418e-10	0.306538	0.259551	0.368448	1369	0.331929	0.286628	69.3462	1482.4	7.30209
MTPN	6.95329	0.366778	3.5687e-12	1.13825e-10	0.595611	0.564789	0.636222	2660	0.723162	0.544161	40.4389	3229.64	8.08044
TEF	-6.94588	-1.68106	3.761e-12	1.19746e-10	0.133677	0.186688	0.0638298	597	0.135347	0.126939	86.6323	604.461	6.40599
HPCAL1	6.94024	0.588997	3.91446e-12	1.24412e-10	0.367443	0.326506	0.42138	1641	0.403373	0.338879	63.2557	1801.47	7.49691
MTDH	6.93787	0.327279	3.98058e-12	1.2629e-10	0.70712	0.680189	0.742605	3158	0.953568	0.669658	29.288	4258.64	8.35694
ITM2C	-6.93708	-0.320589	4.00275e-12	1.2677e-10	0.818406	0.848365	0.778931	3655	1.21214	0.79396	18.1594	5413.41	8.59682
NDUFA11	-6.93023	-0.34239	4.20156e-12	1.32833e-10	0.714286	0.748326	0.669434	3190	0.940187	0.662784	28.5714	4198.87	8.34281
PELO	6.92271	0.56615	4.43088e-12	1.39837e-10	0.390058	0.347775	0.445771	1742	0.445623	0.36854	60.9942	1990.15	7.59647
AGPAT2	6.91783	0.847463	4.58598e-12	1.44479e-10	0.245634	0.198503	0.307732	1097	0.258438	0.229872	75.4366	1154.19	7.05202
CD59	6.90776	0.154718	4.92369e-12	1.54847e-10	0.989028	0.988972	0.989102	4417	2.33065	1.20317	1.09718	10408.7	9.25049
HLA-DRA	-6.90182	-0.226237	5.13408e-12	1.61181e-10	0.945813	0.94998	0.940322	4224	2.00807	1.1013	5.41872	8968.06	9.10154
FAU	6.8954	0.105901	5.3714e-12	1.68338e-10	0.997089	0.996849	0.997405	4453	2.97149	1.37914	0.291088	13270.7	9.49339
HNRNPR	6.89492	0.386535	5.38958e-12	1.68614e-10	0.556874	0.523828	0.600415	2487	0.67635	0.516619	44.3126	3020.58	8.01354
IGFBP5	-6.88382	-0.415262	5.82672e-12	1.81974e-10	0.748768	0.776684	0.711988	3344	1.2407	0.806787	25.1232	5540.95	8.6201
NUDT4	-6.88296	-0.578004	5.8623e-12	1.82768e-10	0.38961	0.439149	0.324338	1740	0.440162	0.364755	61.039	1965.76	7.58414
PDGFB	-6.88181	-0.529352	5.90976e-12	1.83929e-10	0.453202	0.499409	0.39232	2024	0.527608	0.423703	54.6798	2356.3	7.76527
ARHGDIB	-6.8597	-0.259278	6.90053e-12	2.14393e-10	0.909539	0.927531	0.885833	4062	1.53834	0.931509	9.04613	6870.21	8.8351
THRAP3	6.84484	0.390835	7.65593e-12	2.37453e-10	0.550605	0.518708	0.592631	2459	0.66434	0.509429	44.9395	2966.94	7.99562
NTN4	6.82838	0.827851	8.58771e-12	2.65894e-10	0.245186	0.197322	0.308251	1095	0.265083	0.235138	75.4814	1183.86	7.07738
CDC42EP5	6.82409	0.845503	8.84814e-12	2.73487e-10	0.243395	0.197322	0.3041	1087	0.260391	0.231422	75.6605	1162.91	7.05954
PGK1	6.80813	0.362711	9.88783e-12	3.05098e-10	0.619122	0.591571	0.655423	2765	0.771256	0.571689	38.0878	3444.43	8.1448
HLA-DMA	-6.79756	-0.466768	1.06407e-11	3.27313e-10	0.526198	0.573848	0.463415	2350	0.647234	0.499097	47.3802	2890.55	7.96955
BTNL9	-6.79751	-0.346707	1.06442e-11	3.27313e-10	0.772056	0.80386	0.73015	3448	1.17083	0.775112	22.7944	5228.95	8.56216
RNF125	6.79333	0.836272	1.09575e-11	3.36374e-10	0.24429	0.197322	0.306175	1091	0.260849	0.231786	75.571	1164.95	7.06129
PLAGL1	-6.77505	-1.36189	1.24362e-11	3.81115e-10	0.158307	0.208744	0.0918526	707	0.165499	0.153149	84.1693	739.118	6.60681
RAPGEF1	-6.77279	-0.467121	1.26322e-11	3.86463e-10	0.510076	0.560457	0.443695	2278	0.612425	0.477739	48.9924	2735.09	7.91429
HBEGF	6.76755	0.793402	1.30978e-11	4.00029e-10	0.266458	0.221741	0.325376	1190	0.297977	0.260807	73.3542	1330.76	7.19426
ESYT2	6.7615	0.711682	1.36574e-11	4.16412e-10	0.29579	0.25128	0.354437	1321	0.321719	0.278933	70.421	1436.8	7.27087
COX17	6.75073	0.295238	1.47104e-11	4.47759e-10	0.767353	0.744388	0.797613	3427	1.08789	0.736153	23.2647	4858.51	8.48869
IFI27	6.74772	0.162054	1.50188e-11	4.56375e-10	0.997537	0.996849	0.998443	4455	3.1677	1.42736	0.246305	14146.9	9.55732
CBX7	-6.74649	-1.163	1.51467e-11	4.59483e-10	0.178459	0.230012	0.110535	797	0.18492	0.169675	82.1541	825.853	6.71763
OCIAD1	-6.74611	-0.404183	1.51858e-11	4.59896e-10	0.615092	0.660496	0.555267	2747	0.756567	0.563361	38.4908	3378.83	8.12558
TBX2-AS1	-6.73823	-0.827889	1.6033e-11	4.84735e-10	0.250336	0.300906	0.183705	1118	0.269428	0.238567	74.9664	1203.27	7.09363
RIMKLB	6.73642	0.957437	1.62332e-11	4.89966e-10	0.213614	0.167783	0.274001	954	0.226942	0.204525	78.6386	1013.52	6.92217
NDUFB10	-6.72662	-0.293119	1.73652e-11	5.23255e-10	0.819973	0.847972	0.783083	3662	1.17926	0.778986	18.0027	5266.58	8.56933
WFS1	-6.72349	-1.39582	1.77423e-11	5.33724e-10	0.152262	0.20323	0.0851064	680	0.156756	0.145619	84.7738	700.072	6.55261
DDX46	6.71696	0.403263	1.8555e-11	5.5724e-10	0.55665	0.522253	0.601972	2486	0.683571	0.520917	44.335	3052.83	8.02415
RPS19	6.697	0.117567	2.12742e-11	6.37837e-10	0.997985	0.998818	0.996886	4457	2.87889	1.35555	0.201523	12857.1	9.46173
RIPOR3	-6.68535	-1.18516	2.30368e-11	6.89531e-10	0.174429	0.225286	0.107421	779	0.181748	0.166995	82.5571	811.689	6.70035
KLF10	6.68191	0.429178	2.35849e-11	7.04766e-10	0.502911	0.473021	0.542294	2246	0.603865	0.472416	49.7089	2696.86	7.90021
NR2F2	-6.67722	-0.266119	2.43513e-11	7.26459e-10	0.905956	0.92438	0.881681	4046	1.61014	0.959402	9.40439	7190.86	8.88071
FGD5	6.67351	0.806259	2.49759e-11	7.43859e-10	0.243842	0.197716	0.304619	1089	0.254006	0.226343	75.6158	1134.39	7.03473
SCN4B	-6.6605	-0.60917	2.7289e-11	8.11408e-10	0.344156	0.395037	0.277115	1537	0.384216	0.325134	65.5844	1715.91	7.44828
GABARAPL1	6.65333	0.474142	2.86527e-11	8.50551e-10	0.447156	0.411973	0.493513	1997	0.508346	0.411013	55.2844	2270.27	7.7281
ISYNA1	-6.65256	-0.469471	2.88037e-11	8.53625e-10	0.504254	0.552974	0.440062	2252	0.606302	0.473935	49.5746	2707.75	7.90424
NSRP1	6.64814	0.465073	2.96813e-11	8.78185e-10	0.459919	0.419456	0.513233	2054	0.550299	0.438448	54.0081	2457.63	7.80736
USP22	-6.64503	-0.759661	3.03161e-11	8.95496e-10	0.276086	0.326506	0.209652	1233	0.298324	0.261074	72.3914	1332.31	7.19542
CCDC115	-6.63742	-0.831901	3.19214e-11	9.41367e-10	0.242275	0.293816	0.174364	1082	0.250997	0.223941	75.7725	1120.95	7.02283
RTL8C	6.62969	0.589733	3.36391e-11	9.90398e-10	0.347291	0.306026	0.401661	1551	0.382968	0.324232	65.2709	1710.33	7.44503
CD55	6.61555	0.864667	3.70174e-11	1.08808e-09	0.221899	0.17566	0.282823	991	0.230554	0.207465	77.8101	1029.66	6.93795
TBCA	-6.61005	-0.373782	3.84178e-11	1.1274e-09	0.673981	0.718787	0.614946	3010	0.878321	0.630378	32.6019	3922.58	8.27476
HES4	6.60802	0.397953	3.89504e-11	1.14117e-09	0.575683	0.548641	0.611313	2571	0.733453	0.550115	42.4317	3275.6	8.09456
TMEM59	-6.60635	-0.249585	3.93904e-11	1.15219e-09	0.8867	0.905081	0.862481	3960	1.39878	0.874959	11.33	6246.93	8.74001
IRF2BP2	-6.6043	-0.552869	3.99394e-11	1.16635e-09	0.390282	0.438755	0.326414	1743	0.438113	0.363332	60.9718	1956.61	7.57948
HSPA12B	6.59564	0.511644	4.23414e-11	1.23449e-09	0.407747	0.373375	0.453036	1821	0.461249	0.379291	59.2253	2059.94	7.63092
AVPR1A	-6.59172	-0.871262	4.34762e-11	1.26552e-09	0.238916	0.288302	0.173845	1067	0.257568	0.229179	76.1084	1150.3	7.04865
PSMD2	6.58901	0.503315	4.42761e-11	1.28672e-09	0.398567	0.360378	0.448884	1780	0.441691	0.365817	60.1433	1972.59	7.58761
AFAP1L1	-6.5808	-0.65122	4.67924e-11	1.35766e-09	0.333856	0.382828	0.269331	1491	0.373471	0.317341	66.6144	1667.92	7.41993
PTP4A2	6.57604	0.357533	4.83132e-11	1.39953e-09	0.575235	0.547853	0.611313	2569	0.708265	0.535478	42.4765	3163.11	8.05963
UQCRB	-6.57577	-0.228154	4.84008e-11	1.39981e-09	0.924541	0.93974	0.904515	4129	1.66182	0.979011	7.5459	7421.7	8.9123
ERF	-6.56659	-0.888609	5.14811e-11	1.48651e-09	0.228616	0.278062	0.163467	1021	0.240938	0.215867	77.1384	1076.03	6.98196
CFD	-6.56538	-0.423425	5.18998e-11	1.49619e-09	0.561576	0.60575	0.503373	2508	0.696535	0.528588	43.8424	3110.72	8.04293
IRF7	6.56514	0.63858	5.19856e-11	1.49627e-09	0.339901	0.298149	0.394914	1518	0.385832	0.3263	66.0099	1723.12	7.45247
HMGB2	6.53963	0.508188	6.16713e-11	1.77221e-09	0.412897	0.376132	0.461339	1844	0.463116	0.380568	58.7103	2068.28	7.63495
MYH10	-6.53936	-0.873022	6.17825e-11	1.77258e-09	0.234214	0.283576	0.169175	1046	0.249167	0.222477	76.5786	1112.78	7.01551
LCN6	6.539	4.63973	6.19327e-11	1.77406e-09	0.054635	0.00590784	0.118838	244	0.0573225	0.0557398	94.5365	256.002	5.54909
ANKH	6.52395	1.00473	6.84779e-11	1.95842e-09	0.187192	0.141	0.248054	836	0.194628	0.177835	81.2808	869.21	6.76873
VCL	6.5208	0.339907	6.99324e-11	1.99685e-09	0.641514	0.614415	0.677218	2865	0.831439	0.605102	35.8486	3713.21	8.21992
SGK1	6.49827	0.449118	8.12477e-11	2.31627e-09	0.497313	0.461599	0.544369	2221	0.636617	0.492631	50.2687	2843.13	7.95301
MT1E	-6.49738	-0.467242	8.17299e-11	2.32633e-09	0.498209	0.54234	0.440062	2225	0.631964	0.489784	50.1791	2822.35	7.94568
SLN	-6.484	-1.78931	8.9321e-11	2.53838e-09	0.118003	0.167389	0.052932	527	0.124169	0.117044	88.1997	554.538	6.31994
STX2	6.4833	0.785958	8.97384e-11	2.54622e-09	0.247425	0.20323	0.305656	1105	0.26033	0.231374	75.2575	1162.64	7.0593
ZBTB16	6.48152	0.423454	9.08042e-11	2.5724e-09	0.485893	0.451359	0.531396	2170	0.569425	0.45071	51.4107	2543.05	7.84151
IDO1	-6.47279	-0.528287	9.62098e-11	2.72125e-09	0.433945	0.478141	0.375714	1938	0.540011	0.43179	56.6055	2411.69	7.7885
CRYAB	-6.47245	-0.770992	9.64264e-11	2.7231e-09	0.263995	0.313903	0.198236	1179	0.28703	0.252337	73.6005	1281.87	7.15686
RPS2	6.46356	0.101627	1.0227e-10	2.88359e-09	0.996641	0.997637	0.99533	4451	2.7009	1.30858	0.335871	12062.2	9.39792
PICALM	6.46301	0.524152	1.02643e-10	2.88957e-09	0.399015	0.365498	0.443176	1782	0.449147	0.370975	60.0985	2005.89	7.60434
DUT	-6.4514	-0.392318	1.10824e-10	3.11503e-09	0.592029	0.634108	0.536585	2644	0.747833	0.558376	40.7971	3339.82	8.11397
ABCF1	6.4472	0.644345	1.13934e-10	3.19744e-09	0.310121	0.267428	0.366373	1385	0.340288	0.292884	68.9879	1519.73	7.32694
NBL1	6.43675	0.304999	1.22058e-10	3.42009e-09	0.689431	0.668767	0.716658	3079	0.910285	0.647252	31.0569	4065.33	8.3105
DHX36	6.42286	0.404765	1.33741e-10	3.74163e-09	0.5103	0.475384	0.556305	2279	0.604159	0.4726	48.97	2698.17	7.9007
DEK	6.40157	0.293512	1.53789e-10	4.29583e-09	0.71854	0.695156	0.749351	3209	0.973902	0.680012	28.146	4349.45	8.37803
ETS2	-6.39894	-0.364497	1.56456e-10	4.36353e-09	0.650918	0.689642	0.599896	2907	0.850505	0.615459	34.9082	3798.36	8.24259
HNRNPA1	6.39845	0.238994	1.56961e-10	4.37084e-09	0.77004	0.761323	0.781526	3439	1.07902	0.731896	22.996	4818.9	8.48051
FUS	6.3978	0.259098	1.57636e-10	4.38287e-09	0.820869	0.805829	0.840685	3666	1.26708	0.818491	17.9131	5658.76	8.64114
NOTCH4	-6.39046	-0.404014	1.65386e-10	4.59125e-09	0.583072	0.629382	0.522055	2604	0.730344	0.54832	41.6928	3261.72	8.09032
NDUFS5	6.38824	0.22664	1.67811e-10	4.65139e-09	0.878639	0.864907	0.896731	3924	1.38952	0.871094	12.1361	6205.62	8.73337
YWHAE	6.38788	0.268086	1.68197e-10	4.65492e-09	0.742947	0.725482	0.765957	3318	1.02404	0.705096	25.7053	4573.36	8.42822
PRDX6	6.38274	0.276946	1.73947e-10	4.80665e-09	0.69279	0.678614	0.711469	3094	0.903979	0.643946	30.721	4037.17	8.30355
SLC27A3	-6.37467	-1.00642	1.8336e-10	5.05898e-09	0.195477	0.243009	0.132849	873	0.201525	0.183592	80.4523	900.011	6.80352
TNFRSF1B	6.37256	0.693779	1.859e-10	5.12121e-09	0.276758	0.233163	0.334198	1236	0.296952	0.260017	72.3242	1326.19	7.19082
FAM114A1	6.36586	1.04761	1.94202e-10	5.34173e-09	0.170175	0.124065	0.230929	760	0.17862	0.164344	82.9825	797.718	6.68301
MGMT	-6.35487	-0.482707	2.08606e-10	5.72917e-09	0.447828	0.494683	0.386092	2000	0.501852	0.406699	55.2172	2241.27	7.71524
SQSTM1	6.34674	0.279124	2.1993e-10	6.03097e-09	0.705777	0.690035	0.726518	3152	0.941424	0.663422	29.4223	4204.4	8.34412
RPL18	6.34333	0.106818	2.24855e-10	6.15663e-09	0.996865	0.996455	0.997405	4452	2.85215	1.34863	0.31348	12737.7	9.4524
DYNLL1	6.34129	0.175985	2.27851e-10	6.22919e-09	0.966637	0.962584	0.971977	4317	2.01317	1.10299	3.33632	8990.82	9.10407
ECHS1	-6.32504	-0.408958	2.53169e-10	6.91085e-09	0.562024	0.607326	0.502335	2510	0.665345	0.510032	43.7976	2971.43	7.99714
RPS27L	-6.32233	-0.307728	2.57644e-10	7.02237e-09	0.735781	0.762899	0.700052	3286	1.00621	0.696245	26.4219	4493.72	8.41066
LRRC32	-6.31991	-0.705106	2.6172e-10	7.12267e-09	0.282132	0.329263	0.220031	1260	0.309996	0.270024	71.7868	1384.44	7.23377
CLIC5	6.31871	0.423542	2.63752e-10	7.16712e-09	0.49485	0.465931	0.532953	2210	0.597451	0.468409	50.515	2668.22	7.88954
BTG2	6.30825	0.406438	2.82208e-10	7.65708e-09	0.534707	0.500591	0.579657	2388	0.697787	0.529326	46.5293	3116.32	8.04473
ATOH8	-6.30759	-0.688096	2.83407e-10	7.67802e-09	0.293551	0.341079	0.230929	1311	0.32253	0.279546	70.6449	1440.42	7.27338
CDKN1C	6.29849	0.195624	3.00558e-10	8.13044e-09	0.96395	0.961402	0.967307	4305	2.21053	1.16643	3.60502	9872.21	9.19758
RPS20	6.2978	0.15202	3.01901e-10	8.15451e-09	0.965517	0.964947	0.966269	4312	1.97555	1.09043	3.44828	8822.79	9.08521
HRCT1	6.29165	0.411871	3.14113e-10	8.47162e-09	0.503359	0.475384	0.540218	2248	0.610903	0.476795	49.6641	2728.29	7.9118
CDC42BPB	6.28212	0.668112	3.3398e-10	8.99397e-09	0.273623	0.2308	0.330047	1222	0.296734	0.259849	72.6377	1325.21	7.19008
FTL	6.27776	0.105453	3.43475e-10	9.23583e-09	0.998657	0.998425	0.998962	4460	3.04676	1.39792	0.134348	13606.8	9.5184
CALM2	-6.27561	-0.194255	3.48268e-10	9.35075e-09	0.969996	0.977156	0.96056	4332	2.0253	1.10701	3.00045	9044.98	9.11008
RBMS1	6.26594	0.516151	3.70575e-10	9.93484e-09	0.382221	0.345018	0.43124	1707	0.427282	0.355772	61.7779	1908.24	7.55446
C8orf33	6.25732	0.531146	3.91649e-10	1.04842e-08	0.373489	0.337141	0.42138	1668	0.420124	0.350744	62.6511	1876.28	7.53758
TBX3	6.25531	0.384646	3.96739e-10	1.06047e-08	0.572324	0.538795	0.616502	2556	0.757275	0.563764	42.7676	3381.99	8.12652
LPAR6	-6.25331	-0.383303	4.01835e-10	1.07249e-08	0.598298	0.638834	0.544888	2672	0.776709	0.574763	40.1702	3468.78	8.15185
SLC4A7	6.24495	1.45777	4.23941e-10	1.12982e-08	0.11957	0.073651	0.180073	534	0.126486	0.119103	88.043	564.889	6.3384
HIST1H4C	6.23684	0.309233	4.46496e-10	1.18817e-08	0.727273	0.703033	0.759211	3248	1.05279	0.719199	27.2727	4701.75	8.4559
SPATS2L	6.23423	0.397727	4.54011e-10	1.20638e-08	0.508061	0.479323	0.545926	2269	0.600834	0.470525	49.1939	2683.32	7.89518
ATP5F1D	-6.22101	-0.253775	4.93957e-10	1.31059e-08	0.84326	0.864514	0.815257	3766	1.26558	0.817831	15.674	5652.08	8.63996
GRK5	6.2122	0.530943	5.22473e-10	1.38421e-08	0.360949	0.323356	0.410483	1612	0.397925	0.334989	63.9051	1777.14	7.48332
CCL2	6.20257	0.71151	5.5548e-10	1.46949e-08	0.348634	0.311934	0.39699	1557	0.561148	0.445421	65.1366	2506.09	7.82688
SOX18	-6.20182	-0.332072	5.58134e-10	1.47434e-08	0.746082	0.775896	0.706798	3332	1.13697	0.759389	25.3918	5077.71	8.53281
IVNS1ABP	-6.19172	-0.943833	5.95104e-10	1.56969e-08	0.200627	0.247341	0.139076	896	0.211859	0.192156	79.9373	946.164	6.85347
CHCHD10	-6.18994	-0.334016	6.01866e-10	1.58521e-08	0.685849	0.718787	0.642449	3063	0.908914	0.646535	31.4151	4059.21	8.30899
KDR	6.16002	0.499686	7.27364e-10	1.91295e-08	0.386476	0.348562	0.43643	1726	0.446665	0.369261	61.3524	1994.81	7.5988
DHRS3	6.15349	0.573916	7.57948e-10	1.99047e-08	0.336767	0.297361	0.388687	1504	0.3756	0.31889	66.3233	1677.43	7.42561
NCALD	-6.15034	-0.846755	7.73164e-10	2.02747e-08	0.229736	0.275699	0.169175	1026	0.241514	0.216332	77.0264	1078.6	6.98435
NOP56	6.14034	0.577794	8.23473e-10	2.15625e-08	0.320645	0.282395	0.371043	1432	0.352854	0.302216	67.9355	1575.85	7.36318
EIF3J	6.13857	0.409328	8.32694e-10	2.17723e-08	0.503807	0.472233	0.545407	2250	0.598916	0.469326	49.6193	2674.76	7.89199
HEBP1	-6.13626	-0.619293	8.44876e-10	2.20587e-08	0.31124	0.358803	0.248573	1390	0.330711	0.285713	68.876	1476.95	7.29841
EFNB2	6.12567	0.434392	9.03044e-10	2.35433e-08	0.471115	0.439543	0.512714	2104	0.588302	0.462665	52.8885	2627.36	7.87411
KRAS	6.11328	0.469544	9.76018e-10	2.5409e-08	0.404389	0.371012	0.448365	1806	0.455322	0.375227	59.5611	2033.47	7.61799
DUSP6	-6.1121	-0.431805	9.83285e-10	2.55611e-08	0.519033	0.561245	0.463415	2318	0.646346	0.498558	48.0967	2886.58	7.96817
KNOP1	6.11072	0.580072	9.91841e-10	2.57464e-08	0.328482	0.288302	0.381422	1467	0.368907	0.314012	67.1518	1647.54	7.40764
SH3BGRL3	6.09511	0.25807	1.09361e-09	2.83472e-08	0.764219	0.745963	0.788272	3413	1.06563	0.725434	23.5781	4759.1	8.46802
FOSB	-6.09174	-0.254191	1.11692e-09	2.89097e-08	0.949395	0.959433	0.93617	4240	2.61466	1.285	5.06046	11677.1	9.36547
KIF5B	6.09103	0.259928	1.12183e-09	2.89952e-08	0.730855	0.714061	0.752984	3264	0.9979	0.692097	26.9145	4456.62	8.40237
TCEAL8	-6.08535	-0.450743	1.16235e-09	2.99994e-08	0.472459	0.515557	0.415672	2110	0.546432	0.43595	52.7541	2440.37	7.80031
REM1	6.07849	0.570441	1.21322e-09	3.12673e-08	0.349978	0.315479	0.395433	1563	0.394992	0.332889	65.0022	1764.03	7.47593
SLC25A5	6.07695	0.267414	1.22488e-09	3.15228e-08	0.740484	0.725482	0.760249	3307	1.02929	0.707687	25.9516	4596.82	8.43334
EMC2	-6.07339	-0.604168	1.25238e-09	3.21642e-08	0.329601	0.374951	0.26985	1472	0.356068	0.304589	67.0399	1590.2	7.37224
METAP2	6.07326	0.408789	1.25338e-09	3.21642e-08	0.489924	0.45963	0.529839	2188	0.580971	0.458039	51.0076	2594.61	7.86158
NCOA7	6.06334	0.550462	1.33325e-09	3.4165e-08	0.347291	0.308783	0.398028	1551	0.393977	0.33216	65.2709	1759.5	7.47335
TRIOBP	6.06276	0.420928	1.33802e-09	3.42385e-08	0.464398	0.431666	0.507525	2074	0.538375	0.430726	53.5602	2404.38	7.78546
RPL37A	-6.05188	-0.0940167	1.43165e-09	3.65824e-08	0.997985	0.998031	0.997924	4457	3.08361	1.40698	0.201523	13771.4	9.53042
PDE2A	6.04646	0.705957	1.48067e-09	3.77813e-08	0.258621	0.217408	0.312922	1155	0.278667	0.245818	74.1379	1244.53	7.12731
SLC50A1	-6.04373	-1.41204	1.50596e-09	3.83596e-08	0.13099	0.176841	0.070576	585	0.134171	0.125902	86.901	599.206	6.39727
EEF1A1	6.04355	0.0905426	1.5076e-09	3.83596e-08	0.999776	1	0.999481	4465	3.58586	1.52298	0.0223914	16014.5	9.68131
SELENBP1	-6.04244	-0.308181	1.51804e-09	3.85707e-08	0.716973	0.751871	0.670991	3202	0.970277	0.678174	28.3027	4333.26	8.37431
PTPRM	-6.03311	-0.405466	1.60833e-09	4.08072e-08	0.558665	0.60063	0.503373	2495	0.683032	0.520597	44.1335	3050.42	8.02336
COL3A1	-6.02031	-0.393195	1.74089e-09	4.41082e-08	0.56807	0.614415	0.507006	2537	0.715891	0.539932	43.193	3197.17	8.07033
EIF4G1	6.01219	0.616719	1.83038e-09	4.63105e-08	0.292656	0.254037	0.343539	1307	0.315796	0.274441	70.7344	1410.34	7.2523
DDX17	-6.00314	-0.343674	1.93536e-09	4.88978e-08	0.665249	0.703033	0.615464	2971	0.868234	0.624993	33.4751	3877.53	8.26321
FAM167B	-6.0015	-0.979674	1.95502e-09	4.93252e-08	0.19279	0.236707	0.134925	861	0.207236	0.188333	80.721	925.514	6.83143
MPRIP	-5.9972	-0.441126	2.00748e-09	5.05777e-08	0.471115	0.515951	0.412039	2104	0.549213	0.437747	52.8885	2452.78	7.80539
COX6C	-5.99582	-0.198843	2.02463e-09	5.09386e-08	0.944021	0.956282	0.927867	4216	1.69661	0.991995	5.59785	7577.05	8.93301
NR3C1	5.9887	0.311973	2.11531e-09	5.31457e-08	0.61957	0.597873	0.648158	2767	0.778119	0.575556	38.043	3475.08	8.15366
ATRAID	-5.97515	-0.366748	2.29877e-09	5.76743e-08	0.562472	0.601812	0.510638	2512	0.678913	0.518146	43.7528	3032.02	8.01731
PPM1G	5.9739	0.39972	2.31651e-09	5.80386e-08	0.467532	0.435605	0.5096	2088	0.53473	0.428354	53.2468	2388.1	7.77867
ATP5PO	-5.97076	-0.303738	2.36154e-09	5.90845e-08	0.725929	0.757385	0.684484	3242	0.967361	0.676693	27.4071	4320.23	8.3713
RNF144A	-5.96967	-1.47131	2.37736e-09	5.93978e-08	0.123377	0.168964	0.0633108	551	0.122905	0.115919	87.6623	548.892	6.30972
ARL3	-5.95383	-0.570794	2.61942e-09	6.53546e-08	0.321317	0.367861	0.25999	1435	0.344369	0.295925	67.8683	1537.95	7.33886
LMO2	-5.95058	-0.683633	2.67189e-09	6.65716e-08	0.278101	0.322174	0.220031	1242	0.295531	0.258921	72.1899	1319.84	7.18602
MAP3K11	-5.93575	-0.546338	2.92504e-09	7.27782e-08	0.354232	0.400158	0.293721	1582	0.39344	0.331776	64.5768	1757.1	7.47199
IGF1R	-5.93324	-1.03303	2.97008e-09	7.37967e-08	0.17734	0.221741	0.118838	792	0.18534	0.17003	82.266	827.73	6.71989
PRCP	-5.92944	-0.597546	3.03978e-09	7.54243e-08	0.318854	0.361954	0.262065	1424	0.361443	0.308545	68.1146	1614.21	7.38722
SELENOF	-5.92852	-0.395238	3.05674e-09	7.57407e-08	0.539185	0.581725	0.483134	2408	0.638927	0.494042	46.0815	2853.45	7.95663
FGL2	5.91818	1.29473	3.25531e-09	8.05498e-08	0.14129	0.0992517	0.196679	631	0.15689	0.145736	85.871	700.673	6.55347
PRDX3	-5.91657	-0.543	3.28722e-09	8.12278e-08	0.345499	0.393462	0.282304	1543	0.375158	0.318568	65.4501	1675.45	7.42444
LAMB2	-5.916	-0.384884	3.29871e-09	8.13998e-08	0.592924	0.63332	0.539699	2648	0.743678	0.555996	40.7076	3321.26	8.1084
RNF19A	5.91401	0.485314	3.33887e-09	8.22779e-08	0.379534	0.343442	0.427089	1695	0.42044	0.350967	62.0466	1877.68	7.53833
IL27RA	5.91159	0.636464	3.38817e-09	8.33786e-08	0.27631	0.236314	0.329009	1234	0.300858	0.263024	72.369	1343.63	7.20388
CPD	-5.90509	-0.522201	3.52455e-09	8.66163e-08	0.378415	0.422213	0.320706	1690	0.434802	0.361027	62.1585	1941.83	7.5719
NFIB	-5.90309	-0.322034	3.56764e-09	8.75556e-08	0.674653	0.705396	0.634146	3013	0.907559	0.645824	32.5347	4053.16	8.3075
PPP2R5A	-5.90181	-0.686961	3.59537e-09	8.8116e-08	0.266682	0.312722	0.20602	1191	0.28327	0.249412	73.3318	1265.09	7.14368
RPL28	5.89928	0.0956326	3.65095e-09	8.93563e-08	0.998657	0.998425	0.998962	4460	2.8789	1.35555	0.134348	12857.2	9.46174
ADM	-5.89486	-0.529669	3.74996e-09	9.16549e-08	0.386252	0.429303	0.329528	1725	0.468451	0.384208	61.3748	2092.1	7.6464
BDP1	5.89381	0.559546	3.77398e-09	9.21168e-08	0.328482	0.292635	0.375714	1467	0.367887	0.313267	67.1518	1642.98	7.40488
TFPI2	-5.89178	-0.796967	3.82057e-09	9.31277e-08	0.238916	0.282395	0.181629	1067	0.261035	0.231933	76.1084	1165.78	7.06201
HEG1	5.89123	0.359155	3.83333e-09	9.33122e-08	0.551724	0.526585	0.584847	2464	0.680786	0.519261	44.8276	3040.39	8.02007
HSD17B11	-5.8898	-0.47034	3.86663e-09	9.39957e-08	0.421182	0.463962	0.364816	1881	0.469873	0.385176	57.8818	2098.45	7.64943
PRPSAP1	-5.88672	-0.734306	3.93938e-09	9.5635e-08	0.248321	0.292241	0.190451	1109	0.259547	0.230752	75.1679	1159.14	7.05629
PPM1F	-5.87772	-0.704435	4.15953e-09	1.00843e-07	0.259516	0.302875	0.202387	1159	0.276951	0.244475	74.0484	1236.86	7.12114
CSRP2	-5.85653	-0.339746	4.72648e-09	1.14434e-07	0.651366	0.681371	0.611832	2909	0.887729	0.635374	34.8634	3964.6	8.28541
MEOX1	5.85437	0.698598	4.78819e-09	1.15773e-07	0.256605	0.21859	0.306694	1146	0.278288	0.245522	74.3395	1242.84	7.12595
MEOX2	-5.84986	-0.458822	4.91986e-09	1.18797e-07	0.428348	0.46987	0.373638	1913	0.490195	0.398907	57.1652	2189.21	7.69175
CDC42BPA	-5.8492	-0.427807	4.93931e-09	1.19106e-07	0.488133	0.53013	0.432797	2180	0.583558	0.459674	51.1867	2606.17	7.86602
HDLBP	5.84213	0.513785	5.15383e-09	1.24113e-07	0.354456	0.319811	0.400104	1583	0.393404	0.33175	64.5544	1756.94	7.4719
CYB5A	-5.83404	-0.399359	5.41e-09	1.30108e-07	0.492387	0.537219	0.433316	2199	0.565065	0.447927	50.7613	2523.58	7.83383
GPRIN3	-5.82601	-0.543049	5.67694e-09	1.36345e-07	0.34953	0.393856	0.291126	1561	0.394125	0.332267	65.047	1760.16	7.47373
VSTM4	-5.8174	-0.951153	5.97717e-09	1.43365e-07	0.184505	0.229224	0.125584	824	0.193221	0.176656	81.5495	862.924	6.76148
DOCK9	-5.81566	-0.492376	6.03947e-09	1.44666e-07	0.378191	0.423395	0.31863	1689	0.428914	0.356914	62.1809	1915.53	7.55827
ZFP36	-5.80728	-0.231735	6.34943e-09	1.51888e-07	0.860949	0.866089	0.854177	3845	1.60348	0.95685	13.9051	7161.15	8.87657
HIF3A	-5.8055	-0.617788	6.41729e-09	1.53308e-07	0.302956	0.346593	0.245459	1353	0.327208	0.283077	69.7044	1461.31	7.28777
SSBP2	-5.80049	-0.888708	6.61219e-09	1.57754e-07	0.195253	0.239858	0.136482	872	0.203005	0.184823	80.4747	906.622	6.81083
TWISTNB	5.7871	0.596102	7.1613e-09	1.70629e-07	0.289073	0.249705	0.340944	1291	0.30966	0.269767	71.0927	1382.94	7.23269
ANXA6	5.78183	0.374761	7.38945e-09	1.75832e-07	0.479848	0.448996	0.520498	2143	0.555767	0.441969	52.0152	2482.05	7.81725
PPP1CC	-5.77542	-0.465137	7.67629e-09	1.82416e-07	0.412002	0.455691	0.354437	1840	0.461476	0.379447	58.7998	2060.95	7.63141
TM4SF18	-5.76691	-0.363065	8.07378e-09	1.91608e-07	0.597627	0.637259	0.545407	2669	0.764324	0.567768	40.2373	3413.47	8.13578
SOX4	5.74971	0.250777	8.93958e-09	2.11876e-07	0.782132	0.773927	0.792942	3493	1.26825	0.819007	21.7868	5663.98	8.64206
ADAR	-5.74909	-0.497437	8.97247e-09	2.12376e-07	0.379982	0.423789	0.322263	1697	0.425326	0.3544	62.0018	1899.5	7.54987
SELENOK	5.74811	0.275527	9.02484e-09	2.13335e-07	0.673757	0.656164	0.696938	3009	0.879451	0.63098	32.6243	3927.63	8.27605
CAPN2	5.74541	0.298829	9.16975e-09	2.16476e-07	0.596507	0.57503	0.624805	2664	0.742033	0.555053	40.3493	3313.92	8.10619
REV3L	-5.73939	-0.877452	9.50183e-09	2.24022e-07	0.203762	0.245766	0.148417	910	0.217159	0.196519	79.6238	969.832	6.87815
P2RY8	-5.73766	-1.32868	9.5996e-09	2.2603e-07	0.132557	0.176054	0.0752465	592	0.135228	0.126833	86.7443	603.927	6.40511
DGCR6L	-5.73668	-0.682589	9.65485e-09	2.27034e-07	0.258621	0.303269	0.199792	1155	0.271265	0.240013	74.1379	1211.47	7.10041
PRKD2	-5.73285	-1.04969	9.87557e-09	2.31921e-07	0.163457	0.207956	0.104826	730	0.165518	0.153166	83.6543	739.206	6.60693
ANKRD10	-5.72936	-0.617657	1.0081e-08	2.36436e-07	0.280564	0.325325	0.221588	1253	0.29423	0.257916	71.9436	1314.03	7.18161
KCNE4	-5.72745	-0.621306	1.01951e-08	2.38801e-07	0.284595	0.329263	0.225739	1271	0.326164	0.282291	71.5405	1456.65	7.28458
PMP22	5.72525	0.419922	1.03282e-08	2.41606e-07	0.444693	0.411186	0.488843	1986	0.522678	0.420471	55.5307	2334.28	7.75589
RILPL2	5.71829	0.582633	1.07602e-08	2.51383e-07	0.299821	0.26349	0.347691	1339	0.317673	0.275867	70.0179	1418.73	7.25822
CSGALNACT1	-5.71427	-0.678482	1.10176e-08	2.57062e-07	0.263099	0.308389	0.203425	1175	0.27881	0.24593	73.6901	1245.17	7.12783
DAAM2	-5.71059	-0.629849	1.12584e-08	2.62341e-07	0.270936	0.316266	0.211209	1210	0.290699	0.255184	72.9064	1298.26	7.16955
GABARAPL2	-5.70977	-0.269308	1.13128e-08	2.63267e-07	0.778549	0.806617	0.741567	3477	1.09231	0.738271	22.1451	4878.27	8.49275
DYNC1LI2	5.70598	0.299585	1.15679e-08	2.68855e-07	0.609718	0.586058	0.640893	2723	0.772913	0.572624	39.0282	3451.83	8.14695
IFIT1	-5.70572	-0.593	1.15854e-08	2.68915e-07	0.299149	0.34423	0.239751	1336	0.338816	0.291785	70.0851	1513.15	7.32261
HOPX	-5.69749	-1.07664	1.21582e-08	2.81847e-07	0.155844	0.199291	0.0985989	696	0.160478	0.148832	84.4156	716.694	6.57604
ESF1	5.69608	0.503083	1.22597e-08	2.83834e-07	0.361845	0.3269	0.407888	1616	0.421144	0.351462	63.8155	1880.83	7.54
CCDC68	5.68949	1.16513	1.27418e-08	2.94618e-07	0.138827	0.0972824	0.193565	620	0.145022	0.135424	86.1173	647.669	6.47492
ABI3	5.68912	0.800041	1.27698e-08	2.94887e-07	0.201075	0.160693	0.254281	898	0.210541	0.191067	79.8925	940.277	6.84724
BRD2	5.68628	0.252835	1.29836e-08	2.99438e-07	0.722347	0.712485	0.73534	3226	1.05594	0.720733	27.7653	4715.83	8.45889
RHOJ	-5.68268	-0.745482	1.32597e-08	3.05414e-07	0.231303	0.275305	0.173326	1033	0.244719	0.21891	76.8697	1092.91	6.99752
SFT2D1	-5.67861	-0.622414	1.35796e-08	3.12383e-07	0.278997	0.322962	0.221069	1246	0.29557	0.25895	72.1003	1320.01	7.18615
TRA2B	5.66862	0.271921	1.43948e-08	3.30713e-07	0.697044	0.67625	0.724442	3113	0.960971	0.67344	30.2956	4291.69	8.36467
LEPROT	-5.66411	-0.282786	1.47786e-08	3.39097e-07	0.769816	0.802284	0.727037	3438	1.07018	0.727636	23.0184	4779.43	8.47229
UBE2L6	-5.66386	-0.600224	1.48008e-08	3.39174e-07	0.294223	0.337141	0.237675	1314	0.316719	0.275143	70.5777	1414.47	7.25521
DAD1	-5.66313	-0.244487	1.48636e-08	3.40181e-07	0.837438	0.859	0.80903	3740	1.23731	0.805274	16.2562	5525.82	8.61737
NPC2	-5.64702	-0.458742	1.63252e-08	3.73157e-07	0.388715	0.435211	0.327452	1736	0.426804	0.355437	61.1285	1906.11	7.55334
CD38	-5.64468	-0.735869	1.65491e-08	3.77795e-07	0.238468	0.280819	0.182667	1065	0.256858	0.228615	76.1532	1147.13	7.04589
LRP1	-5.63548	-0.487278	1.74571e-08	3.98018e-07	0.380206	0.42182	0.325376	1698	0.423947	0.353432	61.9794	1893.35	7.54663
SEMA6C	-5.62715	-0.89712	1.83211e-08	4.17188e-07	0.191446	0.23395	0.135444	855	0.199212	0.181664	80.8554	889.679	6.79198
CCDC47	5.61129	0.432975	2.00828e-08	4.56364e-07	0.411778	0.38204	0.45096	1839	0.462871	0.380401	58.8222	2067.18	7.63442
DAB2	5.6112	0.37669	2.00923e-08	4.56364e-07	0.479176	0.452147	0.51479	2140	0.563707	0.447059	52.0824	2517.51	7.83142
BTN3A1	-5.60988	-1.3139	2.02466e-08	4.59289e-07	0.127183	0.170146	0.070576	568	0.128136	0.120567	87.2817	572.257	6.35133
COL5A3	-5.60692	-0.728328	2.05963e-08	4.66633e-07	0.232871	0.276093	0.175921	1040	0.248512	0.221953	76.7129	1109.86	7.01289
EDF1	5.60497	0.169748	2.08289e-08	4.71309e-07	0.89185	0.886963	0.898287	3983	1.43262	0.888968	10.815	6398.08	8.76391
SMDT1	-5.59827	-0.314897	2.16501e-08	4.89276e-07	0.636588	0.672312	0.589517	2843	0.805471	0.590821	36.3412	3597.23	8.1882
ARHGAP21	5.59562	0.531041	2.19832e-08	4.9618e-07	0.319077	0.283576	0.365854	1425	0.351981	0.301571	68.0923	1571.95	7.36071
PRDX2	-5.59438	-0.287502	2.21411e-08	4.99118e-07	0.761532	0.795195	0.717177	3401	1.04223	0.714042	23.8468	4654.6	8.44583
TRIM56	-5.59143	-0.528672	2.2521e-08	5.07046e-07	0.340349	0.382828	0.28438	1520	0.378776	0.321196	65.9651	1691.61	7.43403
PROCR	-5.59054	-0.865889	2.26368e-08	5.09016e-07	0.198836	0.240646	0.143747	888	0.207607	0.18864	80.1164	927.171	6.83322
HSPE1	5.59021	0.306078	2.26796e-08	5.09342e-07	0.57322	0.549035	0.605086	2560	0.69326	0.526656	42.678	3096.1	8.03822
ZNRF1	5.58537	0.863948	2.33202e-08	5.23076e-07	0.18876	0.150059	0.239751	843	0.193982	0.177294	81.124	866.322	6.76541
PFDN2	-5.58071	-0.331619	2.39542e-08	5.36627e-07	0.621137	0.656558	0.574468	2774	0.755067	0.562507	37.8863	3372.13	8.1236
PEA15	5.57364	0.37072	2.49467e-08	5.58166e-07	0.473802	0.446633	0.5096	2116	0.548876	0.437529	52.6198	2451.28	7.80477
CNPY2	-5.5573	-0.484567	2.73981e-08	6.12254e-07	0.372593	0.415124	0.316554	1664	0.409628	0.343326	62.7407	1829.4	7.51229
FTX	-5.55593	-0.923754	2.7614e-08	6.16313e-07	0.183162	0.225286	0.12766	818	0.193039	0.176504	81.6838	862.112	6.76054
YPEL2	5.55403	0.806304	2.79157e-08	6.22274e-07	0.202418	0.16345	0.253762	904	0.211834	0.192135	79.7582	946.051	6.85335
GSDMD	-5.55288	-0.486221	2.80997e-08	6.25601e-07	0.367443	0.408822	0.312922	1641	0.401178	0.337313	63.2557	1791.66	7.49146
BCL6	-5.55176	-0.792188	2.82812e-08	6.28863e-07	0.204657	0.247735	0.147898	914	0.216395	0.195891	79.5343	966.419	6.87463
PTGER4	5.55029	0.485897	2.85191e-08	6.33371e-07	0.368339	0.334777	0.412558	1645	0.42321	0.352915	63.1661	1890.06	7.54489
SHANK3	-5.54981	-0.680858	2.85976e-08	6.3433e-07	0.248321	0.291453	0.191489	1109	0.257352	0.229008	75.1679	1149.33	7.04781
EML1	5.54876	0.905179	2.87706e-08	6.37381e-07	0.180699	0.141788	0.231967	807	0.188106	0.17236	81.9301	840.081	6.73469
NR4A1	5.5472	0.399503	2.90281e-08	6.42295e-07	0.477161	0.443876	0.521017	2131	0.638614	0.493851	52.2839	2852.05	7.95614
SRM	5.53777	0.612916	3.0635e-08	6.77018e-07	0.273175	0.236314	0.321744	1220	0.289834	0.254513	72.6825	1294.4	7.16657
BAG1	5.53135	0.315543	3.17779e-08	7.01414e-07	0.577922	0.551792	0.612351	2581	0.703532	0.532704	42.2078	3141.97	8.05293
TMTC1	5.5293	0.373914	3.21515e-08	7.08791e-07	0.487013	0.460417	0.522055	2175	0.583912	0.459898	51.2987	2607.75	7.86663
ID1	-5.52438	-0.1846	3.30656e-08	7.28051e-07	0.966861	0.970067	0.962636	4318	2.41934	1.22945	3.31393	10804.8	9.28784
FSTL3	5.52373	2.6976	3.31872e-08	7.29834e-07	0.0622481	0.0212682	0.116243	278	0.0651673	0.0631319	93.7752	291.037	5.67688
TSPAN14	5.52185	0.329951	3.35455e-08	7.36814e-07	0.529557	0.502954	0.564608	2365	0.636214	0.492385	47.0443	2841.33	7.95238
FURIN	5.51709	0.708342	3.44659e-08	7.56107e-07	0.227944	0.190232	0.277634	1018	0.23728	0.212915	77.2056	1059.69	6.96668
RNF144B	-5.51598	-0.635541	3.46848e-08	7.59982e-07	0.276086	0.316266	0.223145	1233	0.303968	0.265412	72.3914	1357.52	7.21415
PSMC3	5.51336	0.299291	3.52039e-08	7.70417e-07	0.580161	0.5577	0.609756	2591	0.698385	0.529678	41.9839	3118.99	8.04558
MX1	-5.51272	-0.57923	3.53331e-08	7.72304e-07	0.28549	0.327294	0.23041	1275	0.321473	0.278747	71.451	1435.7	7.2701
ODC1	5.50799	1.02861	3.62961e-08	7.9159e-07	0.149575	0.109492	0.202387	668	0.154329	0.14352	85.0425	689.235	6.53703
SKP1	-5.50795	-0.199334	3.63034e-08	7.9159e-07	0.932154	0.946436	0.913337	4163	1.64145	0.971326	6.78459	7330.7	8.89996
MSRB3	5.50608	0.475258	3.66919e-08	7.99092e-07	0.367667	0.334384	0.41152	1642	0.406714	0.341257	63.2333	1816.39	7.50515
CLIP1	5.5012	0.682257	3.77209e-08	8.20509e-07	0.234438	0.19614	0.284899	1047	0.25011	0.223232	76.5562	1116.99	7.01929
PLPP3	5.49748	0.29622	3.85263e-08	8.37017e-07	0.603896	0.582513	0.632071	2697	0.764212	0.567704	39.6104	3412.97	8.13563
RPL36A	-5.4915	-0.327316	3.9853e-08	8.64795e-07	0.640842	0.674281	0.596783	2862	0.820818	0.599286	35.9158	3665.77	8.20707
FRZB	-5.48881	-0.540421	4.04657e-08	8.77032e-07	0.337438	0.375345	0.287494	1507	0.373771	0.31756	66.2562	1669.26	7.42074
EPN2	5.48822	0.327184	4.06001e-08	8.78886e-07	0.536274	0.511619	0.56876	2395	0.641663	0.49571	46.3726	2865.67	7.96091
IDI1	-5.4854	-0.512546	4.1254e-08	8.91968e-07	0.343932	0.38716	0.286975	1536	0.374033	0.31775	65.6068	1670.43	7.42144
NAA38	-5.47858	-0.385887	4.28755e-08	9.25914e-07	0.546798	0.589996	0.489881	2442	0.656792	0.504883	45.3202	2933.23	7.9842
ANGPTL2	-5.47686	-1.35468	4.32947e-08	9.33847e-07	0.127183	0.168176	0.0731707	568	0.129794	0.122035	87.2817	579.661	6.36417
NDN	-5.46965	-0.421082	4.50921e-08	9.71451e-07	0.439543	0.480898	0.385054	1963	0.494337	0.401682	56.0457	2207.71	7.70016
MYADM	5.46929	0.253937	4.51846e-08	9.72274e-07	0.758173	0.73651	0.786715	3386	1.10819	0.745829	24.1827	4949.17	8.50718
TEX264	-5.46908	-0.676129	4.52384e-08	9.72274e-07	0.248992	0.291453	0.193046	1112	0.259835	0.230981	75.1008	1160.42	7.0574
CRIP2	5.46279	0.15905	4.68719e-08	1.00618e-06	0.902373	0.901536	0.903477	4030	1.52302	0.925458	9.76265	6801.83	8.82509
RBPJ	-5.44835	-0.413095	5.08387e-08	1.09003e-06	0.444469	0.48208	0.394914	1985	0.502556	0.407167	55.5531	2244.41	7.71664
SSB	5.44729	0.263847	5.11443e-08	1.09528e-06	0.644425	0.624655	0.670472	2878	0.800805	0.588234	35.5575	3576.39	8.18239
ZFR	5.43701	0.571999	5.41819e-08	1.15895e-06	0.284371	0.246948	0.333679	1270	0.311001	0.270791	71.5629	1388.93	7.23701
INPP4B	5.43454	0.469226	5.49384e-08	1.17374e-06	0.369906	0.338322	0.41152	1652	0.421309	0.351578	63.0094	1881.56	7.54039
NDUFS3	-5.42383	-0.489171	5.83353e-08	1.24483e-06	0.347515	0.387554	0.294759	1552	0.376067	0.319229	65.2485	1679.51	7.42685
CCT5	5.41354	0.36013	6.17895e-08	1.31697e-06	0.474026	0.448602	0.507525	2117	0.539755	0.431623	52.5974	2410.54	7.78802
HLA-DPB1	-5.41333	-0.247209	6.18624e-08	1.31697e-06	0.812808	0.836156	0.782045	3630	1.25461	0.812978	18.7192	5603.1	8.63125
TMEM140	5.40609	1.20696	6.44147e-08	1.36969e-06	0.127631	0.0886176	0.179035	570	0.13055	0.122704	87.2369	583.037	6.36996
S100A6	5.4031	0.176979	6.54972e-08	1.39106e-06	0.9382	0.939346	0.936689	4190	1.96437	1.08666	6.18003	8772.88	9.07953
POLR2G	-5.39421	-0.53499	6.88249e-08	1.46001e-06	0.324227	0.366286	0.268812	1448	0.345778	0.296972	67.5773	1544.24	7.34294
PDIA3	5.39122	0.230987	6.99792e-08	1.48275e-06	0.75459	0.73848	0.775817	3370	1.0434	0.714615	24.541	4659.83	8.44695
IL33	-5.39039	-1.7567	7.03039e-08	1.48788e-06	0.0969548	0.13785	0.0430721	433	0.103898	0.0988476	90.3045	464.009	6.14206
PTGDS	-5.38964	-0.860521	7.05978e-08	1.49234e-06	0.170622	0.212682	0.115205	762	0.181709	0.166962	82.9378	811.514	6.70013
C1orf123	-5.38906	-0.440272	7.08283e-08	1.49546e-06	0.417824	0.460024	0.362221	1866	0.46679	0.383076	58.2176	2084.68	7.64285
HNRNPDL	5.38675	0.223001	7.17435e-08	1.51301e-06	0.773847	0.760536	0.791386	3456	1.09888	0.741403	22.6153	4907.59	8.49874
EIF2AK2	-5.3847	-0.405138	7.25661e-08	1.52856e-06	0.46395	0.503348	0.412039	2072	0.548674	0.437399	53.605	2450.38	7.80441
HERPUD1	5.37319	0.282847	7.73542e-08	1.62751e-06	0.628527	0.60575	0.658537	2807	0.802617	0.58924	37.1473	3584.49	8.18465
MYOZ1	-5.36488	-1.39722	8.10052e-08	1.70234e-06	0.117555	0.15833	0.0638298	525	0.120702	0.113955	88.2445	539.056	6.29167
MALAT1	5.36406	0.0872501	8.13741e-08	1.7081e-06	1	1	1	4466	6.27844	1.98492	0	28039.5	10.2414
GAMT	-5.35993	-0.908091	8.32537e-08	1.74551e-06	0.181594	0.221347	0.129216	811	0.1887	0.172861	81.8406	842.736	6.73784
SOD3	-5.35102	-0.380383	8.74622e-08	1.83162e-06	0.484326	0.521465	0.435392	2163	0.586015	0.461225	51.5674	2617.15	7.87022
SPARC	-5.3498	-0.150922	8.80531e-08	1.84185e-06	0.981639	0.985427	0.976648	4384	2.24514	1.17716	1.83609	10026.8	9.21312
ADGRG1	-5.34749	-0.420651	8.9183e-08	1.86331e-06	0.424765	0.465144	0.371562	1897	0.482072	0.393441	57.5235	2152.93	7.67505
TSPAN4	-5.33168	-0.294257	9.73063e-08	2.03068e-06	0.712047	0.747145	0.665802	3180	0.964986	0.675485	28.7953	4309.63	8.36884
ISOC2	-5.3234	-0.563795	1.01845e-07	2.12294e-06	0.303851	0.34423	0.250649	1357	0.330174	0.28531	69.6149	1474.56	7.29679
FEZ2	5.32066	0.34021	1.03392e-07	2.15269e-06	0.505598	0.476566	0.543851	2258	0.591234	0.46451	49.4402	2640.45	7.87908
SMIM14	-5.31214	-0.613413	1.08345e-07	2.25319e-06	0.255038	0.295392	0.201868	1139	0.271135	0.239911	74.4962	1210.89	7.09994
BMP4	5.3099	0.778361	1.09683e-07	2.2784e-06	0.21451	0.178811	0.261546	958	0.237923	0.213435	78.549	1062.56	6.96938
LDHB	-5.30218	-0.305706	1.14426e-07	2.37418e-06	0.649798	0.684521	0.604048	2902	0.833809	0.606395	35.0202	3723.79	8.22276
COX7C	-5.29607	-0.153128	1.18323e-07	2.45221e-06	0.964174	0.970461	0.95589	4306	1.82896	1.03991	3.58262	8168.12	9.00812
RPL5	5.29569	0.110273	1.18567e-07	2.45442e-06	0.995298	0.994486	0.996367	4445	2.61238	1.28437	0.470219	11666.9	9.3646
ENSA	5.29101	0.357172	1.21646e-07	2.51527e-06	0.478728	0.451753	0.514271	2138	0.5467	0.436124	52.1272	2441.56	7.8008
EPC1	5.28956	0.396299	1.22608e-07	2.53225e-06	0.4279	0.398976	0.466009	1911	0.478504	0.391031	57.21	2137	7.66763
ADIRF	5.28728	0.14451	1.24149e-07	2.56113e-06	0.984102	0.98267	0.985989	4395	2.4656	1.24289	1.58979	11011.4	9.30677
HADHB	-5.2866	-0.448596	1.2461e-07	2.56772e-06	0.369682	0.411186	0.314997	1651	0.403774	0.339164	63.0318	1803.26	7.4979
HNMT	-5.27685	-0.656939	1.31421e-07	2.70497e-06	0.23914	0.279244	0.1863	1068	0.248632	0.222049	76.086	1110.39	7.01337
ITGB5	-5.27053	-0.451752	1.36033e-07	2.79669e-06	0.385804	0.42497	0.334198	1723	0.429782	0.357522	61.4196	1919.41	7.56029
SRP9	-5.26661	-0.309183	1.38964e-07	2.85368e-06	0.647559	0.687278	0.595226	2892	0.819946	0.598807	35.2441	3661.88	8.20601
EHD2	-5.26344	-0.251522	1.41386e-07	2.90011e-06	0.740931	0.763686	0.71095	3309	1.00564	0.695963	25.9069	4491.19	8.4101
RPS12	5.25926	0.0950462	1.4464e-07	2.96347e-06	0.998657	0.998425	0.998962	4460	3.21478	1.4386	0.134348	14357.2	9.57208
PUM3	5.25753	0.7223	1.46001e-07	2.98795e-06	0.21451	0.178023	0.262584	958	0.223978	0.202106	78.549	1000.29	6.90904
LYL1	-5.25486	-0.651074	1.48136e-07	3.0282e-06	0.247425	0.287515	0.194603	1105	0.258795	0.230155	75.2575	1155.78	7.05339
ISCU	-5.23965	-0.31489	1.60878e-07	3.28494e-06	0.611061	0.646711	0.564089	2729	0.748037	0.558494	38.8939	3340.73	8.11425
RFTN1	5.22536	0.413416	1.73816e-07	3.5451e-06	0.397	0.367074	0.43643	1773	0.447378	0.369754	60.3	1997.99	7.6004
EEPD1	5.22019	0.945491	1.78736e-07	3.64131e-06	0.151814	0.113824	0.201868	678	0.15627	0.145199	84.8186	697.903	6.54951
FKBP5	5.2188	1.09222	1.80086e-07	3.66468e-06	0.135916	0.098464	0.185262	607	0.138255	0.129497	86.4084	617.448	6.42721
RPL35	-5.21846	-0.117572	1.80417e-07	3.66725e-06	0.995522	0.997637	0.992735	4446	2.65094	1.29499	0.447828	11839.1	9.37925
ATP5F1A	-5.20652	-0.332305	1.92414e-07	3.90669e-06	0.568294	0.603387	0.522055	2538	0.684438	0.521432	43.1706	3056.7	8.02542
P4HB	5.20515	0.27638	1.93839e-07	3.9312e-06	0.592029	0.572273	0.618059	2644	0.72853	0.547271	40.7971	3253.62	8.08783
LGALS1	5.20455	0.0791377	1.94464e-07	3.93943e-06	0.999552	0.999606	0.999481	4464	3.51101	1.50652	0.0447828	15680.2	9.66022
CCT3	5.20408	0.342879	1.94955e-07	3.94494e-06	0.461039	0.433635	0.497146	2059	0.5255	0.422322	53.8961	2346.88	7.76127
TMBIM6	5.19567	0.148472	2.03981e-07	4.12294e-06	0.916256	0.914139	0.919045	4092	1.55716	0.938896	8.37438	6954.26	8.84725
SOCS3	5.18539	0.275398	2.15568e-07	4.35225e-06	0.684505	0.666404	0.708355	3057	1.06265	0.72399	31.5495	4745.78	8.46522
DECR1	-5.1824	-0.519749	2.19051e-07	4.41761e-06	0.301612	0.343836	0.245978	1347	0.315377	0.274124	69.8388	1408.47	7.25097
ROMO1	5.18	0.280908	2.2189e-07	4.46986e-06	0.591581	0.569516	0.620654	2642	0.731435	0.548951	40.8419	3266.59	8.09181
TMC6	5.17512	1.13292	2.27762e-07	4.583e-06	0.125168	0.087436	0.174883	559	0.128771	0.121129	87.4832	575.089	6.35626
MTIF3	-5.17341	-0.37052	2.29858e-07	4.62001e-06	0.494178	0.532887	0.443176	2207	0.59191	0.464935	50.5822	2643.47	7.88023
AP2B1	5.17053	0.338306	2.33431e-07	4.6866e-06	0.467309	0.4423	0.500259	2087	0.540667	0.432216	53.2691	2414.62	7.78971
SH3BGRL2	5.16689	0.821676	2.38026e-07	4.77353e-06	0.184505	0.148878	0.231448	824	0.193127	0.176577	81.5495	862.505	6.761
PITPNB	5.15653	0.443399	2.51569e-07	5.03951e-06	0.361621	0.330839	0.40218	1615	0.401384	0.33746	63.8379	1792.58	7.49197
LRP10	-5.15543	-0.423024	2.53053e-07	5.06359e-06	0.395432	0.434423	0.344058	1766	0.437656	0.363014	60.4568	1954.57	7.57844
ZC3H15	5.15025	0.336702	2.60141e-07	5.19963e-06	0.496641	0.473021	0.527763	2218	0.591083	0.464415	50.3359	2639.77	7.87883
LARP1B	5.14499	0.824063	2.67537e-07	5.34153e-06	0.171518	0.133911	0.221069	766	0.177994	0.163813	82.8482	794.921	6.6795
SLU7	5.14336	0.508335	2.69867e-07	5.38209e-06	0.314151	0.283182	0.354956	1403	0.336913	0.290363	68.5849	1504.65	7.31698
CXCL3	5.13382	0.521574	2.83915e-07	5.65534e-06	0.353336	0.32178	0.394914	1578	0.499394	0.405061	64.6664	2230.29	7.71034
ETF1	5.13364	0.66952	2.84198e-07	5.65534e-06	0.224362	0.189051	0.270887	1002	0.233946	0.210218	77.5638	1044.8	6.95254
RPL26	-5.13157	-0.088513	2.87329e-07	5.71135e-06	0.997537	0.997243	0.997924	4455	2.89523	1.35975	0.246305	12930.1	9.46739
RASAL2	5.12117	0.356806	3.03646e-07	6.02901e-06	0.452978	0.425758	0.488843	2023	0.526625	0.423059	54.7022	2351.91	7.76341
STK25	5.12071	0.510293	3.04382e-07	6.03697e-06	0.307658	0.276487	0.348729	1374	0.328461	0.284021	69.2342	1466.91	7.29159
GLUL	5.1081	0.441065	3.25423e-07	6.44718e-06	0.349082	0.318236	0.389725	1559	0.385988	0.326413	65.0918	1723.82	7.45288
ZCCHC24	-5.10642	-0.609017	3.2832e-07	6.49631e-06	0.251008	0.290666	0.198755	1121	0.266234	0.236048	74.8992	1189	7.08171
LCORL	-5.10624	-1.05104	3.28626e-07	6.49631e-06	0.144425	0.182749	0.0939284	645	0.144777	0.13521	85.5575	646.576	6.47324
C8orf59	-5.09524	-0.330561	3.48295e-07	6.87759e-06	0.572996	0.611658	0.522055	2559	0.691345	0.525524	42.7004	3087.55	8.03546
RPS9	5.09311	0.0816691	3.52237e-07	6.94779e-06	0.997313	0.997637	0.996886	4454	2.76208	1.32497	0.268697	12335.4	9.42031
TUBB	5.09176	0.22914	3.5475e-07	6.9897e-06	0.733094	0.717999	0.752984	3274	1.01906	0.702632	26.6906	4551.12	8.42335
AC245595.1	5.08382	0.717502	3.6992e-07	7.28062e-06	0.207792	0.171721	0.255319	928	0.215385	0.195061	79.2208	961.907	6.86996
TAOK2	-5.07129	-0.775734	3.95118e-07	7.76806e-06	0.201075	0.238283	0.15205	898	0.207119	0.188236	79.8925	924.991	6.83086
EGFR	5.06894	0.757621	4.00037e-07	7.85619e-06	0.194133	0.15833	0.241308	867	0.20615	0.187433	80.5867	920.665	6.82618
PSME1	-5.06796	-0.244035	4.02111e-07	7.8883e-06	0.820421	0.847578	0.784639	3664	1.20444	0.790475	17.9579	5379.05	8.59045
COX6B1	-5.05676	-0.182803	4.2645e-07	8.35665e-06	0.875952	0.885782	0.862999	3912	1.3714	0.863481	12.4048	6124.68	8.72025
CSRP3	-5.05249	-2.36239	4.36086e-07	8.53617e-06	0.0743395	0.112643	0.0238713	332	0.0764671	0.0736844	92.5661	341.502	5.83628
PSMD8	5.04686	0.223679	4.49141e-07	8.78218e-06	0.703314	0.687278	0.724442	3141	0.924665	0.654752	29.6686	4129.55	8.32617
BNIP3L	-5.0389	-0.398675	4.68215e-07	9.14518e-06	0.433498	0.470264	0.385054	1936	0.491387	0.399706	56.6502	2194.53	7.69418
RAP1B	5.03855	0.244084	4.69075e-07	9.15205e-06	0.659875	0.641985	0.683446	2947	0.84209	0.610901	34.0125	3760.77	8.23265
QPRT	-5.03746	-1.19581	4.71752e-07	9.19432e-06	0.128974	0.166995	0.0788791	576	0.130418	0.122587	87.1026	582.445	6.36895
RAN	5.03293	0.224942	4.83052e-07	9.40436e-06	0.708464	0.693186	0.728594	3164	0.93074	0.657903	29.1536	4156.68	8.33271
DDX5	5.02772	0.122562	4.96338e-07	9.65257e-06	0.978952	0.980701	0.976648	4372	2.23127	1.17287	2.10479	9964.84	9.20692
SREK1IP1	5.02165	0.374541	5.12284e-07	9.94603e-06	0.426108	0.397794	0.463415	1903	0.492301	0.400319	57.3892	2198.62	7.69604
EDNRA	-5.02156	-0.688255	5.12534e-07	9.94603e-06	0.222123	0.261126	0.170732	992	0.235986	0.211869	77.7877	1053.91	6.96121
BLVRB	-5.01775	-0.489084	5.22794e-07	1.01342e-05	0.325347	0.366286	0.271406	1453	0.34842	0.298933	67.4653	1556.04	7.35054
PSMA2	-5.01206	-0.430052	5.38508e-07	1.04276e-05	0.376176	0.415912	0.323819	1680	0.412094	0.345074	62.3824	1840.41	7.51829
SLC44A2	-5.01032	-0.499248	5.43383e-07	1.05107e-05	0.310793	0.350138	0.258952	1388	0.33678	0.290263	68.9207	1504.06	7.31659
RPL19	5.00804	0.0925162	5.49871e-07	1.06247e-05	0.997761	0.997243	0.998443	4456	3.0424	1.39684	0.223914	13587.4	9.51697
SMIM12	5.00762	0.488096	5.51077e-07	1.06366e-05	0.310793	0.280425	0.350804	1388	0.334933	0.288881	68.9207	1495.81	7.31109
CAPNS1	5.00669	0.298383	5.53732e-07	1.06715e-05	0.545902	0.521465	0.578101	2438	0.657291	0.505184	45.4098	2935.46	7.98496
NPDC1	5.00658	0.257863	5.54069e-07	1.06715e-05	0.630542	0.616384	0.649196	2816	0.805642	0.590916	36.9458	3598	8.18841
UBALD2	4.98074	0.532864	6.3341e-07	1.21865e-05	0.280788	0.249311	0.322263	1254	0.299599	0.262056	71.9212	1338.01	7.19969
SH3BGRL	-4.97911	-0.228004	6.38763e-07	1.22764e-05	0.785043	0.806223	0.757135	3506	1.12479	0.753675	21.4957	5023.33	8.52205
VAMP8	-4.96862	-0.531421	6.74326e-07	1.2946e-05	0.297134	0.334777	0.247535	1327	0.32191	0.279078	70.2866	1437.65	7.27146
RSF1	4.96409	0.294568	6.90228e-07	1.32372e-05	0.531348	0.505711	0.565127	2373	0.650396	0.501015	46.8652	2904.67	7.97442
STRAP	4.96057	0.349282	7.02878e-07	1.34655e-05	0.456337	0.431666	0.488843	2038	0.514773	0.415266	54.3663	2298.98	7.74065
RNF216	4.95934	0.604955	7.07343e-07	1.35366e-05	0.228616	0.192989	0.275558	1021	0.238336	0.213769	77.1384	1064.41	6.97111
EIF2AK4	4.95701	0.60834	7.15881e-07	1.36854e-05	0.236005	0.20126	0.281785	1054	0.24575	0.219738	76.3995	1097.52	7.00172
ARID5B	4.95148	0.32299	7.3653e-07	1.40652e-05	0.549933	0.531312	0.574468	2456	0.720396	0.542554	45.0067	3217.29	8.0766
GUCY1B1	-4.94998	-0.431428	7.42228e-07	1.41534e-05	0.372593	0.408822	0.324857	1664	0.418448	0.349563	62.7407	1868.79	7.53358
MIR22HG	4.94985	0.583854	7.4272e-07	1.41534e-05	0.251679	0.218196	0.295797	1124	0.282628	0.248911	74.8321	1262.22	7.14142
MGAT4A	-4.94638	-0.602476	7.56068e-07	1.43925e-05	0.253918	0.290666	0.205501	1134	0.269519	0.238638	74.6082	1203.67	7.09396
MAML2	-4.94476	-0.482137	7.6237e-07	1.44914e-05	0.324227	0.364317	0.271406	1448	0.352395	0.301877	67.5773	1573.8	7.36188
HDGF	4.94463	0.54926	7.62875e-07	1.44914e-05	0.271384	0.238677	0.314478	1212	0.288981	0.253852	72.8616	1290.59	7.16363
MIR4435-2HG	4.9403	0.559557	7.80033e-07	1.48017e-05	0.266458	0.23395	0.309289	1190	0.288189	0.253238	73.3542	1287.05	7.16089
MSL1	-4.93665	-0.740983	7.94742e-07	1.50649e-05	0.200179	0.237495	0.151012	894	0.205848	0.187183	79.9821	919.318	6.82472
TPST2	4.93626	0.562096	7.96366e-07	1.50798e-05	0.258173	0.224892	0.302024	1153	0.274853	0.242831	74.1827	1227.5	7.11355
CTSH	4.92761	0.369071	8.32418e-07	1.57459e-05	0.433274	0.406065	0.469123	1935	0.496924	0.403413	56.6726	2219.26	7.70538
NDUFA2	-4.92502	-0.306871	8.43516e-07	1.59391e-05	0.576355	0.609689	0.532434	2574	0.694577	0.527433	42.3645	3101.98	8.04012
SOX17	-4.91718	-0.53098	8.77988e-07	1.65731e-05	0.319749	0.35644	0.271406	1428	0.383546	0.32465	68.0251	1712.92	7.44654
HSPA1B	4.91629	0.358892	8.81989e-07	1.66311e-05	0.437304	0.411973	0.47068	1953	0.518964	0.418028	56.2696	2317.69	7.74876
TAPBP	-4.91564	-0.380981	8.84948e-07	1.66695e-05	0.454993	0.492714	0.405293	2032	0.527695	0.42376	54.5007	2356.69	7.76544
NTHL1	-4.91378	-0.619218	8.93349e-07	1.68101e-05	0.243618	0.280819	0.194603	1088	0.25584	0.227805	75.6382	1142.58	7.04192
FAM111A	-4.91043	-0.849191	9.08751e-07	1.70821e-05	0.17219	0.209137	0.123508	769	0.175888	0.162024	82.781	785.517	6.66761
NUDT3	-4.90863	-0.556374	9.1715e-07	1.72219e-05	0.282132	0.319811	0.232486	1260	0.308245	0.268687	71.7868	1376.62	7.22812
HMOX2	4.9026	0.519282	9.45785e-07	1.77411e-05	0.279445	0.246948	0.322263	1248	0.296208	0.259443	72.0555	1322.87	7.18831
SNRPD1	4.90186	0.320411	9.49346e-07	1.77894e-05	0.475817	0.45254	0.506487	2125	0.539092	0.431193	52.4183	2407.59	7.7868
NUDC	4.90092	0.23688	9.53887e-07	1.78558e-05	0.626288	0.610477	0.64712	2797	0.773046	0.572699	37.3712	3452.42	8.14712
MXRA7	4.89819	0.222123	9.67232e-07	1.80868e-05	0.696373	0.68334	0.713544	3110	0.914353	0.64938	30.3627	4083.5	8.31495
N4BP2L2	-4.89668	-0.28434	9.74697e-07	1.82075e-05	0.662785	0.692792	0.623249	2960	0.865785	0.623682	33.7215	3866.59	8.26039
UBL5	4.89497	0.133708	9.83214e-07	1.83475e-05	0.903717	0.903505	0.903996	4036	1.46984	0.904152	9.6283	6564.29	8.78955
MRPL17	-4.88575	-0.440739	1.03037e-06	1.91877e-05	0.361397	0.398582	0.312403	1614	0.398672	0.335523	63.8603	1780.47	7.48519
ST8SIA4	4.88575	0.627995	1.03037e-06	1.91877e-05	0.236901	0.204017	0.280228	1058	0.252299	0.224981	76.3099	1126.77	7.02799
PPP1R12B	4.88317	0.736574	1.04393e-06	1.94202e-05	0.197268	0.163056	0.242346	881	0.207377	0.18845	80.2732	926.146	6.83211
GBP1	-4.87994	-0.456807	1.0612e-06	1.97209e-05	0.361845	0.399764	0.311884	1616	0.411642	0.344753	63.8155	1838.39	7.51719
RARRES3	-4.87853	-1.01784	1.06879e-06	1.98415e-05	0.139722	0.177235	0.0902958	624	0.141827	0.132629	86.0278	633.399	6.45268
CARD10	-4.87645	-0.675117	1.08014e-06	2.00317e-05	0.214734	0.253249	0.163985	959	0.221864	0.200378	78.5266	990.844	6.89957
CEBPZ	4.87362	0.421581	1.09571e-06	2.02993e-05	0.357143	0.325325	0.399066	1595	0.401169	0.337307	64.2857	1791.62	7.49143
STX10	-4.87061	-0.691878	1.11254e-06	2.05899e-05	0.207792	0.245372	0.158277	928	0.212628	0.19279	79.2208	949.598	6.85709
NDUFS4	-4.86755	-0.377928	1.12988e-06	2.08895e-05	0.45768	0.495471	0.407888	2044	0.515914	0.416019	54.232	2304.07	7.74287
FSCN1	-4.865	-0.67847	1.14457e-06	2.11394e-05	0.223018	0.260733	0.173326	996	0.239625	0.214809	77.6982	1070.17	6.9765
MYO1E	-4.86461	-0.86577	1.14681e-06	2.1159e-05	0.163009	0.200079	0.114167	728	0.165645	0.153275	83.6991	739.772	6.60769
CD47	-4.85943	-0.469699	1.17722e-06	2.16977e-05	0.326019	0.363529	0.276596	1456	0.346444	0.297467	67.3981	1547.22	7.34486
PCAT19	4.8574	0.227616	1.1894e-06	2.18998e-05	0.718316	0.700276	0.742086	3208	0.988279	0.68727	28.1684	4413.65	8.39268
KCNA5	-4.85396	-0.896143	1.21019e-06	2.22554e-05	0.169279	0.20638	0.120394	756	0.182567	0.167688	83.0721	815.345	6.70484
FNDC3B	4.8538	0.567731	1.21119e-06	2.22554e-05	0.263323	0.231587	0.305138	1176	0.284924	0.2507	73.6677	1272.47	7.1495
SAT2	-4.85355	-0.370445	1.21269e-06	2.22603e-05	0.444917	0.481292	0.39699	1987	0.496549	0.403162	55.5083	2217.59	7.70463
VDAC3	-4.84983	-0.361545	1.23569e-06	2.26594e-05	0.472011	0.508074	0.424494	2108	0.529424	0.424891	52.7989	2364.41	7.76871
SNHG7	4.84905	0.248442	1.24052e-06	2.27247e-05	0.63502	0.617172	0.658537	2836	0.821949	0.599907	36.498	3670.83	8.20844
PRKCH	-4.84376	-0.454187	1.27406e-06	2.33155e-05	0.342141	0.378889	0.293721	1528	0.369603	0.314521	65.7859	1650.65	7.40953
ATP5F1C	-4.84172	-0.255303	1.2872e-06	2.3532e-05	0.708464	0.73651	0.67151	3164	0.923727	0.654264	29.1536	4125.36	8.32515
NDUFB4	-4.83961	-0.212399	1.30094e-06	2.3759e-05	0.811464	0.831036	0.785677	3624	1.17179	0.775551	18.8536	5233.2	8.56297
DDX39A	4.83927	0.668966	1.30316e-06	2.37755e-05	0.20712	0.172903	0.252206	925	0.214614	0.194426	79.288	958.466	6.86638
IDH2	-4.83883	-0.951287	1.30609e-06	2.38047e-05	0.15159	0.188657	0.10275	677	0.154305	0.143498	84.841	689.124	6.53687
RARRES2	-4.83523	-0.412494	1.32993e-06	2.42146e-05	0.393417	0.429697	0.345615	1757	0.442059	0.366072	60.6583	1974.24	7.58844
B4GAT1	-4.83371	-1.18214	1.34015e-06	2.4376e-05	0.118227	0.155179	0.0695381	528	0.120131	0.113446	88.1773	536.507	6.28694
DDX24	4.82946	0.238812	1.36901e-06	2.48758e-05	0.671742	0.653013	0.696419	3000	0.885267	0.634069	32.8258	3953.6	8.28263
XRN2	4.82019	0.356146	1.43425e-06	2.6035e-05	0.426556	0.397007	0.46549	1905	0.489159	0.398211	57.3444	2184.58	7.68964
CREBRF	4.81872	0.399536	1.44482e-06	2.62004e-05	0.36901	0.340291	0.40685	1648	0.415961	0.347809	63.099	1857.68	7.52762
RSAD2	-4.81369	-0.754553	1.48165e-06	2.68413e-05	0.193238	0.229618	0.145304	863	0.219251	0.198237	80.6762	979.177	6.88773
RBPMS	4.80538	0.285664	1.54461e-06	2.79537e-05	0.552396	0.534462	0.576025	2467	0.6615	0.507721	44.7604	2954.26	7.99134
ISM1	-4.80424	-1.71439	1.55341e-06	2.80846e-05	0.0882221	0.125246	0.0394395	394	0.0878491	0.0842025	91.1778	392.334	5.97466
WASHC3	-4.80336	-0.536637	1.56024e-06	2.81799e-05	0.268697	0.30642	0.218993	1200	0.283387	0.249503	73.1303	1265.61	7.1441
PARP14	-4.80266	-0.346471	1.56573e-06	2.82507e-05	0.499328	0.534069	0.453555	2230	0.602462	0.471541	50.0672	2690.59	7.89789
PCMTD2	-4.80238	-0.605762	1.56793e-06	2.82621e-05	0.241379	0.278062	0.193046	1078	0.255417	0.227468	75.8621	1140.69	7.04027
PGAM2	-4.80029	-1.35789	1.58435e-06	2.85294e-05	0.108374	0.144939	0.0601972	484	0.113233	0.107269	89.1626	505.701	6.22792
MTCH1	4.79706	0.241146	1.61013e-06	2.89647e-05	0.605911	0.593147	0.62273	2706	0.740605	0.554232	39.4089	3307.54	8.10426
PXN	-4.79488	-0.673167	1.62773e-06	2.9252e-05	0.211823	0.248523	0.163467	946	0.218815	0.197879	78.8177	977.227	6.88574
CPNE2	-4.7928	-0.78916	1.64466e-06	2.95267e-05	0.187192	0.224104	0.138557	836	0.191838	0.175497	81.2808	856.751	6.75431
TIMP1	-4.79156	-0.278968	1.65487e-06	2.96804e-05	0.637707	0.668373	0.597302	2848	0.843882	0.611873	36.2293	3768.78	8.23477
TSEN34	-4.78083	-0.611089	1.74572e-06	3.12401e-05	0.227497	0.264671	0.178516	1016	0.238199	0.213658	77.2503	1063.8	6.97054
ARHGEF25	-4.7807	-0.711495	1.74684e-06	3.12401e-05	0.199507	0.236314	0.151012	891	0.205983	0.187295	80.0493	919.92	6.82537
PARVB	4.78068	0.588618	1.74704e-06	3.12401e-05	0.236901	0.204805	0.27919	1058	0.248585	0.222011	76.3099	1110.18	7.01318
NDUFS8	-4.77977	-0.350055	1.755e-06	3.13257e-05	0.472235	0.509256	0.423456	2109	0.5368	0.429702	52.7765	2397.35	7.78254
ABI2	-4.77973	-0.41167	1.75531e-06	3.13257e-05	0.365876	0.402915	0.317073	1634	0.408785	0.342728	63.4124	1825.64	7.51023
WDR43	4.77905	0.684391	1.76125e-06	3.14005e-05	0.206897	0.174084	0.25013	924	0.214396	0.194247	79.3103	957.492	6.86536
HVCN1	-4.77761	-0.646554	1.77392e-06	3.1595e-05	0.21854	0.254037	0.17177	976	0.225648	0.203469	78.146	1007.74	6.91646
TIMP4	4.7766	0.246658	1.78282e-06	3.17223e-05	0.704881	0.689248	0.72548	3148	1.04669	0.716222	29.5119	4674.5	8.45009
GSPT1	4.77394	0.481398	1.80654e-06	3.21126e-05	0.315719	0.287909	0.352361	1410	0.341959	0.29413	68.4281	1527.19	7.33184
ST13	4.77077	0.232899	1.83526e-06	3.25908e-05	0.631438	0.616778	0.650752	2820	0.800477	0.588052	36.8562	3574.93	8.18198
SRSF5	-4.76848	-0.22171	1.85619e-06	3.293e-05	0.769592	0.788106	0.7452	3437	1.10381	0.743748	23.0408	4929.6	8.50321
DNAJC15	4.76755	0.294029	1.86484e-06	3.30509e-05	0.507389	0.485624	0.536066	2266	0.591082	0.464414	49.2611	2639.77	7.87883
YTHDC1	4.76321	0.326461	1.90537e-06	3.3736e-05	0.471787	0.44939	0.501297	2107	0.552333	0.439759	52.8213	2466.72	7.81105
SLC3A2	4.76226	0.424448	1.91436e-06	3.38617e-05	0.324899	0.293816	0.365854	1451	0.347804	0.298477	67.5101	1553.29	7.34878
SNN	-4.76196	-1.20817	1.91725e-06	3.38796e-05	0.11442	0.150847	0.0664245	511	0.114536	0.108438	88.558	511.517	6.23933
EIF4G2	4.75768	0.183791	1.9583e-06	3.45711e-05	0.808777	0.79874	0.822003	3612	1.19109	0.784398	19.1223	5319.4	8.5793
CAVIN3	4.75528	0.192288	1.98173e-06	3.49503e-05	0.783251	0.773139	0.796575	3498	1.11824	0.750585	21.6749	4994.05	8.5162
RABAC1	4.75353	0.148438	1.99893e-06	3.52191e-05	0.895656	0.892083	0.900363	4000	1.42247	0.884789	10.4344	6352.77	8.7568
CSNK1G2	4.74889	0.593652	2.04533e-06	3.60014e-05	0.22369	0.189839	0.268293	999	0.22997	0.20699	77.631	1027.05	6.93542
S100A4	-4.73849	-0.495799	2.15317e-06	3.78626e-05	0.306314	0.344624	0.255838	1368	0.397973	0.335023	69.3686	1777.35	7.48344
RIN2	4.73604	0.491842	2.17934e-06	3.82853e-05	0.298253	0.269397	0.336274	1332	0.323598	0.280354	70.1747	1445.19	7.27669
CBX5	-4.73331	-0.539029	2.20887e-06	3.87662e-05	0.272279	0.308783	0.224183	1216	0.290185	0.254785	72.7721	1295.96	7.16778
UQCR11	-4.72852	-0.231475	2.26163e-06	3.96535e-05	0.817286	0.842852	0.783601	3650	1.17255	0.775903	18.2714	5236.63	8.56362
CEBPB	4.71765	0.404211	2.38588e-06	4.17913e-05	0.373489	0.345805	0.409964	1668	0.428215	0.356426	62.6511	1912.41	7.55664
FAM133B	4.71214	0.312144	2.45129e-06	4.28952e-05	0.510748	0.48523	0.544369	2281	0.633527	0.490741	48.9252	2829.33	7.94815
AC007952.4	-4.71089	-0.439026	2.46642e-06	4.31179e-05	0.384236	0.415912	0.342501	1716	0.458247	0.377235	61.5764	2046.53	7.62439
ECSCR	-4.7072	-0.286215	2.51148e-06	4.3863e-05	0.64017	0.671524	0.598858	2859	0.819092	0.598337	35.983	3658.06	8.20496
ARPC4	4.70687	0.378066	2.51552e-06	4.3891e-05	0.383341	0.35644	0.418786	1712	0.416317	0.34806	61.6659	1859.27	7.52848
JUP	-4.69787	-0.397971	2.62889e-06	4.58247e-05	0.386252	0.42182	0.339388	1725	0.42933	0.357206	61.3748	1917.39	7.55924
RALA	4.6948	0.390685	2.66867e-06	4.64731e-05	0.378415	0.352501	0.412558	1690	0.413625	0.346157	62.1585	1847.25	7.52199
LAMP2	-4.69384	-0.374056	2.68124e-06	4.66469e-05	0.395432	0.432454	0.346653	1766	0.43677	0.362398	60.4568	1950.61	7.57641
ENY2	4.69317	0.216735	2.69001e-06	4.67543e-05	0.658083	0.64356	0.677218	2939	0.851564	0.61603	34.1917	3803.08	8.24383
EIF4A1	4.69122	0.218983	2.71587e-06	4.71581e-05	0.672414	0.657739	0.691749	3003	0.870398	0.626151	32.7586	3887.2	8.2657
MAFB	4.68861	0.415398	2.75061e-06	4.77153e-05	0.382669	0.356833	0.41671	1709	0.45154	0.372625	61.7331	2016.58	7.60965
UPF2	4.68693	0.337164	2.77338e-06	4.80638e-05	0.439319	0.412761	0.474312	1962	0.497202	0.403598	56.0681	2220.5	7.70594
FRMD4A	-4.68146	-0.558011	2.84845e-06	4.93174e-05	0.253695	0.289484	0.206539	1133	0.268717	0.238006	74.6305	1200.09	7.09098
ATP5MF	-4.676	-0.261425	2.9253e-06	5.05993e-05	0.653157	0.682158	0.614946	2917	0.821302	0.599552	34.6843	3667.94	8.20766
TNFRSF14	-4.67541	-0.624683	2.93366e-06	5.06952e-05	0.220331	0.2564	0.172807	984	0.226935	0.20452	77.9669	1013.49	6.92215
COMMD6	-4.6696	-0.193871	3.01788e-06	5.21004e-05	0.841021	0.858212	0.818371	3756	1.26785	0.818833	15.8979	5662.22	8.64175
RIPOR1	4.66893	0.45531	3.02771e-06	5.22199e-05	0.316167	0.287121	0.354437	1412	0.343202	0.295056	68.3833	1532.74	7.33546
TPR	4.66805	0.250103	3.04068e-06	5.23935e-05	0.595835	0.580544	0.615983	2661	0.754271	0.562053	40.4165	3368.57	8.12254
TMEM205	-4.66577	-0.426848	3.07466e-06	5.29284e-05	0.368115	0.403308	0.321744	1644	0.40234	0.338142	63.1885	1796.85	7.49435
ATP5PF	-4.66032	-0.125389	3.15718e-06	5.42969e-05	0.962159	0.965735	0.957447	4297	1.87831	1.0572	3.78415	8388.55	9.03474
ARHGEF17	-4.65857	-0.496771	3.18407e-06	5.4707e-05	0.302284	0.337928	0.255319	1350	0.327883	0.283586	69.7716	1464.33	7.28983
SRGAP2C	-4.6548	-0.676813	3.24292e-06	5.56651e-05	0.197716	0.233557	0.150493	883	0.203975	0.185629	80.2284	910.953	6.81559
GTF2H5	-4.65405	-0.474569	3.25475e-06	5.58147e-05	0.309673	0.346593	0.261028	1383	0.331199	0.28608	69.0327	1479.13	7.29989
CDC40	4.65363	0.472098	3.26141e-06	5.58703e-05	0.306986	0.278062	0.345096	1371	0.336158	0.289798	69.3014	1501.28	7.31474
APPL1	4.65345	0.372267	3.2642e-06	5.58703e-05	0.393641	0.367861	0.427608	1758	0.444494	0.367759	60.6359	1985.11	7.59393
ACOT9	4.64931	0.640826	3.33052e-06	5.69513e-05	0.21451	0.183931	0.2548	958	0.219386	0.198347	78.549	979.777	6.88835
SNF8	4.64519	0.31591	3.39756e-06	5.80424e-05	0.4485	0.424577	0.480021	2003	0.503105	0.407533	55.15	2246.87	7.71774
ZNF326	4.64211	0.577031	3.44864e-06	5.88591e-05	0.240708	0.208744	0.282823	1075	0.254552	0.226778	75.9292	1136.83	7.03688
LAMA5	4.6395	0.537987	3.49252e-06	5.95516e-05	0.261755	0.2308	0.302543	1169	0.277564	0.244955	73.8245	1239.6	7.12335
CEBPG	4.63888	0.573706	3.50303e-06	5.96742e-05	0.243842	0.214258	0.282823	1089	0.255687	0.227683	75.6158	1141.9	7.04132
SUCLG2	-4.6385	-0.544606	3.50939e-06	5.9726e-05	0.263323	0.298937	0.216399	1176	0.274921	0.242884	73.6677	1227.8	7.11379
RNF130	-4.63738	-0.362945	3.52853e-06	5.99418e-05	0.424317	0.457267	0.380903	1895	0.47742	0.390297	57.5683	2132.16	7.66536
SYNPO	4.63737	0.864407	3.52873e-06	5.99418e-05	0.154725	0.121701	0.198236	691	0.159241	0.147765	84.5275	711.17	6.56832
ABHD14B	-4.63629	-0.703237	3.54717e-06	6.01982e-05	0.19167	0.227649	0.144266	856	0.193643	0.17701	80.833	864.809	6.76366
SLC25A24	4.63397	0.529383	3.58718e-06	6.08197e-05	0.257053	0.227649	0.295797	1148	0.271482	0.240183	74.2947	1212.44	7.10121
GASAL1	4.63355	1.07826	3.5945e-06	6.08865e-05	0.117555	0.0838913	0.16191	525	0.122945	0.115955	88.2445	549.073	6.31005
IFT27	-4.63097	-0.796072	3.63954e-06	6.15914e-05	0.173757	0.209531	0.126622	776	0.177188	0.163128	82.6243	791.321	6.67497
TNFSF12	-4.62989	-0.296824	3.65854e-06	6.18547e-05	0.571429	0.603387	0.52932	2552	0.692839	0.526407	42.8571	3094.22	8.03761
EMP2	4.62625	0.173623	3.72346e-06	6.28933e-05	0.802956	0.795195	0.813181	3586	1.15923	0.769754	19.7044	5177.14	8.5522
TRAPPC2L	-4.61575	-0.422189	3.91674e-06	6.60959e-05	0.341245	0.377314	0.293721	1524	0.369932	0.314761	65.8755	1652.12	7.41042
SH2D3C	-4.61164	-0.389994	3.99505e-06	6.73541e-05	0.390058	0.426546	0.341982	1742	0.433791	0.360322	60.9942	1937.31	7.56957
FAM213A	-4.6075	-0.195064	4.07531e-06	6.8643e-05	0.834751	0.850729	0.8137	3728	1.29574	0.831054	16.5249	5786.76	8.6635
FAXDC2	-4.60584	-1.2142	4.10803e-06	6.91294e-05	0.113972	0.148878	0.0679813	509	0.115517	0.109318	88.6028	515.898	6.24785
SNAI2	-4.59985	-1.49481	4.22788e-06	7.10797e-05	0.0920287	0.127215	0.0456668	411	0.0938072	0.0896644	90.7971	418.943	6.04012
ZC3H13	4.59801	0.339354	4.26537e-06	7.16431e-05	0.447156	0.422213	0.480021	1997	0.527552	0.423666	55.2844	2356.05	7.76516
DEPP1	-4.59702	-0.951317	4.2858e-06	7.19191e-05	0.147783	0.182355	0.102231	660	0.156013	0.144977	85.2217	696.756	6.54787
ERICH1	4.59607	0.382395	4.30535e-06	7.21799e-05	0.359606	0.33202	0.395952	1606	0.395216	0.333049	64.0394	1765.03	7.47649
TAF1D	4.59458	0.351742	4.33619e-06	7.26291e-05	0.431706	0.407641	0.463415	1928	0.494162	0.401566	56.8294	2206.93	7.69981
MICAL2	4.5937	1.24159	4.3545e-06	7.28679e-05	0.101433	0.0677432	0.145823	453	0.103724	0.0986903	89.8567	463.233	6.14039
HIPK2	-4.59245	-0.297241	4.38074e-06	7.3239e-05	0.588446	0.619141	0.548002	2628	0.750918	0.56014	41.1554	3353.6	8.11809
PHB2	-4.58643	-0.314806	4.50896e-06	7.53126e-05	0.524854	0.559669	0.478983	2344	0.609374	0.475845	47.5146	2721.46	7.90929
SDHD	-4.57835	-0.302541	4.68647e-06	7.8205e-05	0.535378	0.570697	0.488843	2391	0.627926	0.487307	46.4622	2804.32	7.93927
EIF3A	4.57204	0.27886	4.82999e-06	8.03604e-05	0.535378	0.5128	0.565127	2391	0.645173	0.497845	46.4622	2881.34	7.96636
RSU1	-4.57202	-0.36498	4.83053e-06	8.03604e-05	0.415137	0.451753	0.366892	1854	0.468616	0.384321	58.4863	2092.84	7.64676
BMPR2	4.57189	0.311845	4.83351e-06	8.03604e-05	0.473578	0.447814	0.507525	2115	0.555948	0.442085	52.6422	2482.86	7.81757
PTTG1IP	4.57189	0.26859	4.83351e-06	8.03604e-05	0.5412	0.52501	0.562532	2417	0.653722	0.503028	45.88	2919.52	7.97952
FNBP1L	4.57002	0.290881	4.87667e-06	8.10031e-05	0.522167	0.497834	0.554229	2332	0.628312	0.487544	47.7833	2806.04	7.93989
ROBO4	-4.56896	-0.278848	4.90154e-06	8.13411e-05	0.644201	0.674281	0.604567	2877	0.842287	0.611008	35.5799	3761.65	8.23288
NFASC	-4.5678	-0.804583	4.92873e-06	8.1717e-05	0.173086	0.207562	0.12766	773	0.181858	0.167088	82.6914	812.178	6.70095
CARD16	-4.56584	-0.483276	4.97493e-06	8.24071e-05	0.298701	0.33399	0.252206	1334	0.319476	0.277235	70.1299	1426.78	7.26388
NFE2L2	4.56435	0.353723	5.01035e-06	8.29173e-05	0.412674	0.390311	0.442138	1843	0.467457	0.383531	58.7326	2087.66	7.64428
SULF2	-4.56297	-0.455865	5.04346e-06	8.33887e-05	0.30833	0.343048	0.262584	1377	0.335561	0.289351	69.167	1498.61	7.31296
EVA1B	-4.56011	-0.255015	5.11261e-06	8.44544e-05	0.658307	0.688066	0.619097	2940	0.850193	0.61529	34.1693	3796.96	8.24222
SPATS2	-4.55423	-0.686627	5.25775e-06	8.67721e-05	0.203314	0.237495	0.158277	908	0.212667	0.192822	79.6686	949.769	6.85727
DPM3	-4.55376	-0.426695	5.26948e-06	8.6886e-05	0.346619	0.382434	0.299429	1548	0.376012	0.31919	65.3381	1679.27	7.42671
RPS19BP1	-4.55278	-0.255858	5.2942e-06	8.72137e-05	0.58979	0.61796	0.552673	2634	0.707152	0.534827	41.021	3158.14	8.05806
PHF11	-4.53713	-0.614328	5.7026e-06	9.38556e-05	0.220107	0.254431	0.174883	983	0.228265	0.205602	77.9893	1019.43	6.92798
SNRNP70	-4.53679	-0.478058	5.71179e-06	9.39209e-05	0.290864	0.3269	0.243383	1299	0.308251	0.268691	70.9136	1376.65	7.22813
MT1M	-4.52757	-0.445782	5.9667e-06	9.80229e-05	0.354232	0.386766	0.311365	1582	0.420734	0.351174	64.5768	1879	7.53903
CYC1	-4.52264	-0.280678	6.10716e-06	0.000100239	0.57837	0.613234	0.532434	2583	0.697756	0.529307	42.163	3116.18	8.04468
ZEB2	-4.51909	-0.360856	6.21045e-06	0.000101841	0.466861	0.499803	0.423456	2085	0.550253	0.438418	53.3139	2457.43	7.80728
CA8	-4.51391	-0.474742	6.36448e-06	0.000104272	0.29803	0.333202	0.251687	1331	0.324453	0.281	70.197	1449.01	7.27933
SMTN	-4.51058	-0.312445	6.46514e-06	0.000105825	0.5206	0.553367	0.477426	2325	0.620031	0.482445	47.94	2769.06	7.92662
NME1	4.5098	0.9432	6.48875e-06	0.000106024	0.133005	0.100433	0.175921	594	0.132461	0.124393	86.6995	591.57	6.38447
SLTM	4.50979	0.332613	6.48911e-06	0.000106024	0.428795	0.405672	0.459263	1915	0.491692	0.399911	57.1205	2195.9	7.6948
SH3RF1	-4.50673	-0.560176	6.58329e-06	0.000107465	0.249664	0.28397	0.204463	1115	0.26157	0.232357	75.0336	1168.17	7.06405
SLC40A1	4.50467	0.494412	6.64753e-06	0.000108416	0.270488	0.240252	0.310327	1208	0.289023	0.253885	72.9512	1290.78	7.16377
BRD9	4.50197	0.548733	6.73277e-06	0.000109706	0.247649	0.217802	0.286975	1106	0.260245	0.231306	75.2351	1162.26	7.05898
VASN	4.49644	0.486545	6.91019e-06	0.000112495	0.278997	0.248523	0.319149	1246	0.302526	0.264305	72.1003	1351.08	7.2094
EDN1	4.49482	0.750089	6.9629e-06	0.000113251	0.177788	0.146121	0.219512	794	0.209931	0.190564	82.2212	937.554	6.84434
COX7B	-4.49303	-0.183531	7.02179e-06	0.000114106	0.849754	0.866089	0.82823	3795	1.30159	0.833599	15.0246	5812.89	8.668
IL3RA	4.49115	0.312512	7.08389e-06	0.000115011	0.474026	0.452147	0.502854	2117	0.561704	0.445777	52.5974	2508.57	7.82787
TAP2	-4.48957	-0.482254	7.13669e-06	0.000115764	0.274519	0.309965	0.227815	1226	0.295623	0.258991	72.5481	1320.25	7.18633
TNRC6C	-4.48276	-0.911578	7.36825e-06	0.000119412	0.145544	0.179992	0.100156	650	0.148412	0.13838	85.4456	662.808	6.49799
NDUFA8	-4.48128	-0.341753	7.41982e-06	0.00012014	0.44738	0.481686	0.40218	1998	0.506627	0.409873	55.262	2262.59	7.72471
DGLUCY	-4.48103	-1.52906	7.42838e-06	0.00012017	0.0893417	0.123671	0.04411	399	0.0897443	0.0859431	91.0658	400.798	5.99595
RPL24	4.4776	0.0824133	7.5488e-06	0.000122008	0.996641	0.996849	0.996367	4451	2.64898	1.29445	0.335871	11830.4	9.37851
NPTX2	4.47392	2.34402	7.67992e-06	0.000124016	0.0566502	0.0236314	0.100156	253	0.0589609	0.0572881	94.335	263.319	5.57716
SRGAP2B	-4.47154	-0.591172	7.76584e-06	0.000125291	0.239812	0.272942	0.19616	1071	0.251991	0.224735	76.0188	1125.39	7.02678
SYNE1	4.4703	0.226546	7.81108e-06	0.000125908	0.628079	0.612052	0.649196	2805	0.827059	0.602707	37.1921	3693.64	8.21464
MAP2K6	-4.46766	-1.20469	7.90792e-06	0.000127355	0.106583	0.141	0.0612351	476	0.108483	0.102992	89.3417	484.484	6.18515
CTTNBP2NL	4.46603	0.559134	7.96833e-06	0.000128213	0.233094	0.202442	0.273482	1041	0.245503	0.21954	76.6906	1096.42	7.00072
RIOK3	4.46244	0.520304	8.1033e-06	0.000130268	0.263547	0.235526	0.300467	1177	0.278918	0.246015	73.6453	1245.65	7.12821
UQCRFS1	-4.46131	-0.403142	8.14595e-06	0.000130837	0.358039	0.391493	0.31396	1599	0.391291	0.330232	64.1961	1747.51	7.46652
GNL1	4.45554	0.412695	8.3684e-06	0.00013429	0.334751	0.309965	0.36741	1495	0.365885	0.311803	66.5249	1634.04	7.39942
INKA1	-4.44965	-0.999638	8.60087e-06	0.000137898	0.13099	0.165419	0.0856253	585	0.13371	0.125495	86.901	597.148	6.39384
HEXA	-4.44856	-0.559583	8.64461e-06	0.000138475	0.249216	0.282395	0.205501	1113	0.263127	0.23359	75.0784	1175.13	7.06998
RPL7A	4.44104	0.0632154	8.9524e-06	0.000143278	0.998657	0.998818	0.998443	4460	2.90331	1.36183	0.134348	12966.2	9.47018
DST	-4.44028	-0.294944	8.98414e-06	0.000143658	0.555083	0.58527	0.515309	2479	0.698774	0.529907	44.4917	3120.73	8.04614
ETFB	-4.43353	-0.334588	9.27014e-06	0.0001481	0.448948	0.482867	0.404255	2005	0.506105	0.409527	55.1052	2260.26	7.72368
GADD45GIP1	4.43261	0.235113	9.31003e-06	0.000148605	0.61554	0.591965	0.646601	2749	0.759603	0.565088	38.446	3392.39	8.12958
GRB10	4.42974	0.714079	9.43481e-06	0.000150464	0.178683	0.147696	0.219512	798	0.187669	0.171993	82.1317	838.13	6.73237
ADA	-4.42502	-0.499555	9.64354e-06	0.000153656	0.261532	0.296573	0.215361	1168	0.281345	0.247911	73.8468	1256.49	7.13687
HIKESHI	-4.42234	-0.459553	9.76358e-06	0.000155431	0.291312	0.325325	0.246497	1301	0.307779	0.268331	70.8688	1374.54	7.2266
GNL3	4.41883	0.735522	9.9237e-06	0.00015784	0.167488	0.13588	0.209133	748	0.168966	0.15612	83.2512	754.604	6.62752
FLNA	4.40806	0.259068	1.043e-05	0.000165746	0.590461	0.56794	0.620135	2637	0.750923	0.560143	40.9539	3353.62	8.11809
RCN1	-4.4025	-0.276632	1.07012e-05	0.000169906	0.585535	0.615991	0.545407	2615	0.717607	0.540932	41.4465	3204.83	8.07273
HIPK3	4.40018	0.383688	1.08162e-05	0.000171504	0.35871	0.332808	0.392839	1602	0.39666	0.334084	64.129	1771.48	7.48014
PTPN12	4.40008	0.2169	1.08209e-05	0.000171504	0.644872	0.629382	0.665283	2880	0.828309	0.603392	35.5128	3699.23	8.21615
PBX1	-4.3981	-0.692569	1.09201e-05	0.000172924	0.196373	0.229618	0.152569	877	0.204546	0.186103	80.3627	913.503	6.81838
PET100	-4.39485	-0.301064	1.10851e-05	0.000175383	0.531124	0.565183	0.486248	2372	0.632511	0.490119	46.8876	2824.79	7.94654
H2AFY	4.3927	0.263214	1.1195e-05	0.000176966	0.520152	0.499015	0.548002	2323	0.612237	0.477623	47.9848	2734.25	7.91398
SDCBP	4.38347	0.167306	1.16804e-05	0.000184476	0.76489	0.760536	0.770628	3416	1.07748	0.731156	23.511	4812.03	8.47908
RTN3	-4.37754	-0.370059	1.20025e-05	0.000189398	0.378191	0.412761	0.332641	1689	0.414655	0.346886	62.1809	1851.85	7.52448
MAP4K4	4.37521	0.319317	1.21315e-05	0.000191266	0.406628	0.383616	0.436949	1816	0.458312	0.377279	59.3372	2046.82	7.62453
CLSTN1	-4.37091	-0.485382	1.23729e-05	0.000194901	0.271608	0.305238	0.227296	1213	0.28818	0.25323	72.8392	1287.01	7.16086
RFXANK	-4.37008	-0.504501	1.24202e-05	0.000195474	0.261979	0.294998	0.218474	1170	0.272294	0.240821	73.8021	1216.06	7.1042
CARS	4.36625	0.777751	1.26399e-05	0.000198758	0.163233	0.132336	0.203944	729	0.168113	0.15539	83.6767	750.792	6.62246
DGKZ	-4.36233	-0.533994	1.28682e-05	0.000202103	0.252575	0.286333	0.208095	1128	0.265096	0.235148	74.7425	1183.92	7.07743
RCAN3	4.36222	0.772418	1.28751e-05	0.000202103	0.155844	0.124065	0.197717	696	0.163356	0.151309	84.4156	729.547	6.59379
GIMAP6	4.36117	0.241439	1.29366e-05	0.000202799	0.557322	0.541946	0.577582	2489	0.682235	0.520123	44.2678	3046.86	8.0222
PPA2	-4.36103	-0.743806	1.29449e-05	0.000202799	0.167488	0.201654	0.12247	748	0.170469	0.157405	83.2512	761.317	6.63636
NOC3L	4.36089	0.771639	1.29532e-05	0.000202799	0.165472	0.135093	0.205501	739	0.175766	0.16192	83.4528	784.97	6.66692
RPL9	-4.35461	-0.0572483	1.33302e-05	0.000208519	0.998433	0.997243	1	4459	2.99706	1.38556	0.15674	13384.9	9.50196
RNF115	4.35225	0.389253	1.34749e-05	0.0002106	0.34953	0.324143	0.382979	1561	0.378223	0.320795	65.047	1689.14	7.43257
MAFG	4.35191	0.686246	1.34958e-05	0.000210744	0.182938	0.152816	0.222626	817	0.191086	0.174866	81.7062	853.392	6.75039
TRPV2	4.34394	0.749782	1.39949e-05	0.000218348	0.163681	0.132729	0.204463	731	0.171533	0.158313	83.6319	766.068	6.64258
IK	4.34306	0.269066	1.40511e-05	0.000219033	0.50918	0.485624	0.540218	2274	0.60484	0.473024	49.082	2701.22	7.90183
EIF3F	-4.34177	-0.258084	1.41338e-05	0.00022	0.643977	0.671918	0.607161	2876	0.811171	0.593973	35.6023	3622.69	8.19525
PNP	4.34171	0.530466	1.41375e-05	0.00022	0.24026	0.211107	0.278672	1073	0.255082	0.227201	75.974	1139.2	7.03896
GARS	4.33379	0.748096	1.46561e-05	0.000227873	0.163233	0.132729	0.203425	729	0.166531	0.154034	83.6767	743.727	6.61302
VSIR	4.32983	0.226879	1.49222e-05	0.000231646	0.586207	0.571091	0.606124	2618	0.73247	0.549548	41.3793	3271.21	8.09322
GALNT18	-4.3298	-0.851246	1.49245e-05	0.000231646	0.146888	0.180386	0.10275	656	0.149327	0.139176	85.3112	666.894	6.50413
STMP1	-4.32769	-0.397717	1.50681e-05	0.000233673	0.359382	0.393068	0.314997	1605	0.39419	0.332313	64.0618	1760.45	7.47389
KDELR2	4.32457	0.271416	1.52827e-05	0.000236796	0.488804	0.467901	0.516347	2183	0.562493	0.446283	51.1196	2512.09	7.82927
RPL21	-4.31903	-0.0814115	1.56715e-05	0.000242611	0.998433	1	0.996367	4459	3.09382	1.40948	0.15674	13817	9.53373
ODF2L	-4.31672	-0.519195	1.58362e-05	0.00024495	0.261308	0.293423	0.218993	1167	0.276952	0.244476	73.8692	1236.87	7.12115
KAT2B	-4.31521	-1.12242	1.59449e-05	0.00024642	0.109718	0.14297	0.0659056	490	0.110009	0.104368	89.0282	491.3	6.19909
GPIHBP1	-4.3144	-0.224458	1.60034e-05	0.000247111	0.772727	0.795983	0.742086	3451	1.13593	0.758904	22.7273	5073.08	8.5319
LAMC1	-4.31403	-0.409185	1.60306e-05	0.000247319	0.336543	0.369831	0.292683	1503	0.371978	0.316254	66.3457	1661.26	7.41593
SH3GLB1	4.31353	0.234128	1.60672e-05	0.000247671	0.570085	0.549429	0.597302	2546	0.700428	0.53088	42.9915	3128.11	8.0485
PFN2	-4.30858	-0.773177	1.64305e-05	0.000253055	0.160546	0.193777	0.116762	717	0.163896	0.151773	83.9454	731.96	6.59709
DBNL	4.30795	0.429516	1.64776e-05	0.000253563	0.305419	0.277275	0.342501	1364	0.328361	0.283946	69.4581	1466.46	7.29129
PRKAR2B	-4.30538	-0.454844	1.66697e-05	0.0002563	0.289969	0.324143	0.24494	1295	0.311927	0.271497	71.0031	1393.07	7.23998
PPP4C	-4.30494	-0.348178	1.67033e-05	0.000256597	0.395432	0.42694	0.353918	1766	0.43025	0.35785	60.4568	1921.5	7.56138
CALU	4.29745	0.286053	1.72773e-05	0.000265047	0.470443	0.452147	0.494551	2101	0.540371	0.432023	52.9557	2413.3	7.78916
TMEM256	-4.29738	-0.317439	1.72828e-05	0.000265047	0.460143	0.491532	0.418786	2055	0.518019	0.417406	53.9857	2313.47	7.74694
PALM	4.29615	0.803022	1.73789e-05	0.000266124	0.147783	0.116975	0.188376	660	0.14984	0.139622	85.2217	669.183	6.50755
GSTA4	-4.2961	-1.19852	1.73826e-05	0.000266124	0.10524	0.138243	0.061754	470	0.105217	0.100042	89.476	469.898	6.15464
TRMT112	-4.2953	-0.239722	1.74461e-05	0.000266869	0.668159	0.695549	0.632071	2984	0.852012	0.616273	33.1841	3805.09	8.24436
TMEM106B	-4.29344	-0.556147	1.75922e-05	0.000268876	0.237797	0.269791	0.195641	1062	0.249718	0.222918	76.2203	1115.24	7.01772
AKAP11	-4.29066	-0.59889	1.78146e-05	0.000272043	0.211375	0.244978	0.167099	944	0.220455	0.199224	78.8625	984.554	6.8932
SEMA3G	4.28324	0.532552	1.84192e-05	0.000281037	0.25056	0.221741	0.288531	1119	0.287944	0.253047	74.944	1285.96	7.16004
BOD1L1	4.28016	0.252822	1.8676e-05	0.000284715	0.577698	0.555337	0.607161	2580	0.726764	0.546249	42.2302	3245.73	8.0854
LIMS2	4.2782	0.257562	1.88409e-05	0.000286985	0.543663	0.523434	0.570317	2428	0.652758	0.502445	45.6337	2915.22	7.97804
ECM2	-4.27675	-0.576817	1.89642e-05	0.000288619	0.237349	0.269791	0.194603	1060	0.253646	0.226056	76.2651	1132.78	7.03332
STX8	-4.27369	-0.59384	1.92263e-05	0.000292361	0.203986	0.237495	0.159834	911	0.21112	0.191545	79.6014	942.861	6.84998
MVB12A	-4.27062	-0.505083	1.94929e-05	0.000296164	0.248545	0.281607	0.204982	1110	0.258327	0.229783	75.1455	1153.69	7.05159
CCDC112	4.26958	0.696261	1.95842e-05	0.000297081	0.17107	0.140213	0.211728	764	0.180376	0.165833	82.893	805.558	6.69278
PKD1L1	-4.26956	-1.01777	1.95863e-05	0.000297081	0.12472	0.157148	0.0819927	557	0.126783	0.119367	87.528	566.213	6.34074
SIGIRR	4.26902	0.363082	1.96337e-05	0.000297549	0.351321	0.326506	0.384017	1569	0.385691	0.326199	64.8679	1722.5	7.45211
BEX3	-4.26774	-0.330185	1.97464e-05	0.000299005	0.445365	0.475778	0.405293	1989	0.515585	0.415801	55.4635	2302.6	7.74223
PLGRKT	-4.26697	-0.891407	1.98149e-05	0.00029979	0.136588	0.169752	0.0928905	610	0.136275	0.127755	86.3412	608.604	6.41281
ANXA4	-4.26291	-0.573627	2.0178e-05	0.000305026	0.222794	0.255612	0.179554	995	0.231359	0.208118	77.7206	1033.25	6.94143
MAP3K13	4.26265	0.432387	2.02013e-05	0.000305122	0.298253	0.272548	0.332122	1332	0.321867	0.279045	70.1747	1437.46	7.27133
NPR1	4.26233	0.358009	2.0231e-05	0.000305314	0.362517	0.335959	0.397509	1619	0.397697	0.334826	63.7483	1776.12	7.48275
IGBP1	-4.26048	-0.454378	2.03993e-05	0.000307596	0.287953	0.319811	0.245978	1286	0.302347	0.264168	71.2047	1350.28	7.20881
RASD2	-4.25828	-0.821044	2.06002e-05	0.000310365	0.146664	0.179204	0.103788	655	0.151397	0.140976	85.3336	676.14	6.51788
MRPS18A	4.25728	0.501966	2.06932e-05	0.000311506	0.272503	0.247735	0.305138	1217	0.29333	0.25722	72.7497	1310.01	7.17855
KANK3	-4.25709	-0.209336	2.07105e-05	0.000311507	0.758397	0.777865	0.732745	3387	1.06212	0.723733	24.1603	4743.41	8.46472
ZC3H6	-4.25555	-0.578652	2.08531e-05	0.000313389	0.222794	0.254431	0.181111	995	0.238781	0.214128	77.7206	1066.4	6.97298
CWC25	4.24555	0.457604	2.18059e-05	0.000327161	0.281908	0.253643	0.319149	1259	0.302568	0.264338	71.8092	1351.27	7.20954
SAP18	4.24555	0.147905	2.18059e-05	0.000327161	0.870578	0.866089	0.876492	3888	1.42142	0.884353	12.9422	6348.05	8.75606
EGFLAM	-4.24358	-0.320967	2.19981e-05	0.00032977	0.480072	0.512013	0.437987	2144	0.564366	0.447481	51.9928	2520.46	7.83259
MAP7D1	4.23949	0.492299	2.24026e-05	0.000335554	0.255934	0.227649	0.293202	1143	0.268391	0.237749	74.4066	1198.63	7.08977
GFOD1	4.2329	0.309573	2.30701e-05	0.000345265	0.441335	0.42182	0.467047	1971	0.514836	0.415308	55.8665	2299.26	7.74078
THUMPD3-AS1	4.23004	0.434504	2.33653e-05	0.000349391	0.315719	0.291847	0.347172	1410	0.358103	0.306089	68.4281	1599.29	7.37794
EEF1A2	-4.22603	-1.72203	2.3785e-05	0.000355372	0.0768025	0.109098	0.0342501	343	0.0785132	0.0755834	92.3197	350.64	5.86261
YPEL5	-4.22514	-0.331286	2.38792e-05	0.000356484	0.414465	0.447026	0.371562	1851	0.463216	0.380637	58.5535	2068.72	7.63517
NARS	4.22041	0.324056	2.43862e-05	0.000363751	0.4073	0.386766	0.434354	1819	0.454436	0.374618	59.27	2029.51	7.61604
GATA2	-4.21467	-0.408536	2.50148e-05	0.000372819	0.324675	0.358015	0.280747	1450	0.364284	0.310629	67.5325	1626.89	7.39504
CALCOCO2	4.21346	0.2159	2.51489e-05	0.000374507	0.641514	0.625049	0.663207	2865	0.822171	0.600029	35.8486	3671.81	8.20871
SP110	4.2124	0.43294	2.52666e-05	0.000375949	0.287953	0.261914	0.322263	1286	0.311461	0.271142	71.2047	1390.98	7.23849
NFATC2	-4.20936	-2.51083	2.56097e-05	0.000380738	0.0588894	0.0909807	0.0166061	263	0.0582207	0.0565889	94.1111	260.014	5.56457
B4GALT1	4.20738	0.492794	2.5835e-05	0.000383771	0.257949	0.229618	0.295278	1152	0.273867	0.242057	74.2051	1223.09	7.10995
PIK3C2B	-4.20474	-0.773525	2.6138e-05	0.000387951	0.154053	0.186294	0.111572	688	0.156656	0.145533	84.5947	699.625	6.55197
MGST2	-4.19997	-0.265174	2.66946e-05	0.000395885	0.601881	0.63332	0.560457	2688	0.729823	0.548019	39.8119	3259.39	8.0896
ROCK1	4.19632	0.224257	2.71289e-05	0.000401994	0.591133	0.574636	0.61287	2640	0.748232	0.558605	40.8867	3341.6	8.1145
MYL6B	-4.19604	-0.595741	2.71626e-05	0.000402123	0.215405	0.246948	0.173845	962	0.223896	0.202039	78.4595	999.921	6.90868
PDAP1	4.19587	0.231241	2.71822e-05	0.000402123	0.538065	0.518708	0.56357	2403	0.639609	0.494457	46.1935	2856.49	7.9577
CYBC1	-4.19102	-0.741127	2.777e-05	0.00041048	0.164129	0.19614	0.121951	733	0.165013	0.152732	83.5871	736.947	6.60387
YME1L1	4.19035	0.249764	2.78518e-05	0.000411057	0.542768	0.525404	0.565646	2424	0.6654	0.510065	45.7232	2971.67	7.99722
DDR2	-4.19033	-0.468262	2.78547e-05	0.000411057	0.276982	0.309571	0.234043	1237	0.296726	0.259843	72.3018	1325.18	7.19006
PRPF38B	4.18597	0.304835	2.83947e-05	0.000418682	0.425661	0.406065	0.451479	1901	0.480029	0.392062	57.4339	2143.81	7.67081
PDCD5	4.18222	0.244516	2.88671e-05	0.0004253	0.502911	0.486806	0.524131	2246	0.576914	0.45547	49.7089	2576.5	7.85457
AAK1	4.17378	0.335816	2.99591e-05	0.000440419	0.392969	0.372194	0.420343	1755	0.435939	0.361819	60.7031	1946.9	7.57451
WWTR1	4.17375	0.451918	2.99622e-05	0.000440419	0.298477	0.273336	0.331604	1333	0.330392	0.285474	70.1523	1475.53	7.29745
RPS3	4.17372	0.0874317	2.99668e-05	0.000440419	0.995074	0.993698	0.996886	4444	2.75976	1.32435	0.492611	12325.1	9.41947
PRKAR2A	4.17202	0.513762	3.01912e-05	0.000443355	0.23399	0.204805	0.272444	1045	0.250874	0.223842	76.601	1120.4	7.02234
LGALS3BP	-4.16977	-0.301415	3.04907e-05	0.000447388	0.477609	0.50768	0.437987	2133	0.559379	0.444288	52.2391	2498.19	7.82372
LNX1	4.16256	0.318182	3.14693e-05	0.00046137	0.402597	0.378495	0.434354	1798	0.452956	0.3736	59.7403	2022.9	7.61278
CNPY4	-4.16099	-0.791286	3.16865e-05	0.000464176	0.154725	0.186294	0.113129	691	0.158423	0.147059	84.5275	707.516	6.56317
TES	4.15626	0.35199	3.23498e-05	0.000473507	0.365204	0.342261	0.395433	1631	0.411227	0.34446	63.4796	1836.54	7.51618
MKL2	-4.15181	-0.754483	3.29857e-05	0.000482423	0.158083	0.190626	0.115205	706	0.162669	0.150718	84.1917	726.48	6.58959
AC005884.1	-4.15098	-2.43149	3.31058e-05	0.000483786	0.059785	0.0913746	0.0181629	267	0.0592289	0.0575412	94.0215	264.516	5.58168
PRRC2B	-4.14424	-0.442117	3.40942e-05	0.000497824	0.282356	0.314691	0.239751	1261	0.300614	0.262836	71.7644	1342.54	7.20306
CASP1	-4.14125	-1.22228	3.45414e-05	0.000503945	0.0951635	0.127215	0.052932	425	0.0941365	0.0899655	90.4837	420.414	6.04362
HBP1	4.13203	0.399557	3.59569e-05	0.000524173	0.321093	0.29618	0.353918	1434	0.345904	0.297066	67.8907	1544.81	7.3433
UBE2E3	-4.13138	-0.400482	3.60597e-05	0.000525246	0.327138	0.35959	0.28438	1461	0.350023	0.300122	67.2862	1563.2	7.35513
USF2	-4.13064	-0.468764	3.61757e-05	0.000526191	0.272727	0.305238	0.229891	1218	0.289085	0.253933	72.7273	1291.05	7.16399
TTL	4.13059	1.03509	3.61831e-05	0.000526191	0.111285	0.0815282	0.150493	497	0.113941	0.107904	88.8715	508.86	6.23414
AMD1	4.12883	0.255615	3.64607e-05	0.0005298	0.537618	0.521071	0.559419	2401	0.661263	0.507578	46.2382	2953.2	7.99098
PTPRN2	-4.12801	-0.650302	3.6591e-05	0.000531263	0.184729	0.216621	0.142709	825	0.188065	0.172326	81.5271	839.897	6.73447
PTGR1	-4.12639	-0.512383	3.68509e-05	0.000534606	0.247425	0.280032	0.204463	1105	0.256352	0.228212	75.2575	1144.87	7.04392
ADAMTS4	4.12398	0.680298	3.72375e-05	0.000539779	0.191894	0.164238	0.228334	857	0.222068	0.200544	80.8106	991.755	6.90048
PSMB1	-4.11991	-0.173265	3.79026e-05	0.000548978	0.854456	0.872785	0.830306	3816	1.28191	0.825012	14.5544	5725	8.65277
LMO4	4.1184	0.213785	3.8152e-05	0.000552145	0.654501	0.640803	0.672548	2923	0.859724	0.620428	34.5499	3839.53	8.25336
MTURN	4.11659	0.658503	3.84518e-05	0.000556036	0.177788	0.149271	0.215361	794	0.182909	0.167977	82.2212	816.874	6.70671
SELENOW	4.11535	0.102466	3.86594e-05	0.00055834	0.969548	0.968885	0.97042	4330	1.97558	1.09044	3.04523	8822.95	9.08522
KLF4	4.11527	0.174207	3.86732e-05	0.00055834	0.806762	0.799921	0.815776	3603	1.35654	0.857196	19.3238	6058.32	8.70935
INTS6	4.10933	0.196886	3.96814e-05	0.000572437	0.756158	0.743994	0.772185	3377	1.24418	0.808341	24.3842	5556.52	8.62291
CFAP97	-4.1088	-0.43784	3.97721e-05	0.000573285	0.296462	0.328082	0.2548	1324	0.321074	0.278445	70.3538	1433.91	7.26886
VEGFB	-4.10794	-0.430641	3.99196e-05	0.000574951	0.289969	0.323356	0.245978	1295	0.307962	0.26847	71.0031	1375.36	7.2272
CLINT1	4.10091	0.347148	4.1152e-05	0.000592227	0.361621	0.337928	0.392839	1615	0.398604	0.335474	63.8379	1780.16	7.48502
MAFF	4.09804	0.475552	4.16655e-05	0.000599138	0.260412	0.234738	0.29424	1163	0.281243	0.247831	73.9588	1256.03	7.13651
MFSD10	4.09743	0.340347	4.17753e-05	0.000600237	0.382221	0.360378	0.411002	1707	0.419141	0.350052	61.7779	1871.88	7.53523
LSM2	-4.0921	-0.372007	4.27476e-05	0.000613717	0.336767	0.371012	0.291645	1504	0.363734	0.310226	66.3233	1624.44	7.39353
RAB31	4.09124	0.697736	4.29078e-05	0.000615525	0.17107	0.14297	0.208095	764	0.177186	0.163127	82.893	791.311	6.67495
PIN4	-4.08946	-0.340467	4.32385e-05	0.000619775	0.385132	0.418669	0.340944	1720	0.424404	0.353754	61.4868	1895.39	7.54771
MBD2	4.08877	0.335201	4.33675e-05	0.000621129	0.389386	0.368255	0.417229	1739	0.431942	0.359032	61.0614	1929.05	7.5653
TMEM9	-4.08574	-0.687768	4.39361e-05	0.000628772	0.169503	0.200866	0.128179	757	0.174844	0.161135	83.0497	780.854	6.66167
HERC4	-4.07837	-0.827804	4.53519e-05	0.000648518	0.144648	0.17566	0.103788	646	0.146672	0.136864	85.5352	655.036	6.48622
DTYMK	-4.07507	-0.629627	4.60007e-05	0.000657148	0.190103	0.221347	0.148936	849	0.19364	0.177008	80.9897	864.798	6.76365
PLEC	4.07493	0.312187	4.60285e-05	0.000657148	0.414689	0.391493	0.445252	1852	0.474039	0.388006	58.5311	2117.06	7.65825
RASL11A	-4.07066	-0.727888	4.68793e-05	0.000668765	0.161666	0.192989	0.120394	722	0.167132	0.154549	83.8334	746.411	6.61662
PEAR1	-4.06764	-0.548533	4.74914e-05	0.00067696	0.225481	0.2564	0.184743	1007	0.23747	0.213069	77.4519	1060.54	6.96748
MRPS15	4.06205	0.361643	4.86431e-05	0.000692827	0.328034	0.304057	0.359626	1465	0.350617	0.300561	67.1966	1565.85	7.35682
SEPT9	4.0616	0.271013	4.87384e-05	0.000693635	0.476937	0.456479	0.503892	2130	0.546734	0.436145	52.3063	2441.71	7.80086
LMOD1	-4.05794	-0.336255	4.95074e-05	0.000704023	0.379758	0.41473	0.333679	1696	0.433287	0.359971	62.0242	1935.06	7.56841
SYNGR2	4.05751	0.489019	4.95993e-05	0.000704773	0.253471	0.226467	0.28905	1132	0.270377	0.239314	74.6529	1207.51	7.09714
VCP	4.05671	0.234132	4.97688e-05	0.000706622	0.544559	0.525798	0.569279	2432	0.65256	0.502326	45.5441	2914.33	7.97774
CMTM3	4.05455	0.988317	5.02299e-05	0.000712608	0.117779	0.0886176	0.156201	526	0.120639	0.113899	88.2221	538.772	6.29115
BDH2	-4.05406	-0.541414	5.03358e-05	0.000713546	0.220331	0.252855	0.177478	984	0.226029	0.20378	77.9669	1009.44	6.91815
GOPC	4.05184	0.402744	5.08172e-05	0.000719804	0.289073	0.262702	0.323819	1291	0.304193	0.265584	71.0927	1358.52	7.21489
IQSEC1	-4.04984	-0.431124	5.12516e-05	0.000724889	0.272727	0.304451	0.230929	1218	0.295215	0.258677	72.7273	1318.43	7.18496
SDHB	-4.04982	-0.353679	5.12568e-05	0.000724889	0.374384	0.407247	0.331085	1672	0.402328	0.338134	62.5616	1796.8	7.49432
MORF4L1	4.04708	0.110992	5.18606e-05	0.000732852	0.863189	0.865301	0.860405	3855	1.35678	0.857296	13.6811	6059.38	8.70953
GPER1	-4.04622	-1.72984	5.20503e-05	0.000734956	0.0727721	0.103584	0.0321744	325	0.0733453	0.0707802	92.7228	327.56	5.79472
RPLP0	4.04387	0.110024	5.25762e-05	0.000741799	0.911106	0.910201	0.912299	4069	1.56905	0.943535	8.88939	7007.36	8.85486
DPY30	-4.04204	-0.409638	5.29878e-05	0.00074702	0.316838	0.34935	0.274001	1415	0.339693	0.292441	68.3162	1517.07	7.32519
ASXL1	4.03751	0.37424	5.40221e-05	0.000761005	0.339006	0.314691	0.371043	1514	0.374446	0.318051	66.0994	1672.28	7.42254
IFI44	-4.03658	-0.670427	5.42356e-05	0.000763414	0.175773	0.20638	0.135444	785	0.180223	0.165703	82.4227	804.876	6.69193
DDIT3	4.03554	0.337576	5.4477e-05	0.000766213	0.411106	0.391493	0.436949	1836	0.494062	0.401499	58.8894	2206.48	7.69961
TM2D1	-4.03418	-0.39255	5.47932e-05	0.000770059	0.320645	0.353683	0.277115	1432	0.342395	0.294456	67.9355	1529.14	7.33311
PNRC1	4.03381	0.13	5.48808e-05	0.000770687	0.866995	0.865695	0.868708	3872	1.37631	0.865549	13.3005	6146.6	8.72382
CX3CL1	4.03279	0.36648	5.51194e-05	0.000773435	0.361173	0.33911	0.390244	1613	0.426359	0.355125	63.8827	1904.12	7.5523
NBEA	-4.03258	-0.696877	5.51689e-05	0.000773526	0.173086	0.204017	0.13233	773	0.179354	0.164967	82.6914	800.994	6.6871
TLR5	-4.02994	-1.74893	5.57913e-05	0.000781643	0.0716525	0.102403	0.0311365	320	0.0719291	0.0694599	92.8348	321.235	5.77528
MESD	4.02863	0.293265	5.61036e-05	0.000785406	0.450963	0.431272	0.476907	2014	0.521538	0.419722	54.9037	2329.19	7.7537
SAMD4A	4.02808	1.35585	5.62351e-05	0.000786636	0.0785938	0.0488381	0.1178	351	0.0795886	0.07658	92.1406	355.443	5.87617
ZNF385A	-4.02746	-1.04194	5.63838e-05	0.000788102	0.108374	0.139425	0.0674624	484	0.108735	0.10322	89.1626	485.613	6.18747
FCHSD2	4.02319	0.637395	5.7415e-05	0.000801893	0.175101	0.146121	0.213285	782	0.181108	0.166453	82.4899	808.828	6.69682
KIAA1211L	-4.01928	-0.78297	5.83769e-05	0.000814695	0.149575	0.180386	0.108978	668	0.15033	0.140049	85.0425	671.376	6.51082
C1QTNF1	-4.01	-0.354128	6.07192e-05	0.000846726	0.370578	0.402915	0.327971	1655	0.416156	0.347946	62.9422	1858.55	7.52809
MTRF1L	4.00193	0.659624	6.28289e-05	0.000875468	0.185625	0.158724	0.221069	829	0.192566	0.176107	81.4375	860.001	6.7581
EIF3I	3.99916	0.247785	6.35674e-05	0.000885073	0.500448	0.486018	0.51946	2235	0.584095	0.460013	49.9552	2608.57	7.86694
HTATIP2	-3.9974	-0.416032	6.4041e-05	0.000890978	0.301612	0.331627	0.262065	1347	0.323284	0.280116	69.8388	1443.78	7.27572
GGNBP2	3.9962	0.306652	6.43682e-05	0.000894837	0.407971	0.38913	0.432797	1822	0.458914	0.377692	59.2029	2049.51	7.62584
FES	3.99582	0.607828	6.44702e-05	0.000895181	0.190999	0.162269	0.228853	853	0.195388	0.178471	80.9001	872.603	6.77263
INSR	3.99574	0.593171	6.44925e-05	0.000895181	0.21854	0.191808	0.253762	976	0.238213	0.213669	78.146	1063.86	6.9706
LTBP1	-3.99503	-0.640518	6.46873e-05	0.000897194	0.189655	0.220559	0.148936	847	0.198255	0.180866	81.0345	885.407	6.78718
COX11	-3.98593	-0.522353	6.72153e-05	0.000931537	0.221451	0.252462	0.180592	989	0.229826	0.206873	77.8549	1026.4	6.93479
SNRPC	-3.97829	-0.3547	6.94113e-05	0.000961231	0.372817	0.403702	0.332122	1665	0.405905	0.340681	62.7183	1812.77	7.50316
NIPSNAP2	-3.97426	-0.415029	7.05971e-05	0.0009769	0.301612	0.331233	0.262584	1347	0.323728	0.280452	69.8388	1445.77	7.27709
CCT7	3.97381	0.244289	7.07327e-05	0.000978025	0.504702	0.486806	0.528282	2254	0.588697	0.462914	49.5298	2629.12	7.87478
CARD8	3.97271	0.254857	7.10606e-05	0.000981805	0.50112	0.481686	0.526725	2238	0.59412	0.466322	49.888	2653.34	7.88395
COL6A1	-3.97198	-0.280697	7.12777e-05	0.000984048	0.526646	0.555337	0.488843	2352	0.624941	0.485471	47.3354	2790.99	7.93451
HSPB8	3.97118	1.14676	7.15165e-05	0.000986588	0.0982983	0.0697125	0.135963	439	0.103427	0.0984205	90.1702	461.904	6.13752
PITPNA	3.97008	0.681475	7.18479e-05	0.0009904	0.167712	0.140607	0.203425	749	0.170496	0.157427	83.2288	761.434	6.63652
PGM5-AS1	-3.9691	-1.08183	7.21453e-05	0.000993738	0.107255	0.137456	0.0674624	479	0.112611	0.10671	89.2745	502.922	6.22242
VKORC1	-3.96762	-0.296529	7.25935e-05	0.000999146	0.461039	0.494289	0.417229	2059	0.525417	0.422268	53.8961	2346.51	7.76111
RRP15	3.96647	0.459357	7.29439e-05	0.0010032	0.246305	0.220165	0.280747	1100	0.261723	0.232478	75.3695	1168.85	7.06463
HACD3	-3.96607	-0.447264	7.30659e-05	0.00100411	0.274071	0.303663	0.23508	1224	0.289995	0.254639	72.5929	1295.12	7.16713
PROS1	-3.96559	-0.492942	7.32132e-05	0.00100537	0.243618	0.274518	0.202906	1088	0.255861	0.227822	75.6382	1142.68	7.042
GIPC1	3.96535	0.44092	7.32887e-05	0.00100564	0.263323	0.239071	0.295278	1176	0.274862	0.242838	73.6677	1227.53	7.11358
CPED1	-3.96249	-0.578285	7.41721e-05	0.00101698	0.203314	0.233557	0.163467	908	0.212526	0.192706	79.6686	949.142	6.85661
DYNLRB1	-3.96197	-0.212315	7.43325e-05	0.00101841	0.716301	0.744388	0.679294	3199	0.950454	0.668062	28.3699	4244.73	8.35367
C9orf3	-3.95715	-0.39753	7.58501e-05	0.00103841	0.341245	0.370618	0.302543	1524	0.37209	0.316335	65.8755	1661.75	7.41623
DDIT4L	-3.95514	-0.524941	7.64886e-05	0.00104635	0.200179	0.232375	0.157758	894	0.213267	0.193316	79.9821	952.448	6.86009
HMGB1	-3.95409	-0.0653859	7.68266e-05	0.00105018	0.994178	0.992911	0.995848	4440	2.59601	1.27983	0.582176	11593.8	9.35831
NCOR1	3.95356	0.248996	7.69962e-05	0.0010517	0.459695	0.439543	0.486248	2053	0.527555	0.423668	54.0305	2356.06	7.76517
TMEM245	-3.95209	-0.44546	7.74729e-05	0.0010574	0.268249	0.300118	0.226258	1198	0.289129	0.253967	73.1751	1291.25	7.16414
TGS1	3.94608	0.463472	7.94425e-05	0.00108347	0.248992	0.222922	0.283342	1112	0.261603	0.232383	75.1008	1168.32	7.06418
RECQL	3.94503	0.390719	7.9789e-05	0.00108707	0.316167	0.290666	0.349766	1412	0.345667	0.296889	68.3833	1543.75	7.34262
SCOC	-3.94492	-0.340284	7.9828e-05	0.00108707	0.373712	0.404096	0.333679	1669	0.409219	0.343035	62.6288	1827.57	7.51129
GTF3A	-3.94394	-0.339229	8.01526e-05	0.00109067	0.388267	0.419063	0.347691	1734	0.434667	0.360933	61.1733	1941.22	7.57159
ALDH9A1	-3.94126	-0.409731	8.10545e-05	0.00110211	0.302508	0.334384	0.260509	1351	0.32255	0.279562	69.7492	1440.51	7.27345
BTG1	3.93981	0.101989	8.15469e-05	0.00110797	0.954098	0.954707	0.953295	4261	1.91571	1.07011	4.59024	8555.56	9.05445
PCMTD1	-3.93614	-0.310676	8.28025e-05	0.00112418	0.399463	0.429303	0.360145	1784	0.448203	0.370324	60.0537	2001.67	7.60224
BIN1	-3.93268	-0.741385	8.40025e-05	0.00113961	0.153829	0.183931	0.114167	687	0.159049	0.1476	84.6171	710.311	6.56711
FOXS1	-3.92311	-1.2425	8.74124e-05	0.00118497	0.0947156	0.124458	0.0555267	423	0.0977876	0.0932968	90.5284	436.719	6.08158
LIMA1	3.91941	0.218561	8.8766e-05	0.00120242	0.53202	0.516739	0.552154	2376	0.637962	0.493453	46.798	2849.14	7.95512
YIF1A	3.91807	0.350108	8.92591e-05	0.00120819	0.33923	0.315872	0.370005	1515	0.367923	0.313293	66.077	1643.14	7.40497
FOXC1	3.91565	0.444687	9.01612e-05	0.00121948	0.269592	0.243403	0.3041	1204	0.290016	0.254655	73.0408	1295.21	7.1672
FKBP1B	3.9153	1.02921	9.02927e-05	0.00122034	0.106135	0.0775896	0.143747	474	0.106841	0.10151	89.3865	477.152	6.16993
ATRX	-3.9111	-0.236709	9.18754e-05	0.0012408	0.650246	0.671524	0.622211	2904	0.869386	0.62561	34.9754	3882.68	8.26454
ZDHHC3	3.9109	0.557289	9.19512e-05	0.00124089	0.213614	0.187475	0.248054	954	0.221588	0.200152	78.6386	989.613	6.89832
COMMD4	-3.90997	-0.411259	9.23087e-05	0.00124478	0.284595	0.314691	0.24494	1271	0.300208	0.262524	71.5405	1340.73	7.20171
HLA-DRB1	-3.90868	-0.125517	9.28025e-05	0.0012505	0.957456	0.962584	0.950701	4276	2.08056	1.12511	4.25437	9291.78	9.13699
CTSB	-3.90786	-0.342126	9.3118e-05	0.00125382	0.368339	0.400551	0.325895	1645	0.408563	0.34257	63.1661	1824.64	7.50969
MYL9	-3.90414	-0.0962034	9.45594e-05	0.00127227	0.99373	0.994486	0.992735	4438	2.51945	1.25831	0.626959	11251.9	9.32838
COL1A1	-3.90256	-0.654229	9.51797e-05	0.00127966	0.173981	0.203623	0.134925	777	0.180245	0.165722	82.6019	804.975	6.69205
ABTB1	-3.89622	-0.370048	9.7704e-05	0.00131262	0.330497	0.360378	0.291126	1476	0.358401	0.306308	66.9503	1600.62	7.37877
CENPB	3.88649	0.41872	0.000101705	0.0013644	0.271832	0.24616	0.305656	1214	0.286862	0.252207	72.8168	1281.13	7.15628
PARP1	3.88648	0.416065	0.00010171	0.0013644	0.283699	0.260733	0.31396	1267	0.3043	0.265667	71.6301	1359.01	7.21524
SLC25A11	-3.88455	-0.352596	0.000102518	0.00137421	0.350425	0.379677	0.311884	1565	0.378944	0.321318	64.9575	1692.36	7.43447
CSKMT	3.88357	0.488913	0.000102934	0.00137876	0.227944	0.201654	0.262584	1018	0.242993	0.217522	77.2056	1085.21	6.99045
NDUFB1	-3.88318	-0.200935	0.000103097	0.00137993	0.714957	0.73651	0.686559	3193	0.958155	0.672003	28.5043	4279.12	8.36174
LRRC59	3.88228	0.57949	0.000103481	0.00138403	0.199731	0.17369	0.234043	892	0.203088	0.184892	80.0269	906.993	6.81124
SORT1	-3.88024	-0.685672	0.000104352	0.00139387	0.167936	0.197716	0.128697	750	0.172421	0.159071	83.2064	770.033	6.64773
TMEM14C	-3.8802	-0.231998	0.000104372	0.00139387	0.648679	0.679795	0.60768	2897	0.801273	0.588494	35.1321	3578.49	8.18297
HNRNPF	-3.87931	-0.218591	0.000104755	0.00139795	0.626288	0.654588	0.588998	2797	0.77682	0.574825	37.3712	3469.28	8.15199
TBC1D1	3.87772	0.523236	0.000105438	0.00140602	0.225481	0.200079	0.258952	1007	0.236128	0.211984	77.4519	1054.55	6.96182
SMARCD3	3.87442	0.624055	0.000106879	0.00142418	0.183386	0.157148	0.217955	819	0.194269	0.177534	81.6614	867.604	6.76689
FGD4	3.87296	0.339553	0.000107523	0.00143161	0.368115	0.345805	0.397509	1644	0.412685	0.345492	63.1885	1843.05	7.51972
MCC	-3.87279	-0.428099	0.000107596	0.00143161	0.270488	0.301694	0.229372	1208	0.292103	0.256271	72.9512	1304.53	7.17437
SGCE	-3.87255	-0.46889	0.000107704	0.001432	0.236901	0.26861	0.195122	1058	0.251822	0.2246	76.3099	1124.64	7.0261
ZNF706	-3.87177	-0.24623	0.000108047	0.00143549	0.577026	0.608507	0.535547	2577	0.702167	0.531902	42.2974	3135.88	8.05098
H6PD	-3.87005	-0.957427	0.000108813	0.0014446	0.113972	0.143757	0.0747276	509	0.116337	0.110053	88.6028	519.561	6.25491
GPR155	-3.86952	-1.22065	0.000109048	0.00144666	0.0951635	0.124458	0.0565646	425	0.0990384	0.0944356	90.4837	442.306	6.09426
ATP1B1	-3.86877	-0.452711	0.000109384	0.00145005	0.265338	0.294604	0.226777	1185	0.293584	0.257417	73.4662	1311.15	7.17942
FAM50A	3.86833	0.390819	0.000109584	0.00145163	0.31863	0.296967	0.347172	1423	0.339171	0.292051	68.137	1514.74	7.32366
PSAP	-3.86597	-0.199983	0.000110647	0.0014636	0.776086	0.795983	0.74987	3466	1.09579	0.739928	22.3914	4893.78	8.49592
DRAM2	-3.8659	-0.575292	0.000110679	0.0014636	0.18764	0.217802	0.147898	838	0.191467	0.175185	81.236	855.091	6.75238
LIMS1	-3.86579	-0.296977	0.000110732	0.0014636	0.471563	0.499015	0.435392	2106	0.545035	0.435046	52.8437	2434.13	7.79775
CTNNAL1	3.86286	0.295565	0.000112069	0.00148018	0.414241	0.393856	0.4411	1850	0.47143	0.386235	58.5759	2105.41	7.65274
ZP1	3.86208	1.91655	0.000112424	0.00148378	0.0575459	0.0291453	0.0949663	257	0.060561	0.0587981	94.2454	270.466	5.60384
KIF17	-3.86163	-0.718641	0.000112635	0.00148547	0.147783	0.178023	0.10794	660	0.150699	0.140369	85.2217	673.021	6.51326
BNIP3	-3.86128	-0.871391	0.000112797	0.00148652	0.125616	0.155573	0.0861443	561	0.126818	0.119398	87.4384	566.371	6.34101
SSBP1	-3.85956	-0.23262	0.000113589	0.00149587	0.62584	0.654588	0.587961	2795	0.765504	0.568436	37.416	3418.74	8.13732
HMGCLL1	-3.85853	-1.72863	0.000114069	0.00150043	0.070309	0.0996455	0.0316554	314	0.0689961	0.0667199	92.9691	308.136	5.73378
RELB	3.85846	1.01057	0.000114102	0.00150043	0.103672	0.0756203	0.140633	463	0.108328	0.102853	89.6328	483.794	6.18372
NDUFA4	-3.85642	-0.184186	0.000115058	0.00151188	0.798925	0.818432	0.773223	3568	1.15928	0.769776	20.1075	5177.36	8.55224
UNC119	-3.85594	-1.05491	0.000115284	0.00151375	0.106807	0.137062	0.0669434	477	0.10674	0.101419	89.3193	476.701	6.16898
MCTP1	-3.8523	-0.95416	0.000117013	0.00153534	0.117779	0.147302	0.0788791	526	0.12001	0.113338	88.2221	535.966	6.28593
HLA-DPA1	-3.85179	-0.17306	0.00011726	0.00153745	0.838334	0.853879	0.817852	3744	1.35967	0.85852	16.1666	6072.27	8.71165
RALB	-3.84975	-0.310399	0.00011824	0.00154918	0.394089	0.421032	0.358588	1760	0.435042	0.361194	60.5911	1942.9	7.57245
RNF167	-3.84898	-0.580678	0.000118608	0.00155287	0.197268	0.227255	0.157758	881	0.203748	0.18544	80.2732	909.939	6.81448
TMF1	3.84732	0.415395	0.000119416	0.00156231	0.278773	0.253249	0.312403	1245	0.296642	0.259778	72.1227	1324.8	7.18977
TUBB2B	3.84637	0.745234	0.00011988	0.00156723	0.150694	0.123277	0.186819	673	0.163339	0.151294	84.9306	729.47	6.59369
RNF152	-3.84569	-0.641299	0.000120212	0.00157044	0.177788	0.207562	0.138557	794	0.182245	0.167415	82.2212	813.908	6.70307
TCOF1	-3.8452	-0.799068	0.000120454	0.00157245	0.138379	0.167783	0.0996367	618	0.142066	0.132839	86.1621	634.467	6.45436
ELK3	3.84492	0.203964	0.000120592	0.00157312	0.596059	0.577787	0.620135	2662	0.746967	0.557881	40.3941	3335.96	8.11281
EIF3L	-3.84404	-0.273194	0.000121025	0.00157762	0.488356	0.51477	0.453555	2181	0.558349	0.443627	51.1644	2493.59	7.82188
NID2	-3.83994	-0.520079	0.000123064	0.00160304	0.215629	0.245372	0.17644	963	0.227661	0.205111	78.4371	1016.74	6.92534
CDC42EP4	-3.83771	-0.341366	0.000124185	0.00161647	0.378639	0.406459	0.341982	1691	0.422432	0.352368	62.1361	1886.58	7.54305
KCNQ2	3.83545	0.636872	0.000125333	0.00163024	0.168831	0.142182	0.203944	754	0.176194	0.162284	83.1169	786.884	6.66935
IFI6	-3.83329	-0.267533	0.000126443	0.00164349	0.497537	0.524222	0.462377	2222	0.617242	0.480722	50.2463	2756.6	7.92212
CUTA	-3.83112	-0.298954	0.000127562	0.00165684	0.43708	0.466719	0.398028	1952	0.492574	0.400502	56.292	2199.84	7.69659
PARK7	-3.82923	-0.144416	0.000128544	0.00166838	0.888491	0.901142	0.871821	3968	1.3953	0.873508	11.1509	6231.4	8.73752
METTL7A	-3.8269	-0.500235	0.000129767	0.00168304	0.227049	0.257976	0.1863	1014	0.242079	0.216786	77.2951	1081.12	6.98668
RPS6KA2	-3.8249	-0.358586	0.000130827	0.00169556	0.333184	0.364317	0.292164	1488	0.359923	0.307428	66.6816	1607.41	7.383
STAT2	-3.82436	-0.975329	0.000131113	0.00169805	0.115092	0.144151	0.0768033	514	0.117286	0.110903	88.4908	523.8	6.26302
CNOT6L	3.82394	0.365977	0.000131338	0.00169974	0.32378	0.300118	0.354956	1446	0.348776	0.299197	67.622	1557.63	7.35156
STIM2	-3.82227	-0.476901	0.000132227	0.00171002	0.252351	0.281213	0.214323	1127	0.268786	0.23806	74.7649	1200.4	7.09124
NBDY	-3.81937	-0.266475	0.000133795	0.00172905	0.503135	0.532493	0.464453	2247	0.587089	0.461901	49.6865	2621.94	7.87205
LDB2	-3.81823	-0.248751	0.000134412	0.00173578	0.502911	0.539583	0.454593	2246	0.601191	0.470748	49.7089	2684.92	7.89578
SPRED1	-3.81639	-0.403591	0.000135418	0.00174751	0.286834	0.316266	0.248054	1281	0.305996	0.266966	71.3166	1366.58	7.2208
SNX6	3.81305	0.201967	0.000137261	0.00177003	0.577698	0.565577	0.593669	2580	0.703472	0.532668	42.2302	3141.7	8.05284
NFKBIZ	3.81272	0.276093	0.000137444	0.00177111	0.452306	0.434817	0.47535	2020	0.551085	0.438955	54.7694	2461.15	7.80879
PTBP1	3.81213	0.299272	0.000137776	0.00177413	0.405284	0.385191	0.431759	1810	0.450393	0.371835	59.4716	2011.46	7.60711
PSMD7	3.80469	0.231026	0.000141984	0.001827	0.503807	0.489563	0.522574	2250	0.582641	0.459095	49.6193	2602.08	7.86445
FAM217B	-3.80073	-0.564215	0.000144272	0.0018545	0.194357	0.22371	0.155682	868	0.202849	0.184693	80.5643	905.925	6.81006
BCAP29	3.80063	0.185035	0.000144327	0.0018545	0.63099	0.617172	0.649196	2818	0.799168	0.587324	36.901	3569.08	8.18034
KHDRBS1	3.79686	0.226728	0.00014654	0.00188159	0.542768	0.51989	0.572911	2424	0.646516	0.498662	45.7232	2887.34	7.96844
DDX60	-3.7966	-0.752958	0.000146693	0.00188221	0.144425	0.17369	0.105864	645	0.147463	0.137553	85.5575	658.57	6.49159
HOOK3	3.79048	0.310612	0.000150359	0.00192788	0.398119	0.378102	0.424494	1778	0.449891	0.371488	60.1881	2009.21	7.606
WWC2	3.78752	0.656087	0.000152157	0.00194954	0.171742	0.145333	0.206539	767	0.179524	0.165111	82.8258	801.753	6.68805
FCHO2	3.77997	0.420881	0.00015685	0.00200824	0.268025	0.244584	0.29891	1197	0.286066	0.251588	73.1975	1277.57	7.1535
LIPE	3.77855	0.577037	0.000157745	0.00201826	0.193462	0.166995	0.228334	864	0.202141	0.184104	80.6538	902.762	6.80657
PKP1	-3.77799	-0.571564	0.000158102	0.00202139	0.209807	0.237889	0.172807	937	0.226722	0.204345	79.0193	1012.54	6.9212
SERPINH1	-3.77688	-0.270556	0.000158802	0.0020289	0.510972	0.543521	0.468085	2282	0.61066	0.476644	48.9028	2727.21	7.9114
FAM229B	-3.7735	-0.823991	0.000160974	0.00205519	0.13502	0.164238	0.0965231	603	0.137281	0.12864	86.498	613.097	6.42015
CD99	-3.77226	-0.13751	0.000161778	0.00206398	0.909987	0.919653	0.89725	4064	1.5174	0.923227	9.00134	6776.71	8.82139
TTN	-3.76962	-0.797448	0.000163496	0.00208443	0.132557	0.161481	0.0944473	592	0.147123	0.137257	86.7443	657.049	6.48928
TCEA2	-3.76832	-0.490171	0.00016435	0.00209383	0.227497	0.257582	0.187857	1016	0.235557	0.211522	77.2503	1052	6.95939
GATA3	-3.76017	-0.626194	0.000169801	0.00216175	0.169279	0.198503	0.130773	756	0.17378	0.160229	83.0721	776.101	6.65557
TMEM132A	-3.75765	-0.462205	0.000171519	0.00218207	0.246977	0.276093	0.208614	1103	0.262408	0.233021	75.3023	1171.91	7.06725
FLT4	-3.75577	-0.691852	0.000172808	0.00219692	0.150022	0.179598	0.111053	670	0.154037	0.143266	84.9978	687.93	6.53514
SEMA5A	-3.75556	-0.986759	0.000172953	0.00219722	0.103448	0.132729	0.0648677	462	0.105685	0.100465	89.6552	471.99	6.15907
PKN3	3.75411	0.904565	0.000173959	0.00220844	0.1133	0.0858606	0.149455	506	0.115787	0.10956	88.67	517.107	6.25018
IMP3	-3.75119	-0.326439	0.000175996	0.00223272	0.38961	0.417487	0.35288	1740	0.435196	0.361301	61.039	1943.58	7.5728
NDUFA5	-3.75029	-0.234916	0.000176631	0.00223919	0.594044	0.624262	0.554229	2653	0.713778	0.5387	40.5956	3187.73	8.06738
DEPTOR	-3.74928	-0.63861	0.000177342	0.00224662	0.169503	0.198503	0.131292	757	0.174969	0.161242	83.0497	781.411	6.66238
DYNLT3	3.74836	0.313864	0.000177997	0.00225334	0.363412	0.342655	0.390763	1623	0.3974	0.334613	63.6588	1774.79	7.482
FNBP1	3.74757	0.561936	0.000178555	0.00225881	0.192342	0.166601	0.226258	859	0.198386	0.180976	80.7658	885.994	6.78784
AGT	3.74706	0.638564	0.000178922	0.00226187	0.17734	0.150847	0.212247	792	0.222311	0.200744	82.266	992.843	6.90158
AP1S2	-3.74544	-0.27345	0.000180079	0.00227489	0.49082	0.517133	0.456149	2192	0.580826	0.457947	50.918	2593.97	7.86133
RGS3	3.74136	0.212586	0.000183026	0.00231049	0.545902	0.527373	0.570317	2438	0.682799	0.520459	45.4098	3049.38	8.02302
EPRS	3.741	0.378413	0.000183291	0.00231221	0.313256	0.291059	0.342501	1399	0.344242	0.29583	68.6744	1537.38	7.33849
IMP4	3.73798	0.546059	0.000185508	0.00233854	0.201747	0.176841	0.234561	901	0.207677	0.188699	79.8253	927.487	6.83356
TSNAX	-3.73243	-0.300669	0.000189638	0.00238894	0.40103	0.431272	0.361183	1791	0.448232	0.370344	59.897	2001.81	7.6023
MARCH6	-3.72922	-0.386444	0.000192071	0.00241788	0.308554	0.338322	0.269331	1378	0.330922	0.285872	69.1446	1477.9	7.29905
RBM39	3.72563	0.139049	0.00019483	0.00245091	0.80721	0.799134	0.817852	3605	1.18421	0.781252	19.279	5288.66	8.57351
TOMM40	3.72204	0.514279	0.000197618	0.00248425	0.209136	0.183537	0.242865	934	0.213042	0.193132	79.0864	951.448	6.85904
MYH7	-3.7212	-1.05596	0.00019828	0.00249082	0.103	0.131548	0.0653866	460	0.108794	0.103273	89.7	485.875	6.18801
NT5DC2	-3.72046	-0.387854	0.00019886	0.00249637	0.298925	0.330051	0.257914	1335	0.324476	0.281017	70.1075	1449.11	7.2794
AAMDC	-3.7184	-0.291223	0.00020049	0.00251495	0.445813	0.475778	0.406331	1991	0.498571	0.404512	55.4187	2226.62	7.70869
TUBA1C	3.71809	0.416515	0.000200732	0.00251495	0.274071	0.250492	0.305138	1224	0.291966	0.256165	72.5929	1303.92	7.1739
STON1	-3.71806	-0.655748	0.00020076	0.00251495	0.165025	0.193777	0.127141	737	0.171059	0.157909	83.4975	763.952	6.63981
SLC29A1	-3.71259	-0.724073	0.000205151	0.00256818	0.149798	0.178417	0.112091	669	0.153763	0.143029	85.0202	686.707	6.53336
NOP10	-3.71147	-0.238232	0.000206056	0.0025777	0.620018	0.654588	0.574468	2769	0.77018	0.571081	37.9982	3439.62	8.14341
C1orf54	-3.70504	-0.205161	0.000211356	0.00264217	0.678236	0.701063	0.648158	3029	0.889523	0.636324	32.1764	3972.61	8.28743
EHD4	3.70327	0.325014	0.000212836	0.00265882	0.347962	0.325719	0.37727	1554	0.388709	0.328375	65.2038	1735.98	7.4599
UNC50	-3.70297	-0.406861	0.000213092	0.00266017	0.269369	0.298543	0.230929	1203	0.285045	0.250793	73.0631	1273.01	7.14992
FAM53B	3.70109	1.4169	0.000214672	0.00267804	0.0698612	0.0425364	0.105864	312	0.0710213	0.0686127	93.0139	317.181	5.76262
TNRC18	-3.69965	-0.882767	0.000215895	0.00269143	0.115764	0.144545	0.0778412	517	0.116628	0.110313	88.4236	520.86	6.2574
CPM	3.69944	0.271092	0.000216074	0.0026918	0.443798	0.425364	0.468085	1982	0.525183	0.422114	55.6202	2345.47	7.76067
PLS3	-3.69822	-0.179553	0.000217114	0.00270288	0.795119	0.814888	0.769071	3551	1.16622	0.772984	20.4881	5208.34	8.55821
AQP1	3.6971	0.0487824	0.000218078	0.002713	0.923197	0.932651	0.910742	4123	2.57338	1.27351	7.68025	11492.7	9.34956
NDNF	-3.69322	-0.602358	0.000221432	0.00275283	0.18249	0.211107	0.144785	815	0.189847	0.173825	81.751	847.858	6.74389
TNS2	-3.69269	-0.22689	0.000221892	0.00275664	0.593372	0.61796	0.560976	2650	0.727026	0.546401	40.6628	3246.9	8.08576
NUMA1	-3.69098	-0.37509	0.000223389	0.00277333	0.30318	0.332414	0.26466	1354	0.325692	0.281935	69.682	1454.54	7.28313
PRELID1	3.69049	0.159246	0.000223822	0.00277678	0.664353	0.655376	0.676181	2967	0.834905	0.606993	33.5647	3728.69	8.22408
RHOB	-3.68989	-0.161058	0.000224348	0.00278139	0.884908	0.894053	0.872859	3952	1.57099	0.944289	11.5092	7016.02	8.85609
STX11	3.68904	1.06619	0.000225104	0.00278884	0.0947156	0.0677432	0.130254	423	0.0958776	0.0915555	90.5284	428.189	6.0619
RNF13	-3.68792	-0.299602	0.00022609	0.00279913	0.417376	0.44742	0.377789	1864	0.47267	0.387077	58.2624	2110.94	7.65536
EFHD2	3.68516	0.549091	0.000228559	0.00282775	0.201075	0.176841	0.233005	898	0.209161	0.189927	79.8925	934.114	6.84067
ARL2BP	3.68423	0.372953	0.000229391	0.0028361	0.280116	0.255612	0.312403	1251	0.295124	0.258606	71.9884	1318.02	7.18465
SIPA1L2	-3.68368	-0.885345	0.000229888	0.00284028	0.120242	0.148484	0.0830306	537	0.124548	0.117382	87.9758	556.233	6.32298
TRAPPC12	-3.68329	-0.646982	0.000230247	0.00284277	0.157859	0.186294	0.120394	705	0.159737	0.148194	84.2141	713.387	6.57143
GJA1	-3.68227	-0.353372	0.00023117	0.00285221	0.341245	0.366286	0.308251	1524	0.397713	0.334837	65.8755	1776.19	7.48279
ATXN3	3.67969	0.40316	0.000233519	0.00287922	0.261755	0.237495	0.293721	1169	0.276193	0.243881	73.8245	1233.48	7.1184
SCRN2	-3.67738	-0.760893	0.000235642	0.00290339	0.136588	0.165419	0.0985989	610	0.136628	0.128066	86.3412	610.179	6.41539
RNASEH2C	3.67547	0.210938	0.000237411	0.0029232	0.538289	0.523828	0.557343	2404	0.628262	0.487513	46.1711	2805.82	7.93981
CBY1	-3.67119	-0.577629	0.00024142	0.00297052	0.182714	0.211894	0.144266	816	0.187269	0.171655	81.7286	836.341	6.73023
HLA-DQA2	-3.66324	-0.504771	0.000249046	0.00306226	0.208016	0.236707	0.170213	929	0.221648	0.200201	79.1984	989.881	6.89859
MXD4	3.66271	0.204623	0.000249559	0.00306648	0.587326	0.572666	0.606642	2623	0.726921	0.54634	41.2674	3246.43	8.08562
TM9SF3	3.65988	0.227543	0.000252337	0.00309751	0.513211	0.495471	0.536585	2292	0.604253	0.472659	48.6789	2698.6	7.90086
COL18A1	3.65978	0.365979	0.000252429	0.00309751	0.300493	0.276487	0.332122	1342	0.337571	0.290855	69.9507	1507.59	7.31893
WDR46	3.6592	0.621733	0.000253007	0.00310248	0.163457	0.137456	0.197717	730	0.165442	0.153101	83.6543	738.865	6.60647
CHMP2A	3.6538	0.152852	0.000258392	0.00316635	0.721227	0.712091	0.733264	3221	0.953608	0.669678	27.8773	4258.81	8.35698
MRPS34	-3.64756	-0.303787	0.000264739	0.00324193	0.421406	0.450177	0.383498	1882	0.467867	0.38381	57.8594	2089.49	7.64516
TMEM109	-3.64651	-0.21234	0.000265828	0.00325304	0.617331	0.643167	0.58329	2757	0.765426	0.568392	38.2669	3418.39	8.13722
ACVR2A	-3.64526	-0.938561	0.000267127	0.00326554	0.114196	0.142182	0.0773223	510	0.11443	0.108343	88.5804	511.045	6.23841
KDELR1	3.64517	0.192101	0.000267212	0.00326554	0.602777	0.587633	0.62273	2692	0.742632	0.555397	39.7223	3316.59	8.10699
SSR1	-3.64485	-0.434084	0.000267553	0.00326749	0.267577	0.294604	0.231967	1195	0.284247	0.250172	73.2423	1269.45	7.14712
PLK3	3.64381	0.399789	0.000268628	0.00327839	0.273847	0.25128	0.303581	1223	0.291498	0.255803	72.6153	1301.83	7.1723
ARF4	3.64009	0.218954	0.000272545	0.00332394	0.513659	0.500985	0.530358	2294	0.60281	0.471758	48.6341	2692.15	7.89847
SORBS3	3.6397	0.298813	0.000272954	0.00332667	0.377967	0.358803	0.403217	1688	0.415836	0.34772	62.2033	1857.12	7.52732
TALDO1	3.63875	0.220096	0.000273962	0.0033367	0.515674	0.50256	0.532953	2303	0.593246	0.465774	48.4326	2649.44	7.88248
PRRG3	-3.63739	-0.929876	0.000275411	0.00335208	0.111733	0.140213	0.0742086	499	0.11383	0.107804	88.8267	508.364	6.23316
RAD21	3.63545	0.218148	0.000277497	0.00337518	0.5206	0.501772	0.545407	2325	0.616274	0.480123	47.94	2752.28	7.92055
PTPRA	3.63348	0.234257	0.000279624	0.00339875	0.459919	0.441512	0.484172	2054	0.532751	0.427064	54.0081	2379.27	7.77497
CKLF	-3.63328	-0.509586	0.00027984	0.00339908	0.203314	0.232375	0.165023	908	0.211303	0.191697	79.6686	943.681	6.85085
TIMM13	3.63309	0.294622	0.000280043	0.00339926	0.375504	0.354864	0.402698	1677	0.414723	0.346934	62.4496	1852.16	7.52464
MRPL16	-3.6309	-0.39524	0.000282431	0.00342593	0.26489	0.294604	0.225739	1183	0.276456	0.244088	73.511	1234.65	7.11936
SAMD9L	-3.63001	-0.500033	0.000283408	0.00343546	0.212047	0.239858	0.175402	947	0.227829	0.205248	78.7953	1017.48	6.92607
VASH1	3.62377	0.658421	0.000290342	0.00351715	0.157188	0.131942	0.190451	702	0.161657	0.149848	84.2812	721.961	6.58336
GPATCH4	3.61761	1.02355	0.000297342	0.00359951	0.0978504	0.0716818	0.13233	437	0.1001	0.0954014	90.215	447.048	6.1049
KLF7	-3.61519	-0.310892	0.000300125	0.00363077	0.372369	0.400945	0.334717	1663	0.412951	0.345681	62.7631	1844.24	7.52036
KLHL5	3.6129	0.323686	0.000302797	0.00366063	0.34326	0.323356	0.369486	1533	0.377854	0.320527	65.674	1687.49	7.43159
VPS35L	-3.60533	-0.588774	0.00031176	0.00376646	0.184505	0.211894	0.148417	824	0.18957	0.173592	81.5495	846.62	6.74243
CTSL	-3.6042	-0.261992	0.000313113	0.00378027	0.480743	0.512406	0.439024	2147	0.547855	0.43687	51.9257	2446.72	7.80291
HSPB11	-3.60055	-0.425765	0.000317549	0.00383125	0.250112	0.27885	0.212247	1117	0.260941	0.231858	74.9888	1165.36	7.06164
TOMM7	-3.59575	-0.118284	0.000323452	0.00389986	0.960591	0.967704	0.95122	4290	1.83036	1.04041	3.94089	8174.41	9.00889
TDG	3.59519	0.4849	0.000324152	0.00390567	0.226377	0.202836	0.257395	1011	0.237415	0.213024	77.3623	1060.29	6.96724
THYN1	-3.5941	-0.517644	0.000325511	0.00391943	0.204881	0.232375	0.168656	915	0.211137	0.19156	79.5119	942.939	6.85006
DYNC1LI1	3.59369	0.382315	0.000326024	0.00392298	0.29691	0.275305	0.325376	1326	0.318723	0.276664	70.309	1423.42	7.26152
MAPK3	-3.59336	-0.263172	0.000326435	0.0039253	0.44738	0.473809	0.412558	1998	0.503497	0.407794	55.262	2248.62	7.71852
PYURF	-3.59217	-0.244218	0.000327936	0.00394071	0.543439	0.574242	0.502854	2427	0.63985	0.494605	45.6561	2857.57	7.95808
MRTO4	3.59187	0.745379	0.00032832	0.00394269	0.137931	0.112249	0.17177	616	0.140677	0.131622	86.2069	628.265	6.44455
CD302	-3.58843	-0.649813	0.000332672	0.00399124	0.15674	0.184718	0.119875	700	0.1591	0.147644	84.326	710.54	6.56743
TIMP2	-3.58833	-0.254341	0.000332807	0.00399124	0.49373	0.522253	0.456149	2205	0.571738	0.452182	50.627	2553.38	7.84557
PRAG1	3.58421	0.300418	0.000338094	0.00405195	0.365204	0.343048	0.394395	1631	0.4105	0.343944	63.4796	1833.29	7.51441
ZNF32	-3.58096	-0.467911	0.000342337	0.00410007	0.22884	0.256006	0.193046	1022	0.236232	0.212068	77.116	1055.01	6.96226
MAP3K20	3.58034	0.209019	0.000343152	0.00410709	0.530452	0.515163	0.550597	2369	0.635557	0.491983	46.9548	2838.4	7.95135
CLDND1	-3.57993	-0.293086	0.000343691	0.00411081	0.385804	0.413549	0.349248	1723	0.424792	0.354026	61.4196	1897.12	7.54862
CAPZA2	3.5796	0.21064	0.000344123	0.00411324	0.545007	0.533281	0.560457	2434	0.645529	0.498062	45.4993	2882.93	7.96691
SMAD1	-3.57934	-0.454347	0.000344462	0.00411456	0.258173	0.284364	0.223664	1153	0.275546	0.243375	74.1827	1230.59	7.11606
HDAC7	-3.57853	-0.301946	0.000345529	0.00412457	0.362293	0.391099	0.324338	1618	0.39425	0.332357	63.7707	1760.72	7.47405
CCND1	-3.57537	-0.346385	0.000349734	0.004172	0.362741	0.388736	0.32849	1620	0.430335	0.357909	63.7259	1921.88	7.56158
MME	-3.56965	-0.440088	0.000357456	0.00426129	0.253471	0.281213	0.216917	1132	0.276686	0.244267	74.6529	1235.68	7.12018
SUSD4	-3.56868	-2.77824	0.000358786	0.0042743	0.0472459	0.0744388	0.0114167	211	0.0472971	0.0462127	95.2754	211.229	5.35767
FUOM	3.56492	0.596104	0.00036397	0.00433319	0.177116	0.152816	0.209133	791	0.1819	0.167123	82.2884	812.364	6.70118
MT1X	3.56409	0.26675	0.000365126	0.00434276	0.461263	0.446633	0.48054	2060	0.570645	0.451487	53.8737	2548.5	7.84365
SNHG8	3.56399	0.232955	0.000365256	0.00434276	0.525078	0.508074	0.547483	2345	0.655155	0.503895	47.4922	2925.92	7.98171
MAN1C1	-3.56242	-1.43661	0.000367448	0.00436593	0.0723242	0.0996455	0.0363259	323	0.0717203	0.0692652	92.7676	320.303	5.77238
HSPH1	3.55805	0.450803	0.000373614	0.00443627	0.24026	0.216621	0.271406	1073	0.254459	0.226705	75.974	1136.41	7.03651
NOSTRIN	3.55638	0.228681	0.000376004	0.0044617	0.512539	0.49744	0.532434	2289	0.618676	0.481608	48.7461	2763.01	7.92444
ACTR2	3.55607	0.172591	0.00037644	0.00446393	0.621361	0.609689	0.636741	2775	0.79371	0.584286	37.8639	3544.71	8.17349
RPS25	-3.55395	-0.0629643	0.000379488	0.00449711	0.998209	0.998818	0.997405	4458	2.73594	1.318	0.179131	12218.7	9.41081
HAT1	-3.55333	-0.428618	0.000380385	0.00450478	0.238468	0.267428	0.200311	1065	0.245395	0.219453	76.1532	1095.94	7.00028
CCNI	3.54486	0.109518	0.000392821	0.00464899	0.895656	0.892477	0.899844	4000	1.48832	0.911609	10.4344	6646.85	8.80205
COMT	-3.54294	-0.247208	0.000395694	0.00467991	0.527989	0.555731	0.491437	2358	0.622946	0.484243	47.2011	2782.08	7.93131
SERTAD4-AS1	3.54144	0.872107	0.00039795	0.0047035	0.108374	0.0823159	0.142709	484	0.110528	0.104835	89.1626	493.616	6.20378
AK3	-3.54013	-0.467044	0.000399934	0.00472385	0.217868	0.245766	0.181111	973	0.225989	0.203748	78.2132	1009.27	6.91797
GNS	-3.53985	-0.449178	0.000400361	0.00472578	0.25056	0.276093	0.216917	1119	0.265323	0.235327	74.944	1184.93	7.07828
PALD1	-3.53889	-1.1839	0.000401821	0.0047399	0.0875504	0.114612	0.0518941	391	0.0864838	0.0829466	91.245	386.237	5.95904
HLA-DQA1	-3.53788	-0.447606	0.000403357	0.00475491	0.251232	0.278062	0.21588	1122	0.276785	0.244345	74.8768	1236.12	7.12054
TKT	3.53672	0.256323	0.000405132	0.00477271	0.413569	0.395431	0.437468	1847	0.461397	0.379393	58.6431	2060.6	7.63124
NSD1	-3.5348	-0.422482	0.00040809	0.0048044	0.243842	0.272154	0.206539	1089	0.260596	0.231585	75.6158	1163.82	7.06032
CETN2	-3.53351	-0.595141	0.000410084	0.00482473	0.167712	0.195353	0.131292	749	0.172162	0.15885	83.2288	768.877	6.64623
TFDP2	-3.53312	-0.611758	0.000410685	0.00482863	0.167264	0.194959	0.130773	747	0.168489	0.155711	83.2736	752.472	6.62469
CBR3	3.53065	0.913123	0.000414542	0.0048708	0.10412	0.0783773	0.138038	465	0.105615	0.100402	89.588	471.678	6.15841
SMC3	3.52807	0.227996	0.000418599	0.00491526	0.479848	0.46475	0.499741	2143	0.557215	0.442899	52.0152	2488.52	7.81985
NEDD9	-3.52698	-0.250886	0.000420326	0.00493216	0.530228	0.557306	0.494551	2368	0.64978	0.500642	46.9772	2901.92	7.97347
EIF5A2	3.52682	0.606197	0.000420586	0.00493216	0.162785	0.137456	0.19616	727	0.165845	0.153446	83.7215	740.666	6.6089
OSBPL8	3.52501	0.272349	0.000423461	0.00496264	0.383565	0.363529	0.409964	1713	0.432201	0.359213	61.6435	1930.21	7.5659
XRCC5	3.52177	0.158029	0.000428679	0.00502051	0.672638	0.66089	0.688116	3004	0.859822	0.620481	32.7362	3839.97	8.25348
ST5	-3.51816	-0.689878	0.000434551	0.00508597	0.145544	0.17369	0.108459	650	0.146323	0.136559	85.4456	653.479	6.48384
DOC2B	3.51391	0.768466	0.000441568	0.00516474	0.134572	0.11028	0.16658	601	0.138135	0.129391	86.5428	616.91	6.42634
PTGES3	-3.51201	-0.16016	0.000444734	0.00519838	0.813927	0.831824	0.790348	3635	1.20037	0.788625	18.6073	5360.84	8.58706
HLA-DMB	-3.51148	-0.740826	0.000445617	0.00520424	0.138827	0.165813	0.103269	620	0.142262	0.133011	86.1173	635.342	6.45574
FLNB	3.51136	0.328828	0.000445813	0.00520424	0.368562	0.351713	0.390763	1646	0.419974	0.350639	63.1438	1875.61	7.53722
RPL39	3.50976	0.0547995	0.000448513	0.00523236	0.997089	0.996849	0.997405	4453	2.87147	1.35363	0.291088	12824	9.45915
RAP1A	3.50902	0.208642	0.000449759	0.0052435	0.502463	0.488381	0.521017	2244	0.586225	0.461357	49.7537	2618.08	7.87058
GJC1	-3.50875	-0.359261	0.000450215	0.00524542	0.290416	0.318629	0.253243	1297	0.317143	0.275465	70.9584	1416.36	7.25655
GOLIM4	3.50831	0.310819	0.000450969	0.0052508	0.35468	0.335959	0.379346	1584	0.391166	0.330142	64.532	1746.95	7.4662
JARID2	-3.50116	-0.932433	0.000463238	0.00539017	0.10927	0.13588	0.0742086	488	0.109355	0.103779	89.073	488.38	6.19314
PIP5K1C	3.49814	0.636315	0.000468521	0.00544811	0.159875	0.135486	0.192008	714	0.162812	0.150841	84.0125	727.119	6.59046
HDDC2	-3.49673	-0.472141	0.000470997	0.00547336	0.220331	0.248523	0.183186	984	0.230752	0.207626	77.9669	1030.54	6.93881
YWHAQ	3.49572	0.16532	0.000472779	0.00549052	0.669727	0.659709	0.682927	2991	0.868317	0.625038	33.0273	3877.9	8.26331
CMC2	-3.49391	-0.598389	0.000476006	0.00552444	0.169951	0.197322	0.133887	759	0.174893	0.161177	83.0049	781.07	6.66194
CNST	3.49293	0.737262	0.000477743	0.00554102	0.131885	0.107129	0.164504	589	0.133829	0.1256	86.8115	597.679	6.39472
AIG1	-3.49227	-0.402951	0.000478939	0.00555131	0.25974	0.287515	0.223145	1160	0.273849	0.242043	74.026	1223.01	7.10989
NDST1	-3.49047	-0.599521	0.000482164	0.00558509	0.162338	0.189839	0.126103	725	0.16458	0.15236	83.7662	735.014	6.60125
NDRG4	-3.48098	-0.770408	0.000499574	0.00578304	0.126959	0.153604	0.0918526	567	0.127519	0.120019	87.3041	569.498	6.34651
STAT1	-3.47958	-0.485454	0.000502203	0.00580973	0.213838	0.240646	0.178516	955	0.223369	0.201609	78.6162	997.568	6.90632
ARRB1	-3.47622	-0.726052	0.000508542	0.00587928	0.141738	0.167783	0.107421	633	0.144395	0.134876	85.8262	644.868	6.4706
TCTEX1D1	-3.47291	-1.18393	0.000514844	0.00594831	0.085983	0.112643	0.0508563	384	0.0850297	0.0816073	91.4017	379.743	5.94212
PIK3R3	-3.47188	-0.267581	0.000516825	0.00596737	0.483654	0.508468	0.45096	2160	0.584185	0.46007	51.6346	2608.97	7.86709
CHST1	-3.47107	-1.2943	0.000518383	0.00598153	0.080609	0.107129	0.0456668	360	0.0814951	0.0783444	91.9391	363.957	5.89978
USP31	3.46948	0.658939	0.000521468	0.00601308	0.155844	0.131548	0.187857	696	0.161257	0.149503	84.4156	720.175	6.58088
MYDGF	3.46932	0.210769	0.000521787	0.00601308	0.502239	0.489957	0.518422	2243	0.579213	0.456927	49.7761	2586.77	7.85855
IFI16	-3.46855	-0.210202	0.000523268	0.00602629	0.616659	0.63844	0.587961	2754	0.790873	0.582703	38.3341	3532.04	8.16991
AIDA	3.46154	0.291455	0.000537102	0.00618166	0.373265	0.354076	0.398547	1667	0.412503	0.345363	62.6735	1842.24	7.51928
FAM43A	-3.46012	-0.459367	0.000539938	0.00621032	0.231079	0.257188	0.196679	1032	0.242629	0.21723	76.8921	1083.58	6.98895
PRRC2C	3.45913	0.145719	0.000541915	0.00622908	0.725929	0.715636	0.739491	3242	0.986497	0.686373	27.4071	4405.69	8.39088
ORMDL1	-3.45523	-0.339466	0.000549818	0.00631589	0.326914	0.356046	0.288531	1460	0.352315	0.301818	67.3086	1573.44	7.36165
FMC1	-3.44858	-0.534272	0.000563547	0.00646946	0.18764	0.214651	0.15205	838	0.193799	0.177141	81.236	865.506	6.76447
DDX42	3.44785	0.404898	0.000565064	0.00648274	0.269816	0.248129	0.298391	1205	0.28421	0.250144	73.0184	1269.28	7.147
CCR10	-3.4472	-0.481872	0.000566438	0.00649437	0.215629	0.241827	0.181111	963	0.231081	0.207893	78.4371	1032.01	6.94023
USP7	3.44449	0.40041	0.00057214	0.00655555	0.255486	0.232769	0.285418	1141	0.26942	0.23856	74.4514	1203.23	7.0936
PML	-3.44335	-0.462049	0.00057455	0.00657898	0.227273	0.253643	0.192527	1015	0.240503	0.215517	77.2727	1074.09	6.98016
NQO2	-3.44244	-0.406775	0.000576494	0.00659371	0.243842	0.271761	0.207058	1089	0.254971	0.227113	75.6158	1138.7	7.03852
PDCD6	-3.4424	-0.241772	0.000576569	0.00659371	0.532915	0.560063	0.497146	2380	0.617496	0.480879	46.7085	2757.74	7.92253
PLAC9	-3.44178	-0.155285	0.000577894	0.00660466	0.809673	0.821977	0.793461	3616	1.22348	0.799073	19.0327	5464.05	8.60613
ATP6V1F	-3.43865	-0.237575	0.000584613	0.00667721	0.484774	0.512406	0.448365	2165	0.557692	0.443205	51.5226	2490.65	7.8207
SPG7	-3.43623	-0.455681	0.000589871	0.00673299	0.218764	0.24616	0.182667	977	0.227004	0.204576	78.1236	1013.8	6.92245
CTSO	-3.43305	-0.47676	0.000596823	0.00680802	0.21854	0.244191	0.184743	976	0.228721	0.205974	78.146	1021.47	6.92998
DLL4	-3.42947	-0.330727	0.000604763	0.00689422	0.300045	0.328476	0.262584	1340	0.326779	0.282754	69.9955	1459.39	7.28646
NUDT16L1	-3.42858	-0.602312	0.00060675	0.0069125	0.16592	0.192202	0.131292	741	0.166659	0.154144	83.408	744.3	6.61379
COX14	-3.42676	-0.248483	0.000610822	0.00695448	0.498209	0.526191	0.461339	2225	0.577789	0.456024	50.1791	2580.41	7.85609
RPS26	3.42647	0.0961366	0.000611482	0.00695759	0.92678	0.927137	0.92631	4139	1.6203	0.963289	7.32199	7236.26	8.887
PDK4	3.42059	0.427795	0.000624858	0.00710529	0.230855	0.207168	0.262065	1031	0.252083	0.224808	76.9145	1125.8	7.02714
AC026369.2	-3.41992	-1.60721	0.000626394	0.00711591	0.0635916	0.0897991	0.0290607	284	0.0622482	0.0603876	93.6408	278.001	5.63121
PRDX4	-3.41984	-0.242604	0.000626583	0.00711591	0.498433	0.527373	0.460301	2226	0.575528	0.45459	50.1567	2570.31	7.85217
C12orf57	-3.41966	-0.114836	0.000626988	0.00711602	0.924765	0.931075	0.91645	4130	1.61779	0.962329	7.52351	7225.04	8.88545
BCL7C	3.41593	0.252718	0.000635656	0.00720985	0.432378	0.417487	0.451998	1931	0.486686	0.396549	56.7622	2173.54	7.68457
P2RY14	-3.41512	-0.333229	0.000637546	0.00722673	0.337438	0.363135	0.303581	1507	0.378544	0.321028	66.2562	1690.58	7.43342
RPL27A	-3.41355	-0.0645387	0.000641231	0.00726392	0.996193	0.996455	0.995848	4449	2.73083	1.31663	0.380654	12195.9	9.40894
SARS	3.40968	0.259514	0.000650389	0.00736303	0.412674	0.395825	0.434873	1843	0.464677	0.381635	58.7326	2075.25	7.63832
C1QTNF2	-3.40851	-0.762729	0.000653189	0.00739007	0.129646	0.155573	0.0954852	579	0.131867	0.123869	87.0354	588.919	6.37999
WBP2	-3.40476	-0.374053	0.000662222	0.00748756	0.28661	0.314691	0.249611	1280	0.305052	0.266243	71.339	1362.36	7.21771
TMEM233	3.40412	1.10363	0.000663786	0.00750054	0.0794895	0.0543521	0.11261	355	0.0839079	0.080573	92.0511	374.733	5.92888
ALYREF	3.40358	0.509291	0.000665097	0.00751063	0.18652	0.162269	0.218474	833	0.18991	0.173877	81.348	848.136	6.74422
FBXW2	3.40326	0.482623	0.000665868	0.00751461	0.202418	0.179598	0.232486	904	0.209278	0.190024	79.7582	934.637	6.84123
CCZ1	-3.40198	-0.465095	0.000668987	0.00754508	0.206001	0.232769	0.170732	920	0.212201	0.192438	79.3999	947.691	6.85508
PKDCC	3.40099	0.638225	0.000671429	0.00756788	0.155396	0.131942	0.1863	694	0.16174	0.149919	84.4604	722.33	6.58387
SEC31A	3.39964	0.320035	0.000674746	0.0076005	0.345052	0.324931	0.371562	1541	0.384217	0.325135	65.4948	1715.91	7.44828
NHP2	3.39841	0.300144	0.000677788	0.00762999	0.33923	0.318629	0.366373	1515	0.368481	0.313701	66.077	1645.63	7.40649
FXYD1	-3.39616	-0.244409	0.000683383	0.00768816	0.466861	0.491926	0.433835	2085	0.57762	0.455917	53.3139	2579.65	7.8558
SHC2	3.39593	0.622564	0.000683968	0.00768994	0.157412	0.133517	0.188895	703	0.16046	0.148816	84.2588	716.612	6.57593
NLRP1	-3.39549	-0.579307	0.000685052	0.00769731	0.17734	0.202836	0.143747	792	0.182182	0.167362	82.266	813.626	6.70273
CXorf36	-3.39316	-0.272756	0.00069091	0.00775829	0.427004	0.455691	0.389206	1907	0.496644	0.403225	57.2996	2218.01	7.70482
RPL4	3.39147	0.131906	0.000695177	0.00780134	0.834304	0.824734	0.846912	3726	1.2756	0.822244	16.5696	5696.84	8.64784
SCAMP1	-3.3903	-0.525914	0.000698155	0.00782987	0.18764	0.213864	0.153088	838	0.194948	0.178103	81.236	870.638	6.77037
FABP5	3.38698	0.0703402	0.000706678	0.00791694	0.999552	0.999212	1	4464	3.34692	1.46947	0.0447828	14947.3	9.61236
AL109741.1	3.38693	1.34951	0.000706799	0.00791694	0.0673981	0.0425364	0.100156	301	0.0706849	0.0682985	93.2602	315.679	5.75789
RHOBTB3	3.3864	0.478554	0.000708158	0.00792723	0.207568	0.183931	0.238713	927	0.222487	0.200887	79.2432	993.626	6.90237
THBS4	-3.37906	-0.20758	0.000727354	0.00813338	0.632781	0.651438	0.608199	2826	0.841773	0.610729	36.7219	3759.36	8.23227
GAPDH	3.37901	0.069804	0.000727478	0.00813338	0.981639	0.982276	0.980799	4384	2.09745	1.13058	1.83609	9367.22	9.14508
CREM	3.37786	0.499614	0.000730522	0.00816234	0.193462	0.170146	0.224183	864	0.200109	0.182412	80.6538	893.687	6.79647
REEP5	3.37641	0.153905	0.000734391	0.00819988	0.628303	0.620323	0.638817	2806	0.781352	0.577372	37.1697	3489.52	8.1578
TBCB	3.37599	0.229235	0.000735518	0.00819988	0.459248	0.445451	0.477426	2051	0.519699	0.418512	54.0752	2320.98	7.75017
FAM13A	-3.37599	-0.662094	0.000735518	0.00819988	0.144201	0.170146	0.110016	644	0.14871	0.13864	85.5799	664.14	6.5
LMAN1	3.37592	0.207492	0.000735706	0.00819988	0.503583	0.490351	0.521017	2249	0.600889	0.470559	49.6417	2683.57	7.89528
IRF3	-3.37545	-0.460763	0.00073696	0.00820878	0.215181	0.241827	0.180073	961	0.224312	0.202379	78.4819	1001.78	6.91053
PIH1D1	-3.37072	-0.319467	0.000749707	0.00834559	0.317062	0.343442	0.282304	1416	0.340166	0.292793	68.2938	1519.18	7.32658
RNASET2	-3.3698	-0.567959	0.000752229	0.00836849	0.173757	0.199685	0.139595	776	0.173712	0.160172	82.6243	775.799	6.65518
IFIT3	-3.36655	-0.282452	0.000761136	0.00846235	0.418271	0.439149	0.390763	1868	0.524547	0.421697	58.1729	2342.63	7.75945
COX5A	-3.36612	-0.258935	0.000762334	0.00847043	0.450739	0.474202	0.419824	2013	0.504587	0.408519	54.9261	2253.49	7.72068
DPYSL2	-3.36442	-0.143437	0.000767042	0.00851748	0.876399	0.888539	0.860405	3914	1.42809	0.887106	12.3601	6377.86	8.76074
ILVBL	-3.3638	-0.627834	0.00076877	0.0085314	0.15159	0.178023	0.116762	677	0.15372	0.142991	84.841	686.511	6.53308
KHDRBS3	3.36162	0.423663	0.000774862	0.00859371	0.242051	0.219772	0.271406	1081	0.257312	0.228976	75.7949	1149.16	7.04765
NAV2	3.36072	2.54686	0.000777397	0.00861651	0.038961	0.0141788	0.0716139	174	0.0394355	0.0386778	96.1039	176.119	5.17682
PPIE	-3.35867	-0.419833	0.000783188	0.00867535	0.232647	0.259945	0.196679	1039	0.238843	0.214178	76.7353	1066.67	6.97324
FGFR1	3.35686	0.266628	0.000788316	0.00872678	0.39185	0.372981	0.41671	1750	0.440097	0.364711	60.815	1965.47	7.584
KCNQ1OT1	-3.35651	-0.245818	0.000789319	0.00873251	0.62069	0.635289	0.601453	2772	0.988326	0.687293	37.931	4413.86	8.39273
EEF2	3.35528	0.124405	0.000792837	0.00876604	0.801164	0.795983	0.807992	3578	1.15735	0.768883	19.8836	5168.74	8.55058
FUCA1	-3.35362	-0.893129	0.000797619	0.0088135	0.102329	0.128397	0.0679813	457	0.101222	0.0964204	89.7671	452.057	6.11602
AIP	-3.35234	-0.28404	0.000801308	0.00884882	0.392073	0.423001	0.351323	1751	0.430491	0.358018	60.7927	1922.57	7.56194
LTBP4	-3.35102	-0.316019	0.000805149	0.00888578	0.341917	0.368255	0.307213	1527	0.391808	0.330604	65.8083	1749.82	7.46784
MAN1A1	3.34655	0.557344	0.000818225	0.00902455	0.173086	0.150059	0.203425	773	0.177305	0.163228	82.6914	791.846	6.67563
SRP72	3.34466	0.281714	0.000823844	0.00908097	0.364532	0.34423	0.391282	1628	0.398321	0.335272	63.5468	1778.9	7.48431
CETN3	-3.34139	-0.514929	0.000833606	0.00918042	0.184729	0.211107	0.149974	825	0.193081	0.176539	81.5271	862.301	6.76076
SUMO1	-3.34129	-0.197074	0.000833888	0.00918042	0.670846	0.693974	0.640374	2996	0.854646	0.617694	32.9154	3816.85	8.24744
SH3BP5	-3.33956	-0.419151	0.000839111	0.00923227	0.252127	0.278456	0.217436	1126	0.27187	0.240489	74.7873	1214.17	7.10264
HYI	-3.33893	-0.417527	0.000841024	0.00924767	0.227273	0.254431	0.191489	1015	0.233779	0.210082	77.2727	1044.06	6.95183
NAPA	-3.33672	-0.294852	0.000847718	0.00931557	0.360054	0.388342	0.322782	1608	0.390635	0.329761	63.9946	1744.58	7.46484
RPAIN	-3.33336	-0.31105	0.00085803	0.00942314	0.337886	0.364711	0.302543	1509	0.366479	0.312237	66.2114	1636.7	7.40105
TNS1	-3.33314	-0.202627	0.000858717	0.00942493	0.649798	0.678614	0.611832	2902	0.838823	0.609126	35.0202	3746.19	8.22876
GOLGA4	3.33219	0.22172	0.000861651	0.00945137	0.476937	0.45963	0.499741	2130	0.581136	0.458144	52.3063	2595.35	7.86186
POMP	-3.3313	-0.136034	0.000864412	0.00947587	0.913345	0.923198	0.900363	4079	1.56213	0.940838	8.66547	6976.46	8.85044
PON2	-3.32972	-0.289798	0.000869337	0.00952406	0.36498	0.390311	0.331604	1630	0.3949	0.332823	63.502	1763.62	7.47569
SNHG18	-3.32945	-0.891909	0.000870179	0.00952748	0.106807	0.132336	0.0731707	477	0.105874	0.100636	89.3193	472.833	6.16086
CMTM6	3.32693	0.257644	0.000878083	0.00960817	0.381102	0.365892	0.401142	1702	0.418037	0.349273	61.8898	1866.95	7.5326
ATP5MPL	-3.32549	-0.16776	0.000882634	0.0096521	0.757053	0.776684	0.731188	3381	1.05284	0.719223	24.2947	4701.97	8.45595
LAMTOR5	-3.3249	-0.204328	0.000884491	0.00966653	0.616659	0.646317	0.577582	2754	0.749093	0.559097	38.3341	3345.45	8.11565
BHLHE41	-3.32371	-2.6045	0.00088829	0.00970215	0.0454545	0.0708941	0.0119357	203	0.0466422	0.0455871	95.4545	208.304	5.34379
ARF1	3.32193	0.100372	0.000893978	0.00975836	0.799821	0.800709	0.798651	3572	1.12721	0.754812	20.0179	5034.12	8.52419
DDX18	3.32138	0.146587	0.000895744	0.00977171	0.703762	0.693974	0.716658	3143	0.929648	0.657337	29.6238	4151.81	8.33154
ERG	-3.32055	-0.282121	0.000898418	0.00978126	0.38446	0.407641	0.353918	1717	0.429931	0.357626	61.554	1920.07	7.56064
TRIM8	3.32052	0.379058	0.000898493	0.00978126	0.279445	0.259551	0.305656	1248	0.306039	0.266999	72.0555	1366.77	7.22094
JAG2	3.32046	0.352086	0.000898682	0.00978126	0.299373	0.280032	0.324857	1337	0.326534	0.28257	70.0627	1458.3	7.28571
EEF1D	3.32043	0.0628703	0.000898795	0.00978126	0.953874	0.956282	0.950701	4260	1.86165	1.0514	4.61263	8314.15	9.02583
TRIM22	-3.32022	-0.551301	0.000899474	0.00978274	0.182714	0.20835	0.148936	816	0.189378	0.17343	81.7286	845.761	6.74142
ICE1	3.31902	0.464895	0.000903333	0.00981366	0.214062	0.191414	0.243902	956	0.223928	0.202066	78.5938	1000.06	6.90882
CHST12	-3.319	-0.633727	0.000903408	0.00981366	0.149798	0.176054	0.115205	669	0.152516	0.141947	85.0202	681.136	6.52523
SMIM20	-3.31674	-0.594716	0.000910751	0.00988076	0.153381	0.179204	0.119357	685	0.157681	0.146419	84.6619	704.204	6.55849
ENO1	3.31663	0.179786	0.000911095	0.00988076	0.557994	0.546672	0.572911	2492	0.666943	0.510991	44.2006	2978.57	7.99953
ABCE1	3.31656	0.465304	0.000911324	0.00988076	0.211151	0.188263	0.241308	943	0.219512	0.198451	78.8849	980.342	6.88892
POLR2J3-1	-3.31642	-0.385467	0.000911783	0.00988076	0.266234	0.292241	0.231967	1189	0.284059	0.250026	73.3766	1268.61	7.14646
UROD	-3.31457	-0.462762	0.000917842	0.00994043	0.200403	0.227255	0.165023	895	0.205889	0.187217	79.9597	919.5	6.82492
NDUFC1	-3.31251	-0.166014	0.000924635	0.010008	0.730184	0.74872	0.70576	3261	0.9705	0.678287	26.9816	4334.25	8.37454
PNPLA2	-3.31165	-0.469878	0.000927466	0.0100326	0.214734	0.239071	0.182667	959	0.222757	0.201108	78.5266	994.833	6.90358
KIF1B	3.3094	0.355323	0.00093495	0.0101075	0.268697	0.247341	0.296834	1200	0.287693	0.252852	73.1303	1284.84	7.15916
SLC44A1	-3.30686	-0.354397	0.000943477	0.0101935	0.306538	0.331233	0.274001	1369	0.334425	0.288501	69.3462	1493.54	7.30958
PER2	-3.30615	-0.798072	0.000945887	0.0102134	0.118451	0.143757	0.0851064	529	0.120041	0.113365	88.1549	536.101	6.28619
KRTCAP2	-3.30582	-0.307822	0.000946995	0.0102193	0.343036	0.368255	0.309808	1532	0.373938	0.317681	65.6964	1670.01	7.42118
AKR1B1	-3.30487	-0.386544	0.000950207	0.0102478	0.236229	0.263883	0.199792	1055	0.244743	0.218929	76.3771	1093.02	6.99762
C2CD4C	3.30328	1.42735	0.000955623	0.0103	0.0635916	0.0393856	0.0954852	284	0.0641194	0.0621476	93.6408	286.357	5.66073
SLC2A3	-3.30161	-0.228679	0.000961309	0.0103551	0.544335	0.566365	0.515309	2431	0.725868	0.54573	45.5665	3241.73	8.08417
DYNLT1	3.29943	0.26163	0.000968804	0.0104296	0.415137	0.398976	0.43643	1854	0.460084	0.378494	58.4863	2054.74	7.62839
JAK1	3.29675	0.1422	0.000978105	0.0105234	0.703762	0.697125	0.712506	3143	0.938574	0.661952	29.6238	4191.67	8.34109
CYBA	-3.29431	-0.202028	0.000986625	0.0106087	0.60009	0.621898	0.571354	2680	0.744784	0.556631	39.991	3326.21	8.10989
MX2	-3.29215	-0.573968	0.000994261	0.0106844	0.171742	0.196534	0.139076	767	0.18463	0.16943	82.8258	824.556	6.71606
COPS4	-3.29164	-0.495441	0.000996044	0.0106862	0.189207	0.215045	0.155163	845	0.191668	0.175354	81.0793	855.987	6.75342
SF3B2	3.29164	0.22654	0.000996044	0.0106862	0.44738	0.432454	0.467047	1998	0.509601	0.411845	55.262	2275.88	7.73056
MALT1	3.29159	0.420319	0.00099621	0.0106862	0.217197	0.194565	0.247016	970	0.223302	0.201554	78.2803	997.267	6.90602
CIC	-3.28847	-0.737756	0.00100735	0.0107993	0.12472	0.150059	0.0913337	557	0.125795	0.118489	87.528	561.801	6.33293
IQGAP1	3.28822	0.162364	0.00100823	0.0108023	0.632781	0.620717	0.648677	2826	0.805889	0.591053	36.7219	3599.1	8.18872
COL1A2	-3.28773	-0.295386	0.00100999	0.0108147	0.368786	0.393462	0.336274	1647	0.41997	0.350636	63.1214	1875.59	7.53721
TACC2	3.28753	1.22796	0.00101071	0.0108159	0.0718764	0.0476566	0.103788	321	0.0714348	0.0689987	92.8124	319.028	5.76841
RASD1	3.28496	0.509726	0.00101996	0.0109084	0.195477	0.173297	0.224702	873	0.21035	0.190909	80.4523	939.422	6.84633
DAPK2	-3.28315	-1.05556	0.00102655	0.0109724	0.0960591	0.121308	0.0627919	429	0.0957914	0.0914768	90.3941	427.804	6.061
AKTIP	-3.27989	-0.470234	0.00103847	0.0110933	0.19391	0.219772	0.159834	866	0.200227	0.182511	80.609	894.213	6.79706
ITSN2	3.27914	0.378304	0.00104124	0.0111162	0.281684	0.263096	0.306175	1258	0.30534	0.266464	71.8316	1363.65	7.21865
RAB10	3.27816	0.27543	0.00104487	0.0111484	0.364532	0.347381	0.38713	1628	0.396459	0.33394	63.5468	1770.59	7.47963
AKR1C3	3.27736	0.477793	0.00104783	0.0111733	0.197044	0.174872	0.226258	880	0.204043	0.185685	80.2956	911.257	6.81592
PTK2	-3.27666	-0.222083	0.00105044	0.0111945	0.513211	0.534462	0.48521	2292	0.606888	0.4743	48.6789	2710.36	7.90521
OR51E1	-3.276	-0.358128	0.00105288	0.0112139	0.265562	0.293816	0.228334	1186	0.28574	0.251335	73.4438	1276.12	7.15236
KPNA2	3.27325	0.755619	0.00106319	0.0113117	0.119794	0.0961008	0.151012	535	0.120185	0.113494	88.0206	536.747	6.28739
TSPAN12	-3.27321	-0.793728	0.00106333	0.0113117	0.122481	0.146908	0.0902958	547	0.123298	0.116269	87.7519	550.647	6.31291
PTH1R	-3.27263	-0.328102	0.00106553	0.0113285	0.30609	0.33202	0.271925	1367	0.338513	0.29156	69.391	1511.8	7.32172
STX16	-3.27191	-0.591186	0.00106823	0.0113505	0.161442	0.186688	0.128179	721	0.165895	0.153489	83.8558	740.887	6.6092
ZYX	3.27011	0.224149	0.00107507	0.0114164	0.457009	0.440331	0.478983	2041	0.523885	0.421263	54.2991	2339.67	7.75819
PDE10A	3.26841	2.40928	0.00108154	0.0114784	0.0387371	0.0145727	0.070576	173	0.0385638	0.0378388	96.1263	172.226	5.1546
PPP1R16B	3.268	0.617549	0.00108311	0.0114882	0.145544	0.122489	0.175921	650	0.14932	0.13917	85.4456	666.862	6.50408
MRPL4	3.26548	0.371389	0.00109279	0.0115841	0.258845	0.237889	0.286456	1156	0.269285	0.238453	74.1155	1202.62	7.09309
SMPX	-3.26296	-1.93912	0.00110255	0.0116806	0.054635	0.0795589	0.0217955	244	0.0557807	0.0542805	94.5365	249.117	5.52193
JMJD6	3.26277	0.405201	0.00110328	0.0116815	0.224138	0.202836	0.252206	1001	0.232053	0.208682	77.5862	1036.35	6.94443
ZFAND6	-3.26028	-0.30815	0.00111303	0.0117778	0.34438	0.369437	0.311365	1538	0.371806	0.316128	65.562	1660.49	7.41547
RTN4RL2	-3.25997	-1.56214	0.00111423	0.0117836	0.0644872	0.0894053	0.0316554	288	0.0644899	0.0624957	93.5513	288.012	5.66647
FOXN2	-3.25812	-0.45193	0.00112152	0.0118537	0.219436	0.244584	0.1863	980	0.229632	0.206715	78.0564	1025.54	6.93394
RAB5C	3.25747	0.167585	0.00112412	0.0118671	0.592253	0.581331	0.606642	2645	0.721407	0.543142	40.7747	3221.8	8.07801
HINT2	-3.25736	-0.322075	0.00112453	0.0118671	0.301836	0.328476	0.266736	1348	0.320188	0.277774	69.8164	1429.96	7.2661
FLII	3.2573	0.42075	0.00112477	0.0118671	0.227721	0.205593	0.256876	1017	0.238699	0.214062	77.2279	1066.03	6.97264
ATAD1	-3.25531	-0.461089	0.00113268	0.0119437	0.210255	0.236314	0.175921	939	0.217543	0.196835	78.9745	971.548	6.87992
DEAF1	-3.2538	-0.387428	0.00113873	0.0120003	0.26601	0.293029	0.23041	1188	0.278828	0.245944	73.399	1245.25	7.12789
ADAP2	3.2486	0.627571	0.00115976	0.0122148	0.149351	0.126428	0.179554	667	0.152913	0.142292	85.0649	682.909	6.52782
ARL6IP5	-3.24821	-0.268218	0.00116133	0.0122242	0.412897	0.437574	0.380384	1844	0.464021	0.381187	58.7103	2072.32	7.63691
TNS3	-3.24527	-0.647726	0.00117339	0.012344	0.14129	0.166995	0.107421	631	0.143628	0.134206	85.871	641.443	6.46528
UVRAG	3.24243	0.397512	0.00118513	0.0124602	0.238692	0.217802	0.266217	1066	0.249814	0.222995	76.1308	1115.67	7.01811
TRAK1	3.24172	0.561591	0.00118811	0.0124842	0.167488	0.145333	0.196679	748	0.172251	0.158926	83.2512	769.274	6.64675
ARMCX3	3.24154	0.272637	0.00118884	0.0124846	0.383341	0.367074	0.404774	1712	0.426011	0.354881	61.6659	1902.57	7.55148
PHKB	-3.24067	-0.343831	0.00119251	0.0125085	0.292656	0.317054	0.260509	1307	0.313624	0.27279	70.7344	1400.64	7.2454
EPB41L4A-AS1	-3.24067	-0.378445	0.00119251	0.0125085	0.268025	0.292635	0.235599	1197	0.284931	0.250705	73.1975	1272.5	7.14953
RPA2	-3.23771	-0.442151	0.00120492	0.0126313	0.217644	0.242615	0.184743	972	0.222685	0.201049	78.2356	994.512	6.90326
IGF2R	-3.23103	-0.322312	0.00123343	0.012922	0.305419	0.329263	0.274001	1364	0.329082	0.284489	69.4581	1469.68	7.29348
FOS	3.23088	0.195393	0.00123409	0.012922	0.971115	0.96731	0.976129	4337	3.30838	1.46056	2.88849	14775.2	9.60078
ICAM2	-3.22869	-0.144024	0.00124358	0.0130138	0.869682	0.884206	0.850545	3884	1.4116	0.88029	13.0318	6304.2	8.74913
MYOF	3.22684	1.45505	0.00125165	0.0130907	0.0606807	0.0370224	0.0918526	271	0.06053	0.0587688	93.9319	270.327	5.60332
ANXA2R	-3.2252	-0.544275	0.00125885	0.0131583	0.167264	0.192202	0.134406	747	0.169753	0.156792	83.2736	758.116	6.63215
DMD	-3.2236	-0.83337	0.00126592	0.0132246	0.110614	0.135093	0.0783601	494	0.111819	0.105997	88.9386	499.383	6.21537
ANAPC16	-3.21996	-0.199435	0.00128207	0.0133855	0.60927	0.631745	0.579657	2721	0.753813	0.561792	39.073	3366.53	8.12193
IER5	3.21969	0.18862	0.00128328	0.0133903	0.535826	0.524616	0.550597	2393	0.670392	0.513058	46.4174	2993.97	8.00469
FLOT1	3.21809	0.168518	0.00129048	0.0134537	0.613748	0.597873	0.634665	2741	0.766778	0.569158	38.6252	3424.43	8.13898
PMF1	-3.21801	-0.469701	0.00129085	0.0134537	0.199507	0.224104	0.167099	891	0.205108	0.18657	80.0493	916.014	6.82112
KIF26A	-3.2164	-0.784051	0.00129809	0.0135213	0.114868	0.139425	0.0825117	513	0.113098	0.107147	88.5132	505.096	6.22673
TMEM107	-3.21601	-0.831662	0.00129984	0.0135317	0.110614	0.135486	0.0778412	494	0.111845	0.106021	88.9386	499.499	6.21561
PHF19	3.21558	1.5074	0.00130181	0.0135444	0.0564263	0.03269	0.0877011	252	0.0558681	0.0543633	94.3574	249.507	5.52349
CHD1	3.21519	0.312692	0.00130356	0.0135548	0.323332	0.306026	0.346134	1444	0.353213	0.302482	67.6668	1577.45	7.3642
MFAP1	3.21493	0.441016	0.00130478	0.0135597	0.218988	0.198109	0.246497	978	0.22958	0.206673	78.1012	1025.31	6.93372
EMC4	-3.20852	-0.257477	0.00133422	0.0138575	0.426556	0.452147	0.392839	1905	0.472475	0.386945	57.3444	2110.07	7.65495
WDR13	3.20648	0.264182	0.00134371	0.013948	0.366547	0.347775	0.391282	1637	0.402809	0.338477	63.3453	1798.95	7.49551
ATP5PB	-3.20587	-0.222377	0.00134655	0.0139695	0.490372	0.515951	0.456668	2190	0.572238	0.4525	50.9628	2555.61	7.84644
MINDY2	3.20458	0.201998	0.0013526	0.0140241	0.47425	0.460417	0.492475	2118	0.558566	0.443766	52.575	2494.56	7.82227
C1D	-3.20416	-0.312966	0.00135458	0.0140366	0.326914	0.352107	0.293721	1460	0.348658	0.29911	67.3086	1557.11	7.35123
CDK13	-3.20156	-0.397722	0.00136687	0.0141558	0.239812	0.264671	0.207058	1071	0.252812	0.225391	76.0188	1129.06	7.03002
PCF11	-3.20077	-0.316834	0.0013706	0.0141862	0.321988	0.348169	0.287494	1438	0.352096	0.301656	67.8012	1572.46	7.36103
HSPA9	3.19984	0.28069	0.00137506	0.0142243	0.363189	0.343836	0.388687	1622	0.398417	0.335341	63.6811	1779.33	7.48455
KMT2C	3.19769	0.303771	0.00138533	0.0143222	0.33811	0.318629	0.363778	1510	0.373511	0.317371	66.189	1668.1	7.42004
ZNF366	-3.19744	-0.362225	0.00138651	0.0143262	0.261308	0.285152	0.229891	1167	0.280706	0.247411	73.8692	1253.63	7.1346
FXYD6	-3.19631	-0.173675	0.00139198	0.0143745	0.659875	0.677432	0.636741	2947	0.85487	0.617815	34.0125	3817.85	8.2477
RPL13	3.19591	0.0480667	0.00139391	0.0143861	1	1	1	4466	3.48936	1.50171	0	15583.5	9.65403
DYRK1A	-3.18991	-0.52857	0.00142316	0.0146796	0.178459	0.202836	0.146341	797	0.183094	0.168133	82.1541	817.698	6.70772
SNHG15	3.18781	0.448779	0.00143353	0.0147702	0.201075	0.179204	0.229891	898	0.205381	0.186796	79.8925	917.233	6.82245
LTV1	3.1878	0.552346	0.00143358	0.0147702	0.154053	0.131154	0.184224	688	0.156834	0.145687	84.5947	700.421	6.55311
GON4L	3.18754	0.357771	0.00143486	0.0147749	0.280788	0.261126	0.306694	1254	0.301785	0.263736	71.9212	1347.77	7.20695
RBM42	-3.18192	-0.28758	0.00146302	0.0150555	0.339901	0.367074	0.3041	1518	0.363338	0.309936	66.0099	1622.67	7.39244
POLR2A	3.18177	0.230984	0.00146379	0.0150555	0.414465	0.398188	0.435911	1851	0.465763	0.382376	58.5535	2080.1	7.64065
NCSTN	-3.18111	-0.602571	0.0014671	0.015081	0.139722	0.164632	0.106902	624	0.142739	0.133428	86.0278	637.474	6.45908
PREX1	3.18032	2.25799	0.00147114	0.0151139	0.0407524	0.0173297	0.0716139	182	0.0410198	0.0402008	95.9248	183.194	5.21599
SPRED2	-3.18009	-0.585373	0.00147228	0.0151169	0.154948	0.179992	0.121951	692	0.156164	0.145108	84.5052	697.43	6.54883
PDHB	-3.17982	-0.260197	0.00147365	0.0151223	0.392073	0.419456	0.355994	1751	0.435311	0.361382	60.7927	1944.1	7.57307
IPO9	-3.17903	-0.382926	0.0014777	0.0151553	0.268697	0.293029	0.236637	1200	0.288253	0.253287	73.1303	1287.34	7.16111
RBM5	-3.1774	-0.337312	0.00148603	0.015232	0.286834	0.311934	0.253762	1281	0.31062	0.270501	71.3166	1387.23	7.23579
UBE2B	3.17586	0.169669	0.00149391	0.0153041	0.60927	0.595116	0.627919	2721	0.753527	0.561629	39.073	3365.25	8.12155
DAB2IP	3.17542	0.33341	0.0014962	0.0153176	0.287282	0.267822	0.312922	1283	0.307166	0.267862	71.2718	1371.81	7.22461
DLD	-3.17528	-0.47397	0.00149693	0.0153176	0.19279	0.217802	0.159834	861	0.195554	0.17861	80.721	873.345	6.77348
UBA7	-3.17501	-0.830851	0.00149832	0.0153231	0.114644	0.138637	0.0830306	512	0.116499	0.110198	88.5356	520.284	6.2563
CCT6A	3.17467	0.218357	0.00150008	0.0153323	0.459919	0.44742	0.476388	2054	0.520802	0.419238	54.0081	2325.9	7.75229
ERC1	3.17384	0.421231	0.00150438	0.0153676	0.212718	0.190232	0.242346	950	0.224042	0.202158	78.7282	1000.57	6.90933
CISD1	-3.17299	-0.485101	0.00150876	0.0154036	0.190103	0.214651	0.157758	849	0.194723	0.177915	80.9897	869.635	6.76922
BTN3A3	-3.16901	-0.661961	0.00152959	0.0156074	0.135468	0.159905	0.103269	605	0.135854	0.127385	86.4532	606.725	6.40972
COA5	-3.16615	-0.435625	0.0015447	0.0157526	0.218988	0.243797	0.1863	978	0.227058	0.204619	78.1012	1014.04	6.92268
BAALC	-3.16349	-0.306096	0.00155889	0.0158863	0.331617	0.356833	0.298391	1481	0.369909	0.314745	66.8383	1652.01	7.41036
EDEM2	-3.16336	-0.88797	0.00155958	0.0158863	0.0978504	0.122489	0.0653866	437	0.0972675	0.092823	90.215	434.397	6.07626
CAMK2D	3.16291	0.553568	0.00156203	0.0159023	0.171742	0.150059	0.200311	767	0.178988	0.164657	82.8258	799.362	6.68506
SEMA6A	-3.16244	-0.347641	0.00156454	0.0159189	0.297358	0.320993	0.266217	1328	0.330384	0.285468	70.2642	1475.5	7.29743
TFPI	-3.16042	-0.310813	0.00157541	0.0160203	0.310569	0.336353	0.276596	1387	0.340885	0.29333	68.9431	1522.39	7.32869
UBE2Q2	3.15975	0.344231	0.00157902	0.016048	0.274071	0.254431	0.299948	1224	0.29345	0.257313	72.5929	1310.55	7.17896
ARHGEF7	-3.15784	-0.310148	0.0015894	0.0161392	0.328482	0.353289	0.295797	1467	0.357415	0.305582	67.1518	1596.22	7.37602
TMEM134	-3.15777	-0.414686	0.00158978	0.0161392	0.21451	0.239858	0.181111	958	0.220032	0.198877	78.549	982.662	6.89128
STAU1	3.15721	0.239198	0.00159285	0.0161612	0.412226	0.39937	0.429165	1841	0.460054	0.378473	58.7774	2054.6	7.62832
KIAA1551	-3.1547	-0.258891	0.00160661	0.0162883	0.41245	0.435211	0.38246	1842	0.484562	0.39512	58.755	2164.06	7.6802
DEF8	3.1546	0.592089	0.00160719	0.0162883	0.147335	0.124458	0.177478	658	0.153211	0.14255	85.2665	684.24	6.52977
WLS	-3.15215	-0.710329	0.00162073	0.016405	0.120466	0.145333	0.0877011	538	0.123545	0.116489	87.9534	551.751	6.31491
SMIM29	-3.15207	-0.81537	0.00162118	0.016405	0.1133	0.137062	0.0819927	506	0.113488	0.107497	88.67	506.835	6.23016
NCOA1	-3.15202	-0.409155	0.00162144	0.016405	0.22884	0.253249	0.196679	1022	0.238684	0.21405	77.116	1065.96	6.97257
COX20	3.15173	0.257584	0.00162307	0.0164122	0.377967	0.360772	0.400623	1688	0.420929	0.351311	62.2033	1879.87	7.53949
PCMT1	3.14893	0.203714	0.0016387	0.016561	0.476937	0.465144	0.492475	2130	0.538122	0.430562	52.3063	2403.25	7.78499
DNASE2	-3.14647	-0.711862	0.00165255	0.0166916	0.12987	0.153998	0.0980799	580	0.132259	0.124214	87.013	590.667	6.38294
LINC01116	-3.14505	-0.486273	0.00166058	0.0167633	0.181818	0.20638	0.149455	812	0.186497	0.171005	81.8182	832.895	6.72611
PSMC4	3.14319	0.241954	0.00167118	0.0168609	0.39073	0.375345	0.411002	1745	0.425531	0.354545	60.927	1900.42	7.55036
C11orf54	-3.14137	-0.679659	0.00168158	0.0169563	0.13099	0.155573	0.0985989	585	0.134359	0.126068	86.901	600.049	6.39868
ABHD13	-3.13922	-0.613739	0.001694	0.017072	0.148679	0.172509	0.117281	664	0.1498	0.139588	85.1321	669.009	6.50729
DAZAP1	3.13065	0.422482	0.00174419	0.0175679	0.215181	0.194565	0.242346	961	0.221348	0.199955	78.4819	988.542	6.89724
LRP5	-3.13011	-0.445661	0.00174739	0.0175903	0.203314	0.227649	0.171251	908	0.21186	0.192156	79.6686	946.165	6.85347
GNAI1	-3.12943	-0.215559	0.00175144	0.0176211	0.5206	0.546278	0.486767	2325	0.616283	0.480129	47.94	2752.32	7.92056
VDAC2	-3.1281	-0.163517	0.00175942	0.0176831	0.722347	0.743206	0.694862	3226	0.943979	0.664737	27.7653	4215.81	8.34683
ACTL6A	-3.12807	-0.493274	0.00175956	0.0176831	0.178012	0.202442	0.145823	795	0.182953	0.168014	82.1988	817.068	6.70695
RILP	-3.12676	-0.823948	0.00176743	0.0177522	0.11039	0.134305	0.0788791	493	0.110141	0.104487	88.961	491.889	6.20028
EVA1A	-3.1262	-0.730384	0.00177081	0.0177763	0.122257	0.146121	0.0908147	546	0.122558	0.11561	87.7743	547.345	6.3069
ZNF322	3.1256	0.527062	0.00177441	0.0178025	0.179355	0.157936	0.207577	801	0.186026	0.170608	82.0645	830.793	6.72358
TMEM179B	-3.12515	-0.259461	0.00177717	0.0178125	0.433945	0.461205	0.398028	1938	0.490541	0.399139	56.6055	2190.76	7.69246
RABEP1	3.12511	0.41112	0.00177738	0.0178125	0.208016	0.187475	0.23508	929	0.216582	0.196046	79.1984	967.257	6.8755
GLRX	-3.12433	-0.349104	0.00178213	0.0178501	0.274295	0.299724	0.240789	1225	0.293939	0.257691	72.5705	1312.73	7.18063
LAMB1	-3.12313	-0.329526	0.00178939	0.0179128	0.284819	0.309177	0.252724	1272	0.319791	0.277473	71.5181	1428.19	7.26486
VGLL4	3.12242	0.284372	0.00179374	0.0179463	0.315943	0.294604	0.344058	1411	0.343381	0.29519	68.4057	1533.54	7.33599
POLR2K	-3.11999	-0.226146	0.00180857	0.0180847	0.49373	0.523434	0.454593	2205	0.562339	0.446184	50.627	2511.41	7.829
USP1	3.11951	0.348345	0.00181152	0.0181041	0.25571	0.23395	0.28438	1142	0.269701	0.238782	74.429	1204.49	7.09464
CIRBP	-3.11931	-0.102605	0.00181275	0.0181063	0.917376	0.923986	0.908666	4097	1.58909	0.951308	8.26243	7096.89	8.86755
TMPO	3.11888	0.29955	0.00181542	0.0181229	0.312136	0.291847	0.338869	1394	0.341486	0.293778	68.7864	1525.08	7.33046
CORO1B	-3.11776	-0.263339	0.00182229	0.0181814	0.379086	0.402127	0.348729	1693	0.415869	0.347743	62.0914	1857.27	7.5274
VPS29	3.11402	0.154377	0.0018456	0.018398	0.584416	0.575423	0.596264	2610	0.700015	0.530637	41.5584	3126.27	8.04791
RABGAP1	-3.11394	-0.441317	0.00184604	0.018398	0.210031	0.23395	0.178516	938	0.220483	0.199247	78.9969	984.679	6.89333
NR2C2AP	3.11297	0.944897	0.00185213	0.0184405	0.0853112	0.0630169	0.114686	381	0.0860483	0.0825457	91.4689	384.292	5.954
TSPAN13	-3.11294	-0.24247	0.00185235	0.0184405	0.436856	0.461599	0.404255	1951	0.506647	0.409886	56.3144	2262.68	7.72475
SRSF11	3.11159	0.151283	0.00186083	0.0185146	0.609942	0.602993	0.619097	2724	0.777989	0.575483	39.0058	3474.5	8.15349
DHRS7	-3.10797	-0.213043	0.00188377	0.0187326	0.508285	0.533675	0.474831	2270	0.599594	0.46975	49.1715	2677.79	7.89312
MARC2	-3.10163	-0.789189	0.00192458	0.0191277	0.109046	0.132729	0.0778412	487	0.109205	0.103644	89.0954	487.712	6.19177
UFM1	-3.10122	-0.330312	0.00192724	0.0191437	0.28146	0.307208	0.247535	1257	0.295459	0.258865	71.854	1319.52	7.18578
C1QTNF12	3.10061	0.788414	0.00193121	0.0191725	0.107927	0.0854667	0.137519	482	0.110067	0.104421	89.2073	491.561	6.19962
NSMCE3	-3.10039	-0.405427	0.00193266	0.0191763	0.210255	0.235526	0.176959	939	0.217673	0.196942	78.9745	972.129	6.88052
FKBP1A	3.09971	0.0866535	0.0019371	0.0192046	0.909315	0.910201	0.908147	4061	1.57887	0.947351	9.06852	7051.23	8.8611
VPS4B	3.09959	0.245547	0.00193787	0.0192046	0.396552	0.378495	0.420343	1771	0.439746	0.364466	60.3448	1963.9	7.5832
DNAJC3	3.09946	0.258808	0.00193871	0.0192046	0.375728	0.35644	0.401142	1678	0.416508	0.348195	62.4272	1860.13	7.52894
PPP1R7	-3.09738	-0.283306	0.00195241	0.0193296	0.365876	0.393462	0.329528	1634	0.395774	0.333449	63.4124	1767.53	7.4779
MRPL42	-3.097	-0.414418	0.00195488	0.0193434	0.223466	0.248129	0.19097	998	0.228798	0.206036	77.6534	1021.81	6.93031
GSTM4	-3.09501	-1.18174	0.00196805	0.019463	0.0779221	0.101615	0.0467047	348	0.0786311	0.0756927	92.2078	351.166	5.8641
SH3D19	-3.09473	-0.676546	0.00196992	0.0194708	0.127407	0.151241	0.0960042	569	0.12892	0.121262	87.2593	575.759	6.35742
COX4I1	-3.09448	-0.114519	0.00197155	0.0194763	0.946708	0.954707	0.93617	4228	1.73958	1.00781	5.32915	7768.98	8.95802
ACBD3	3.09158	0.309666	0.00199095	0.0196571	0.286162	0.265459	0.313441	1278	0.304031	0.26546	71.3838	1357.8	7.21436
TROVE2	3.09051	0.224286	0.00199811	0.019717	0.443126	0.425758	0.466009	1979	0.505951	0.409425	55.6874	2259.58	7.72338
PDE5A	3.08914	0.467866	0.00200735	0.0197927	0.206449	0.186294	0.233005	922	0.219309	0.198284	79.3551	979.434	6.888
CCNL1	3.08905	0.141274	0.00200799	0.0197927	0.719884	0.709334	0.733783	3215	1.02031	0.703249	28.0116	4556.69	8.42457
FGR	3.08662	3.44622	0.00202444	0.019944	0.0291088	0.00630169	0.0591593	130	0.0297756	0.0293409	97.0891	132.978	4.89767
KLF12	3.08586	0.559172	0.00202963	0.0199842	0.164577	0.143364	0.192527	735	0.167615	0.154964	83.5423	748.571	6.6195
ORAI2	3.08485	1.09524	0.00203652	0.020041	0.0761308	0.0535644	0.105864	340	0.075819	0.0730822	92.3869	338.608	5.82779
C19orf24	3.08301	0.415897	0.00204915	0.0201543	0.212718	0.191808	0.24027	950	0.21984	0.19872	78.7282	981.805	6.89041
RSBN1	3.07996	0.336645	0.00207031	0.0203512	0.287058	0.267428	0.312922	1282	0.304999	0.266202	71.2942	1362.12	7.21753
MPHOSPH8	3.075	0.148541	0.00210502	0.0206812	0.65562	0.642379	0.673067	2928	0.85559	0.618203	34.438	3821.07	8.24855
STX3	-3.07374	-0.456003	0.00211397	0.0207577	0.193462	0.217802	0.161391	864	0.202795	0.184648	80.6538	905.683	6.80979
FHL3	-3.07212	-0.338213	0.00212545	0.0208591	0.279445	0.304057	0.247016	1248	0.301126	0.26323	72.0555	1344.83	7.20476
AP1B1	-3.06952	-0.74102	0.00214405	0.0210301	0.118003	0.141394	0.0871821	527	0.118196	0.111717	88.1997	527.865	6.27073
SCPEP1	-3.06681	-0.336395	0.00216355	0.0212099	0.276086	0.300512	0.243902	1233	0.292772	0.256789	72.3914	1307.52	7.17665
TUFM	3.06525	0.167472	0.00217486	0.0213091	0.554635	0.543127	0.569798	2477	0.661218	0.507551	44.5365	2953	7.99091
SEL1L	-3.06263	-0.316827	0.00219402	0.0214852	0.292208	0.315872	0.261028	1305	0.311813	0.27141	70.7792	1392.56	7.23961
PEAK1	-3.05835	-0.330036	0.00222558	0.0217823	0.288177	0.31154	0.257395	1287	0.308092	0.268569	71.1823	1375.94	7.22762
SYNCRIP	3.05784	0.235814	0.00222941	0.021808	0.411778	0.395825	0.432797	1839	0.462076	0.379858	58.8222	2063.63	7.63271
RAPGEF2	3.05483	0.288229	0.00225191	0.0220161	0.339454	0.322174	0.362221	1516	0.374857	0.31835	66.0546	1674.11	7.42363
ACVRL1	3.05357	0.165584	0.00226134	0.0220963	0.569189	0.558488	0.58329	2542	0.704058	0.533013	43.0811	3144.33	8.05367
AGTR1	-3.05232	-0.264827	0.00227081	0.0221768	0.345275	0.369437	0.313441	1542	0.385839	0.326306	65.4725	1723.16	7.45249
MAGI1	-3.05033	-0.552639	0.00228593	0.0223028	0.158755	0.182355	0.12766	709	0.163881	0.15176	84.1245	731.893	6.597
CDR2	3.05029	0.722699	0.00228619	0.0223028	0.112853	0.0905868	0.14219	504	0.114687	0.108574	88.7147	512.192	6.24065
UBR4	3.04872	0.438372	0.00229817	0.0224075	0.19906	0.178811	0.225739	889	0.205045	0.186517	80.094	915.731	6.82081
CRTC3	-3.04675	-0.427093	0.00231327	0.0225391	0.207568	0.231587	0.175921	927	0.214297	0.194165	79.2432	957.049	6.8649
PMVK	-3.04664	-0.384201	0.00231418	0.0225391	0.228616	0.254037	0.195122	1021	0.237497	0.213091	77.1384	1060.66	6.96759
SENP7	-3.04327	-0.340377	0.00234019	0.0227802	0.25459	0.280032	0.221069	1137	0.274142	0.242273	74.541	1224.32	7.11096
PWP1	3.04114	0.334023	0.00235683	0.0229297	0.256829	0.236707	0.283342	1147	0.271595	0.240272	74.3171	1212.94	7.10163
KIF1C	3.0382	0.448143	0.00237995	0.0231422	0.197268	0.176447	0.224702	881	0.203322	0.185086	80.2732	908.034	6.81238
VPS13D	-3.0377	-0.424835	0.00238394	0.0231586	0.197716	0.222135	0.165542	883	0.203326	0.18509	80.2284	908.056	6.81241
NR2F2-AS1	-3.03764	-0.486937	0.0023844	0.0231586	0.180027	0.203623	0.148936	804	0.189487	0.173522	81.9973	846.247	6.74199
CENPX	-3.0375	-0.268443	0.00238551	0.0231586	0.365428	0.390311	0.332641	1632	0.39465	0.332644	63.4572	1762.51	7.47506
AP3S1	-3.03552	-0.401833	0.00240123	0.0232987	0.217644	0.242615	0.184743	972	0.224757	0.202743	78.2356	1003.77	6.91251
BANF1	-3.03334	-0.221966	0.00241864	0.0234532	0.497313	0.521465	0.46549	2221	0.577302	0.455716	50.2687	2578.23	7.85525
ZBTB4	-3.0332	-0.359861	0.00241977	0.0234532	0.237349	0.261914	0.204982	1060	0.250201	0.223304	76.2651	1117.4	7.01965
YBEY	-3.03293	-0.778555	0.00242193	0.0234616	0.110614	0.133911	0.079917	494	0.110278	0.10461	88.9386	492.499	6.20152
RPL15	-3.03064	-0.0511458	0.00244033	0.0236271	0.998209	0.998031	0.998443	4458	2.85596	1.34962	0.179131	12754.7	9.45373
QDPR	-3.03048	-0.550828	0.00244166	0.0236272	0.154948	0.178417	0.124027	692	0.157658	0.146399	84.5052	704.102	6.55834
BCAM	-3.03013	-0.137676	0.0024445	0.023642	0.858486	0.873966	0.83809	3834	1.34141	0.850754	14.1514	5990.75	8.69814
SV2B	-3.02959	-0.980996	0.00244886	0.0236715	0.0929243	0.115794	0.0627919	415	0.0928432	0.0887828	90.7076	414.638	6.02981
CBFA2T3	-3.02848	-0.30622	0.0024579	0.0237461	0.304299	0.328082	0.272963	1359	0.329729	0.284975	69.5701	1472.57	7.29544
MOB4	-3.02769	-0.346321	0.0024643	0.0237951	0.265786	0.289878	0.234043	1187	0.281162	0.247767	73.4214	1255.67	7.13622
POLR1D	-3.02563	-0.213474	0.00248116	0.0239451	0.457904	0.481686	0.42657	2045	0.517125	0.416817	54.2096	2309.48	7.74521
UBE2V2	-3.02504	-0.265842	0.00248597	0.0239751	0.336767	0.36156	0.3041	1504	0.360434	0.307804	66.3233	1609.7	7.38442
ABHD17A	-3.02493	-0.199326	0.00248694	0.0239751	0.584863	0.609689	0.552154	2612	0.719344	0.541943	41.5137	3212.59	8.07514
UBE2J1	3.02272	0.246412	0.00250511	0.0241373	0.34953	0.330051	0.375195	1561	0.38351	0.324624	65.047	1712.76	7.44644
CDIPT	-3.02167	-0.302027	0.00251385	0.0242086	0.311688	0.337141	0.278153	1392	0.332392	0.286976	68.8312	1484.46	7.30348
XBP1	3.02094	0.363344	0.00251989	0.0242538	0.248321	0.228436	0.27452	1109	0.26294	0.233442	75.1679	1174.29	7.06927
TMEM38A	-3.01964	-1.04879	0.00253073	0.0243451	0.0797134	0.10319	0.0487805	356	0.0811647	0.0780389	92.0287	362.482	5.89573
DPP8	-3.01913	-0.396173	0.00253504	0.0243735	0.218092	0.242615	0.185781	974	0.228519	0.205809	78.1908	1020.56	6.92909
TAX1BP1	3.01887	0.163678	0.0025372	0.0243812	0.547694	0.538007	0.560457	2446	0.667367	0.511246	45.2306	2980.46	8.00017
COQ9	-3.01255	-0.668919	0.00259059	0.024881	0.12987	0.152816	0.0996367	580	0.131265	0.123337	87.013	586.231	6.37542
ARPC5	3.01128	0.123569	0.00260151	0.0249726	0.76086	0.752659	0.771666	3398	1.05794	0.721704	23.914	4724.74	8.46078
RPL41	-3.00823	-0.033819	0.00262773	0.0252108	1	1	1	4466	3.62031	1.53046	0	16168.3	9.69087
MAMDC2	-3.00503	-0.974524	0.00265552	0.0254639	0.0857591	0.109098	0.0550078	383	0.0872975	0.0836953	91.4241	389.871	5.96838
SRI	3.00482	0.133014	0.00265737	0.025468	0.686073	0.679401	0.694862	3064	0.887654	0.635335	31.3927	3964.26	8.28533
DNAJC4	-3.00048	-0.533129	0.00269559	0.0258205	0.165472	0.188657	0.134925	739	0.168137	0.15541	83.4528	750.898	6.6226
GLUD1	2.99964	0.330636	0.00270296	0.0258774	0.284147	0.26664	0.307213	1269	0.302593	0.264357	71.5853	1351.38	7.20962
IL1R1	2.99705	0.53933	0.00272602	0.0260843	0.159203	0.13785	0.187338	711	0.164783	0.152535	84.0797	735.921	6.60248
RPL17	-2.99643	-0.382271	0.00273158	0.0261236	0.242051	0.267034	0.209133	1081	0.249816	0.222996	75.7949	1115.68	7.01811
ERP44	-2.99437	-0.275745	0.00275011	0.0262868	0.34841	0.373375	0.315516	1556	0.373677	0.317491	65.159	1668.84	7.42048
PLSCR4	-2.99375	-0.653338	0.00275572	0.0263264	0.132109	0.155573	0.101194	590	0.130838	0.122959	86.7891	584.323	6.37216
PKN1	2.99226	0.202551	0.00276918	0.026441	0.478952	0.466719	0.49507	2139	0.553296	0.440379	52.1048	2471.02	7.81279
ABCG1	-2.98843	-0.705458	0.00280414	0.0267606	0.116883	0.140213	0.0861443	522	0.118314	0.111823	88.3117	528.392	6.27173
CIITA	-2.98598	-1.12044	0.00282669	0.0269615	0.0788177	0.101615	0.0487805	352	0.0798252	0.0767992	92.1182	356.499	5.87913
CHD9	-2.98312	-0.185126	0.00285323	0.0272002	0.601433	0.620717	0.576025	2686	0.756716	0.563446	39.8567	3379.49	8.12578
AHNAK	2.98271	0.0871498	0.00285705	0.0272222	0.920063	0.920441	0.919564	4109	1.64329	0.972026	7.99373	7338.95	8.90109
GNAQ	-2.98201	-0.269671	0.00286362	0.0272703	0.396104	0.417881	0.36741	1769	0.446549	0.369181	60.3896	1994.29	7.59854
TIA1	-2.98162	-0.41355	0.00286724	0.0272904	0.207792	0.231193	0.176959	928	0.21507	0.194801	79.2208	960.5	6.86849
SYT11	2.98017	0.459806	0.00288087	0.0274056	0.19167	0.172903	0.216399	856	0.200976	0.183134	80.833	897.558	6.80079
GMCL1	-2.97914	-0.772451	0.00289059	0.0274835	0.115092	0.13785	0.0851064	514	0.116975	0.110624	88.4908	522.41	6.26037
ITGAE	-2.97715	-0.513429	0.00290943	0.0276474	0.169503	0.192989	0.138557	757	0.172371	0.159028	83.0497	769.808	6.64744
TMEM14A	-2.97693	-0.602846	0.00291154	0.0276474	0.134124	0.157542	0.103269	599	0.136778	0.128198	86.5876	610.85	6.41649
ETFA	-2.97683	-0.382581	0.00291243	0.0276474	0.220331	0.243403	0.189933	984	0.222741	0.201095	77.9669	994.763	6.90351
TPD52L2	2.97619	0.442344	0.00291856	0.0276909	0.186296	0.166207	0.212766	832	0.19319	0.17663	81.3704	862.786	6.76132
RPL7L1	2.97538	0.231133	0.00292626	0.0277494	0.364756	0.348562	0.386092	1629	0.399948	0.336435	63.5244	1786.17	7.48839
LNPEP	-2.97449	-0.445159	0.00293477	0.027802	0.18876	0.211894	0.158277	843	0.197303	0.180071	81.124	881.153	6.78237
BMP1	-2.97445	-0.632748	0.00293511	0.027802	0.128974	0.152422	0.0980799	576	0.131052	0.123148	87.1026	585.276	6.37379
SEPT2	2.97431	0.127457	0.00293645	0.027802	0.633229	0.630169	0.63726	2828	0.796867	0.586045	36.6771	3558.81	8.17746
COX6A1	-2.97266	-0.127865	0.0029523	0.0279374	0.863189	0.875148	0.847431	3855	1.32722	0.844674	13.6811	5927.36	8.6875
MOCS2	-2.97135	-0.425795	0.00296495	0.0280423	0.200403	0.224104	0.169175	895	0.205548	0.186934	79.9597	917.976	6.82326
GPX3	2.96979	0.346012	0.00298003	0.0281701	0.272056	0.255612	0.293721	1215	0.292239	0.256377	72.7944	1305.14	7.17483
CD63	2.96904	0.0416455	0.00298731	0.0282241	0.996641	0.997637	0.99533	4451	2.64508	1.29338	0.335871	11812.9	9.37703
NFIL3	2.9683	0.907417	0.00299449	0.028272	0.0909091	0.0693186	0.119357	406	0.0943889	0.0901961	90.9091	421.541	6.04629
REEP3	2.9682	0.189228	0.00299552	0.028272	0.470891	0.458054	0.487805	2103	0.54297	0.433709	52.9109	2424.9	7.79396
HMG20B	-2.96681	-0.307984	0.00300902	0.0283845	0.289745	0.313903	0.257914	1294	0.307067	0.267786	71.0255	1371.36	7.22429
GPX4	2.96614	0.09163	0.00301568	0.0284324	0.819973	0.81922	0.820965	3662	1.19019	0.783987	18.0027	5315.38	8.57855
EIF2S3	-2.96558	-0.355388	0.00302108	0.0284684	0.243618	0.266247	0.213804	1088	0.256307	0.228176	75.6382	1144.67	7.04374
NT5DC1	-2.96384	-0.790019	0.00303827	0.0286154	0.110166	0.132729	0.0804359	492	0.110441	0.104757	88.9834	493.228	6.203
BPHL	-2.96205	-0.631983	0.00305602	0.0287568	0.137259	0.160299	0.106902	613	0.13758	0.128903	86.2741	614.433	6.42233
ATP6V1A	-2.962	-0.631326	0.00305648	0.0287568	0.132557	0.155179	0.10275	592	0.133949	0.125706	86.7443	598.217	6.39562
SLFN11	2.96125	0.311148	0.00306393	0.0288056	0.283251	0.265065	0.307213	1265	0.307104	0.267814	71.6749	1371.53	7.22441
ZNF800	2.96116	0.437247	0.00306487	0.0288056	0.194581	0.174084	0.221588	869	0.200264	0.182542	80.5419	894.381	6.79725
KANK2	-2.96093	-0.397112	0.00306708	0.0288114	0.211823	0.235526	0.180592	946	0.219301	0.198277	78.8177	979.397	6.88796
QARS	-2.95641	-0.569784	0.00311242	0.029222	0.143081	0.166207	0.11261	639	0.145371	0.135728	85.6919	649.225	6.47732
SNRNP40	-2.95595	-0.414049	0.00311703	0.02925	0.218092	0.24104	0.187857	974	0.223347	0.20159	78.1908	997.467	6.90622
TTC17	-2.95516	-0.404703	0.0031251	0.0293104	0.217868	0.241434	0.186819	973	0.227068	0.204627	78.2132	1014.08	6.92273
MYO1B	-2.95306	-0.18155	0.00314641	0.0294949	0.603	0.627019	0.571354	2693	0.760193	0.565423	39.7	3395.02	8.13036
NDUFA1	-2.95153	-0.149459	0.00316208	0.0296264	0.861621	0.882237	0.834458	3848	1.34124	0.85068	13.8379	5989.97	8.69801
PSMB2	-2.95053	-0.220862	0.0031723	0.0297066	0.454098	0.479323	0.420861	2028	0.512868	0.414007	54.5902	2290.47	7.73695
BAZ1B	2.94703	0.339665	0.00320846	0.0300296	0.278997	0.260733	0.303062	1246	0.301928	0.263846	72.1003	1348.41	7.20742
NUPR1	2.94563	0.156025	0.00322295	0.0301496	0.624496	0.620323	0.629995	2789	0.789409	0.581886	37.5504	3525.5	8.16806
PCOLCE	-2.94075	-0.479116	0.00327422	0.0306133	0.186073	0.207956	0.157239	831	0.195917	0.178913	81.3927	874.963	6.77532
JAM3	-2.94038	-0.485175	0.00327806	0.0306243	0.176668	0.199291	0.14686	789	0.179547	0.16513	82.3332	801.856	6.68818
IL6ST	-2.94031	-0.185626	0.00327881	0.0306243	0.624496	0.647105	0.594707	2789	0.798995	0.587228	37.5504	3568.31	8.18013
NXN	2.94	0.599977	0.00328216	0.0306397	0.145992	0.126034	0.172289	652	0.148951	0.13885	85.4008	665.216	6.50161
THY1	-2.93938	-0.629438	0.00328874	0.0306716	0.147112	0.16857	0.118838	657	0.160708	0.149031	85.2888	717.724	6.57748
CMBL	-2.93935	-1.35623	0.00328899	0.0306716	0.0620242	0.084679	0.0321744	277	0.0617018	0.0598731	93.7976	275.56	5.62243
THRA	-2.93857	-0.334447	0.00329733	0.0307335	0.270712	0.294604	0.239232	1209	0.290838	0.255291	72.9288	1298.88	7.17003
ARPC1A	-2.93837	-0.207456	0.00329945	0.0307373	0.527989	0.55258	0.495589	2358	0.622804	0.484156	47.2011	2781.44	7.93108
S100A16	-2.93722	-0.193531	0.00331169	0.0308354	0.60927	0.6282	0.584328	2721	0.768545	0.570157	39.073	3432.32	8.14128
TBXA2R	2.93635	0.717963	0.00332096	0.0309057	0.110166	0.0886176	0.138557	492	0.112292	0.106422	88.9834	501.494	6.21958
SZRD1	2.9356	0.352028	0.003329	0.0309645	0.242947	0.222922	0.269331	1085	0.252753	0.225344	75.7053	1128.8	7.02979
DNAJC8	2.9312	0.133085	0.00337657	0.0313908	0.661442	0.653407	0.672029	2954	0.851056	0.615756	33.8558	3800.82	8.24323
PARP10	-2.93078	-0.858443	0.00338116	0.0314172	0.0944917	0.116975	0.0648677	422	0.094627	0.0904137	90.5508	422.604	6.0488
FAM69C	-2.92451	-2.18908	0.00345001	0.0320404	0.0445589	0.0669555	0.0150493	199	0.0434974	0.042578	95.5441	194.259	5.27433
TOB2	-2.92392	-0.418397	0.00345651	0.0320842	0.202866	0.225679	0.172807	906	0.211437	0.191808	79.7134	944.279	6.85148
CWC15	-2.92176	-0.230269	0.00348065	0.0322916	0.408195	0.430878	0.378308	1823	0.455448	0.375313	59.1805	2034.03	7.61827
PCCA	-2.91939	-0.915764	0.00350719	0.032521	0.085983	0.108704	0.0560457	384	0.0854727	0.0820156	91.4017	381.721	5.94731
XRCC6	2.91899	0.168574	0.00351167	0.0325459	0.536498	0.528948	0.546445	2396	0.628733	0.487803	46.3502	2807.92	7.94056
EFR3B	-2.91468	-1.63415	0.00356055	0.0329673	0.0544111	0.0768019	0.0249092	243	0.0536416	0.0522523	94.5589	239.563	5.48298
TIMMDC1	-2.91466	-0.307914	0.00356082	0.0329673	0.288849	0.313115	0.256876	1290	0.309323	0.26951	71.1151	1381.43	7.2316
FAM210B	2.91443	0.381166	0.00356336	0.0329739	0.214062	0.193777	0.240789	956	0.223098	0.201387	78.5938	996.357	6.90511
OLFM2	-2.91392	-1.32058	0.00356925	0.0329957	0.0671742	0.0894053	0.0378827	300	0.068297	0.0660658	93.2826	305.014	5.72363
NDUFAF4	-2.91391	-0.43497	0.00356938	0.0329957	0.185401	0.208744	0.154645	828	0.1902	0.174121	81.4599	849.433	6.74575
LETMD1	-2.91357	-0.573076	0.00357327	0.0330146	0.144425	0.166601	0.115205	645	0.143975	0.134509	85.5575	642.993	6.46769
PHB	2.90894	0.199127	0.00362659	0.0334901	0.485893	0.475778	0.499222	2170	0.554818	0.441358	51.4107	2477.82	7.81554
RSRP1	2.90793	0.128061	0.0036383	0.033581	0.66189	0.660496	0.663726	2956	0.892848	0.638083	33.811	3987.46	8.29116
PTPRG	-2.90738	-0.261432	0.00364471	0.0336229	0.373265	0.39425	0.345615	1667	0.424015	0.35348	62.6735	1893.65	7.54679
DAZAP2	-2.90576	-0.215823	0.00366359	0.0337798	0.471115	0.498228	0.435392	2104	0.543581	0.434105	52.8885	2427.63	7.79508
MRPL43	-2.90199	-0.252963	0.003708	0.0341717	0.393193	0.41985	0.35807	1756	0.428875	0.356887	60.6807	1915.35	7.55818
DCTN2	2.90171	0.188524	0.00371133	0.0341849	0.501791	0.489957	0.517385	2241	0.576613	0.455279	49.8209	2575.15	7.85405
SENCR	2.8987	0.633978	0.00374716	0.0344972	0.12584	0.10516	0.153088	562	0.125725	0.118427	87.416	561.486	6.33237
NMT1	2.89781	0.217781	0.00375781	0.0345776	0.418047	0.401339	0.440062	1867	0.470079	0.385316	58.1953	2099.37	7.64987
PHACTR4	2.89695	0.214846	0.00376807	0.0346543	0.406852	0.39228	0.426051	1817	0.45724	0.376544	59.3148	2042.03	7.62219
HECW2	2.89528	0.274933	0.00378824	0.034822	0.335871	0.319417	0.357551	1500	0.381282	0.323012	66.4129	1702.8	7.44062
RNF213	-2.89142	-0.240867	0.00383502	0.0352239	0.390282	0.411579	0.362221	1743	0.438674	0.363722	60.9718	1959.12	7.58076
PDE8A	2.89135	0.483604	0.00383588	0.0352239	0.179131	0.159512	0.204982	800	0.184714	0.169502	82.0869	824.934	6.71652
MYO9B	2.88884	0.497407	0.0038666	0.0354879	0.168383	0.149271	0.193565	752	0.171429	0.158224	83.1617	765.601	6.64197
LMNTD2	2.88808	1.54569	0.00387597	0.0355558	0.0526198	0.0315085	0.0804359	235	0.0531008	0.051739	94.738	237.148	5.47289
PLP2	2.88658	0.347929	0.00389449	0.0357012	0.247873	0.230406	0.270887	1107	0.26323	0.233672	75.2127	1175.59	7.07037
SYNGR1	-2.88648	-0.423467	0.0038958	0.0357012	0.181594	0.205199	0.150493	811	0.187977	0.172252	81.8406	839.504	6.734
AKR7A2	-2.88573	-0.292188	0.00390509	0.0357682	0.303627	0.327688	0.271925	1356	0.321128	0.278486	69.6373	1434.16	7.26903
RNF7	-2.8851	-0.195846	0.00391295	0.0358219	0.5515	0.576605	0.518422	2463	0.650738	0.501222	44.85	2906.19	7.97494
OLFML1	-2.88428	-0.898683	0.00392315	0.0358971	0.0953874	0.117369	0.0664245	426	0.0958548	0.0915347	90.4613	428.087	6.06166
TNFAIP8	-2.88378	-0.731865	0.00392929	0.0359349	0.112629	0.134699	0.0835496	503	0.114275	0.108204	88.7371	510.354	6.23706
ATP5F1E	2.88351	0.0796115	0.00393265	0.0359474	0.984998	0.981489	0.989621	4399	2.1835	1.15798	1.50022	9751.49	9.18528
NAPG	2.88274	0.328637	0.00394232	0.0360175	0.267577	0.249311	0.291645	1195	0.281161	0.247767	73.2423	1255.67	7.13622
OGT	-2.88242	-0.8369	0.00394628	0.0360353	0.0929243	0.1154	0.0633108	415	0.0935732	0.0894505	90.7076	417.898	6.03763
JPT1	2.88206	0.509981	0.00395083	0.0360571	0.155396	0.135093	0.182148	694	0.158111	0.14679	84.4604	706.122	6.5612
CLU	-2.8819	-0.306793	0.00395289	0.0360571	0.321093	0.341079	0.294759	1434	0.359801	0.307338	67.8907	1606.87	7.38267
MKLN1	-2.88155	-0.300608	0.0039573	0.0360571	0.292208	0.315085	0.262065	1305	0.312471	0.271911	70.7792	1395.49	7.24172
TEAD2	-2.88133	-0.421011	0.00395995	0.0360571	0.194581	0.218196	0.163467	869	0.198184	0.180807	80.5419	885.088	6.78682
IFRD1	2.88129	0.157089	0.00396054	0.0360571	0.53717	0.523828	0.554748	2399	0.667699	0.511445	46.283	2981.94	8.00067
ICA1	-2.88128	-0.391901	0.00396068	0.0360571	0.205777	0.230012	0.173845	919	0.212507	0.19269	79.4223	949.056	6.85652
CFI	-2.88081	-0.459127	0.00396658	0.0360924	0.163681	0.186688	0.133368	731	0.166791	0.154257	83.6319	744.886	6.61457
NPC1	2.87905	0.74272	0.00398875	0.0362758	0.102553	0.0815282	0.130254	458	0.103155	0.0981742	89.7447	460.69	6.13489
MPHOSPH10	2.87855	0.33037	0.00399513	0.0363155	0.268921	0.251674	0.291645	1201	0.286299	0.251769	73.1079	1278.61	7.15431
CTSD	-2.87494	-0.174904	0.00404107	0.0367146	0.639722	0.662466	0.609756	2857	0.812724	0.594831	36.0278	3629.63	8.19716
ATG14	2.87412	0.642984	0.00405158	0.0367915	0.120242	0.0996455	0.147379	537	0.121982	0.115097	87.9758	544.772	6.3022
UACA	-2.87313	-0.139803	0.00406422	0.0368876	0.772056	0.788893	0.74987	3448	1.14452	0.762915	22.7944	5111.41	8.53943
INPP5D	-2.87247	-1.22282	0.00407282	0.0369471	0.0694133	0.0913746	0.0404774	310	0.0683023	0.0660708	93.0587	305.038	5.72371
TWF2	-2.87223	-0.276605	0.00407584	0.0369558	0.316614	0.339898	0.285937	1414	0.339538	0.292325	68.3386	1516.38	7.32474
RAPGEF5	-2.86984	-0.243685	0.00410678	0.0372175	0.393865	0.417881	0.362221	1759	0.450401	0.37184	60.6135	2011.49	7.60713
NPM1	2.86938	0.098482	0.00411272	0.0372526	0.851993	0.847972	0.857291	3805	1.31453	0.839208	14.8007	5870.7	8.6779
PRKG1	-2.86909	-0.411663	0.00411653	0.0372683	0.207792	0.230012	0.178516	928	0.217035	0.196418	79.2208	969.279	6.87758
TSPAN3	-2.86653	-0.303266	0.00415004	0.0375529	0.308554	0.331627	0.278153	1378	0.33212	0.286771	69.1446	1483.25	7.30266
GPRC5B	-2.86609	-0.206468	0.00415573	0.0375763	0.476265	0.499409	0.445771	2127	0.564621	0.447644	52.3735	2521.6	7.83304
GOLGB1	2.86601	0.192615	0.00415681	0.0375763	0.477385	0.463568	0.495589	2132	0.582963	0.459299	52.2615	2603.51	7.865
TMCO1	2.86477	0.171109	0.00417314	0.037705	0.536946	0.524222	0.55371	2398	0.637969	0.493457	46.3054	2849.17	7.95513
ZFYVE21	-2.86433	-0.34742	0.00417886	0.0377377	0.249664	0.272154	0.220031	1115	0.261167	0.232038	75.0336	1166.37	7.06251
RAB8B	-2.857	-0.647639	0.00427665	0.0386014	0.122257	0.144545	0.0928905	546	0.123918	0.116821	87.7743	553.417	6.31792
TNNT3	2.85679	0.253508	0.00427949	0.0386077	0.454322	0.442694	0.469642	2029	0.646668	0.498754	54.5678	2888.02	7.96867
GLCE	-2.85547	-0.512959	0.00429738	0.0387496	0.157188	0.179204	0.128179	702	0.162793	0.150825	84.2812	727.035	6.59035
CDC26	2.85488	0.236968	0.00430531	0.0388017	0.334528	0.320599	0.35288	1494	0.357636	0.305745	66.5472	1597.2	7.37663
ITGA9	2.8512	1.26088	0.00435544	0.0392339	0.0635916	0.0429303	0.0908147	284	0.06487	0.0628528	93.6408	289.71	5.67232
RSBN1L	2.85074	0.190406	0.0043617	0.0392706	0.424541	0.410398	0.443176	1896	0.478439	0.390987	57.5459	2136.71	7.66749
ADRA2B	-2.84801	-0.575474	0.00439929	0.0395892	0.141066	0.163056	0.112091	630	0.142489	0.133209	85.8934	636.357	6.45733
[truncated: 15,990 more rows]

## Sheet: ESAM+ Endo. Cells
Gene_name	scores	logfoldchanges	pvals	pvals_adj	pct	pct.1	pct.2	n_cells_by_counts	mean_counts	log1p_mean_counts	pct_dropout_by_counts	total_counts	log1p_total_counts
TIMP3	44.1831	1.60065	0	0	0.939412	0.920009	0.976385	6357	2.72489	1.31504	6.05881	18439.3	9.82229
MT-ATP6	-44.1049	-0.77963	0	0	0.999261	1	0.997853	6762	4.7804	1.75447	0.073888	32349	10.3844
MT-CO3	-43.177	-0.82007	0	0	0.99867	0.999775	0.996565	6758	4.52814	1.70985	0.132998	30641.9	10.3302
MT-CO2	-41.558	-0.759759	0	0	0.99867	1	0.996136	6758	4.38535	1.68368	0.132998	29675.7	10.2981
TMSB10	41.2605	0.83531	0	0	0.990542	0.989184	0.99313	6703	4.10645	1.6305	0.945766	27788.3	10.2324
PALMD	41.2437	1.80648	0	0	0.770208	0.699865	0.904251	5212	1.73081	1.0046	22.9792	11712.4	9.36849
MT-ND3	-39.5399	-0.742357	0	0	0.997636	0.999549	0.993989	6751	4.34407	1.67599	0.236442	29396.4	10.2887
MYL2	-38.139	-2.36741	0	0	0.710802	0.862551	0.42164	4810	1.5402	0.932244	28.9198	10422.6	9.25182
MT-ND1	-37.0991	-0.756607	2.90821e-301	5.81288e-298	0.995419	0.999099	0.988407	6736	3.85496	1.58	0.458106	26086.5	10.1692
ACTA1	-36.3819	-1.94545	8.23554e-290	1.48149e-286	0.822964	0.933754	0.611851	5569	1.92589	1.0736	17.7036	13032.5	9.47528
MT-ND4	-36.0081	-0.654754	6.23984e-284	1.02044e-280	0.998227	0.999775	0.995277	6755	4.12088	1.63333	0.177331	27886	10.2359
CCDC85B	-35.988	-1.90069	1.28864e-283	1.93178e-280	0.705039	0.812528	0.500215	4771	1.50823	0.919579	29.4961	10206.2	9.23085
CALM1	33.7374	0.811642	1.63852e-249	2.26733e-246	0.956554	0.948175	0.97252	6473	3.05642	1.4003	4.34461	20682.8	9.93711
TNNC1	-32.722	-2.28917	7.60578e-235	9.77288e-232	0.584306	0.732537	0.301846	3954	1.1365	0.759168	41.5694	7690.68	8.94789
PDLIM1	31.8784	1.44171	5.31222e-223	6.37077e-220	0.700015	0.636323	0.821383	4737	1.41336	0.881018	29.9985	9564.18	9.16588
HSP90AA1	30.3355	1.07235	3.89964e-202	4.38441e-199	0.822521	0.790671	0.883212	5566	1.94261	1.0793	17.7479	13145.6	9.48392
MT-CYB	-29.9557	-0.507767	3.71239e-197	3.92836e-194	0.999261	1	0.997853	6762	4.42245	1.69055	0.073888	29926.7	10.3065
FILIP1L	29.6488	1.94773	3.51971e-193	3.51756e-190	0.48574	0.380577	0.686131	3287	0.899198	0.641432	51.426	6084.87	8.71373
IL32	29.5009	1.38879	2.8044e-191	2.65518e-188	0.727501	0.667643	0.841563	4923	1.60426	0.957148	27.2499	10856	9.29257
TNNT1	-28.5699	-2.19368	1.58922e-179	1.42942e-176	0.505394	0.642406	0.244311	3420	0.947136	0.66636	49.4606	6409.27	8.76566
MT-CO1	-28.4205	-0.55435	1.13018e-177	9.68137e-175	0.996601	0.999099	0.991842	6744	4.20688	1.64998	0.339885	28468	10.2566
ARHGAP29	28.3386	1.0176	1.158e-176	9.46878e-174	0.844687	0.808698	0.913267	5716	1.92764	1.0742	15.5313	13044.3	9.47619
S100A11	28.178	1.01633	1.0874e-174	8.50487e-172	0.808778	0.773547	0.875912	5473	1.81323	1.03433	19.1222	12270.1	9.415
CAVIN2	27.8234	0.960746	2.26174e-170	1.69527e-167	0.853406	0.828526	0.900816	5775	2.06484	1.11999	14.6594	13972.7	9.54494
IFITM3	27.7292	0.72213	3.10884e-169	2.237e-166	0.952121	0.941415	0.97252	6443	2.73741	1.31839	4.78794	18524.1	9.82688
ANXA3	27.4855	1.15392	2.61452e-166	1.80895e-163	0.755283	0.705273	0.85058	5111	1.60382	0.956978	24.4717	10853	9.29229
TXNIP	26.5443	0.676655	2.98981e-155	1.99199e-152	0.96542	0.959441	0.976814	6533	2.92963	1.36855	3.45796	19824.8	9.89474
CKM	-26.5252	-1.76981	4.96954e-155	3.19275e-152	0.590808	0.711807	0.36024	3998	1.13025	0.75624	40.9192	7648.42	8.94238
PHACTR2	-26.3532	-1.40737	4.72017e-153	2.92797e-150	0.691296	0.774223	0.533276	4678	1.42828	0.887183	30.8704	9665.16	9.17639
HSP90AB1	26.0723	0.901847	7.51333e-150	4.50524e-147	0.832126	0.807346	0.879347	5631	1.92441	1.07309	16.7874	13022.5	9.47451
MYL6	25.8603	0.633937	1.8628e-147	1.08097e-144	0.920201	0.911447	0.936883	6227	2.58058	1.27552	7.9799	17462.8	9.76788
TNNI1	-25.624	-2.0324	8.24537e-145	4.63519e-142	0.469928	0.595539	0.230571	3180	0.846344	0.613207	53.0072	5727.21	8.65316
MB	-25.5364	-1.93818	7.77311e-144	4.23729e-141	0.495788	0.619198	0.260627	3355	0.906749	0.6454	50.4212	6135.97	8.72209
IFITM2	25.516	0.962163	1.30855e-143	6.92341e-141	0.810847	0.776251	0.876771	5487	1.80252	1.03052	18.9153	12197.6	9.40908
S100A10	25.4575	0.77059	5.83185e-143	2.99741e-140	0.883109	0.865931	0.915844	5976	2.2801	1.18787	11.6891	15429.4	9.6441
EMCN	-24.6137	-1.0581	9.01201e-134	4.50325e-131	0.825033	0.881253	0.717905	5583	1.85585	1.04937	17.4967	12558.5	9.43824
ANXA2	24.518	0.964971	9.49435e-133	4.61605e-130	0.768435	0.727805	0.845857	5200	1.60598	0.957809	23.1565	10867.7	9.29364
KIF25	-24.4056	-1.63594	1.492e-131	7.06307e-129	0.5515	0.650518	0.362817	3732	1.05783	0.721653	44.85	7158.36	8.87617
SLC9A3R2	23.9766	0.584664	4.87629e-127	2.24922e-124	0.94621	0.943443	0.951481	6403	2.95545	1.3751	5.37905	19999.6	9.90352
RHOA	22.8882	0.953852	6.08835e-116	2.73808e-113	0.72425	0.680036	0.808502	4901	1.44431	0.893764	27.575	9773.66	9.18755
TPM4	22.3625	1.22994	9.11851e-111	4.0008e-108	0.571745	0.509914	0.689566	3869	1.0504	0.718033	42.8255	7108.03	8.86912
STOM	21.9422	0.613876	1.02742e-106	4.40054e-104	0.928624	0.918432	0.948046	6284	2.37095	1.2152	7.13758	16044.3	9.68317
TMEM88	-21.9174	-0.917224	1.7711e-106	7.40937e-104	0.836412	0.882154	0.749249	5660	1.97139	1.08903	16.3588	13340.4	9.49863
B2M	-21.9083	-0.240416	2.16732e-106	8.86089e-104	0.999852	0.999775	1	6766	4.90206	1.7753	0.0147776	33172.2	10.4095
HES1	-21.8992	-1.66526	2.64397e-106	1.05694e-103	0.49239	0.593511	0.299699	3332	0.997583	0.691938	50.761	6750.65	8.81754
IGFBP4	-20.9945	-0.946558	7.35918e-98	2.87792e-95	0.78602	0.841145	0.680979	5319	1.70403	0.994742	21.398	11531.1	9.35289
GNAI2	20.4654	0.686161	4.37934e-93	1.67617e-90	0.823408	0.802388	0.863461	5572	1.86615	1.05297	17.6592	12628.2	9.44377
TCAP	-20.4228	-1.78227	1.04983e-92	3.93445e-90	0.396187	0.499099	0.200086	2681	0.690105	0.524791	60.3813	4669.94	8.44912
FERMT2	20.3886	0.971123	2.11159e-92	7.75211e-90	0.66514	0.618973	0.753113	4501	1.27691	0.822819	33.486	8640.85	9.06437
CD34	-20.1881	-1.10243	1.24466e-90	4.47802e-88	0.687602	0.763182	0.543581	4653	1.34822	0.853657	31.2398	9123.4	9.11871
TCF15	-20.0589	-0.856384	1.68706e-89	5.95069e-87	0.814689	0.855791	0.736368	5513	1.96945	1.08838	18.5311	13327.2	9.49764
CD9	19.8506	1.39791	1.08847e-87	3.76548e-85	0.437565	0.359396	0.586518	2961	0.78692	0.580494	56.2435	5325.09	8.58037
MTUS1	19.6595	1.11205	4.79812e-86	1.62856e-83	0.565982	0.506985	0.678403	3830	1.03343	0.709726	43.4018	6993.25	8.85284
PPP1R14A	19.2348	0.855847	1.89276e-82	6.30535e-80	0.696616	0.657503	0.771146	4714	1.38734	0.87018	30.3384	9388.14	9.14731
A2M	-18.9981	-0.481908	1.76861e-80	5.78463e-78	0.977834	0.982875	0.968227	6617	3.17656	1.42949	2.21664	21495.8	9.97566
RNASE1	-18.9089	-0.492638	9.63961e-80	3.09655e-77	0.965716	0.973637	0.950623	6535	2.87085	1.35347	3.4284	19427.1	9.87447
MT-ND2	-18.8799	-0.431035	1.66857e-79	5.26595e-77	0.990395	0.995268	0.981108	6702	3.47018	1.49743	0.960544	23482.7	10.0641
NES	18.7247	1.15448	3.11241e-78	9.65331e-76	0.508645	0.44795	0.624302	3442	0.908755	0.646451	49.1355	6149.54	8.7243
C1orf21	-18.7118	-1.31162	3.9706e-78	1.21063e-75	0.48308	0.569851	0.317733	3269	0.80377	0.589879	51.692	5439.11	8.60155
FMO2	-18.6509	-1.21352	1.24258e-77	3.72546e-75	0.552534	0.632943	0.399313	3739	1.02615	0.706137	44.7466	6943.95	8.84577
PTMA	18.4591	0.410565	4.40749e-76	1.29977e-73	0.951234	0.948851	0.955775	6437	3.10631	1.41253	4.87661	21020.4	9.9533
MYL12B	18.2772	0.516425	1.25696e-74	3.64702e-72	0.882223	0.869085	0.907256	5970	2.1861	1.1588	11.7777	14793.3	9.602
CA4	-18.2369	-0.861395	2.63072e-74	7.51176e-72	0.777893	0.816133	0.705024	5264	1.96255	1.08605	22.2107	13280.6	9.49413
C1QTNF9	-18.1803	-1.07954	7.39082e-74	2.0774e-71	0.595833	0.669896	0.454702	4032	1.10352	0.743611	40.4167	7467.51	8.91845
SRP14	17.989	0.508655	2.37821e-72	6.58179e-70	0.882961	0.871338	0.905109	5975	2.20048	1.1633	11.7039	14890.6	9.60855
RHOC	17.9055	0.659531	1.06805e-71	2.91109e-69	0.782769	0.758675	0.828682	5297	1.65734	0.977326	21.7231	11215.2	9.32512
EGFL7	-17.9021	-0.603768	1.13594e-71	3.04992e-69	0.921974	0.94457	0.878918	6239	2.42068	1.22984	7.80257	16380.7	9.70392
EIF1	17.7595	0.413491	1.45495e-70	3.849e-68	0.943697	0.941415	0.948046	6386	2.89565	1.35986	5.63026	19594.8	9.88307
REEP2	-17.5216	-1.199	9.80087e-69	2.55519e-66	0.507906	0.582695	0.365393	3437	0.909912	0.647057	49.2094	6157.38	8.72557
TNFSF10	17.3734	0.674691	1.31269e-67	3.37342e-65	0.818531	0.795629	0.862173	5539	1.83369	1.04158	18.1469	12408.5	9.42622
RAMP3	17.3044	1.13003	4.35751e-67	1.10404e-64	0.491798	0.433303	0.603263	3328	0.914962	0.649698	50.8202	6191.55	8.7311
CD59	17.0972	0.455815	1.55707e-65	3.89029e-63	0.920201	0.912123	0.935595	6227	2.37342	1.21593	7.9799	16060.9	9.68421
TUBA1A	16.8282	0.846443	1.51539e-63	3.73429e-61	0.656125	0.615142	0.734221	4440	1.29521	0.830824	34.3875	8764.69	9.0786
MCAM	16.8001	1.63159	2.43549e-63	5.92054e-61	0.287129	0.212032	0.430228	1943	0.478406	0.390964	71.2871	3237.37	8.08283
MLEC	16.746	1.08377	6.05683e-63	1.45275e-60	0.484705	0.426769	0.595105	3280	0.848837	0.614557	51.5295	5744.08	8.6561
MYO10	-16.74	-1.62513	6.6947e-63	1.58462e-60	0.336929	0.419784	0.179047	2280	0.541199	0.432561	66.3071	3662.3	8.20612
LPL	16.6179	0.70595	5.17484e-62	1.20896e-59	0.80863	0.786616	0.85058	5472	2.03436	1.11	19.137	13766.5	9.53007
ATP2B4	-16.3986	-0.945043	1.95581e-60	4.51066e-58	0.642825	0.706625	0.521254	4350	1.24931	0.810624	35.7175	8454.09	9.04252
HYAL2	16.2097	0.914727	4.30984e-59	9.81389e-57	0.576917	0.532672	0.661228	3904	1.07174	0.72839	42.3083	7252.48	8.88924
DES	-16.0771	-1.68324	3.69401e-58	8.30645e-56	0.309295	0.391167	0.153285	2093	0.526189	0.422774	69.0705	3560.72	8.178
SRGN	15.9518	0.579179	2.7668e-57	6.1447e-55	0.842027	0.830104	0.864749	5698	1.98636	1.09405	15.7973	13441.7	9.50619
DDIT4	-15.8375	-1.08683	1.71377e-56	3.75964e-54	0.497709	0.571203	0.357664	3368	0.881834	0.632247	50.2291	5967.37	8.69423
ITGA6	-15.7179	-0.678025	1.14012e-55	2.47105e-53	0.860056	0.892294	0.798626	5820	2.06526	1.12013	13.9944	13975.6	9.54514
TPM2	-15.7165	-1.00995	1.16658e-55	2.49829e-53	0.557115	0.628211	0.42164	3770	1.01041	0.698337	44.2885	6837.43	8.83031
ABLIM3	-15.6597	-1.04338	2.85128e-55	6.03432e-53	0.505837	0.574132	0.375698	3423	0.869468	0.625654	49.4163	5883.69	8.68011
PITPNC1	15.627	1.35733	4.76521e-55	9.96759e-53	0.318605	0.251239	0.446973	2156	0.491672	0.399898	68.1395	3327.14	8.11017
FAM177A1	15.2657	1.2164	1.29343e-52	2.67442e-50	0.35747	0.295178	0.47617	2419	0.563497	0.446925	64.253	3813.19	8.24648
PECAM1	15.2312	0.585996	2.19611e-52	4.4893e-50	0.796217	0.775349	0.835981	5388	1.69279	0.990579	20.3783	11455.1	9.34628
LAP3	-15.2209	-0.812608	2.57076e-52	5.19612e-50	0.663662	0.719468	0.557321	4491	1.2816	0.824878	33.6338	8672.6	9.06804
WNK1	15.1554	0.927734	6.97825e-52	1.3948e-49	0.508645	0.461018	0.599399	3442	0.888111	0.635577	49.1355	6009.85	8.70132
DACH1	-15.0595	-2.36978	2.98827e-51	5.90725e-49	0.215605	0.292023	0.0699871	1459	0.333293	0.287652	78.4395	2255.39	7.72152
ACTB	15.0106	0.331791	6.25458e-51	1.22297e-48	0.956702	0.956287	0.957492	6474	2.91497	1.36481	4.32984	19725.6	9.88972
TINAGL1	14.9618	0.595045	1.30433e-50	2.52296e-48	0.76149	0.738396	0.805496	5153	1.57711	0.946668	23.851	10672.3	9.2755
UBB	14.9588	0.470064	1.36379e-50	2.60991e-48	0.841584	0.829878	0.86389	5695	2.00583	1.10055	15.8416	13573.4	9.51594
EPB41L2	14.9372	0.695159	1.88615e-50	3.57157e-48	0.688488	0.658855	0.744955	4659	1.36614	0.861262	31.1512	9244.7	9.13191
GNG11	-14.9135	-0.406227	2.6937e-50	5.0476e-48	0.939116	0.950203	0.917991	6355	2.77145	1.32746	6.08837	18754.4	9.83924
SPTAN1	14.9027	1.05037	3.16741e-50	5.87408e-48	0.427516	0.372465	0.532417	2893	0.705791	0.534029	57.2484	4776.09	8.47159
TMEM204	-14.8834	-0.871566	4.22712e-50	7.75935e-48	0.604551	0.667418	0.484757	4091	1.09195	0.738099	39.5449	7389.26	8.90792
COX6A2	-14.8337	-1.76769	8.87701e-50	1.61302e-47	0.270873	0.346553	0.126664	1833	0.449458	0.37119	72.9127	3041.48	8.02043
TAGLN2	14.7885	0.609947	1.73754e-49	3.12566e-47	0.739471	0.715412	0.785316	5004	1.51993	0.924233	26.0529	10285.4	9.23858
EFNA1	-14.7189	-1.21107	4.87578e-49	8.68421e-47	0.385695	0.459892	0.244311	2610	0.630519	0.488898	61.4305	4266.72	8.35884
TPM1	14.5559	0.497298	5.36146e-48	9.45563e-46	0.811881	0.796755	0.840704	5494	1.79983	1.02956	18.8119	12179.4	9.40759
NFIA	-14.51	-1.06932	1.04785e-47	1.83007e-45	0.445988	0.512844	0.318592	3018	0.742472	0.555305	55.4012	5024.31	8.52224
NAA10	14.4578	1.29626	2.23995e-47	3.87446e-45	0.30767	0.246282	0.424646	2082	0.465374	0.38211	69.233	3149.19	8.05522
MTRNR2L8	14.3999	0.529805	5.18519e-47	8.88346e-45	0.812325	0.797206	0.841134	5497	1.83015	1.04033	18.7675	12384.6	9.42429
NRP1	-14.2834	-0.645937	2.77895e-46	4.71608e-44	0.824442	0.861649	0.753542	5579	1.85872	1.05037	17.5558	12578	9.43978
CA3	-14.2738	-2.10702	3.18785e-46	5.35947e-44	0.217822	0.291122	0.0781451	1474	0.358497	0.306379	78.2178	2425.95	7.79439
CAV1	-14.1938	-0.292666	1.00148e-45	1.66811e-43	0.986257	0.988734	0.981537	6674	3.40382	1.48247	1.37432	23033.7	10.0448
FABP5	14.1021	0.341846	3.68491e-45	6.08146e-43	0.974878	0.974313	0.975955	6597	3.43328	1.48914	2.51219	23233	10.0534
ADAM15	14.0978	0.839791	3.91692e-45	6.4056e-43	0.533323	0.48648	0.622585	3609	0.931662	0.658381	46.6677	6304.56	8.74919
TCF4	-14.0762	-0.518594	5.31933e-45	8.62066e-43	0.898773	0.92046	0.85745	6082	2.27351	1.18586	10.1227	15384.8	9.6412
HLA-A	-14.0679	-0.271101	5.97939e-45	9.60385e-43	0.990838	0.992339	0.987978	6705	3.53725	1.51232	0.916211	23936.6	10.0832
SYPL1	-14.0646	-0.897032	6.26615e-45	9.97537e-43	0.531698	0.595764	0.409618	3598	0.911188	0.647725	46.8302	6166.01	8.72697
PRDX1	14.0142	0.612207	1.27572e-44	2.01306e-42	0.669573	0.642857	0.720481	4531	1.22541	0.79994	33.0427	8292.33	9.02321
HLA-F	-13.992	-0.838599	1.7444e-44	2.72869e-42	0.57278	0.635421	0.453413	3876	1.0118	0.699028	42.722	6846.82	8.83169
COL15A1	-13.9847	-0.836375	1.93352e-44	2.99846e-42	0.595242	0.654799	0.481752	4028	1.10618	0.744878	40.4758	7485.54	8.92086
CD81	13.93	0.43503	4.16226e-44	6.39957e-42	0.87838	0.867057	0.899957	5944	2.05195	1.11578	12.162	13885.6	9.53868
EPAS1	13.8976	0.49335	6.55192e-44	9.98835e-42	0.830501	0.816809	0.856591	5620	1.88785	1.06051	16.9499	12775.1	9.45533
CFL1	13.8762	0.489424	8.83365e-44	1.33537e-41	0.794296	0.776927	0.827394	5375	1.75248	1.0125	20.5704	11859.1	9.38093
MSN	13.7721	0.768571	3.75378e-43	5.62723e-41	0.568937	0.53132	0.640618	3850	1.01582	0.701028	43.1063	6874.08	8.83566
PLXDC2	-13.7689	-1.02657	3.92143e-43	5.82997e-41	0.446283	0.511266	0.322456	3020	0.763811	0.567477	55.3717	5168.71	8.55057
SRSF3	-13.6718	-0.671247	1.49562e-42	2.2053e-40	0.719373	0.762506	0.637183	4868	1.4807	0.908542	28.0627	10019.9	9.21243
SPAG9	13.6625	1.14873	1.69976e-42	2.48593e-40	0.344022	0.287517	0.451696	2328	0.561256	0.445491	65.5978	3798.02	8.2425
BST2	-13.5698	-0.370225	6.04865e-42	8.77494e-40	0.951677	0.961018	0.933877	6440	2.76389	1.32545	4.83227	18703.2	9.83651
SELENOP	-13.4532	-0.761214	2.94825e-41	4.24289e-39	0.612088	0.66877	0.504079	4142	1.10643	0.744993	38.7912	7487.18	8.92108
YES1	13.3706	0.870635	8.98014e-41	1.28209e-38	0.465051	0.422037	0.547016	3147	0.778501	0.575771	53.4949	5268.12	8.56962
YWHAH	13.3413	0.793802	1.33062e-40	1.88477e-38	0.513817	0.474989	0.587806	3477	0.885422	0.634152	48.6183	5991.65	8.69829
JAM2	-13.2645	-0.878162	3.71818e-40	5.22549e-38	0.516625	0.577062	0.40146	3496	0.898707	0.641173	48.3375	6081.55	8.71318
TUBA1B	13.1925	0.455673	9.68838e-40	1.35104e-37	0.809073	0.798558	0.829111	5475	1.77318	1.02	19.0927	11999.1	9.39267
AKAP12	13.1446	2.44891	1.8281e-39	2.52967e-37	0.132851	0.0684993	0.255474	899	0.209869	0.190512	86.7149	1420.18	7.25924
AFDN	-13.0678	-0.737291	5.02991e-39	6.90711e-37	0.653909	0.710005	0.547016	4425	1.24824	0.810146	34.6091	8446.81	9.04166
ZFP36L2	-13.0004	-0.743708	1.21734e-38	1.65899e-36	0.650805	0.702794	0.551739	4404	1.30782	0.836303	34.9195	8850.01	9.08829
ADGRF5	12.957	0.420254	2.14353e-38	2.89924e-36	0.89035	0.884858	0.900816	6025	2.11774	1.13711	10.965	14330.8	9.57023
RAC1	12.8824	0.419316	5.65388e-38	7.59012e-36	0.803458	0.791798	0.825676	5437	1.7397	1.00785	19.6542	11772.5	9.37361
PSMA7	12.7243	0.512735	4.33466e-37	5.77602e-35	0.704744	0.685444	0.74152	4769	1.37235	0.863881	29.5256	9286.7	9.13645
ITGB1	12.7039	0.382666	5.62469e-37	7.43989e-35	0.871435	0.863677	0.886217	5897	2.05039	1.11527	12.8565	13875	9.53792
WARS	12.6852	0.569454	7.14e-37	9.37528e-35	0.710211	0.687922	0.752684	4806	1.43654	0.890577	28.9789	9721.04	9.18215
ACTN4	12.6654	0.596753	9.19446e-37	1.19854e-34	0.678587	0.650744	0.731644	4592	1.30058	0.83316	32.1413	8801	9.08273
TSPAN7	-12.6326	-0.829235	1.39595e-36	1.8066e-34	0.511305	0.572781	0.394161	3460	0.884365	0.633591	48.8695	5984.5	8.69709
GRASP	-12.618	-1.14322	1.68008e-36	2.15879e-34	0.339885	0.40311	0.219407	2300	0.534591	0.428264	66.0115	3617.58	8.19384
H3F3B	12.6165	0.326111	1.71223e-36	2.18449e-34	0.937047	0.931501	0.947617	6341	2.78723	1.33164	6.29526	18861.2	9.84492
SERBP1	12.5933	0.663602	2.29923e-36	2.91273e-34	0.582828	0.548671	0.647918	3944	1.03945	0.71268	41.7172	7033.96	8.85865
CLIC1	12.5583	0.627538	3.5811e-36	4.50493e-34	0.604404	0.577738	0.655217	4090	1.10141	0.742609	39.5596	7453.25	8.91654
FAM89A	12.5449	0.549246	4.24072e-36	5.29766e-34	0.67445	0.654349	0.712752	4564	1.30181	0.833698	32.555	8809.38	9.08369
GALNT15	-12.5042	-1.37305	7.08411e-36	8.78869e-34	0.282104	0.344074	0.164019	1909	0.446774	0.369336	71.7896	3023.32	8.01444
PREX2	-12.499	-1.18652	7.56363e-36	9.31932e-34	0.325698	0.388914	0.205238	2204	0.525725	0.42247	67.4302	3557.58	8.17712
SLC25A4	-12.4901	-1.40449	8.45847e-36	1.0351e-33	0.273829	0.336863	0.153714	1853	0.43221	0.359219	72.6171	2924.76	7.98131
CTHRC1	-12.4888	-1.30755	8.59532e-36	1.04474e-33	0.292449	0.354439	0.174324	1979	0.455152	0.375111	70.7551	3080.02	8.03302
MEF2A	12.4826	0.931892	9.28728e-36	1.12127e-33	0.397222	0.349482	0.488192	2688	0.647351	0.499168	60.2778	4380.62	8.38517
SPTBN1	12.4714	0.415807	1.0692e-35	1.28226e-33	0.871139	0.861199	0.890082	5895	2.14006	1.14424	12.8861	14481.8	9.58072
CLDN5	-12.4229	-0.500632	1.96422e-35	2.34002e-33	0.876164	0.899955	0.830829	5929	2.2332	1.17347	12.3836	15112.1	9.62331
HSPG2	-12.1637	-0.538281	4.84993e-34	5.73983e-32	0.844983	0.876746	0.784457	5718	1.93558	1.0769	15.5017	13098.1	9.4803
TIE1	-12.1519	-0.975272	5.6071e-34	6.59255e-32	0.398995	0.45854	0.28553	2700	0.657551	0.505341	60.1005	4449.64	8.4008
LRRFIP1	12.0816	0.850522	1.32104e-33	1.53598e-31	0.422196	0.376972	0.508373	2857	0.692845	0.526411	57.7804	4688.48	8.45308
FLT1	-12.0815	-0.538519	1.32346e-33	1.53598e-31	0.863159	0.892744	0.806784	5841	2.07194	1.12231	13.6841	14020.8	9.54837
PLCG2	12.058	0.799489	1.76066e-33	2.03029e-31	0.490173	0.452456	0.562044	3317	0.858418	0.619725	50.9827	5808.91	8.66732
RPS28	12.0458	0.305986	2.03963e-33	2.337e-31	0.950643	0.946598	0.958351	6433	3.1732	1.42868	4.93572	21473	9.9746
NEURL1B	-12.0275	-1.39108	2.54837e-33	2.90144e-31	0.263928	0.32402	0.14942	1786	0.403495	0.338966	73.6072	2730.45	7.91259
VWF	-11.9059	-0.365889	1.10286e-32	1.24776e-30	0.967785	0.974763	0.954487	6549	3.07474	1.40481	3.22152	20806.7	9.94308
SEC14L1	-11.8671	-0.563983	1.75394e-32	1.97197e-30	0.737254	0.774673	0.665951	4989	1.49413	0.913938	26.2746	10110.7	9.22145
NRN1	-11.843	-0.74472	2.34009e-32	2.61465e-30	0.532732	0.587201	0.428939	3605	0.929212	0.657112	46.7268	6287.98	8.74655
RRAS	11.8407	0.695698	2.40324e-32	2.66864e-30	0.518694	0.483326	0.586088	3510	0.880742	0.631666	48.1306	5959.98	8.69299
ACE	-11.8361	-0.841406	2.53923e-32	2.80234e-30	0.467268	0.525913	0.355517	3162	0.809306	0.592944	53.2732	5476.58	8.60842
MYO1C	11.6833	0.755925	1.55087e-31	1.70113e-29	0.477464	0.440514	0.547875	3231	0.810644	0.593682	52.2536	5485.63	8.61007
TJP1	-11.572	-0.605233	5.71596e-31	6.23178e-29	0.685828	0.728256	0.604981	4641	1.3134	0.838717	31.4172	8887.75	9.09254
CD300LG	11.5149	0.597881	1.10932e-30	1.20214e-28	0.628787	0.601397	0.680979	4255	1.22228	0.798533	37.1213	8271.15	9.02065
VASP	-11.4996	-0.912748	1.32507e-30	1.42735e-28	0.393527	0.449977	0.28596	2663	0.620981	0.483031	60.6473	4202.18	8.3436
AQP3	11.454	2.45297	2.24653e-30	2.40552e-28	0.114231	0.0576836	0.221984	773	0.18744	0.1718	88.5769	1268.41	7.1463
ZBTB20	-11.4443	-0.728051	2.51075e-30	2.67253e-28	0.552534	0.604552	0.453413	3739	1.01406	0.700151	44.7466	6862.12	8.83392
HLA-B	-11.3329	-0.198125	9.01576e-30	9.54026e-28	0.99069	0.991212	0.989695	6704	3.51807	1.50808	0.930989	23806.8	10.0778
ATP1B3	11.3286	1.14153	9.47042e-30	9.96277e-28	0.281957	0.233664	0.37398	1908	0.440904	0.36527	71.8043	2983.59	8.00122
EIF5B	11.3186	0.799622	1.06191e-29	1.11062e-27	0.426038	0.384633	0.504938	2883	0.720033	0.542343	57.3962	4872.46	8.49156
GSN	11.3139	0.334078	1.11948e-29	1.16406e-27	0.903059	0.897927	0.912838	6111	2.20738	1.16545	9.6941	14937.3	9.61169
CDC37	11.2943	0.446682	1.40015e-29	1.44754e-27	0.746416	0.729383	0.778875	5051	1.49318	0.91356	25.3584	10104.4	9.22082
SOX7	-11.2626	-0.830188	2.00706e-29	2.06315e-27	0.440225	0.493916	0.337913	2979	0.732383	0.549498	55.9775	4956.03	8.50856
CSRP1	11.1904	0.86451	4.54417e-29	4.6446e-27	0.391606	0.351284	0.468441	2650	0.628832	0.487863	60.8394	4255.31	8.35616
LXN	-11.122	-1.08446	9.8101e-29	9.97027e-27	0.306783	0.362325	0.200945	2076	0.484142	0.394837	69.3217	3276.19	8.09474
UBC	11.0822	0.237013	1.53072e-28	1.54697e-26	0.953155	0.953357	0.952769	6450	2.89199	1.35892	4.6845	19570.1	9.88181
PLXNA2	11.0673	0.948483	1.80677e-28	1.81576e-26	0.33752	0.290221	0.427651	2284	0.544963	0.435	66.248	3687.76	8.21305
FOSB	-11.0648	-0.592315	1.85872e-28	1.85758e-26	0.772721	0.809148	0.703306	5229	1.93233	1.0758	22.7279	13076.1	9.47861
ARPC2	10.8787	0.551623	1.45662e-27	1.44769e-25	0.596572	0.57233	0.642765	4037	1.06353	0.724419	40.3428	7196.91	8.88155
TUBB4B	10.8198	0.642383	2.77369e-27	2.74153e-25	0.538791	0.509689	0.594246	3646	0.959045	0.672457	46.1209	6489.86	8.77815
MYL1	-10.8136	-1.64334	2.96632e-27	2.91591e-25	0.195655	0.251465	0.0893087	1324	0.321328	0.278638	80.4345	2174.43	7.68498
PER1	-10.7955	-1.62317	3.61687e-27	3.53608e-25	0.193439	0.249211	0.0871619	1309	0.284795	0.250599	80.6561	1927.21	7.56435
DST	-10.7755	-0.802178	4.49417e-27	4.37003e-25	0.426925	0.481298	0.323315	2889	0.722249	0.543631	57.3075	4887.46	8.49463
CTNND1	-10.7611	-0.788429	5.25305e-27	5.08049e-25	0.427811	0.4831	0.322456	2895	0.704379	0.533201	57.2189	4766.53	8.46958
DSTN	10.7604	0.564579	5.29164e-27	5.09045e-25	0.590513	0.566922	0.635466	3996	1.07075	0.727911	40.9487	7245.77	8.88831
ARHGAP18	-10.7317	-1.2312	7.22811e-27	6.9163e-25	0.255061	0.309599	0.151138	1726	0.388582	0.328283	74.4939	2629.54	7.87494
STXBP6	-10.7101	-0.816373	9.12619e-27	8.6863e-25	0.404758	0.457864	0.303564	2739	0.651767	0.501846	59.5242	4410.51	8.39197
TGM2	-10.6147	-0.76143	2.54538e-26	2.40994e-24	0.430471	0.482425	0.331473	2913	0.704727	0.533405	56.9529	4768.89	8.47008
CRYAB	-10.5569	-1.7014	4.72146e-26	4.44683e-24	0.183538	0.23817	0.0794332	1242	0.295596	0.258971	81.6462	2000.3	7.60155
ST6GAL1	-10.5053	-1.91417	8.16412e-26	7.64918e-24	0.169499	0.222848	0.0678403	1147	0.250329	0.223407	83.0501	1693.98	7.43542
FAM107A	10.5048	0.861709	8.21186e-26	7.65405e-24	0.35481	0.312979	0.434521	2401	0.572057	0.452385	64.519	3871.11	8.26155
ID2	-10.4986	-0.691642	8.76834e-26	8.1306e-24	0.54086	0.590131	0.446973	3660	1.04706	0.716403	45.914	7085.43	8.86594
RPL8	10.4588	0.265831	1.33559e-25	1.2321e-23	0.912369	0.908292	0.920137	6174	2.62883	1.28891	8.76312	17789.3	9.78641
MYCT1	-10.4575	-0.626732	1.35399e-25	1.2427e-23	0.560958	0.608833	0.469729	3796	0.976299	0.681226	43.9042	6606.62	8.79598
CTNNBIP1	-10.4207	-0.693136	1.99418e-25	1.82098e-23	0.487513	0.537179	0.392872	3299	0.810535	0.593623	51.2487	5484.89	8.60993
CYYR1	10.4168	0.573195	2.07842e-25	1.88832e-23	0.550465	0.52411	0.600687	3725	0.968824	0.677436	44.9535	6556.03	8.78829
GIMAP7	10.3704	0.348393	3.37934e-25	3.05482e-23	0.836116	0.828301	0.851009	5658	1.89477	1.0629	16.3884	12821.9	9.45899
SCARF1	-10.3543	-1.26003	4.00021e-25	3.59799e-23	0.239249	0.291798	0.139116	1619	0.361562	0.308632	76.0751	2446.69	7.8029
ANKRD29	-10.347	-1.29458	4.3202e-25	3.86647e-23	0.237772	0.289995	0.138257	1609	0.360167	0.307608	76.2228	2437.25	7.79904
PCDH12	-10.3005	-1.33554	7.00702e-25	6.24007e-23	0.228462	0.280532	0.12924	1546	0.346544	0.297541	77.1538	2345.06	7.76049
CD320	10.2745	0.969068	9.17963e-25	8.1346e-23	0.324368	0.283236	0.402748	2195	0.544281	0.434558	67.5632	3683.15	8.21179
ARPC1B	10.2649	0.876157	1.01463e-24	8.94714e-23	0.327324	0.285714	0.406612	2215	0.502594	0.407193	67.2676	3401.06	8.13214
LY6K	10.2607	1.5424	1.05929e-24	9.29539e-23	0.161667	0.111762	0.256763	1094	0.243252	0.217731	83.8333	1646.09	7.40676
CRIP2	10.2448	0.456773	1.24934e-24	1.09099e-22	0.682134	0.66584	0.713182	4616	1.31766	0.840558	31.7866	8916.61	9.09578
PSMB9	-10.2267	-0.640099	1.50604e-24	1.3088e-22	0.533471	0.580667	0.443538	3610	0.907406	0.645744	46.6529	6140.42	8.72281
PSMB8	-10.2033	-0.628161	1.91672e-24	1.65768e-22	0.554012	0.603876	0.458995	3749	0.952243	0.668979	44.5988	6443.83	8.77103
ITM2A	-10.1633	-0.403402	2.89213e-24	2.48931e-22	0.860647	0.880577	0.822671	5824	2.06904	1.12136	13.9353	14001.2	9.54697
DDX21	10.1267	0.857011	4.20543e-24	3.60245e-22	0.33619	0.294727	0.4152	2275	0.532073	0.426621	66.381	3600.53	8.18912
RPL10	10.1234	0.203014	4.34973e-24	3.70841e-22	0.977095	0.977017	0.977243	6612	3.60036	1.52613	2.29053	24363.6	10.1009
MT-ND6	-10.0902	-0.875567	6.10618e-24	5.18133e-22	0.335747	0.387337	0.237441	2272	0.531196	0.426049	66.4253	3594.61	8.18747
YBX1	10.0618	0.328761	8.14585e-24	6.87961e-22	0.763558	0.756196	0.777587	5167	1.64684	0.973367	23.6442	11144.2	9.31876
GUK1	10.0271	0.460797	1.15836e-23	9.73724e-22	0.63322	0.614917	0.668098	4285	1.15593	0.768224	36.678	7822.21	8.96485
ZFP36	-10.0016	-0.604452	1.49961e-23	1.25472e-21	0.593912	0.633168	0.519107	4019	1.18147	0.779999	40.6088	7995.02	8.9867
MYH9	9.98115	0.486092	1.84316e-23	1.53503e-21	0.642382	0.62438	0.676685	4347	1.20681	0.791548	35.7618	8166.49	9.00792
SORBS1	9.97529	1.72673	1.9553e-23	1.62091e-21	0.133737	0.0842722	0.227995	905	0.197625	0.180341	86.6263	1337.33	7.19918
TBX3	9.9578	0.695384	2.33169e-23	1.92407e-21	0.445988	0.407841	0.518678	3018	0.799465	0.587489	55.4012	5409.98	8.59619
PPA1	9.94775	0.77736	2.57942e-23	2.11877e-21	0.391606	0.355791	0.459854	2650	0.649085	0.50022	60.8394	4392.35	8.38785
VAMP2	-9.94568	-0.806007	2.63377e-23	2.15359e-21	0.378454	0.428346	0.283383	2561	0.592475	0.465289	62.1546	4009.28	8.29662
YBX3	9.90462	0.336056	3.97465e-23	3.23529e-21	0.751736	0.745606	0.763418	5087	1.53495	0.930174	24.8264	10387	9.24841
PXDN	-9.89702	-1.10877	4.28862e-23	3.47513e-21	0.262598	0.312528	0.167454	1777	0.41246	0.345333	73.7402	2791.11	7.93455
VWA1	9.89	0.742164	4.60027e-23	3.70746e-21	0.402542	0.367057	0.470159	2724	0.663221	0.508756	59.7458	4488.01	8.40939
DCN	-9.88965	-0.827885	4.61655e-23	3.70746e-21	0.362642	0.415052	0.262774	2454	0.610356	0.476455	63.7358	4130.28	8.32634
NMT2	9.88752	1.07518	4.71573e-23	3.77028e-21	0.241909	0.19671	0.328038	1637	0.367083	0.31268	75.8091	2484.05	7.81805
JCAD	-9.77261	-0.806539	1.47601e-22	1.17487e-20	0.369144	0.416854	0.278231	2498	0.583326	0.459528	63.0856	3947.37	8.28106
FOXN3	-9.77004	-0.54023	1.51389e-22	1.19971e-20	0.634254	0.673276	0.559897	4292	1.18268	0.780554	36.5746	8003.2	8.98772
BTN3A2	-9.76812	-1.13687	1.54293e-22	1.21736e-20	0.243091	0.29315	0.147703	1645	0.3594	0.307043	75.6909	2432.06	7.7969
ISG15	-9.72991	-0.669428	2.24802e-22	1.76592e-20	0.482489	0.531095	0.389867	3265	0.89702	0.640284	51.7511	6070.13	8.7113
NOTCH1	-9.68175	-1.05175	3.60481e-22	2.81943e-20	0.254027	0.304191	0.158437	1719	0.394089	0.332241	74.5973	2666.8	7.88901
BTNL9	-9.64659	-0.52156	5.08158e-22	3.95726e-20	0.747155	0.78301	0.678832	5056	1.58579	0.95003	25.2845	10731	9.28099
EMP3	9.63683	1.35849	5.58876e-22	4.33345e-20	0.201862	0.158405	0.284672	1366	0.331278	0.286139	79.8138	2241.76	7.71546
ENO3	-9.63494	-1.39408	5.69234e-22	4.39483e-20	0.199498	0.248986	0.105195	1350	0.320549	0.278048	80.0502	2169.16	7.68256
LBR	-9.63168	-0.838882	5.87634e-22	4.5175e-20	0.337964	0.386886	0.24474	2287	0.536181	0.429299	66.2036	3628.33	8.1968
DNAJC1	9.6185	1.34732	6.67984e-22	5.11335e-20	0.177331	0.130915	0.265779	1200	0.261364	0.232193	82.2669	1768.65	7.47854
APOD	-9.61477	-0.796797	6.92617e-22	5.27944e-20	0.359834	0.409644	0.264921	2435	0.581085	0.458112	64.0166	3932.2	8.27721
ADIRF	9.55813	0.506792	1.19906e-21	9.10125e-20	0.647554	0.625507	0.689566	4382	1.37997	0.867087	35.2446	9338.24	9.14198
IMPDH1	9.55107	1.64087	1.28358e-21	9.7018e-20	0.136397	0.0894547	0.225848	923	0.194992	0.17814	86.3603	1319.51	7.18578
NR1D2	-9.51119	-1.19928	1.88488e-21	1.41871e-19	0.226393	0.274673	0.134392	1532	0.335143	0.289038	77.3607	2267.91	7.72706
PFN1	9.48644	0.462102	2.39061e-21	1.79186e-19	0.611645	0.592159	0.648776	4139	1.09576	0.739917	38.8355	7415.02	8.9114
ACTG1	-9.45395	-0.339698	3.26296e-21	2.43557e-19	0.924486	0.938711	0.897381	6256	2.56532	1.27125	7.55135	17359.5	9.76195
RFLNB	-9.44494	-0.663429	3.55606e-21	2.64339e-19	0.458253	0.500225	0.378274	3101	0.785288	0.57958	54.1747	5314.05	8.5783
SERPINI1	-9.384	-1.01053	6.3517e-21	4.70209e-19	0.26644	0.315232	0.173465	1803	0.414687	0.346908	73.356	2806.19	7.93994
HMCN1	-9.35527	-0.833627	8.33866e-21	6.14771e-19	0.337225	0.384633	0.246887	2282	0.555697	0.441924	66.2775	3760.4	8.23255
FAM198B	-9.30502	-0.756695	1.33965e-20	9.83628e-19	0.387025	0.431501	0.302276	2619	0.638017	0.493486	61.2975	4317.46	8.37065
FOXP1	9.30092	0.820437	1.39241e-20	1.01821e-18	0.320378	0.280532	0.396307	2168	0.506999	0.41012	67.9622	3430.86	8.14086
IFI44L	-9.28225	-0.945249	1.65933e-20	1.20849e-18	0.296586	0.342947	0.208244	2007	0.5012	0.406265	70.3414	3391.62	8.12936
NOTCH4	-9.2553	-0.583963	2.1362e-20	1.54952e-18	0.529777	0.577062	0.439674	3585	0.930677	0.657871	47.0223	6297.89	8.74813
SBDS	9.22506	0.676256	2.83412e-20	2.04751e-18	0.405497	0.37269	0.468012	2744	0.639683	0.494503	59.4503	4328.73	8.37326
APLNR	-9.22227	-0.689779	2.90867e-20	2.09296e-18	0.417172	0.462821	0.330185	2823	0.696385	0.528499	58.2828	4712.44	8.45817
PER3	-9.21728	-1.21336	3.04742e-20	2.18406e-18	0.218856	0.266111	0.128811	1481	0.323714	0.280442	78.1144	2190.58	7.69238
AIF1L	9.21197	0.958603	3.20206e-20	2.28579e-18	0.26378	0.222848	0.341778	1785	0.408132	0.342264	73.622	2761.83	7.92401
MT-ND5	-9.19987	-0.303761	3.58382e-20	2.5482e-18	0.963352	0.974313	0.942465	6519	2.85956	1.35055	3.66484	19350.6	9.87053
DWORF	-9.1993	-2.05269	3.60287e-20	2.55166e-18	0.142899	0.18995	0.0532417	967	0.227666	0.205115	85.7101	1540.61	7.34059
UTRN	-9.19621	-0.536729	3.70799e-20	2.6158e-18	0.635732	0.67598	0.559038	4302	1.23585	0.804621	36.4268	8362.99	9.03169
ETS1	9.19411	0.528734	3.7812e-20	2.65703e-18	0.548692	0.521631	0.600258	3713	0.967033	0.676526	45.1308	6543.91	8.78644
RPS19	9.17179	0.21961	4.6523e-20	3.25643e-18	0.90099	0.899955	0.902963	6097	2.55073	1.26715	9.90099	17260.8	9.75625
SCT	9.17013	2.66905	4.72465e-20	3.29425e-18	0.0917689	0.0466426	0.177759	621	0.195383	0.178467	90.8231	1322.16	7.18778
TEK	9.14738	0.718501	5.83295e-20	4.05131e-18	0.388503	0.353312	0.45556	2629	0.634324	0.491229	61.1497	4292.47	8.36485
RPS14	9.12586	0.222434	7.11706e-20	4.92419e-18	0.93025	0.928571	0.933448	6295	2.9273	1.36795	6.97503	19809	9.89394
FAU	9.1199	0.225247	7.5195e-20	5.18269e-18	0.909413	0.905813	0.916273	6154	2.59601	1.27982	9.05867	17567.2	9.77384
INMT	-9.07143	-0.621969	1.17463e-19	8.06507e-18	0.486922	0.525913	0.412623	3295	0.895266	0.639359	51.3078	6058.27	8.70934
HSPA1A	9.0574	0.565201	1.336e-19	9.13811e-18	0.551943	0.533123	0.587806	3735	1.12889	0.755599	44.8057	7639.18	8.94118
NCL	9.0533	0.592527	1.38714e-19	9.45197e-18	0.47776	0.450428	0.529841	3233	0.796238	0.585694	52.224	5388.14	8.59214
HIF3A	-9.02463	-0.952313	1.80306e-19	1.22397e-17	0.27442	0.320415	0.186775	1857	0.427215	0.355725	72.558	2890.97	7.96969
SOX17	-9.01741	-0.885954	1.92585e-19	1.30241e-17	0.302645	0.347904	0.216402	2048	0.493302	0.40099	69.7355	3338.18	8.11348
MTRNR2L12	9.00854	0.188031	2.08821e-19	1.40692e-17	0.952416	0.954259	0.948905	6445	2.78861	1.332	4.75839	18870.5	9.84541
TSPAN4	-8.96187	-0.565405	3.1923e-19	2.14277e-17	0.534801	0.57954	0.449549	3619	0.915959	0.650218	46.5199	6198.29	8.73219
JUND	-8.89914	-0.364733	5.62829e-19	3.76384e-17	0.82459	0.840018	0.795191	5580	2.09565	1.13	17.541	14181.3	9.55975
ACTA2	8.86863	1.15353	7.40537e-19	4.9339e-17	0.228018	0.189725	0.300988	1543	0.37092	0.315482	77.1982	2510.02	7.82844
MOB2	8.82698	0.819412	1.07537e-18	7.1383e-17	0.30634	0.270617	0.37441	2073	0.460325	0.378659	69.366	3115.02	8.04431
CDH5	-8.80336	-0.41992	1.32777e-18	8.78134e-17	0.794591	0.822893	0.740661	5377	1.66749	0.98114	20.5409	11283.9	9.33122
HLA-C	-8.77543	-0.15007	1.70258e-18	1.1219e-16	0.990395	0.990762	0.989695	6702	3.69034	1.54551	0.960544	24972.5	10.1256
ST6GALNAC3	8.75862	1.43123	1.97652e-18	1.29765e-16	0.146594	0.103876	0.227995	992	0.216982	0.196374	85.3406	1468.31	7.29255
HSPA5	8.70245	0.573958	3.24801e-18	2.12467e-16	0.482341	0.455611	0.533276	3264	0.834015	0.606507	51.7659	5643.78	8.63849
TACC1	8.68574	0.314796	3.76278e-18	2.45249e-16	0.76016	0.75507	0.769858	5144	1.56476	0.941865	23.984	10588.7	9.26764
CIRBP	-8.66316	-0.504087	4.58855e-18	2.9799e-16	0.588592	0.628887	0.511808	3983	1.0334	0.709709	41.1408	6993.02	8.85281
RAPGEF1	-8.65727	-0.626452	4.83204e-18	3.12674e-16	0.432836	0.476566	0.349506	2929	0.713135	0.538325	56.7164	4825.79	8.48194
RASIP1	-8.64737	-0.61293	5.27013e-18	3.39801e-16	0.441998	0.48648	0.357235	2991	0.714779	0.539284	55.8002	4836.91	8.48424
RTN4	8.61906	0.434429	6.75077e-18	4.33713e-16	0.603222	0.584272	0.63933	4082	1.08341	0.734005	39.6778	7331.43	8.90006
KANK3	-8.61811	-0.505327	6.80659e-18	4.35743e-16	0.591991	0.632267	0.515243	4006	1.06173	0.723544	40.8009	7184.71	8.87985
EIF4A2	-8.57648	-0.504692	9.78226e-18	6.24018e-16	0.574849	0.614241	0.499785	3890	1.02186	0.704018	42.5151	6914.93	8.84158
ADGRG1	-8.53163	-0.63767	1.44297e-17	9.17228e-16	0.414807	0.457639	0.33319	2807	0.672631	0.514398	58.5193	4551.69	8.42347
NFIB	-8.53068	-0.583809	1.45494e-17	9.21584e-16	0.480567	0.520955	0.403607	3252	0.821589	0.599709	51.9433	5559.69	8.62348
SET	8.51563	0.543295	1.65681e-17	1.04577e-15	0.463425	0.43826	0.511378	3136	0.759339	0.564938	53.6575	5138.45	8.5447
CFD	-8.50603	-0.541904	1.79984e-17	1.13208e-15	0.531402	0.578639	0.441391	3596	0.943779	0.664634	46.8598	6386.55	8.76211
TMEM219	-8.48425	-0.658657	2.17121e-17	1.36084e-15	0.383331	0.425417	0.303134	2594	0.592416	0.465253	61.6669	4008.88	8.29652
NR1D1	-8.48385	-2.2481	2.17868e-17	1.36084e-15	0.11896	0.162686	0.0356376	805	0.166857	0.154314	88.104	1129.12	7.03008
PTMS	8.46729	0.349852	2.51164e-17	1.56339e-15	0.685237	0.674628	0.705453	4637	1.36829	0.862166	31.4763	9259.19	9.13348
CD58	8.46206	1.36142	2.62696e-17	1.62953e-15	0.157973	0.117621	0.234865	1069	0.241425	0.21626	84.2027	1633.72	7.39923
ENDOD1	8.46053	1.12926	2.66171e-17	1.64541e-15	0.190483	0.149842	0.267926	1289	0.285643	0.251259	80.9517	1932.95	7.56732
RPLP2	8.44887	0.23674	2.94134e-17	1.81205e-15	0.89567	0.888463	0.909403	6061	2.4538	1.23947	10.433	16604.8	9.71751
FNBP1L	8.4343	1.00447	3.33191e-17	2.04566e-15	0.221812	0.182965	0.295835	1501	0.33325	0.287619	77.8188	2255.1	7.72139
ATP5IF1	-8.35845	-0.59929	6.35458e-17	3.88818e-15	0.443032	0.485128	0.362817	2998	0.704776	0.533434	55.6968	4769.22	8.47015
DDX17	-8.34562	-0.553882	7.08385e-17	4.31971e-15	0.515295	0.557458	0.434951	3487	0.89353	0.638443	48.4705	6046.52	8.7074
LMNA	8.32234	0.791607	8.62453e-17	5.24144e-15	0.30501	0.270617	0.370545	2064	0.485479	0.395737	69.499	3285.23	8.0975
GMFG	-8.30918	-0.75997	9.63646e-17	5.83671e-15	0.308408	0.352186	0.224989	2087	0.465119	0.381936	69.1592	3147.46	8.05467
ETS2	-8.30632	-0.55594	9.87162e-17	5.95908e-15	0.486922	0.528842	0.407042	3295	0.821672	0.599755	51.3078	5560.26	8.62358
MYL3	-8.30026	-1.84237	1.03882e-16	6.24994e-15	0.137136	0.179811	0.0558179	928	0.21503	0.194769	86.2864	1455.11	7.28352
PDGFB	-8.29149	-0.618224	1.11841e-16	6.70639e-15	0.400621	0.444795	0.316445	2711	0.643544	0.496855	59.9379	4354.86	8.37928
SLC14A1	-8.28755	-0.426044	1.15604e-16	6.90897e-15	0.688636	0.718792	0.631172	4660	1.36431	0.860484	31.1364	9232.25	9.13057
IVNS1ABP	-8.28426	-1.5143	1.18842e-16	7.07897e-15	0.159007	0.201217	0.0785745	1076	0.237155	0.212814	84.0993	1604.83	7.3814
HIPK2	-8.27783	-0.605827	1.25444e-16	7.44756e-15	0.429289	0.469581	0.352512	2905	0.710192	0.536605	57.0711	4805.87	8.4778
RAB11A	8.27638	0.589602	1.26977e-16	7.5138e-15	0.425595	0.396124	0.481752	2880	0.684038	0.521194	57.4405	4628.88	8.44029
CRACR2B	-8.25274	-1.03528	1.54797e-16	9.12998e-15	0.218561	0.261379	0.136969	1479	0.321551	0.278806	78.1439	2175.94	7.68567
CA2	-8.25013	-1.70159	1.58228e-16	9.30185e-15	0.14482	0.186796	0.0648347	980	0.209075	0.189856	85.518	1414.81	7.25546
CDC42EP3	-8.24618	-0.871045	1.63534e-16	9.58244e-15	0.268509	0.310726	0.188064	1817	0.405278	0.340235	73.1491	2742.52	7.917
MEOX2	-8.24517	-0.780363	1.64928e-16	9.63276e-15	0.295552	0.338441	0.213826	2000	0.446957	0.369463	70.4448	3024.56	8.01485
VAMP5	-8.24474	-0.37998	1.65516e-16	9.63583e-15	0.728388	0.75169	0.683985	4929	1.49111	0.912728	27.1612	10090.3	9.21943
IFI27	8.22195	0.191906	2.00215e-16	1.16183e-14	0.975174	0.974989	0.975526	6599	3.48166	1.49999	2.48264	23560.4	10.0674
MT-ATP8	-8.21965	-0.517814	2.04101e-16	1.18057e-14	0.542781	0.58247	0.467153	3673	0.932909	0.659026	45.7219	6312.99	8.75052
CPD	-8.19755	-0.74527	2.45343e-16	1.41458e-14	0.331905	0.37269	0.254186	2246	0.538229	0.430632	66.8095	3642.2	8.20062
HNRNPAB	8.19656	0.743863	2.47355e-16	1.42162e-14	0.299394	0.264308	0.366252	2026	0.448791	0.37073	70.0606	3036.97	8.01894
MINOS1	-8.17334	-0.650829	2.99977e-16	1.71856e-14	0.378159	0.420009	0.298411	2559	0.583237	0.459472	62.1841	3946.77	8.28091
GPR146	-8.15531	-1.70566	3.48292e-16	1.98903e-14	0.142604	0.184092	0.0635466	965	0.205995	0.187305	85.7396	1393.97	7.24063
SERPING1	-8.1547	-0.625604	3.50052e-16	1.99275e-14	0.388799	0.430825	0.308716	2631	0.629326	0.488167	61.1201	4258.65	8.35694
ATP1A1	8.13583	0.694319	4.09141e-16	2.32178e-14	0.343727	0.309374	0.409188	2326	0.554137	0.440921	65.6273	3749.85	8.22974
MEF2C	8.06916	0.396679	7.07834e-16	4.00416e-14	0.636619	0.622352	0.663804	4308	1.18128	0.779912	36.3381	7993.72	8.98654
CD40	-8.05981	-1.11533	7.6414e-16	4.30913e-14	0.199645	0.240874	0.121082	1351	0.28919	0.254014	80.0355	1956.95	7.57965
YWHAB	8.05126	0.313518	8.19486e-16	4.60679e-14	0.703118	0.695358	0.717905	4758	1.34571	0.85259	29.6882	9106.45	9.11685
PRKCH	-8.04785	-0.864798	8.42606e-16	4.72201e-14	0.262302	0.30329	0.184199	1775	0.391388	0.330302	73.7698	2648.52	7.88213
SEMA6C	-8.04361	-1.15464	8.72272e-16	4.87307e-14	0.190188	0.231861	0.110777	1287	0.280129	0.24696	80.9812	1895.63	7.54783
TUBB2A	7.9952	0.561546	1.29364e-15	7.20474e-14	0.443623	0.415502	0.497209	3002	0.747209	0.55802	55.6377	5056.36	8.5286
TMBIM4	-7.96957	-0.539098	1.5923e-15	8.8407e-14	0.464017	0.506309	0.383426	3140	0.762617	0.5668	53.5983	5160.63	8.54901
IRF2BP2	-7.95716	-0.792057	1.76035e-15	9.74369e-14	0.291562	0.331906	0.214684	1973	0.448796	0.370733	70.8438	3037.01	8.01896
DAAM1	-7.95652	-0.913529	1.76941e-15	9.76378e-14	0.244274	0.284588	0.167454	1653	0.370555	0.315216	75.5726	2507.55	7.82746
MT-ND4L	-7.9498	-0.37378	1.86816e-15	1.02772e-13	0.837299	0.865029	0.784457	5666	1.86758	1.05347	16.2701	12637.9	9.44453
KTN1	7.94925	0.327615	1.87638e-15	1.02909e-13	0.685681	0.678684	0.699012	4640	1.33686	0.848809	31.4319	9046.55	9.11025
NCOR2	7.94167	1.56671	1.99476e-15	1.09069e-13	0.121767	0.0829202	0.195792	824	0.176461	0.16251	87.8233	1194.11	7.08599
RNH1	7.93375	0.590254	2.1262e-15	1.15904e-13	0.405645	0.380802	0.452984	2745	0.639871	0.494618	59.4355	4330.01	8.37356
CD36	-7.92404	-0.302969	2.29924e-15	1.24958e-13	0.915915	0.929022	0.89094	6198	2.46049	1.24141	8.40845	16650.2	9.72024
AFAP1L1	-7.91124	-0.836741	2.54839e-15	1.38081e-13	0.2691	0.309824	0.191498	1821	0.406888	0.34138	73.09	2753.41	7.92096
HRCT1	7.84129	0.564037	4.45954e-15	2.40909e-13	0.431801	0.405137	0.482611	2922	0.733959	0.550407	56.8199	4966.7	8.51071
UQCRC2	-7.79967	-0.562118	6.20694e-15	3.34301e-13	0.419388	0.460568	0.340919	2838	0.667471	0.511308	58.0612	4516.77	8.41577
PLAGL1	-7.79894	-1.69758	6.24279e-15	3.35228e-13	0.134772	0.174628	0.0588235	912	0.203447	0.18519	86.5228	1376.73	7.22819
HNRNPM	7.78674	0.48232	6.87623e-15	3.68144e-13	0.492833	0.469581	0.53714	3335	0.816728	0.597037	50.7167	5526.8	8.61754
SH3BGRL3	7.77503	0.450823	7.54312e-15	4.0265e-13	0.511896	0.492339	0.549163	3464	0.858962	0.620018	48.8104	5812.59	8.66795
ANXA1	7.77168	0.439554	7.74514e-15	4.12211e-13	0.574996	0.555881	0.611421	3891	1.06725	0.726221	42.5004	7222.1	8.88504
PRKD2	-7.76292	-1.48768	8.29968e-15	4.40422e-13	0.148367	0.188373	0.072134	1004	0.211132	0.191556	85.1633	1428.73	7.26524
FCN3	7.75999	1.72625	8.49351e-15	4.49381e-13	0.101965	0.0633168	0.175612	690	0.155136	0.144218	89.8035	1049.8	6.95731
MDFIC	7.7592	0.76995	8.54674e-15	4.50872e-13	0.281809	0.248986	0.344354	1907	0.426843	0.355464	71.8191	2888.44	7.96882
SRSF5	-7.7429	-0.499859	9.71748e-15	5.11134e-13	0.511896	0.550473	0.438386	3464	0.872575	0.627315	48.8104	5904.72	8.68368
DDAH2	7.72512	0.814911	1.11748e-14	5.86075e-13	0.269248	0.237044	0.330614	1822	0.403801	0.339184	73.0752	2732.52	7.91335
TSC22D3	-7.72262	-0.490853	1.13964e-14	5.95959e-13	0.518103	0.556332	0.445255	3506	0.885689	0.634293	48.1897	5993.46	8.69859
RCN2	-7.69172	-0.76997	1.45175e-14	7.56974e-13	0.279592	0.318837	0.204809	1892	0.411784	0.344854	72.0408	2786.54	7.93292
KLF3	7.68697	0.618842	1.50663e-14	7.83319e-13	0.374317	0.345201	0.429798	2533	0.605233	0.473269	62.5683	4095.61	8.31792
RPS15	7.65937	0.181599	1.86845e-14	9.68634e-13	0.924191	0.922713	0.927007	6254	2.71191	1.31155	7.58091	18351.5	9.81752
LRRC32	-7.63783	-0.948035	2.20908e-14	1.14193e-12	0.221812	0.261379	0.146415	1501	0.344577	0.296079	77.8188	2331.75	7.7548
FADS3	7.58544	0.473409	3.31351e-14	1.70793e-12	0.498301	0.476791	0.539287	3372	0.854234	0.617472	50.1699	5780.6	8.66244
CD79B	-7.57427	-0.8538	3.61148e-14	1.8562e-12	0.252254	0.290671	0.179047	1707	0.389921	0.329247	74.7746	2638.6	7.87838
CD74	-7.54985	-0.259384	4.35776e-14	2.23338e-12	0.96143	0.970482	0.944182	6506	2.89643	1.36006	3.85695	19600.2	9.88334
MALAT1	7.52791	0.150733	5.156e-14	2.63498e-12	0.999261	0.999775	0.998283	6762	5.90543	1.93231	0.073888	39962.1	10.5957
RBM3	7.52734	0.595758	5.17828e-14	2.63887e-12	0.370622	0.344074	0.421211	2508	0.572776	0.452842	62.9378	3875.98	8.26281
FZD4	-7.52418	-0.613501	5.30518e-14	2.6959e-12	0.366041	0.404461	0.29283	2477	0.590683	0.464163	63.3959	3997.15	8.29359
DRD4	7.51683	0.447001	5.61188e-14	2.84372e-12	0.55017	0.526138	0.595964	3723	1.04123	0.713552	44.983	7045.99	8.86036
GAPDH	7.4729	0.236471	7.84473e-14	3.96401e-12	0.801537	0.798107	0.808072	5424	1.70819	0.996281	19.8463	11559.3	9.35533
ANKRD12	-7.44931	-0.490638	9.38295e-14	4.72801e-12	0.50761	0.545516	0.43538	3435	0.88874	0.63591	49.239	6014.1	8.70203
MYO1E	-7.43788	-1.36757	1.02312e-13	5.14102e-12	0.150584	0.188824	0.0777158	1019	0.215793	0.195397	84.9416	1460.27	7.28706
ANXA5	7.39301	0.351955	1.4354e-13	7.1926e-12	0.618738	0.60703	0.641048	4187	1.1219	0.752312	38.1262	7591.9	8.93497
RPL28	7.39204	0.158534	1.44591e-13	7.22511e-12	0.91695	0.916629	0.917561	6205	2.60801	1.28316	8.30501	17648.4	9.77846
CLEC2B	7.38137	0.723308	1.56671e-13	7.80709e-12	0.303384	0.274899	0.357664	2053	0.469025	0.384599	69.6616	3173.89	8.06303
NDRG1	7.36874	0.546642	1.72254e-13	8.55987e-12	0.405202	0.378549	0.45599	2742	0.652527	0.502306	59.4798	4415.65	8.39314
SNRK	-7.35897	-0.910262	1.85332e-13	9.18442e-12	0.226097	0.263632	0.154573	1530	0.333163	0.287554	77.3903	2254.51	7.72113
EZR	7.35508	1.57763	1.9081e-13	9.42991e-12	0.112901	0.0770617	0.181194	764	0.160577	0.148917	88.7099	1086.63	6.99175
HSP90B1	7.34798	0.416329	2.0122e-13	9.91712e-12	0.561401	0.543713	0.595105	3799	1.02255	0.704361	43.8599	6919.62	8.84226
OAZ1	7.33572	0.321498	2.20526e-13	1.08389e-11	0.654943	0.643758	0.676256	4432	1.2247	0.799622	34.5057	8287.54	9.02263
RRBP1	7.32335	0.575686	2.4185e-13	1.18546e-11	0.385104	0.357143	0.438386	2606	0.626384	0.486359	61.4896	4238.74	8.35226
DDX5	-7.32054	-0.280973	2.4698e-13	1.20731e-11	0.87971	0.895448	0.849721	5953	2.13261	1.14187	12.029	14431.4	9.57723
PDLIM2	-7.31583	-0.715351	2.55797e-13	1.24703e-11	0.27575	0.314105	0.202662	1866	0.394178	0.332305	72.425	2667.4	7.88923
MAP3K6	7.30846	1.34701	2.70218e-13	1.31377e-11	0.133442	0.0980171	0.200945	903	0.200648	0.182862	86.6558	1357.79	7.21435
MARCKS	-7.3066	-0.413879	2.73996e-13	1.32855e-11	0.613714	0.644434	0.555174	4153	1.14142	0.761468	38.6286	7723.98	8.95221
LGALS1	7.28451	0.142986	3.22833e-13	1.56114e-11	0.948278	0.950653	0.943753	6417	3.13564	1.41964	5.17216	21218.9	9.96269
EPHX1	-7.28295	-0.522783	3.26603e-13	1.57513e-11	0.408601	0.449076	0.331473	2765	0.653474	0.502878	59.1399	4422.06	8.39459
WFS1	-7.27129	-1.63773	3.56083e-13	1.71272e-11	0.127087	0.164489	0.0558179	860	0.186692	0.171169	87.2913	1263.34	7.14231
CHMP5	-7.26863	-0.513921	3.63144e-13	1.74202e-11	0.432836	0.472059	0.358094	2929	0.679203	0.51832	56.7164	4596.17	8.4332
SELENOS	7.23265	0.567949	4.73643e-13	2.26605e-11	0.379489	0.35196	0.431945	2568	0.605567	0.473477	62.0511	4097.87	8.31847
VIM	7.21235	0.221481	5.49955e-13	2.62418e-11	0.872469	0.870437	0.876342	5904	2.20485	1.16467	12.7531	14920.2	9.61054
FAM167B	-7.20245	-1.11508	5.91392e-13	2.81443e-11	0.176001	0.212934	0.105625	1191	0.256391	0.228243	82.3999	1735	7.45934
EMP1	7.20013	0.445351	6.01563e-13	2.85528e-11	0.511748	0.493015	0.547445	3463	0.892875	0.638097	48.8252	6042.08	8.70667
RPS10	-7.19788	-0.364537	6.11554e-13	2.89506e-11	0.659081	0.684317	0.610992	4460	1.27348	0.821311	34.0919	8617.63	9.06168
HMGN3	-7.19599	-0.620749	6.20098e-13	2.92781e-11	0.334713	0.371564	0.264491	2265	0.509387	0.411704	66.5287	3447.02	8.14556
CXCL12	-7.18712	-0.456091	6.61714e-13	3.11612e-11	0.555638	0.592835	0.484757	3760	1.09103	0.737658	44.4362	7383.01	8.90707
HNRNPA3	7.17907	0.410236	7.01888e-13	3.29667e-11	0.535688	0.520279	0.565049	3625	0.916712	0.650611	46.4312	6203.39	8.73301
BZW1	7.17425	0.500877	7.27062e-13	3.40602e-11	0.432392	0.408968	0.477029	2926	0.695053	0.527714	56.7608	4703.43	8.45626
PRCP	-7.14057	-0.753471	9.29464e-13	4.34289e-11	0.271464	0.307571	0.202662	1837	0.437403	0.362838	72.8536	2959.9	7.99325
PPP3CA	-7.13674	-0.69385	9.55728e-13	4.45404e-11	0.28772	0.325146	0.216402	1947	0.445084	0.368167	71.228	3011.88	8.01065
DBN1	7.1336	0.820411	9.77775e-13	4.54501e-11	0.238363	0.20685	0.298411	1613	0.358288	0.306225	76.1637	2424.53	7.79381
LAPTM4A	-7.13291	-0.414627	9.8272e-13	4.55623e-11	0.597902	0.633844	0.529412	4046	1.05347	0.719533	40.2098	7128.86	8.87205
JUP	-7.12901	-0.606331	1.01094e-12	4.67502e-11	0.336929	0.373366	0.267497	2280	0.525719	0.422466	66.3071	3557.54	8.17711
TNRC6B	-7.11866	-0.670052	1.0898e-12	5.02676e-11	0.289936	0.327174	0.218978	1962	0.456128	0.375781	71.0064	3086.62	8.03516
MAP3K11	-7.1138	-0.712037	1.12888e-12	5.19372e-11	0.283139	0.319063	0.214684	1916	0.423223	0.352924	71.6861	2863.95	7.96031
LAMB1	-7.07394	-1.04793	1.50601e-12	6.91113e-11	0.183833	0.219919	0.115071	1244	0.280573	0.247308	81.6167	1898.64	7.54942
CORO1B	-7.05956	-0.855421	1.6703e-12	7.64555e-11	0.220482	0.257548	0.14985	1492	0.318317	0.276356	77.9518	2154.05	7.67557
RIMKLB	7.05606	1.34533	1.71294e-12	7.82081e-11	0.125166	0.0908067	0.19064	847	0.184101	0.168984	87.4834	1245.81	7.12835
CFAP97	-7.04048	-1.46727	1.91573e-12	8.72456e-11	0.138318	0.174403	0.0695578	936	0.195882	0.178884	86.1682	1325.53	7.19032
PGK1	7.03644	0.531164	1.97208e-12	8.95853e-11	0.392493	0.369311	0.436668	2656	0.608324	0.475193	60.7507	4116.53	8.32301
AOC3	-7.0232	-1.06289	2.1685e-12	9.82597e-11	0.177922	0.21406	0.10906	1204	0.263779	0.234106	82.2078	1784.99	7.48773
FAM111A	-7.01686	-1.26566	2.26915e-12	1.02562e-10	0.149106	0.185444	0.0798626	1009	0.220129	0.198957	85.0894	1489.61	7.30694
HLA-DMA	-7.00033	-0.481509	2.55364e-12	1.1501e-10	0.476725	0.512618	0.40833	3226	0.810352	0.593521	52.3275	5483.65	8.60971
ADAMTS9	7.00012	1.17781	2.55734e-12	1.1501e-10	0.148663	0.114691	0.213396	1006	0.229497	0.206605	85.1337	1553.01	7.34859
HMGB2	6.99768	0.80925	2.60231e-12	1.16741e-10	0.238215	0.207977	0.295835	1612	0.352758	0.302145	76.1785	2387.11	7.77826
NPDC1	6.98887	0.417746	2.771e-12	1.23882e-10	0.528299	0.510816	0.561614	3575	0.902883	0.64337	47.1701	6109.81	8.71781
FKBP1A	6.98866	0.238062	2.77527e-12	1.23882e-10	0.754544	0.749437	0.764277	5106	1.57743	0.946793	24.5456	10674.5	9.2757
ERAP2	-6.98752	-0.589219	2.7979e-12	1.24583e-10	0.333383	0.369986	0.263632	2256	0.532223	0.426719	66.6617	3601.55	8.1894
CAV2	-6.97432	-0.343655	3.07361e-12	1.36521e-10	0.762081	0.787742	0.713182	5157	1.56566	0.942217	23.7919	10594.9	9.26822
LAMB2	-6.9704	-0.48809	3.1604e-12	1.39875e-10	0.425595	0.464173	0.352082	2880	0.708708	0.535738	57.4405	4795.83	8.47571
DIAPH1	6.97021	1.41896	3.16467e-12	1.39875e-10	0.115413	0.0811176	0.180764	781	0.167581	0.154934	88.4587	1134.02	7.03441
FTL	6.96199	0.148487	3.3551e-12	1.47929e-10	0.904832	0.908067	0.898669	6123	2.61845	1.28605	9.51677	17719.1	9.78245
PTPRM	-6.94573	-0.456772	3.76503e-12	1.65597e-10	0.501256	0.536052	0.434951	3392	0.860953	0.621089	49.8744	5826.07	8.67027
IDI1	-6.93779	-0.81868	3.98267e-12	1.74742e-10	0.235998	0.271293	0.168742	1597	0.348213	0.29878	76.4002	2356.36	7.7653
KCTD12	6.93728	0.517816	3.99728e-12	1.74956e-10	0.412886	0.389815	0.456848	2794	0.689993	0.524725	58.7114	4669.19	8.44895
ERF	-6.9213	-1.17844	4.47521e-12	1.954e-10	0.162554	0.198062	0.0948905	1100	0.234963	0.211041	83.7446	1589.99	7.37211
IER3	6.91165	0.474658	4.7904e-12	2.08655e-10	0.516329	0.501352	0.544869	3494	1.0749	0.729911	48.3671	7273.82	8.89217
CALR	6.90068	0.381779	5.17529e-12	2.24875e-10	0.572189	0.55498	0.604981	3872	1.00892	0.697598	42.7811	6827.38	8.82884
HSPD1	6.89547	0.575564	5.36866e-12	2.32715e-10	0.355549	0.331906	0.400601	2406	0.552626	0.439948	64.4451	3739.62	8.22701
GTF3A	-6.89002	-0.793615	5.57861e-12	2.41235e-10	0.232599	0.268815	0.16359	1574	0.335163	0.289053	76.7401	2268.05	7.72712
LEPROT	-6.88743	-0.434943	5.68096e-12	2.45072e-10	0.517068	0.553628	0.447402	3499	0.877033	0.629692	48.2932	5934.88	8.68877
TM4SF1	6.88263	0.179932	5.87579e-12	2.5287e-10	0.923156	0.924516	0.920567	6247	2.43303	1.23344	7.68435	16464.3	9.70901
PALLD	6.87676	1.24045	6.12285e-12	2.62873e-10	0.134033	0.100721	0.19751	907	0.19635	0.179275	86.5967	1328.7	7.19271
RBP7	-6.87571	-0.385595	6.16831e-12	2.64195e-10	0.602926	0.629338	0.552598	4080	1.12613	0.754303	39.7074	7620.52	8.93873
SLN	-6.86123	-1.81879	6.8268e-12	2.91704e-10	0.111719	0.146913	0.0446544	756	0.176126	0.162226	88.8281	1191.85	7.0841
SLC44A2	-6.8491	-0.640654	7.43161e-12	3.16794e-10	0.291414	0.326724	0.224131	1972	0.450481	0.371895	70.8586	3048.4	8.0227
JUN	-6.84799	-0.30142	7.48966e-12	3.18514e-10	0.889611	0.89973	0.870331	6020	2.89832	1.36054	11.0389	19612.9	9.88399
CAT	-6.84704	-0.680942	7.53917e-12	3.19864e-10	0.273386	0.309148	0.205238	1850	0.417332	0.348777	72.6614	2824.09	7.94629
GATA2	-6.82336	-0.710186	8.89372e-12	3.76445e-10	0.280627	0.315007	0.215114	1899	0.440705	0.365133	71.9373	2982.25	8.00077
SHANK3	-6.82212	-0.764051	8.9707e-12	3.78812e-10	0.23851	0.273997	0.170889	1614	0.369037	0.314108	76.149	2497.27	7.82336
TEF	-6.80698	-2.65421	9.96695e-12	4.19896e-10	0.0888134	0.123479	0.0227565	601	0.121252	0.114446	91.1187	820.51	6.71114
SLC25A5	6.77016	0.525936	1.28644e-11	5.40363e-10	0.38141	0.358495	0.425075	2581	0.596519	0.467826	61.859	4036.65	8.30342
MYOZ1	-6.76991	-1.75639	1.28865e-11	5.40363e-10	0.114083	0.148716	0.0480893	772	0.181548	0.166825	88.5917	1228.54	7.11439
CDC42EP5	6.74672	0.915092	1.5122e-11	6.32626e-10	0.187823	0.156602	0.247316	1271	0.271693	0.240349	81.2177	1838.55	7.51727
CSGALNACT1	-6.73338	-0.804327	1.65768e-11	6.91879e-10	0.227132	0.26183	0.161013	1537	0.34107	0.293468	77.2868	2308.02	7.74458
SRSF7	-6.71657	-0.391847	1.86054e-11	7.74752e-10	0.593025	0.627986	0.526406	4013	1.06688	0.72604	40.6975	7219.57	8.88469
TSPAN15	-6.71465	-1.12995	1.88519e-11	7.83202e-10	0.157973	0.19288	0.0914556	1069	0.221682	0.200229	84.2027	1500.13	7.31397
RABAC1	6.68802	0.309102	2.26216e-11	9.37651e-10	0.620364	0.609959	0.640189	4198	1.0975	0.740748	37.9636	7426.81	8.91299
HNRNPA2B1	6.68523	0.240039	2.30568e-11	9.53491e-10	0.781735	0.776701	0.791327	5290	1.67828	0.985176	21.8265	11356.9	9.33767
DOCK9	-6.66185	-0.537311	2.70394e-11	1.11562e-09	0.342988	0.380126	0.27222	2321	0.551842	0.439443	65.7012	3734.32	8.22559
GIMAP4	6.64471	0.324287	3.03815e-11	1.25065e-09	0.631299	0.618297	0.656076	4272	1.16807	0.773838	36.8701	7904.34	8.97529
MGMT	-6.63644	-0.64689	3.21352e-11	1.31982e-09	0.272203	0.30712	0.205668	1842	0.393227	0.331623	72.7797	2660.97	7.88682
PMEPA1	-6.6225	-1.16328	3.53166e-11	1.44718e-09	0.152653	0.187021	0.0871619	1033	0.213245	0.193299	84.7347	1443.03	7.27519
CARD10	-6.61517	-0.980522	3.71128e-11	1.51732e-09	0.175853	0.210455	0.109918	1190	0.255775	0.227753	82.4147	1730.83	7.45693
WASF2	6.60982	0.358781	3.84791e-11	1.56962e-09	0.572927	0.55836	0.600687	3877	1.01248	0.699366	42.7073	6851.43	8.83236
ZMIZ1	6.60121	0.805469	4.07823e-11	1.65745e-09	0.221664	0.191753	0.27866	1500	0.331309	0.286163	77.8336	2241.97	7.71556
CFLAR	6.60108	0.367994	4.08166e-11	1.65745e-09	0.55948	0.543713	0.589523	3786	1.00024	0.693267	44.052	6768.62	8.8202
TPD52L1	-6.58125	-0.577367	4.66519e-11	1.89014e-09	0.318457	0.353538	0.25161	2155	0.480594	0.392443	68.1543	3252.18	8.08739
S100A6	6.58004	0.251754	4.70316e-11	1.90124e-09	0.794739	0.791347	0.801202	5378	1.82951	1.0401	20.5261	12380.3	9.42394
LYL1	-6.55059	-0.831568	5.73117e-11	2.31162e-09	0.208512	0.242677	0.143409	1411	0.29714	0.260162	79.1488	2010.74	7.60676
KCNQ1OT1	-6.54076	-0.43907	6.12084e-11	2.46326e-09	0.542781	0.569401	0.492057	3673	1.10849	0.74597	45.7219	7501.13	8.92294
RPL23	6.53707	0.241864	6.27358e-11	2.5191e-09	0.738289	0.731636	0.750966	4996	1.57707	0.946654	26.1711	10672	9.27548
STX12	6.53167	0.756011	6.50388e-11	2.60575e-09	0.232452	0.203245	0.288106	1573	0.346549	0.297545	76.7548	2345.1	7.76051
SEC62	6.52032	0.177426	7.01553e-11	2.8045e-09	0.810551	0.812528	0.806784	5485	1.79063	1.02627	18.9449	12117.2	9.40246
SMIM3	-6.49618	-1.15784	8.23852e-11	3.28609e-09	0.149697	0.183191	0.0858738	1013	0.21113	0.191554	85.0303	1428.72	7.26523
TBCD	6.49423	0.529241	8.34601e-11	3.3216e-09	0.375942	0.352411	0.420781	2544	0.605354	0.473345	62.4058	4096.43	8.31812
TMBIM1	6.49382	0.924142	8.36854e-11	3.32322e-09	0.170238	0.138576	0.230571	1152	0.251729	0.224526	82.9762	1703.45	7.441
TMEM50A	-6.49152	-0.398312	8.49725e-11	3.3669e-09	0.57677	0.611311	0.510949	3903	1.00249	0.694389	42.323	6783.82	8.82244
CHCHD10	-6.48371	-0.953528	8.94934e-11	3.53824e-09	0.194769	0.227129	0.133104	1318	0.284771	0.250581	80.5231	1927.05	7.56426
TLN1	6.48213	0.48462	9.04349e-11	3.56762e-09	0.398404	0.377197	0.438815	2696	0.635064	0.491682	60.1596	4297.48	8.36602
BMP4	6.46024	1.13079	1.04536e-10	4.11489e-09	0.144229	0.113565	0.202662	976	0.222483	0.200884	85.5771	1505.54	7.31757
FGL2	6.44172	1.35975	1.18126e-10	4.63967e-09	0.120881	0.08968	0.180335	818	0.191906	0.175554	87.9119	1298.63	7.16983
PPFIBP1	6.41673	0.282574	1.39231e-10	5.45671e-09	0.654056	0.648941	0.663804	4426	1.24455	0.808503	34.5944	8421.84	9.0387
ADM	-6.4149	-0.725655	1.40911e-10	5.51055e-09	0.242205	0.275349	0.179047	1639	0.389761	0.329132	75.7795	2637.51	7.87797
HPCAL1	6.41213	0.629747	1.43502e-10	5.59971e-09	0.293631	0.269491	0.339631	1987	0.437155	0.362666	70.6369	2958.23	7.99268
PGAM2	-6.4117	-1.96872	1.4391e-10	5.60345e-09	0.098271	0.13114	0.0356376	665	0.152966	0.142338	90.1729	1035.12	6.94324
PSAP	-6.40599	-0.373672	1.49395e-10	5.80446e-09	0.608837	0.641731	0.546157	4120	1.09168	0.73797	39.1163	7387.43	8.90767
SNRPB	6.39352	0.447282	1.62113e-10	6.28504e-09	0.426038	0.405363	0.465436	2883	0.676201	0.51653	57.3962	4575.85	8.42877
GSDMD	-6.39018	-0.616944	1.65687e-10	6.40977e-09	0.287424	0.321767	0.221984	1945	0.427217	0.355726	71.2576	2890.97	7.96969
RPL23A	-6.37082	-0.204126	1.88021e-10	7.25819e-09	0.869218	0.876972	0.854444	5882	2.25662	1.18069	13.0782	15270.6	9.63375
VAT1	6.37006	0.701513	1.88955e-10	7.27862e-09	0.247081	0.219018	0.300558	1672	0.365863	0.311786	75.2919	2475.79	7.81472
RPS2	6.3648	0.124789	1.95543e-10	7.5163e-09	0.887395	0.889815	0.882782	6005	2.34168	1.20647	11.2605	15846.1	9.67074
P2RY8	-6.35296	-1.49252	2.1121e-10	8.08979e-09	0.11763	0.150293	0.0553886	796	0.171056	0.157906	88.237	1157.54	7.05491
GNAQ	-6.35285	-0.611004	2.11363e-10	8.08979e-09	0.292005	0.32447	0.230142	1976	0.449522	0.371234	70.7995	3041.92	8.02057
ECHS1	-6.34189	-0.529978	2.26968e-10	8.66863e-09	0.345648	0.379676	0.280807	2339	0.525021	0.422008	65.4352	3552.82	8.17578
PRDX6	6.33962	0.444339	2.30331e-10	8.77843e-09	0.426334	0.407841	0.461571	2885	0.669072	0.512268	57.3666	4527.61	8.41817
THBD	6.33813	0.839077	2.32564e-10	8.84479e-09	0.211024	0.18274	0.264921	1428	0.336723	0.290221	78.8976	2278.6	7.73176
CAPNS1	6.3355	0.514389	2.3658e-10	8.97855e-09	0.373725	0.352862	0.413482	2529	0.577963	0.456135	62.6275	3911.07	8.27182
ATF3	6.32363	0.630344	2.5549e-10	9.67581e-09	0.303975	0.278053	0.353371	2057	0.515443	0.415708	69.6025	3488	8.15737
CTSD	-6.31808	-0.469435	2.6484e-10	1.00088e-08	0.393823	0.428346	0.328038	2665	0.625263	0.485669	60.6177	4231.15	8.35047
SERINC3	-6.31739	-0.440215	2.6602e-10	1.00324e-08	0.45249	0.488734	0.383426	3062	0.746341	0.557523	54.751	5050.49	8.52744
RPL13A	-6.31218	-0.241056	2.75128e-10	1.03541e-08	0.872026	0.884182	0.848862	5901	2.27053	1.18495	12.7974	15364.7	9.63989
MYH10	-6.30385	-0.955434	2.90337e-10	1.09037e-08	0.173046	0.205723	0.110777	1171	0.255353	0.227417	82.6954	1727.97	7.45528
CARHSP1	6.30055	0.457833	2.96588e-10	1.11152e-08	0.413773	0.394772	0.449979	2800	0.660474	0.507103	58.6227	4469.43	8.40524
BTN3A1	-6.27911	-1.48364	3.40527e-10	1.27354e-08	0.118073	0.150293	0.0566767	799	0.168967	0.156121	88.1927	1143.4	7.04264
PARP14	-6.27252	-0.46008	3.55242e-10	1.32582e-08	0.422196	0.453583	0.362387	2857	0.712221	0.537791	57.7804	4819.6	8.48065
TMEM59	-6.26706	-0.347454	3.67939e-10	1.37036e-08	0.650658	0.680487	0.593817	4403	1.18761	0.78281	34.9342	8036.56	8.99188
GADD45B	6.26094	0.431306	3.82666e-10	1.42227e-08	0.552387	0.541685	0.572778	3738	1.21272	0.794222	44.7613	8206.46	9.0128
DUSP6	-6.25563	-0.432404	3.95919e-10	1.46849e-08	0.458106	0.490762	0.395878	3100	0.789242	0.581792	54.1894	5340.8	8.58332
NREP	-6.22499	-0.889403	4.81596e-10	1.7826e-08	0.181764	0.214286	0.119794	1230	0.265296	0.235306	81.8236	1795.26	7.49346
IDO1	-6.22357	-0.474697	4.8596e-10	1.79506e-08	0.404463	0.435782	0.344783	2737	0.689426	0.524389	59.5537	4665.35	8.44813
AGPAT2	6.22317	1.91863	4.8722e-10	1.79602e-08	0.0731491	0.0421361	0.132246	495	0.105385	0.100194	92.6851	713.143	6.57108
C2CD4B	6.2145	0.557831	5.14896e-10	1.89394e-08	0.334121	0.309148	0.381709	2261	0.540332	0.431998	66.5879	3656.42	8.20451
KCNA5	-6.21414	-1.12085	5.16057e-10	1.89394e-08	0.150584	0.182515	0.0897381	1019	0.22509	0.203014	84.9416	1523.18	7.32921
CTBP2	6.21387	0.72419	5.1694e-10	1.89394e-08	0.219743	0.190626	0.275225	1487	0.3269	0.282845	78.0257	2212.13	7.70216
IQSEC1	-6.20852	-0.90145	5.34847e-10	1.95556e-08	0.186937	0.218567	0.126664	1265	0.271226	0.239982	81.3063	1835.39	7.51556
PIK3R3	-6.18243	-0.485941	6.31234e-10	2.3033e-08	0.393971	0.424966	0.334908	2666	0.648055	0.499596	60.6029	4385.39	8.38626
UQCRB	-6.16951	-0.301407	6.85033e-10	2.49455e-08	0.69632	0.718792	0.653499	4712	1.37371	0.864455	30.368	9295.9	9.13744
HEXA	-6.16854	-0.899716	6.89216e-10	2.50471e-08	0.181173	0.212934	0.120653	1226	0.270007	0.239022	81.8827	1827.14	7.51105
CDKN1C	6.16023	0.208409	7.26406e-10	2.62924e-08	0.911039	0.906039	0.920567	6165	2.52101	1.25875	8.89611	17059.7	9.74453
TAPBP	-6.16023	-0.489717	7.26406e-10	2.62924e-08	0.357027	0.389815	0.294547	2416	0.565311	0.448085	64.2973	3825.46	8.2497
ATP5MC3	-6.158	-0.455559	7.3669e-10	2.66111e-08	0.410226	0.444119	0.345642	2776	0.643584	0.496879	58.9774	4355.14	8.37934
TNS1	-6.15641	-0.442955	7.44127e-10	2.68258e-08	0.415103	0.448175	0.352082	2809	0.667001	0.511026	58.4897	4513.6	8.41507
TUBB6	6.14331	0.825682	8.08182e-10	2.90475e-08	0.196246	0.167868	0.250322	1328	0.286941	0.252268	80.3754	1941.73	7.57185
TFPI2	-6.14316	-0.805934	8.08983e-10	2.90475e-08	0.21398	0.245381	0.154143	1448	0.326478	0.282527	78.602	2209.28	7.70087
TNFRSF1B	6.14035	0.89828	8.23421e-10	2.9507e-08	0.178366	0.149842	0.232718	1207	0.268189	0.23759	82.1634	1814.84	7.5043
HSPB1	6.13553	0.39789	8.4878e-10	3.03553e-08	0.497709	0.482875	0.525977	3368	0.871552	0.626768	50.2291	5897.8	8.6825
EIF5A	6.12815	0.527636	8.89056e-10	3.17326e-08	0.341362	0.320415	0.38128	2310	0.512825	0.413978	65.8638	3470.28	8.15228
RNF144A	-6.11571	-1.60461	9.61282e-10	3.42426e-08	0.108468	0.140153	0.0480893	734	0.153684	0.14296	89.1532	1039.98	6.94792
S100A4	-6.11159	-0.821488	9.8643e-10	3.5069e-08	0.202453	0.234114	0.142121	1370	0.332168	0.286808	79.7547	2247.78	7.71814
IGF1R	-6.10757	-1.07977	1.0116e-09	3.58927e-08	0.155904	0.187472	0.0957492	1055	0.231644	0.20835	84.4096	1567.53	7.3579
IGFBP5	-6.10308	-0.878849	1.04041e-09	3.68425e-08	0.197281	0.228256	0.138257	1335	0.29705	0.260093	80.2719	2010.14	7.60646
TCEAL8	-6.10177	-0.58223	1.04902e-09	3.70743e-08	0.284321	0.316809	0.222413	1924	0.422984	0.352756	71.5679	2862.33	7.95974
GTF2I	-6.09773	-0.491857	1.07583e-09	3.79472e-08	0.356879	0.389139	0.295406	2415	0.556802	0.442634	64.3121	3767.88	8.23453
REX1BD	-6.0873	-0.465177	1.1483e-09	4.04241e-08	0.358357	0.391843	0.294547	2425	0.546641	0.436086	64.1643	3699.12	8.21612
MGAT4A	-6.07311	-0.718741	1.25456e-09	4.40787e-08	0.222994	0.254845	0.162301	1509	0.330635	0.285656	77.7006	2237.4	7.71352
SRGAP2B	-6.06864	-0.810383	1.29e-09	4.52354e-08	0.198759	0.229833	0.139545	1345	0.286374	0.251827	80.1241	1937.89	7.56987
FHL1	-6.06472	-0.481354	1.32182e-09	4.62612e-08	0.376533	0.408517	0.315586	2548	0.597036	0.468149	62.3467	4040.14	8.30428
ATOH8	-6.06224	-0.653767	1.34239e-09	4.68898e-08	0.237919	0.270392	0.176041	1610	0.35373	0.302864	76.2081	2393.69	7.78101
RPL3	6.06177	0.129999	1.34628e-09	4.69344e-08	0.905423	0.906264	0.903821	6127	2.71442	1.31222	9.45766	18368.5	9.81845
STIM2	-6.05331	-0.8403	1.41902e-09	4.92813e-08	0.19536	0.226679	0.135681	1322	0.291892	0.256108	80.464	1975.24	7.58895
FRMD4A	-6.0533	-0.788001	1.41907e-09	4.92813e-08	0.192109	0.223975	0.131387	1300	0.285224	0.250933	80.7891	1930.11	7.56585
CAST	6.04627	0.422665	1.4824e-09	5.13812e-08	0.455741	0.438486	0.488622	3084	0.755533	0.562772	54.4259	5112.69	8.53968
HIST1H4C	6.03665	0.445737	1.57342e-09	5.44314e-08	0.42323	0.405588	0.456848	2864	0.701687	0.53162	57.677	4748.32	8.46576
ETFB	-6.03258	-0.62943	1.61361e-09	5.57146e-08	0.258165	0.290446	0.196651	1747	0.370207	0.314962	74.1835	2505.19	7.82652
CPED1	-6.02916	-1.07818	1.64811e-09	5.67968e-08	0.149402	0.180712	0.0897381	1011	0.216212	0.195741	85.0598	1463.11	7.289
INKA1	-6.02849	-1.69444	1.65494e-09	5.69229e-08	0.0984188	0.129563	0.0390726	666	0.137278	0.128638	90.1581	928.959	6.83514
DYNC1I2	6.00582	0.387165	1.90364e-09	6.53521e-08	0.475839	0.460117	0.505796	3220	0.789394	0.581877	52.4161	5341.83	8.58351
HRAS	5.99854	0.766348	1.99098e-09	6.82205e-08	0.209546	0.183416	0.259339	1418	0.298226	0.260998	79.0454	2018.09	7.6104
ITGA1	-5.99457	-0.287198	2.0403e-09	6.97773e-08	0.774494	0.794502	0.736368	5241	1.67785	0.985013	22.5506	11354	9.33741
NUDT3	-5.99251	-0.808139	2.06627e-09	7.05316e-08	0.191665	0.222623	0.132675	1297	0.276961	0.244483	80.8335	1874.2	7.53647
SERF2	5.98408	0.172855	2.17623e-09	7.41443e-08	0.840402	0.837314	0.846286	5687	2.00523	1.10035	15.9598	13569.4	9.51565
GJA1	-5.97787	-0.573241	2.26078e-09	7.68794e-08	0.301759	0.332132	0.243881	2042	0.492589	0.400512	69.8241	3333.35	8.11203
RCN1	-5.9577	-0.395714	2.55817e-09	8.68282e-08	0.476134	0.50721	0.416917	3222	0.783444	0.578546	52.3866	5301.56	8.57595
YWHAE	5.95322	0.33234	2.6291e-09	8.90677e-08	0.524161	0.511041	0.549163	3547	0.880306	0.631435	47.5839	5957.03	8.6925
RNF125	5.95161	0.806706	2.65523e-09	8.97836e-08	0.19536	0.167868	0.247746	1322	0.288797	0.253709	80.464	1954.29	7.57829
NEDD9	-5.94446	-0.411251	2.77366e-09	9.36123e-08	0.449535	0.479045	0.393302	3042	0.759301	0.564916	55.0465	5138.19	8.54465
RPL7A	5.93987	0.140127	2.85257e-09	9.60952e-08	0.898921	0.897927	0.900816	6083	2.49266	1.25066	10.1079	16867.8	9.73322
TAOK2	-5.93782	-0.919771	2.88845e-09	9.71221e-08	0.169795	0.200541	0.111207	1149	0.249019	0.222358	83.0205	1685.11	7.43018
FRY	-5.9337	-0.481448	2.96178e-09	9.94019e-08	0.335008	0.367283	0.273508	2267	0.52628	0.422833	66.4992	3561.33	8.17817
ATP5MC2	-5.92466	-0.35345	3.12946e-09	1.04834e-07	0.54352	0.571429	0.490339	3678	0.928927	0.656964	45.648	6286.05	8.74625
TMEM132A	-5.91575	-0.753603	3.30374e-09	1.10466e-07	0.200089	0.231411	0.140404	1354	0.298376	0.261114	79.9911	2019.11	7.61091
KDR	5.89283	0.478466	3.79646e-09	1.26706e-07	0.352741	0.326949	0.401889	2387	0.575756	0.454735	64.7259	3896.14	8.268
PRPSAP1	-5.88645	-0.753342	3.94569e-09	1.31443e-07	0.195655	0.226904	0.13611	1324	0.28092	0.247578	80.4345	1900.98	7.55065
SULF2	-5.88092	-0.623945	4.07991e-09	1.35663e-07	0.259347	0.290221	0.200515	1755	0.401751	0.337722	74.0653	2718.65	7.90826
HSPA12B	5.85898	0.515075	4.65711e-09	1.5457e-07	0.3322	0.309148	0.376127	2248	0.51465	0.415185	66.78	3482.64	8.15583
DDX3X	-5.85431	-0.372913	4.78984e-09	1.58682e-07	0.529629	0.559937	0.471876	3584	0.946235	0.665897	47.0371	6403.17	8.76471
EPN2	5.84365	0.520452	5.10706e-09	1.6888e-07	0.331314	0.308022	0.375698	2242	0.515194	0.415544	66.8686	3486.32	8.15689
SH2D3C	-5.83319	-0.472017	5.43784e-09	1.79489e-07	0.339294	0.372014	0.276943	2296	0.536773	0.429685	66.0706	3632.34	8.19791
HDAC7	-5.8257	-0.550389	5.68751e-09	1.87386e-07	0.28506	0.315908	0.226277	1929	0.431957	0.359042	71.494	2923.05	7.98073
LMCD1	5.82365	0.536371	5.75774e-09	1.89353e-07	0.323777	0.300811	0.36754	2191	0.51529	0.415607	67.6223	3486.96	8.15707
SNHG7	5.81813	0.376351	5.95088e-09	1.95348e-07	0.466824	0.451329	0.49635	3159	0.771998	0.572108	53.3176	5224.11	8.56123
RPL18	5.81202	0.13126	6.17226e-09	2.02246e-07	0.90099	0.899279	0.904251	6097	2.48946	1.24975	9.90099	16846.2	9.73194
PRDX2	-5.80779	-0.409271	6.33021e-09	2.07044e-07	0.419832	0.453132	0.356376	2841	0.661251	0.507571	58.0168	4474.69	8.40642
AP1S2	-5.80611	-0.440323	6.39414e-09	2.08755e-07	0.397517	0.427219	0.340919	2690	0.63134	0.489402	60.2483	4272.28	8.36014
DBP	-5.79815	-2.49965	6.70522e-09	2.18515e-07	0.0747746	0.104552	0.0180335	506	0.105942	0.100697	92.5225	716.906	6.57634
ASAP1	5.78776	0.588529	7.13314e-09	2.3204e-07	0.276341	0.25169	0.323315	1870	0.421721	0.351868	72.3659	2853.78	7.95675
CAVIN1	5.78442	0.135493	7.27631e-09	2.3627e-07	0.826363	0.830104	0.819236	5592	1.85461	1.04893	17.3637	12550.1	9.43756
SELENOW	5.78008	0.215227	7.4666e-09	2.42012e-07	0.751293	0.744479	0.764277	5084	1.57277	0.944981	24.8707	10642.9	9.27274
CAPN2	5.77481	0.399308	7.70387e-09	2.49253e-07	0.436678	0.419108	0.470159	2955	0.707045	0.534764	56.3322	4784.57	8.47336
PRRC2B	-5.76783	-0.822642	8.02978e-09	2.59332e-07	0.179104	0.209554	0.121082	1212	0.259867	0.231006	82.0896	1758.52	7.4728
SERPINH1	-5.76572	-0.460223	8.13084e-09	2.62125e-07	0.377272	0.408067	0.318592	2553	0.599677	0.469802	62.2728	4058.02	8.3087
ISCU	-5.75134	-0.478546	8.8541e-09	2.84931e-07	0.337668	0.369536	0.276943	2285	0.504937	0.408751	66.2332	3416.91	8.13678
PXN	-5.74521	-0.793923	9.18054e-09	2.94908e-07	0.19004	0.220144	0.132675	1286	0.278517	0.245701	80.996	1884.72	7.54207
DHRS3	5.73931	0.585719	9.50653e-09	3.04836e-07	0.287868	0.263858	0.33362	1948	0.440249	0.364816	71.2132	2979.16	7.99973
IL33	-5.73324	-1.89041	9.85289e-09	3.1538e-07	0.0899956	0.119423	0.0339201	609	0.134493	0.126186	91.0004	910.116	6.81467
RBM17	5.7205	0.402031	1.06212e-08	3.39369e-07	0.430028	0.412799	0.46286	2910	0.695674	0.52808	56.9972	4707.62	8.45715
PDE2A	5.7121	0.707813	1.11593e-08	3.5593e-07	0.222403	0.19671	0.271361	1505	0.333614	0.287892	77.7597	2257.56	7.72248
FRYL	-5.70568	-0.426751	1.1588e-08	3.68951e-07	0.383479	0.415502	0.322456	2595	0.623305	0.484464	61.6521	4217.9	8.34733
CCDC68	5.69599	1.20396	1.2266e-08	3.89848e-07	0.112901	0.0849482	0.166166	764	0.166123	0.153684	88.7099	1124.15	7.02567
SOX18	-5.69303	-0.315858	1.24802e-08	3.95955e-07	0.72159	0.747634	0.671962	4883	1.50343	0.917664	27.841	10173.7	9.22766
EIF2AK2	-5.6812	-0.468164	1.33753e-08	4.23606e-07	0.335304	0.366607	0.275655	2269	0.534715	0.428345	66.4696	3618.42	8.19407
HEBP2	5.67502	0.612529	1.38669e-08	4.38403e-07	0.254914	0.230509	0.301417	1725	0.375544	0.31885	74.5086	2541.31	7.84083
MAP1B	5.67337	1.13162	1.40017e-08	4.4189e-07	0.122063	0.0946372	0.174324	826	0.171738	0.158488	87.7937	1162.15	7.05889
RBMX	-5.65953	-0.461263	1.51788e-08	4.78198e-07	0.342249	0.373592	0.282525	2316	0.529217	0.424756	65.7751	3581.21	8.18373
AC245595.1	5.64727	1.07526	1.63015e-08	5.12669e-07	0.12827	0.100721	0.180764	868	0.190886	0.174697	87.173	1291.72	7.16451
PMP22	5.64136	0.57401	1.68708e-08	5.29649e-07	0.281957	0.25845	0.32675	1908	0.44527	0.368296	71.8043	3013.14	8.01107
OCIAD1	-5.63734	-0.410635	1.72693e-08	5.41216e-07	0.416876	0.449076	0.355517	2821	0.667852	0.511537	58.3124	4519.36	8.41635
PKD1L1	-5.63603	-1.21858	1.74011e-08	5.44398e-07	0.122211	0.151194	0.0669815	827	0.187011	0.171438	87.7789	1265.5	7.14401
LCN6	5.61161	3.54566	2.00448e-08	6.26018e-07	0.0366484	0.00833709	0.0905968	248	0.0552205	0.0537498	96.3352	373.677	5.92607
YPEL3	-5.60188	-0.565299	2.12044e-08	6.61086e-07	0.254618	0.284813	0.19708	1723	0.375881	0.319094	74.5382	2543.59	7.84172
SMDT1	-5.59138	-0.4184	2.25265e-08	7.0109e-07	0.37875	0.409193	0.320739	2563	0.581457	0.458347	62.125	3934.72	8.27785
MTPN	5.58842	0.454021	2.29147e-08	7.11938e-07	0.362494	0.342271	0.40103	2453	0.556141	0.442209	63.7506	3763.4	8.23335
NDUFA11	-5.584	-0.423861	2.35042e-08	7.28996e-07	0.387616	0.419108	0.327608	2623	0.5963	0.467689	61.2384	4035.16	8.30305
MX1	-5.57943	-0.624575	2.41303e-08	7.47125e-07	0.232895	0.262055	0.177329	1576	0.360015	0.307496	76.7105	2436.22	7.79861
DGKH	-5.57801	-0.595551	2.43282e-08	7.51958e-07	0.24516	0.274223	0.189781	1659	0.380302	0.322302	75.484	2573.5	7.85341
RHEB	5.56914	0.462217	2.56001e-08	7.89914e-07	0.36013	0.342046	0.39459	2437	0.544359	0.434609	63.987	3683.68	8.21194
NFKBIA	5.56858	0.310111	2.56829e-08	7.91114e-07	0.575292	0.565345	0.594246	3893	1.06199	0.72367	42.4708	7186.47	8.88009
RNF144B	-5.56302	-0.617254	2.65141e-08	8.1503e-07	0.24516	0.274223	0.189781	1659	0.372853	0.316891	75.484	2523.1	7.83364
CLIC4	5.56279	0.422056	2.655e-08	8.1503e-07	0.392345	0.37224	0.430657	2655	0.630947	0.489161	60.7655	4269.62	8.35951
IER2	5.56218	0.212613	2.66418e-08	8.16456e-07	0.831831	0.826724	0.841563	5629	2.25289	1.17954	16.8169	15245.3	9.63209
SLC27A3	-5.55762	-0.919027	2.73478e-08	8.36665e-07	0.158711	0.187472	0.103907	1074	0.234813	0.21092	84.1289	1588.98	7.37148
FTX	-5.54746	-1.19421	2.89855e-08	8.85263e-07	0.118812	0.147589	0.063976	804	0.178792	0.16449	88.1188	1209.88	7.09911
SNU13	5.54463	0.405953	2.9458e-08	8.98171e-07	0.423083	0.409869	0.448261	2863	0.674212	0.515343	57.6917	4562.4	8.42582
MYH7	-5.53723	-1.46879	3.07297e-08	9.35358e-07	0.103295	0.131816	0.048948	699	0.165793	0.153402	89.6705	1121.92	7.02369
RPS11	5.52368	0.122075	3.31975e-08	1.00877e-06	0.837003	0.838215	0.834693	5664	2.03518	1.11027	16.2997	13772.1	9.53047
SMTN	-5.51803	-0.480637	3.42814e-08	1.03995e-06	0.315354	0.345201	0.25848	2134	0.494321	0.401672	68.4646	3345.07	8.11554
LY6E	5.50503	0.270039	3.69096e-08	1.11779e-06	0.652135	0.642857	0.669815	4413	1.26418	0.817215	34.7865	8554.74	9.05436
XAF1	-5.50205	-0.377931	3.7539e-08	1.13494e-06	0.460913	0.488959	0.407471	3119	0.792522	0.583623	53.9087	5362.99	8.58746
LAMC1	-5.49977	-0.648998	3.80288e-08	1.14782e-06	0.221368	0.250113	0.166595	1498	0.333813	0.288042	77.8632	2258.91	7.72308
RSAD2	-5.49392	-0.766779	3.9312e-08	1.18456e-06	0.18472	0.213384	0.130099	1250	0.291506	0.255809	81.528	1972.62	7.58763
VDAC3	-5.49284	-0.540848	3.95519e-08	1.1898e-06	0.258904	0.288418	0.202662	1752	0.374265	0.317919	74.1096	2532.65	7.83742
SON	-5.49226	-0.296356	3.96812e-08	1.1917e-06	0.765627	0.793375	0.712752	5181	1.55272	0.937161	23.4373	10507.3	9.25992
HES4	5.44504	0.724383	5.1795e-08	1.5529e-06	0.213093	0.189049	0.258909	1442	0.336331	0.289928	78.6907	2275.95	7.73059
PCAT19	5.44335	0.278584	5.2287e-08	1.56504e-06	0.581794	0.570978	0.602404	3937	1.03533	0.71066	41.8206	7006.11	8.85468
MAP4	5.42665	0.459349	5.74225e-08	1.7159e-06	0.361312	0.341145	0.399742	2445	0.572464	0.452644	63.8688	3873.87	8.26227
SLK	5.41855	0.76751	6.00855e-08	1.7925e-06	0.200236	0.176431	0.245599	1355	0.298769	0.261417	79.9764	2021.77	7.61222
SRGAP2C	-5.41724	-0.899068	6.0525e-08	1.80262e-06	0.161519	0.189725	0.107772	1093	0.230102	0.207097	83.8481	1557.1	7.35122
RAB2A	5.41556	0.35571	6.10971e-08	1.81665e-06	0.458992	0.446372	0.48304	3106	0.741613	0.554812	54.1008	5018.5	8.52108
MKL2	-5.4152	-1.4732	6.12202e-08	1.81731e-06	0.102113	0.129788	0.0493774	691	0.145847	0.136144	89.7887	986.945	6.89563
MEOX1	5.41423	0.699486	6.15527e-08	1.82417e-06	0.21265	0.188598	0.25848	1439	0.316276	0.274807	78.735	2140.24	7.66914
HIC1	-5.41316	-1.38826	6.19209e-08	1.83187e-06	0.10699	0.134745	0.0541005	724	0.148761	0.138684	89.301	1006.66	6.91539
NME3	-5.41289	-0.483261	6.20162e-08	1.83187e-06	0.299985	0.328526	0.245599	2030	0.455616	0.375429	70.0015	3083.15	8.03403
MRPL14	-5.41052	-0.734064	6.28428e-08	1.85324e-06	0.192109	0.22037	0.138257	1300	0.26652	0.236273	80.7891	1803.54	7.49806
MGST2	-5.40559	-0.338313	6.45943e-08	1.90178e-06	0.539087	0.569401	0.481322	3648	0.910024	0.647116	46.0913	6158.13	8.72569
LHFPL6	-5.40442	-0.36029	6.50181e-08	1.91113e-06	0.466529	0.495043	0.412194	3157	0.769922	0.570935	53.3471	5210.06	8.55854
CD47	-5.40219	-0.627212	6.58329e-08	1.93192e-06	0.220925	0.249887	0.165736	1495	0.323055	0.279943	77.9075	2186.11	7.69034
ATRX	-5.40101	-0.364543	6.62671e-08	1.9415e-06	0.460618	0.490086	0.404465	3117	0.776653	0.574731	53.9382	5255.61	8.56724
LMO2	-5.39367	-0.534567	6.90337e-08	2.01926e-06	0.255357	0.284588	0.199657	1728	0.375574	0.318871	74.4643	2541.51	7.84091
PGRMC1	-5.3854	-0.413322	7.22849e-08	2.11093e-06	0.376977	0.406264	0.321168	2551	0.589241	0.463257	62.3023	3987.4	8.29114
PRMT1	-5.37635	-0.411414	7.60123e-08	2.21618e-06	0.37476	0.404687	0.317733	2536	0.579716	0.457245	62.524	3922.94	8.27485
MFGE8	-5.36197	-0.420784	8.2318e-08	2.39615e-06	0.368405	0.397026	0.313869	2493	0.598207	0.468883	63.1595	4048.07	8.30624
SFT2D1	-5.35747	-1.0244	8.43967e-08	2.45269e-06	0.136249	0.163813	0.0837269	922	0.192892	0.17638	86.3751	1305.3	7.17495
LRP10	-5.35473	-0.597598	8.56844e-08	2.48609e-06	0.239693	0.267463	0.186775	1622	0.354267	0.30326	76.0307	2397.33	7.78253
TMOD3	-5.35078	-0.368739	8.75755e-08	2.53687e-06	0.448648	0.478143	0.392443	3036	0.733224	0.549983	55.1352	4961.73	8.50971
PSMB1	-5.34484	-0.32125	9.04963e-08	2.61726e-06	0.570415	0.600045	0.513954	3860	0.971361	0.678724	42.9585	6573.2	8.79091
PTGDS	-5.34387	-0.869865	9.09851e-08	2.62718e-06	0.1528	0.180937	0.0991842	1034	0.234162	0.210392	84.72	1584.57	7.3687
CHD9	-5.34317	-0.431415	9.13343e-08	2.63303e-06	0.357766	0.386886	0.302276	2421	0.568975	0.450422	64.2234	3850.25	8.25615
GALNT18	-5.33633	-1.03656	9.48477e-08	2.72995e-06	0.135511	0.162911	0.0832976	917	0.197118	0.179917	86.4489	1333.89	7.19661
UBE2I	-5.3327	-0.417064	9.6763e-08	2.78062e-06	0.356731	0.38621	0.300558	2414	0.544083	0.43443	64.3269	3681.81	8.21143
ATP5PO	-5.32933	-0.399034	9.85735e-08	2.82813e-06	0.390867	0.42046	0.334478	2645	0.602306	0.471444	60.9133	4075.81	8.31307
LGALS3BP	-5.31312	-0.526071	1.07764e-07	3.0869e-06	0.272499	0.300361	0.219407	1844	0.43222	0.359226	72.7501	2924.83	7.98133
MYL12A	5.30933	0.0729446	1.10026e-07	3.14668e-06	0.89567	0.901082	0.885359	6061	2.28671	1.18989	10.433	15474.2	9.64699
NOVA2	-5.30663	-0.84588	1.11671e-07	3.18864e-06	0.160632	0.188148	0.108201	1087	0.231186	0.207978	83.9368	1564.43	7.35592
PPP2CB	5.29592	0.558636	1.18417e-07	3.37591e-06	0.26777	0.246057	0.309146	1812	0.390849	0.329915	73.223	2644.88	7.88076
DAB2	5.29516	0.438069	1.18914e-07	3.38473e-06	0.353185	0.332132	0.393302	2390	0.553262	0.440357	64.6815	3743.92	8.22816
SAMD9L	-5.29135	-0.730127	1.21415e-07	3.45046e-06	0.185311	0.212934	0.132675	1254	0.275754	0.243538	81.4689	1866.03	7.5321
CSRP3	-5.28649	-2.19184	1.24684e-07	3.53775e-06	0.0756613	0.102749	0.0240447	512	0.117811	0.111372	92.4339	797.226	6.68239
CYTOR	5.28412	0.961767	1.26309e-07	3.57822e-06	0.135954	0.110861	0.18377	920	0.192987	0.17646	86.4046	1305.94	7.17545
SENP7	-5.28031	-0.725802	1.28965e-07	3.64772e-06	0.184129	0.211582	0.131816	1246	0.271327	0.240061	81.5871	1836.07	7.51593
TCF25	-5.27805	-0.388209	1.30565e-07	3.68717e-06	0.384513	0.415277	0.325891	2602	0.606506	0.474061	61.5487	4104.22	8.32001
VAMP8	-5.27606	-0.558725	1.3199e-07	3.72159e-06	0.236146	0.264984	0.181194	1598	0.342276	0.294367	76.3854	2316.18	7.74811
TMC6	5.26987	1.22117	1.36519e-07	3.84325e-06	0.100783	0.0748085	0.150279	682	0.148062	0.138075	89.9217	1001.93	6.91068
PSME1	-5.26932	-0.308452	1.36933e-07	3.8489e-06	0.603665	0.630915	0.551739	4085	1.08179	0.733228	39.6335	7320.48	8.89857
PRKAA1	-5.25613	-0.688195	1.47121e-07	4.1288e-06	0.184129	0.212258	0.130528	1246	0.269317	0.238479	81.5871	1822.47	7.5085
EEF1A1	5.25455	0.0994432	1.48388e-07	4.15787e-06	0.961283	0.964173	0.955775	6505	3.31148	1.46128	3.87173	22408.8	10.0173
TAP2	-5.25367	-0.585142	1.49097e-07	4.17124e-06	0.230531	0.258224	0.177759	1560	0.349211	0.29952	76.9469	2363.11	7.76816
BAZ2B	-5.25188	-0.46256	1.50557e-07	4.20555e-06	0.284025	0.31388	0.227136	1922	0.441881	0.365949	71.5975	2990.21	8.00343
ATP5F1C	-5.24467	-0.381195	1.5656e-07	4.36644e-06	0.415546	0.446598	0.356376	2812	0.656162	0.504503	58.4454	4440.25	8.39869
TIMP2	-5.24194	-0.508415	1.58901e-07	4.42487e-06	0.281218	0.309599	0.227136	1903	0.427387	0.355845	71.8782	2892.13	7.97009
MYADM	5.23965	0.442516	1.60881e-07	4.47309e-06	0.352298	0.332582	0.389867	2384	0.56409	0.447304	64.7702	3817.19	8.24753
HSD17B11	-5.23852	-0.466624	1.61872e-07	4.49091e-06	0.308556	0.335962	0.256333	2088	0.471279	0.386132	69.1444	3189.14	8.06782
DYNLL1	5.23835	0.184983	1.62021e-07	4.49091e-06	0.74553	0.744705	0.747102	5045	1.56292	0.941146	25.447	10576.3	9.26646
TRIM56	-5.23127	-0.590997	1.68351e-07	4.65919e-06	0.238067	0.264984	0.186775	1611	0.369222	0.314243	76.1933	2498.53	7.82386
EBF1	-5.22676	-1.05992	1.72504e-07	4.76678e-06	0.129452	0.156377	0.0781451	876	0.187591	0.171927	87.0548	1269.43	7.14711
EVA1B	-5.2237	-0.41813	1.75385e-07	4.83896e-06	0.347865	0.376972	0.2924	2354	0.523521	0.421024	65.2135	3542.67	8.17292
ESYT2	5.20249	0.687359	1.96633e-07	5.41688e-06	0.206591	0.183416	0.250751	1398	0.313862	0.272971	79.3409	2123.9	7.66148
NDNF	-5.19488	-0.729159	2.04848e-07	5.63457e-06	0.181912	0.209103	0.130099	1231	0.271753	0.240396	81.8088	1838.95	7.51749
IMP3	-5.18934	-0.477988	2.11037e-07	5.79594e-06	0.292744	0.320865	0.239158	1981	0.438401	0.363532	70.7256	2966.66	7.99553
TMEM140	5.18765	1.25152	2.12967e-07	5.84004e-06	0.0941333	0.0684993	0.14298	637	0.137282	0.128641	90.5867	928.987	6.83517
CALD1	5.18627	0.191471	2.14545e-07	5.87436e-06	0.70164	0.702118	0.70073	4748	1.41954	0.883578	29.836	9606.04	9.17025
HLF	-5.1809	-2.22908	2.20815e-07	6.03684e-06	0.0730013	0.0995944	0.0223272	494	0.100549	0.0958087	92.6999	680.412	6.52417
ROBO4	-5.16363	-0.305083	2.42202e-07	6.61148e-06	0.599527	0.625507	0.550021	4057	1.0769	0.730875	40.0473	7287.37	8.89404
HLA-DPB1	-5.16254	-0.290513	2.43621e-07	6.64016e-06	0.691296	0.716539	0.643195	4678	1.37062	0.86315	30.8704	9274.96	9.13518
EIF3F	-5.16211	-0.374698	2.44176e-07	6.64521e-06	0.397222	0.425192	0.343924	2688	0.613461	0.478381	60.2778	4151.29	8.33142
CXorf36	-5.13705	-0.381896	2.79091e-07	7.58393e-06	0.403872	0.432177	0.349936	2733	0.652729	0.502428	59.6128	4417.02	8.39345
ZNF638	-5.12259	-0.623333	3.01362e-07	8.17678e-06	0.206	0.232988	0.154573	1394	0.309068	0.269315	79.4	2091.46	7.6461
KNOP1	5.11595	0.695215	3.12161e-07	8.45703e-06	0.206295	0.183416	0.249893	1396	0.311258	0.270987	79.3705	2106.28	7.65315
NID2	-5.11139	-0.793861	3.19789e-07	8.65065e-06	0.166987	0.19333	0.116788	1130	0.249428	0.222686	83.3013	1687.88	7.43182
PDK4	5.10622	0.901764	3.28676e-07	8.8777e-06	0.140387	0.115818	0.187205	950	0.207935	0.188912	85.9613	1407.09	7.24999
HTATIP2	-5.10396	-0.668544	3.32615e-07	8.97063e-06	0.198315	0.225101	0.147274	1342	0.278262	0.245501	80.1685	1883	7.54115
CEP85L	5.09496	0.768258	3.48807e-07	9.39325e-06	0.177627	0.153898	0.222842	1202	0.263693	0.234039	82.2373	1784.41	7.4874
PTTG1IP	5.05584	0.383292	4.28495e-07	1.1522e-05	0.414364	0.399054	0.443538	2804	0.668616	0.511995	58.5636	4524.53	8.41749
DGKZ	-5.05432	-0.630592	4.31919e-07	1.15967e-05	0.189892	0.21699	0.138257	1285	0.279879	0.246766	81.0108	1893.94	7.54694
OPTN	5.05271	0.545172	4.35595e-07	1.1678e-05	0.26378	0.242677	0.303993	1785	0.396244	0.333786	73.622	2681.38	7.89446
MXD4	5.04002	0.367722	4.65481e-07	1.24606e-05	0.422492	0.408067	0.449979	2859	0.683819	0.521064	57.7508	4627.4	8.43997
PPP1R10	-5.03242	-0.358857	4.84332e-07	1.2946e-05	0.438895	0.464849	0.389438	2970	0.73507	0.551048	56.1105	4974.22	8.51223
RPL29	5.02792	0.111723	4.95831e-07	1.32337e-05	0.901877	0.901983	0.901675	6103	2.5082	1.2551	9.81232	16973	9.73944
NR3C1	5.02136	0.400978	5.13076e-07	1.36737e-05	0.391902	0.376746	0.420781	2652	0.630377	0.488811	60.8098	4265.76	8.35861
PFDN2	-5.0193	-0.406632	5.18598e-07	1.38004e-05	0.34018	0.367733	0.287677	2302	0.500903	0.406067	65.982	3389.61	8.12876
KIF17	-5.01838	-1.4427	5.21096e-07	1.38464e-05	0.09236	0.118297	0.0429369	625	0.126977	0.119539	90.764	859.251	6.75722
PSMD7	5.01747	0.48869	5.2357e-07	1.38916e-05	0.304123	0.285264	0.34006	2058	0.450019	0.371577	69.5877	3045.28	8.02168
REV3L	-5.01443	-1.12698	5.31912e-07	1.40921e-05	0.12029	0.145786	0.0717046	814	0.171311	0.158124	87.971	1159.26	7.0564
CTNNA1	5.01389	0.336098	5.33418e-07	1.41112e-05	0.462687	0.45178	0.483469	3131	0.76305	0.567045	53.7313	5163.56	8.54957
ARHGEF7	-4.98716	-0.584088	6.12732e-07	1.61857e-05	0.21797	0.244254	0.167883	1475	0.329021	0.284442	78.203	2226.48	7.70863
PPP2R5A	-4.98613	-0.684826	6.16021e-07	1.62487e-05	0.189892	0.215638	0.140833	1285	0.270834	0.239673	81.0108	1832.73	7.51411
DUT	-4.98412	-0.392568	6.2246e-07	1.63945e-05	0.345057	0.373817	0.290253	2335	0.52867	0.424398	65.4943	3577.51	8.1827
PARVB	4.98103	0.722411	6.32465e-07	1.66336e-05	0.179252	0.156151	0.223272	1213	0.259213	0.230487	82.0748	1754.09	7.47028
AC007952.4	-4.97929	-0.672968	6.38183e-07	1.67402e-05	0.200828	0.226453	0.151997	1359	0.296091	0.259353	79.9172	2003.65	7.60322
NPC2	-4.97923	-0.458568	6.38378e-07	1.67402e-05	0.273533	0.301487	0.220266	1851	0.407322	0.341689	72.6467	2756.35	7.92203
TNFSF12	-4.9722	-0.437256	6.61963e-07	1.73334e-05	0.296143	0.32447	0.242164	2004	0.430165	0.35779	70.3857	2910.93	7.97657
CDC42EP4	-4.97032	-0.589906	6.68434e-07	1.74774e-05	0.230826	0.256422	0.182052	1562	0.337976	0.291158	76.9174	2287.09	7.73547
USP22	-4.96821	-0.746325	6.75743e-07	1.76429e-05	0.170238	0.196485	0.120223	1152	0.247314	0.220992	82.9762	1673.57	7.42331
LCORL	-4.96121	-1.46218	7.00561e-07	1.82643e-05	0.0987143	0.12393	0.0506655	668	0.140902	0.13182	90.1286	953.487	6.86117
CBX5	-4.94858	-0.715319	7.47585e-07	1.94621e-05	0.165657	0.191753	0.11593	1121	0.23759	0.213166	83.4343	1607.77	7.38323
PLXND1	-4.94467	-0.365763	7.62719e-07	1.98274e-05	0.380523	0.408067	0.328038	2575	0.612107	0.477542	61.9477	4142.13	8.32921
ANGPTL2	-4.93753	-1.49292	7.91163e-07	2.05371e-05	0.09236	0.117621	0.044225	625	0.133748	0.125529	90.764	905.074	6.80912
DDX60	-4.93706	-0.986514	7.93078e-07	2.05572e-05	0.126053	0.151645	0.0772864	853	0.185756	0.17038	87.3947	1257.01	7.13729
MTCH1	4.93657	0.420094	7.95104e-07	2.058e-05	0.354071	0.337765	0.385144	2396	0.536486	0.429498	64.5929	3630.4	8.19737
TYMP	4.92846	0.431592	8.28811e-07	2.14217e-05	0.347274	0.329653	0.38085	2350	0.559084	0.444098	65.2726	3783.32	8.23862
OAZ2	-4.91752	-0.759882	8.76466e-07	2.26209e-05	0.160928	0.187021	0.111207	1089	0.227678	0.205124	83.9072	1540.7	7.34064
SMIM14	-4.91614	-0.830013	8.82672e-07	2.27484e-05	0.147185	0.172826	0.0983255	996	0.207395	0.188465	85.2815	1403.44	7.2474
FLNA	4.906	0.765872	9.29543e-07	2.39221e-05	0.175706	0.153222	0.218549	1189	0.263703	0.234046	82.4294	1784.48	7.48744
EIF4EBP2	-4.89894	-0.566791	9.63534e-07	2.47614e-05	0.228018	0.253493	0.179476	1543	0.330372	0.285458	77.1982	2235.62	7.71272
GBP1	-4.89729	-0.466024	9.71691e-07	2.49354e-05	0.265406	0.292023	0.214684	1796	0.414354	0.346673	73.4594	2803.93	7.93914
NUMA1	-4.89646	-0.605607	9.75778e-07	2.50046e-05	0.197872	0.223975	0.148132	1339	0.29525	0.258704	80.2128	1997.96	7.60038
NIPSNAP2	-4.89152	-0.715735	1.00062e-06	2.56047e-05	0.167282	0.193556	0.117218	1132	0.23788	0.2134	83.2718	1609.73	7.38444
RHOB	-4.88918	-0.288603	1.01257e-06	2.58738e-05	0.603665	0.626408	0.560326	4085	1.16309	0.77154	39.6335	7870.66	8.97102
IDH2	-4.88688	-1.0886	1.02446e-06	2.61112e-05	0.116447	0.141731	0.0682696	788	0.167539	0.154898	88.3553	1133.74	7.03416
ATRAID	-4.88682	-0.424021	1.02477e-06	2.61112e-05	0.328654	0.35489	0.27866	2224	0.492835	0.400677	67.1346	3335.01	8.11253
ITM2B	-4.88549	-0.166741	1.03174e-06	2.62517e-05	0.944436	0.952005	0.930013	6391	2.50197	1.25333	5.55638	16930.8	9.73695
DNAJA1	4.88334	0.221421	1.04301e-06	2.65011e-05	0.665435	0.662911	0.670245	4503	1.32324	0.842961	33.4565	8954.34	9.10001
TEX264	-4.88218	-0.884834	1.0492e-06	2.66207e-05	0.141274	0.166516	0.093173	956	0.195594	0.178643	85.8726	1323.58	7.18885
FXYD6	-4.8787	-0.365269	1.0679e-06	2.7057e-05	0.383479	0.409193	0.334478	2595	0.600109	0.470072	61.6521	4060.94	8.30941
TNS2	-4.87419	-0.36425	1.09256e-06	2.76178e-05	0.387321	0.414151	0.336196	2621	0.620022	0.482439	61.2679	4195.69	8.34205
FSCN1	-4.87409	-0.601906	1.0931e-06	2.76178e-05	0.21398	0.239748	0.164878	1448	0.322717	0.279688	78.602	2183.82	7.68929
CD55	4.8707	0.780599	1.11204e-06	2.80568e-05	0.165066	0.142406	0.208244	1117	0.242045	0.216759	83.4934	1637.92	7.40179
C2CD2	-4.86861	-2.01424	1.12386e-06	2.83153e-05	0.0744791	0.0993691	0.0270502	504	0.103814	0.0987715	92.5521	702.51	6.55608
TBCA	-4.85542	-0.354428	1.20131e-06	3.02243e-05	0.399291	0.426994	0.346501	2702	0.624734	0.485344	60.0709	4227.57	8.34962
CA8	-4.84955	-0.43925	1.23744e-06	3.10898e-05	0.278853	0.305768	0.227565	1887	0.426336	0.355109	72.1147	2885.01	7.96763
PHF11	-4.8448	-0.904422	1.2674e-06	3.17981e-05	0.129895	0.15525	0.0815801	879	0.183881	0.168798	87.0105	1244.32	7.12715
EIF1AY	-4.84267	-0.777407	1.28105e-06	3.20959e-05	0.15679	0.182064	0.10863	1061	0.218649	0.197743	84.321	1479.6	7.3002
LGALS3	4.84189	0.0841709	1.28613e-06	3.21783e-05	0.954189	0.955836	0.951052	6457	2.99461	1.38495	4.58106	20264.6	9.91668
BNIP3	-4.83526	-1.76518	1.32969e-06	3.31955e-05	0.0802424	0.105002	0.0330614	543	0.110394	0.104715	91.9758	747.039	6.61746
ZCCHC24	-4.83515	-0.921684	1.33048e-06	3.31955e-05	0.134328	0.159531	0.0863031	909	0.18917	0.173256	86.5672	1280.12	7.15549
TXNL1	-4.8241	-0.484025	1.40638e-06	3.50406e-05	0.256391	0.282785	0.206097	1735	0.375893	0.319103	74.3609	2543.67	7.84176
RPS9	4.8198	0.143196	1.43705e-06	3.57553e-05	0.880006	0.876521	0.886647	5955	2.37702	1.21699	11.9994	16085.3	9.68572
NDUFA13	-4.81915	-0.428295	1.44173e-06	3.58221e-05	0.316979	0.342271	0.268785	2145	0.473764	0.38782	68.3021	3205.96	8.07308
ARHGDIB	-4.8161	-0.312499	1.46389e-06	3.63226e-05	0.460618	0.488058	0.40833	3117	0.751425	0.56043	53.9382	5084.89	8.53423
PICALM	4.81507	0.486287	1.4715e-06	3.64611e-05	0.292449	0.273321	0.328897	1979	0.451342	0.372488	70.7551	3054.23	8.02461
ASAH1	-4.80813	-0.44709	1.52346e-06	3.76968e-05	0.279149	0.305318	0.229283	1889	0.418159	0.349359	72.0851	2829.68	7.94827
HDLBP	4.79943	0.610604	1.59118e-06	3.929e-05	0.215901	0.194682	0.256333	1461	0.313717	0.27286	78.4099	2122.92	7.66102
NBL1	4.7993	0.455134	1.59222e-06	3.929e-05	0.311216	0.293826	0.344354	2106	0.470942	0.385903	68.8784	3186.86	8.06711
RPLP1	4.79599	0.0777488	1.61872e-06	3.9845e-05	0.958918	0.962145	0.952769	6489	3.20431	1.43611	4.10817	21683.6	9.98435
POLR2G	-4.79594	-0.680591	1.61914e-06	3.9845e-05	0.176297	0.201442	0.128381	1193	0.245622	0.219635	82.3703	1662.12	7.41645
HNRNPF	-4.78437	-0.335611	1.71526e-06	4.21528e-05	0.413773	0.441415	0.361099	2800	0.655261	0.503959	58.6227	4434.15	8.39732
PDLIM5	4.77872	0.479078	1.76418e-06	4.32957e-05	0.286685	0.266787	0.324603	1940	0.443519	0.367084	71.3315	3001.29	8.00713
STX2	4.76876	0.876669	1.85367e-06	4.543e-05	0.129156	0.105904	0.173465	874	0.181434	0.166729	87.0844	1227.77	7.11377
RAB5C	4.76245	0.355662	1.91257e-06	4.68098e-05	0.378306	0.363227	0.407042	2560	0.576779	0.455384	62.1694	3903.06	8.26977
RPL36A	-4.75901	-0.341785	1.94549e-06	4.75509e-05	0.405645	0.432177	0.355088	2745	0.633113	0.490488	59.4355	4284.28	8.36294
RALB	-4.75776	-0.462176	1.95752e-06	4.778e-05	0.272794	0.298333	0.224131	1846	0.403424	0.338915	72.7206	2729.97	7.91241
SERTAD1	4.75349	0.371064	1.99934e-06	4.87345e-05	0.392641	0.379	0.418635	2657	0.628119	0.487425	60.7359	4250.48	8.35502
CDC42	4.75222	0.188618	2.01194e-06	4.89755e-05	0.717305	0.711807	0.72778	4854	1.41686	0.882471	28.2695	9587.91	9.16836
HSPA8	4.74348	0.14438	2.10073e-06	5.10675e-05	0.754101	0.756196	0.750107	5103	1.57787	0.946962	24.5899	10677.4	9.27598
GPRC5B	-4.73954	-0.328334	2.14201e-06	5.20009e-05	0.429585	0.458089	0.375268	2907	0.707352	0.534944	57.0415	4786.65	8.47379
RPS8	4.73761	0.131473	2.16253e-06	5.24281e-05	0.925964	0.924065	0.929584	6266	2.82836	1.34244	7.40358	19139.5	9.85956
NPTN	-4.73446	-0.653865	2.19638e-06	5.31773e-05	0.186346	0.211356	0.138686	1261	0.277643	0.245017	81.3654	1878.81	7.53893
TAP1	-4.72908	-0.53849	2.25542e-06	5.45332e-05	0.221664	0.246958	0.173465	1500	0.340135	0.29277	77.8336	2301.69	7.74183
CCND1	-4.72599	-0.479676	2.29e-06	5.52951e-05	0.279297	0.30329	0.233577	1890	0.439679	0.36442	72.0703	2975.31	7.99844
CLTB	4.72099	0.306947	2.34699e-06	5.65504e-05	0.455002	0.442091	0.479605	3079	0.730133	0.548198	54.4998	4940.81	8.50549
CD63	4.72088	0.0743697	2.34828e-06	5.65504e-05	0.882518	0.887111	0.873766	5972	2.10973	1.13454	11.7482	14276.5	9.56644
CDC42BPB	4.71324	0.648352	2.43813e-06	5.86357e-05	0.192848	0.171023	0.234435	1305	0.284728	0.250547	80.7152	1926.76	7.56411
NDUFB2	4.71216	0.264877	2.45109e-06	5.88688e-05	0.517807	0.511942	0.528982	3504	0.868956	0.62538	48.2193	5880.23	8.67952
DHRS7	-4.70225	-0.361015	2.57304e-06	6.17153e-05	0.358209	0.38621	0.304852	2424	0.560481	0.444994	64.1791	3792.78	8.24112
SLC50A1	-4.69728	-1.2422	2.63652e-06	6.31536e-05	0.10167	0.125732	0.0558179	688	0.142009	0.132789	89.833	960.977	6.86899
C1orf123	-4.69189	-0.527437	2.70687e-06	6.47524e-05	0.224619	0.249437	0.177329	1520	0.320127	0.277728	77.5381	2166.3	7.68124
IL6ST	-4.6877	-0.330119	2.76297e-06	6.60067e-05	0.431358	0.457413	0.381709	2919	0.706325	0.534342	56.8642	4779.7	8.47234
SMAD5	-4.68045	-0.469997	2.8624e-06	6.82914e-05	0.256244	0.281658	0.207815	1734	0.385363	0.325962	74.3756	2607.75	7.86663
IGF2-1	4.67448	0.373899	2.94706e-06	7.02181e-05	0.396187	0.382154	0.422928	2681	0.661547	0.507749	60.3813	4476.69	8.40686
FUS	4.66936	0.241897	3.02138e-06	7.18171e-05	0.565391	0.561289	0.573207	3826	1.00419	0.695242	43.4609	6795.39	8.82415
TRIM22	-4.66931	-0.883631	3.02216e-06	7.18171e-05	0.134624	0.158855	0.08845	911	0.192425	0.175989	86.5376	1302.14	7.17253
LAMA4	-4.66593	-0.358435	3.07225e-06	7.28942e-05	0.362347	0.388238	0.31301	2452	0.578289	0.456341	63.7653	3913.28	8.27239
BLVRB	-4.66571	-0.815135	3.07558e-06	7.28942e-05	0.141569	0.166066	0.0948905	958	0.198942	0.181439	85.8431	1346.24	7.20581
CYSTM1	4.6564	0.560739	3.21785e-06	7.61657e-05	0.223733	0.202794	0.263632	1514	0.327824	0.283542	77.6267	2218.39	7.70499
ZNRF1	4.65351	0.834116	3.26327e-06	7.71393e-05	0.14216	0.120099	0.184199	962	0.202453	0.184363	85.784	1370	7.22329
NFAT5	-4.65255	-0.629594	3.27855e-06	7.73987e-05	0.191222	0.215412	0.145127	1294	0.282588	0.24888	80.8778	1912.27	7.55657
PRDX3	-4.65125	-0.581657	3.29923e-06	7.77849e-05	0.19802	0.223299	0.14985	1340	0.283226	0.249378	80.198	1916.59	7.55883
SCAND1	-4.64962	-0.40476	3.32553e-06	7.83022e-05	0.307226	0.332808	0.25848	2079	0.450183	0.37169	69.2774	3046.39	8.02204
KMT2A	-4.64519	-0.416249	3.39764e-06	7.98957e-05	0.29038	0.315908	0.241735	1965	0.44576	0.368635	70.962	3016.45	8.01217
HEBP1	-4.64139	-0.557016	3.46071e-06	8.12724e-05	0.195508	0.221046	0.146844	1323	0.275784	0.243561	80.4492	1866.23	7.53221
ERG	-4.64023	-0.394071	3.48029e-06	8.16257e-05	0.299394	0.325597	0.249463	2026	0.451633	0.372689	70.0606	3056.2	8.02525
TMEM245	-4.6393	-0.656451	3.49587e-06	8.17883e-05	0.191074	0.214511	0.146415	1293	0.285886	0.251448	80.8926	1934.59	7.56817
RPL19	4.63928	0.0750535	3.49632e-06	8.17883e-05	0.918132	0.92091	0.912838	6213	2.70091	1.30858	8.18679	18277.1	9.81346
AHNAK	4.63896	0.1544	3.50175e-06	8.1809e-05	0.771538	0.771744	0.771146	5221	1.62059	0.9634	22.8462	10966.6	9.3027
PAK2	4.6328	0.367546	3.60754e-06	8.41712e-05	0.378898	0.364353	0.406612	2564	0.597867	0.468669	62.1102	4045.76	8.30567
HADHB	-4.62484	-0.520995	3.74882e-06	8.73544e-05	0.225358	0.250113	0.178188	1525	0.329524	0.284821	77.4642	2229.89	7.71016
TRIOBP	4.61635	0.420448	3.90549e-06	9.08873e-05	0.323777	0.306444	0.356805	2191	0.496943	0.403425	67.6223	3362.81	8.12083
EML1	4.61471	0.79977	3.9364e-06	9.14883e-05	0.155756	0.13452	0.196222	1054	0.22835	0.205672	84.4244	1545.24	7.34358
C8orf33	4.61438	0.510614	3.94261e-06	9.15144e-05	0.246638	0.227355	0.283383	1669	0.367874	0.313258	75.3362	2489.4	7.8202
RPS19BP1	-4.61263	-0.391502	3.97606e-06	9.21719e-05	0.313433	0.338891	0.264921	2121	0.454503	0.374664	68.6567	3075.62	8.03159
PPP1R15A	4.60349	0.312718	4.15474e-06	9.61899e-05	0.444362	0.434655	0.46286	3007	0.748883	0.558977	55.5638	5067.69	8.53084
SEPT7	4.6018	0.204265	4.18846e-06	9.67247e-05	0.647998	0.643308	0.656934	4385	1.19634	0.786791	35.2002	8095.62	8.9992
TRMT112	-4.6018	-0.335117	4.18859e-06	9.67247e-05	0.402542	0.429022	0.352082	2724	0.624268	0.485057	59.7458	4224.42	8.34887
SRSF2	4.60126	0.326059	4.1994e-06	9.68501e-05	0.432836	0.420234	0.456848	2929	0.705879	0.534081	56.7164	4776.68	8.47171
FAM114A1	4.60092	1.14455	4.20627e-06	9.68844e-05	0.0925078	0.0698513	0.135681	626	0.130423	0.122592	90.7492	882.571	6.78397
MPC1	-4.59547	-0.674182	4.31784e-06	9.93268e-05	0.167578	0.191753	0.121511	1134	0.236147	0.211999	83.2422	1598.01	7.37714
UQCR11	-4.59213	-0.297876	4.38754e-06	0.000100801	0.49239	0.517801	0.443967	3332	0.802782	0.589331	50.761	5432.42	8.60032
ADAR	-4.59034	-0.413264	4.42529e-06	0.000101539	0.285503	0.3105	0.23787	1932	0.43887	0.363858	71.4497	2969.83	7.9966
EGR1	-4.58084	-0.292234	4.63121e-06	0.000106128	0.576179	0.595539	0.539287	3899	1.17532	0.777174	42.3821	7953.36	8.98147
PLCB4	-4.57983	-0.950847	4.65345e-06	0.000106502	0.1296	0.152997	0.085015	877	0.188369	0.172582	87.04	1274.69	7.15124
RPS18	4.57809	0.0988656	4.69251e-06	0.00010726	0.945175	0.945696	0.944182	6396	3.14492	1.42188	5.48249	21281.7	9.96565
NCOA7	4.57209	0.531814	4.8289e-06	0.000110237	0.248116	0.229383	0.283813	1679	0.376841	0.319792	75.1884	2550.08	7.84427
UQCR10	-4.56386	-0.341092	5.02227e-06	0.000114417	0.387025	0.413475	0.336625	2619	0.601374	0.470862	61.2975	4069.5	8.31152
CASP1	-4.5636	-1.40485	5.02839e-06	0.000114417	0.0857101	0.109283	0.04079	580	0.11715	0.11078	91.429	792.752	6.67677
CXCL2	-4.56349	-0.315166	5.03105e-06	0.000114417	0.587262	0.607256	0.549163	3974	1.42393	0.885388	41.2738	9635.7	9.17333
CAP1	4.5589	0.336007	5.14227e-06	0.000116798	0.417763	0.405363	0.441391	2827	0.672966	0.514598	58.2237	4553.96	8.42397
LTBP1	-4.55779	-0.708031	5.16944e-06	0.000117267	0.158859	0.183191	0.112495	1075	0.239865	0.215003	84.1141	1623.17	7.39275
RPL5	4.55304	0.110562	5.28753e-06	0.000119795	0.857101	0.856918	0.85745	5800	2.19211	1.16068	14.2899	14834	9.60475
FBXW5	-4.55193	-0.528965	5.3156e-06	0.00012028	0.21265	0.237494	0.165307	1439	0.305827	0.266837	78.735	2069.53	7.63556
RPS12	4.54156	0.099574	5.58402e-06	0.000126177	0.929215	0.929698	0.928295	6288	2.91663	1.36523	7.07847	19736.9	9.89029
STAT3	4.54132	0.315699	5.59027e-06	0.000126177	0.449239	0.437359	0.471876	3040	0.736494	0.551868	55.0761	4983.85	8.51416
ANAPC16	-4.54006	-0.372418	5.62371e-06	0.000126773	0.323334	0.349482	0.273508	2188	0.487381	0.397017	67.6666	3298.11	8.10141
NLRP1	-4.53492	-0.689947	5.76244e-06	0.000129738	0.16743	0.190852	0.122799	1133	0.246794	0.220575	83.257	1670.05	7.42121
SH3BP5	-4.52693	-0.55575	5.98475e-06	0.000134415	0.212354	0.235692	0.167883	1437	0.309089	0.269332	78.7646	2091.61	7.64617
C8orf59	-4.52691	-0.358547	5.98512e-06	0.000134415	0.343284	0.369536	0.293259	2323	0.515313	0.415622	65.6716	3487.12	8.15712
ATP5PF	-4.52449	-0.23102	6.05409e-06	0.000135794	0.781587	0.800135	0.746243	5289	1.6636	0.979677	21.8413	11257.5	9.32888
CBX7	-4.51468	-1.32035	6.3414e-06	0.000142061	0.0904389	0.11379	0.0459425	612	0.123746	0.116667	90.9561	837.387	6.73148
KRAS	4.51239	0.496036	6.41013e-06	0.000143423	0.264962	0.246507	0.300129	1793	0.399249	0.335936	73.5038	2701.72	7.90201
PPARG	-4.51	-0.446073	6.48279e-06	0.000144868	0.261563	0.286616	0.213826	1770	0.38326	0.324443	73.8437	2593.52	7.86116
MTDH	4.50965	0.305389	6.4936e-06	0.00014493	0.462834	0.451104	0.485187	3132	0.767689	0.569673	53.7166	5194.95	8.55563
NDUFB3	-4.49849	-0.438761	6.84389e-06	0.000152558	0.270726	0.295629	0.223272	1832	0.397822	0.334915	72.9274	2692.06	7.89843
SUN1	-4.49666	-0.351955	6.90294e-06	0.000153684	0.379193	0.40311	0.33362	2566	0.611434	0.477124	62.0807	4137.57	8.32811
BMPR2	4.49468	0.383735	6.96762e-06	0.000154933	0.359243	0.343173	0.389867	2431	0.57965	0.457204	64.0757	3922.49	8.27474
TST	-4.49414	-1.54638	6.98522e-06	0.000155132	0.0777302	0.100946	0.0334908	526	0.108766	0.103248	92.227	736.018	6.60261
TTC3	-4.48838	-0.493975	7.17683e-06	0.000159191	0.232747	0.256422	0.187634	1575	0.346246	0.29732	76.7253	2343.04	7.75963
JAG2	4.48697	0.458527	7.22441e-06	0.000160049	0.287424	0.26904	0.322456	1945	0.457548	0.376756	71.2576	3096.23	8.03826
ZNF706	-4.48594	-0.363811	7.25934e-06	0.000160625	0.353037	0.37945	0.302705	2389	0.539845	0.431682	64.6963	3653.13	8.20361
H6PD	-4.48095	-1.30052	7.43117e-06	0.000164225	0.0899956	0.113114	0.0459425	609	0.128692	0.12106	91.0004	870.861	6.77063
ATP5MPL	-4.47964	-0.307727	7.47692e-06	0.000165033	0.439338	0.466877	0.386861	2973	0.69805	0.529481	56.0662	4723.71	8.46056
PNRC1	4.4786	0.231553	7.51347e-06	0.000165637	0.576179	0.568725	0.590382	3899	1.01852	0.702364	42.3821	6892.32	8.83831
CHCHD2	4.47319	0.158795	7.70615e-06	0.000169677	0.694547	0.694457	0.694719	4700	1.322	0.84243	30.5453	8945.99	9.09907
SPATS2	-4.47188	-0.812644	7.75351e-06	0.000170511	0.138318	0.161559	0.0940318	936	0.192509	0.17606	86.1682	1302.71	7.17297
EDF1	4.47145	0.185803	7.7692e-06	0.000170647	0.628343	0.625732	0.633319	4252	1.12442	0.753501	37.1657	7608.98	8.93722
ERP29	-4.46857	-0.380912	7.87433e-06	0.000172746	0.300429	0.325597	0.252469	2033	0.444525	0.367781	69.9571	3008.1	8.0094
BHLHE40	-4.46209	-0.546072	8.11644e-06	0.00017784	0.216492	0.240198	0.171318	1465	0.321454	0.278733	78.3508	2175.28	7.68537
IRF1	4.45977	0.262674	8.20473e-06	0.000179556	0.526082	0.517125	0.543152	3560	0.962578	0.674259	47.3918	6513.76	8.78183
PGLS	-4.45735	-0.604662	8.29773e-06	0.00018137	0.183981	0.207526	0.139116	1245	0.255612	0.227623	81.6019	1729.73	7.4563
BTG1	4.45352	0.166614	8.4475e-06	0.00018423	0.739323	0.737044	0.743667	5003	1.55785	0.939168	26.0677	10542	9.26322
MPRIP	-4.45348	-0.442916	8.44905e-06	0.00018423	0.259495	0.283686	0.213396	1756	0.381429	0.323118	74.0505	2581.13	7.85637
WBP2	-4.45029	-0.576396	8.5755e-06	0.000186677	0.191961	0.215187	0.147703	1299	0.275984	0.243717	80.8039	1867.58	7.53293
MGAT1	4.45012	0.248107	8.58204e-06	0.000186677	0.538791	0.531996	0.551739	3646	0.929402	0.65721	46.1209	6289.26	8.74676
SNN	-4.44423	-1.23111	8.82068e-06	0.000191637	0.0908822	0.114015	0.0468012	615	0.121363	0.114545	90.9118	821.265	6.71206
MXRA7	4.44204	0.400429	8.91111e-06	0.000193368	0.337077	0.321316	0.36711	2281	0.515345	0.415643	66.2923	3487.34	8.15718
EIF3J	4.43696	0.439739	9.12374e-06	0.000197743	0.306192	0.290446	0.336196	2072	0.476662	0.389784	69.3808	3225.57	8.07918
HLA-DMB	-4.42319	-0.835223	9.7254e-06	0.00021053	0.138614	0.161559	0.0948905	938	0.200419	0.18267	86.1386	1356.23	7.2132
RACK1	4.42278	0.106378	9.744e-06	0.000210679	0.854145	0.85489	0.852726	5780	2.09689	1.1304	14.5855	14189.7	9.56034
SEMA4C	-4.42123	-0.720105	9.81396e-06	0.000211937	0.149845	0.172826	0.106054	1014	0.222877	0.201206	85.0155	1508.21	7.31934
RALBP1	4.41163	0.442428	1.02594e-05	0.000221292	0.28639	0.268364	0.320739	1938	0.427487	0.355915	71.361	2892.8	7.97033
LAMP1	-4.41131	-0.311172	1.02747e-05	0.000221354	0.426186	0.45178	0.377415	2884	0.683873	0.521097	57.3814	4627.77	8.44005
RPL27A	-4.39449	-0.181184	1.11031e-05	0.000238916	0.885178	0.895674	0.865178	5990	2.44015	1.23552	11.4822	16512.5	9.71194
PRKAR2B	-4.39261	-0.468209	1.11999e-05	0.000240711	0.226097	0.250113	0.180335	1530	0.32364	0.280386	77.3903	2190.07	7.69215
GUCY1A2	-4.39133	-0.460356	1.12659e-05	0.00024184	0.250185	0.273997	0.204809	1693	0.374578	0.318147	74.9815	2534.77	7.83825
MYCBP2	-4.38788	-0.444007	1.14461e-05	0.000245416	0.242944	0.266787	0.19751	1644	0.370784	0.315383	75.7056	2509.09	7.82808
CLEC14A	-4.38662	-0.196437	1.15124e-05	0.000246544	0.910743	0.922938	0.887505	6163	2.28877	1.19051	8.92567	15488.1	9.64789
KAT2B	-4.38038	-1.50314	1.18472e-05	0.000253411	0.0814246	0.103876	0.0386432	551	0.112463	0.106577	91.8575	761.039	6.636
SMAD1	-4.37402	-0.486934	1.21978e-05	0.0002606	0.220482	0.243804	0.176041	1492	0.326599	0.282619	77.9518	2210.1	7.70124
NDUFB1	-4.37351	-0.31668	1.22263e-05	0.000260901	0.405349	0.432402	0.3538	2743	0.631142	0.489281	59.4651	4270.94	8.35982
TSPAN14	4.37003	0.334787	1.2423e-05	0.000264785	0.408453	0.393871	0.436239	2764	0.663743	0.50907	59.1547	4491.55	8.41018
KLF6	4.36697	0.164483	1.25982e-05	0.0002682	0.726023	0.725777	0.726492	4913	1.47179	0.904944	27.3977	9959.62	9.2064
FAM213A	-4.36081	-0.326957	1.29579e-05	0.000275532	0.392641	0.41708	0.346071	2657	0.623843	0.484795	60.7359	4221.54	8.34819
NFATC2	-4.34967	-2.40597	1.36343e-05	0.000289573	0.058076	0.0804416	0.0154573	393	0.0797388	0.0767191	94.1924	539.592	6.29267
FEZ2	4.34781	0.393001	1.37504e-05	0.000291694	0.330575	0.315683	0.358952	2237	0.504197	0.408259	66.9425	3411.9	8.13532
RHOJ	-4.3472	-1.22005	1.37887e-05	0.000292161	0.09369	0.116043	0.0510949	634	0.131617	0.123647	90.631	890.651	6.79307
C2orf40	-4.33967	-0.690021	1.42698e-05	0.000301999	0.159007	0.181613	0.11593	1076	0.232013	0.208649	84.0993	1570.03	7.35949
ECI2	-4.3394	-0.601279	1.42872e-05	0.000302013	0.179991	0.203019	0.13611	1218	0.255327	0.227396	82.0009	1727.8	7.45518
ALKBH7	-4.3371	-0.556699	1.44378e-05	0.000304838	0.183981	0.207301	0.139545	1245	0.254395	0.226653	81.6019	1721.49	7.45153
SH2B3	-4.336	-1.19512	1.45098e-05	0.000305999	0.0938377	0.116269	0.0510949	635	0.128204	0.120627	90.6162	867.557	6.76683
ITGB5	-4.32909	-0.461046	1.49729e-05	0.000315396	0.243535	0.266562	0.199657	1648	0.363314	0.309918	75.6465	2458.54	7.80773
HEG1	4.32693	0.290669	1.51201e-05	0.000318123	0.458253	0.447048	0.479605	3101	0.776262	0.574511	54.1747	5252.96	8.56674
RASAL2	4.3255	0.467931	1.52188e-05	0.000319826	0.262893	0.244254	0.298411	1779	0.403081	0.33867	73.7107	2727.65	7.91156
DNAJC15	4.32467	0.420195	1.52763e-05	0.000320496	0.308408	0.292925	0.337913	2087	0.462028	0.379825	69.1592	3126.55	8.048
PTP4A2	4.32452	0.383208	1.52863e-05	0.000320496	0.3322	0.316133	0.362817	2248	0.505326	0.40901	66.78	3419.54	8.13755
MRPL17	-4.31834	-0.390404	1.57207e-05	0.00032922	0.286685	0.310951	0.240447	1940	0.432832	0.359653	71.3315	2928.97	7.98275
BCL6B	-4.3156	-0.534052	1.59173e-05	0.000332949	0.199941	0.222848	0.15629	1353	0.294458	0.258092	80.0059	1992.6	7.5977
ATP5F1E	4.31417	0.103008	1.60205e-05	0.000334718	0.831831	0.833033	0.829541	5629	1.92234	1.07238	16.8169	13008.5	9.47343
ARPC1A	-4.31263	-0.36193	1.61324e-05	0.000336667	0.29969	0.324921	0.25161	2028	0.440583	0.365048	70.031	2981.42	8.00049
KLF7	-4.31222	-0.39647	1.61626e-05	0.000336905	0.291266	0.314781	0.246458	1971	0.446352	0.369045	70.8734	3020.47	8.0135
IFI16	-4.30852	-0.285614	1.64353e-05	0.000342193	0.456037	0.480622	0.409188	3086	0.755931	0.562999	54.3963	5115.39	8.5402
MSL1	-4.29289	-0.868969	1.76361e-05	0.00036677	0.129008	0.15142	0.0863031	873	0.184003	0.168901	87.0992	1245.15	7.12781
RSU1	-4.28972	-0.471701	1.78897e-05	0.000371305	0.229644	0.252817	0.185487	1554	0.335665	0.289429	77.0356	2271.45	7.72861
DPYSL3	-4.28965	-0.56309	1.78955e-05	0.000371305	0.197281	0.219694	0.154573	1335	0.289843	0.25452	80.2719	1961.37	7.58191
NEAT1	-4.2847	-0.214413	1.82986e-05	0.000379233	0.87705	0.890041	0.852297	5935	2.36026	1.21202	12.295	15971.9	9.67865
PA2G4	4.28137	0.353101	1.85744e-05	0.000384505	0.378454	0.36548	0.403177	2561	0.592497	0.465303	62.1546	4009.43	8.29665
ODF2L	-4.2801	-0.481947	1.86813e-05	0.000386274	0.219447	0.242452	0.175612	1485	0.324872	0.281316	78.0553	2198.41	7.69594
EFHD2	4.27482	0.837836	1.91294e-05	0.000395085	0.126053	0.105904	0.164448	853	0.177301	0.163225	87.3947	1199.8	7.09074
COL18A1	4.27205	0.906777	1.93681e-05	0.000399555	0.115117	0.0944119	0.154573	779	0.174939	0.161216	88.4883	1183.81	7.07734
CLSTN1	-4.27	-0.610806	1.95469e-05	0.000402783	0.167578	0.190176	0.124517	1134	0.246781	0.220565	83.2422	1669.97	7.42116
MT1E	-4.26198	-0.398556	2.02628e-05	0.000417056	0.297916	0.32064	0.254616	2016	0.480438	0.392338	70.2084	3251.12	8.08706
GUCY1A1	-4.25552	-0.75293	2.08565e-05	0.000427934	0.147185	0.168995	0.105625	996	0.209022	0.189811	85.2815	1414.45	7.2552
ARID1B	-4.25551	-0.425564	2.08571e-05	0.000427934	0.24516	0.268364	0.200945	1659	0.374326	0.317963	75.484	2533.06	7.83758
APPL1	4.25543	0.498081	2.08644e-05	0.000427934	0.246047	0.228256	0.279948	1665	0.369505	0.314449	75.3953	2500.44	7.82462
PSMA3	-4.2552	-0.311642	2.08864e-05	0.000427934	0.364859	0.390491	0.316015	2469	0.558889	0.443973	63.5141	3782	8.23827
COX8A	-4.25153	-0.315216	2.12315e-05	0.000434508	0.381558	0.406489	0.334049	2582	0.584799	0.460458	61.8442	3957.34	8.28358
MVB12A	-4.24978	-0.759905	2.13985e-05	0.000437429	0.140092	0.162461	0.0974667	948	0.194013	0.17732	85.9908	1312.88	7.18074
FLT4	-4.24839	-0.783835	2.15309e-05	0.000439636	0.131373	0.153673	0.0888793	889	0.194226	0.177498	86.8627	1314.33	7.18184
RNF130	-4.24538	-0.372715	2.18222e-05	0.000445079	0.284764	0.308698	0.239158	1927	0.427504	0.355928	71.5236	2892.92	7.97037
C9orf3	-4.24432	-0.491259	2.19257e-05	0.000446683	0.211467	0.234114	0.168313	1431	0.308631	0.268981	78.8533	2088.51	7.64468
PDZD2	-4.24179	-1.14603	2.21742e-05	0.000451234	0.0950199	0.116945	0.0532417	643	0.131456	0.123506	90.498	889.565	6.79186
ZNF385D	-4.24145	-0.740707	2.22085e-05	0.000451422	0.139796	0.16201	0.0974667	946	0.207552	0.188595	86.0204	1404.5	7.24815
GNB2	-4.2366	-0.301616	2.2693e-05	0.000460751	0.408748	0.433529	0.361529	2766	0.635786	0.492124	59.1252	4302.37	8.36715
ECSCR	-4.22653	-0.258938	2.37318e-05	0.000481299	0.569381	0.594863	0.520824	3853	0.988811	0.687537	43.0619	6691.28	8.80871
RARRES3	-4.22486	-0.959667	2.39085e-05	0.000484335	0.112014	0.134069	0.0699871	758	0.154777	0.143907	88.7986	1047.38	6.955
TRAPPC1	-4.2224	-0.466892	2.41713e-05	0.000489108	0.224176	0.247183	0.180335	1517	0.31746	0.275706	77.5824	2148.25	7.67288
CTNNB1	-4.21697	-0.335715	2.47611e-05	0.00050048	0.348012	0.369761	0.306569	2355	0.549997	0.438253	65.1988	3721.83	8.22224
UBE2L6	-4.20688	-0.478225	2.58926e-05	0.000522763	0.208216	0.23096	0.164878	1409	0.298687	0.261354	79.1784	2021.21	7.61195
FKBP1B	4.20496	1.80915	2.61133e-05	0.000526627	0.0549727	0.0342497	0.0944611	372	0.0748571	0.0721877	94.5027	506.558	6.22961
DLL1	-4.2002	-1.65324	2.66685e-05	0.000537222	0.0743313	0.0957639	0.0334908	503	0.104896	0.0997511	92.5669	709.83	6.56643
TXN	4.19784	0.226668	2.69475e-05	0.000542236	0.533176	0.527039	0.544869	3608	0.901558	0.642674	46.6824	6100.85	8.71635
TM4SF18	-4.19634	-0.266636	2.71265e-05	0.000545227	0.532732	0.557008	0.486475	3605	0.949215	0.667426	46.7268	6423.33	8.76785
DGKE	-4.19345	-0.77765	2.74743e-05	0.000551602	0.132259	0.154123	0.0905968	895	0.19614	0.1791	86.7741	1327.28	7.19164
COMMD6	-4.19209	-0.263872	2.76398e-05	0.000554307	0.518841	0.540333	0.477888	3511	0.873756	0.627945	48.1159	5912.71	8.68503
EMP2	4.17911	0.200362	2.92654e-05	0.000586252	0.624649	0.619198	0.635036	4227	1.13568	0.758784	37.5351	7685.13	8.94717
RASSF1	-4.1757	-0.441688	2.97067e-05	0.00059443	0.237624	0.260478	0.194075	1608	0.346943	0.297838	76.2376	2347.77	7.76165
PPIC	-4.17005	-0.255175	3.0453e-05	0.000608688	0.564504	0.586075	0.523401	3820	0.986521	0.686385	43.5496	6675.79	8.80639
AKAP11	-4.16917	-0.684767	3.05714e-05	0.000610375	0.151027	0.172826	0.109489	1022	0.220109	0.19894	84.8973	1489.48	7.30685
NETO2	-4.16859	-0.86644	3.06496e-05	0.00061126	0.125757	0.147138	0.085015	851	0.178202	0.163989	87.4243	1205.89	7.0958
RECQL	4.16311	0.551761	3.13941e-05	0.000625414	0.203192	0.184768	0.2383	1375	0.300409	0.262679	79.6808	2032.87	7.6177
CSNK1G2	4.15899	0.80934	3.19656e-05	0.000636094	0.124575	0.104777	0.162301	843	0.174306	0.160677	87.5425	1179.53	7.07372
HSPA1B	4.15533	0.486785	3.24817e-05	0.000645651	0.247377	0.230509	0.279519	1674	0.368393	0.313637	75.2623	2492.92	7.82161
SAMHD1	-4.15175	-0.59246	3.29945e-05	0.000655119	0.174671	0.196485	0.133104	1182	0.258097	0.2296	82.5329	1746.54	7.46597
ABLIM1	-4.14882	-0.262967	3.34192e-05	0.000662819	0.499187	0.524786	0.450408	3378	0.846295	0.613181	50.0813	5726.88	8.6531
SAT2	-4.14796	-0.608502	3.35456e-05	0.000664594	0.166544	0.188598	0.124517	1127	0.235687	0.211627	83.3456	1594.9	7.37519
DLL4	-4.1443	-0.4196	3.40859e-05	0.000674556	0.251662	0.274223	0.208673	1703	0.379338	0.321604	74.8338	2566.98	7.85088
BTN3A3	-4.14404	-0.971598	3.41239e-05	0.000674566	0.110684	0.132041	0.0699871	749	0.158278	0.146935	88.9316	1071.07	6.97735
NCOA1	-4.14262	-0.752665	3.43361e-05	0.000678016	0.136545	0.158179	0.0953199	924	0.196928	0.179758	86.3455	1332.61	7.19565
VDAC1	-4.13549	-0.456225	3.54201e-05	0.000698653	0.239988	0.26183	0.198368	1624	0.348914	0.2993	76.0012	2361.1	7.76731
HEY1	-4.13409	-0.482716	3.56369e-05	0.00070216	0.20999	0.232537	0.167024	1421	0.345253	0.296582	79.001	2336.33	7.75676
TIMP4	4.13014	0.219104	3.62546e-05	0.000713548	0.613861	0.610185	0.620867	4154	1.20207	0.789398	38.6139	8134.42	9.00398
SLC40A1	4.12451	0.651947	3.71531e-05	0.000730434	0.169647	0.150744	0.205668	1148	0.251558	0.224389	83.0353	1702.29	7.44032
DEK	4.12298	0.314123	3.74002e-05	0.000734489	0.408305	0.397476	0.428939	2763	0.654953	0.503772	59.1695	4432.07	8.39685
TMEM205	-4.12121	-0.492024	3.76895e-05	0.000739363	0.198759	0.221046	0.15629	1345	0.290693	0.255179	80.1241	1967.12	7.58483
IST1	-4.11557	-0.477099	3.86228e-05	0.000756848	0.214127	0.235917	0.172606	1449	0.312638	0.272039	78.5873	2115.62	7.65758
SEPT9	4.11491	0.415354	3.87338e-05	0.000758195	0.279001	0.26228	0.310863	1888	0.416469	0.348167	72.0999	2818.25	7.94422
TAGLN	4.11353	0.359967	3.89653e-05	0.000761899	0.373578	0.359847	0.399742	2528	0.662922	0.508576	62.6422	4486	8.40894
MAP2K2	-4.11067	-0.386801	3.94515e-05	0.000770567	0.258756	0.281658	0.215114	1751	0.371499	0.315904	74.1244	2513.93	7.83
PCYOX1	-4.09892	-0.68176	4.15081e-05	0.000809859	0.144229	0.16584	0.103049	976	0.213487	0.193498	85.5771	1444.67	7.27633
RNF213	-4.09338	-0.373782	4.25129e-05	0.000828565	0.290675	0.313429	0.247316	1967	0.454089	0.374379	70.9325	3072.82	8.03068
VPS13C	-4.09193	-0.413836	4.27792e-05	0.000832852	0.246638	0.26904	0.20395	1669	0.379656	0.321835	75.3362	2569.14	7.85171
MARCKSL1	4.09151	0.278537	4.28578e-05	0.00083348	0.451751	0.440964	0.472306	3057	0.759942	0.565281	54.8249	5142.53	8.5455
ESYT1	-4.08227	-0.515136	4.45985e-05	0.000866395	0.202896	0.224425	0.161872	1373	0.300369	0.262648	79.7104	2032.6	7.61756
ANKRD10	-4.08125	-0.545075	4.47937e-05	0.000869249	0.173046	0.195133	0.130957	1171	0.254875	0.227036	82.6954	1724.74	7.45341
ANKRD11	4.07945	0.464663	4.51421e-05	0.000875066	0.267327	0.25169	0.297123	1809	0.406915	0.341399	73.2673	2753.59	7.92102
AIP	-4.07556	-0.494458	4.59034e-05	0.000888867	0.199054	0.22082	0.157578	1347	0.282296	0.248652	80.0946	1910.3	7.55554
NDUFA4	-4.06963	-0.233193	4.70869e-05	0.000910802	0.686863	0.709329	0.644053	4648	1.29345	0.830057	31.3137	8752.77	9.07724
ILK	-4.06005	-0.310001	4.90613e-05	0.000947974	0.35747	0.381027	0.312581	2419	0.553446	0.440476	64.253	3745.17	8.22849
CTSB	-4.05667	-0.38234	4.97776e-05	0.000960783	0.283287	0.304867	0.242164	1917	0.433907	0.360403	71.6713	2936.25	7.98523
POLR1D	-4.05512	-0.423303	5.01079e-05	0.000966121	0.254766	0.276251	0.213826	1724	0.370384	0.315091	74.5234	2506.39	7.827
PPP1CC	-4.05432	-0.444968	5.02794e-05	0.000968391	0.22063	0.242677	0.178617	1493	0.315302	0.274066	77.937	2133.65	7.66606
RTL8C	4.04816	0.620591	5.16214e-05	0.000993174	0.170386	0.152096	0.205238	1153	0.242185	0.216872	82.9614	1638.87	7.40237
REEP3	4.0477	0.397761	5.1724e-05	0.000994085	0.298507	0.283236	0.327608	2020	0.450701	0.372047	70.1493	3049.89	8.02319
HLA-DRA	-4.04639	-0.184278	5.20142e-05	0.000998594	0.888577	0.899955	0.866896	6013	2.37248	1.21565	11.1423	16054.6	9.68381
ARGLU1	-4.04271	-0.257214	5.28377e-05	0.00101332	0.493572	0.517125	0.44869	3340	0.851498	0.615995	50.6428	5762.09	8.65923
CIC	-4.03825	-1.16114	5.38506e-05	0.00103165	0.0902911	0.111086	0.0506655	611	0.126443	0.119065	90.9709	855.641	6.75302
NDUFC1	-4.03474	-0.259095	5.46634e-05	0.00104611	0.467711	0.49279	0.419923	3165	0.760569	0.565637	53.2289	5146.77	8.54632
SYNGR2	4.03197	0.576078	5.53119e-05	0.00105739	0.183686	0.16539	0.218549	1243	0.271723	0.240373	81.6314	1838.75	7.51739
IRF7	4.02613	0.437493	5.67034e-05	0.00108284	0.280774	0.266111	0.308716	1900	0.434817	0.361037	71.9226	2942.41	7.98732
ST8SIA4	4.02179	0.538469	5.77574e-05	0.0011018	0.206147	0.187922	0.240876	1395	0.313451	0.272658	79.3853	2121.12	7.66017
LZTS2	-4.02087	-0.461681	5.79827e-05	0.00110493	0.197724	0.220144	0.155002	1338	0.285454	0.251112	80.2276	1931.67	7.56666
PON2	-4.01511	-0.375941	5.94179e-05	0.00113108	0.255061	0.277828	0.211679	1726	0.377669	0.320393	74.4939	2555.68	7.84647
OAS2	-4.01483	-1.14526	5.94888e-05	0.00113123	0.0894045	0.110185	0.0498068	605	0.125441	0.118175	91.0596	848.861	6.74507
NDUFB5	-4.01366	-0.359828	5.97835e-05	0.00113563	0.271464	0.294502	0.227565	1837	0.395694	0.333392	72.8536	2677.66	7.89307
RPS3	4.00729	0.077052	6.1419e-05	0.00116547	0.873208	0.87562	0.868613	5909	2.33922	1.20574	12.6792	15829.5	9.66969
ATP5F1D	-4.00619	-0.27756	6.17073e-05	0.00116971	0.451456	0.475665	0.405324	3055	0.722578	0.543822	54.8544	4889.69	8.49509
GSTK1	-4.00584	-0.398424	6.1798e-05	0.00117019	0.269543	0.291122	0.228424	1824	0.404637	0.339779	73.0457	2738.18	7.91541
TM2D3	-4.00334	-0.530078	6.24537e-05	0.00118137	0.167726	0.189725	0.125805	1135	0.24965	0.222864	83.2274	1689.38	7.43271
RFXANK	-4.00094	-0.647088	6.30915e-05	0.00119218	0.151175	0.17215	0.111207	1023	0.210654	0.191161	84.8825	1425.49	7.26298
IL3RA	3.9975	0.284008	6.40146e-05	0.00120835	0.440225	0.429698	0.460283	2979	0.728983	0.547534	55.9775	4933.03	8.50391
ICA1	-3.98911	-0.520204	6.63209e-05	0.00125057	0.186346	0.207301	0.146415	1261	0.265592	0.23554	81.3654	1797.26	7.49457
BLOC1S1	-3.9687	-0.342485	7.22656e-05	0.00136124	0.314763	0.336638	0.273079	2130	0.46488	0.381773	68.5237	3145.84	8.05415
DDX46	3.95998	0.357013	7.49567e-05	0.00141046	0.335156	0.319964	0.364105	2268	0.527366	0.423545	66.4844	3568.69	8.18023
IFIT1	-3.95881	-0.390515	7.53255e-05	0.00141592	0.259495	0.280982	0.218549	1756	0.412373	0.345271	74.0505	2790.53	7.93434
IL27RA	3.95774	0.49536	7.56608e-05	0.00142073	0.234225	0.218116	0.264921	1585	0.354892	0.303721	76.5775	2401.55	7.78429
CLIC5	3.95697	0.322071	7.59079e-05	0.00142389	0.40003	0.389139	0.420781	2707	0.645609	0.498111	59.997	4368.84	8.38248
CNPY2	-3.9555	-0.44609	7.63752e-05	0.00143065	0.207182	0.228932	0.165736	1402	0.291976	0.256173	79.2818	1975.8	7.58924
LRRFIP2	3.95533	0.64888	7.64276e-05	0.00143065	0.160485	0.142406	0.194933	1086	0.22539	0.203259	83.9515	1525.21	7.33055
DEPP1	-3.95418	-0.94494	7.6799e-05	0.00143611	0.098271	0.118973	0.0588235	665	0.147105	0.137242	90.1729	995.462	6.90421
ERICH1	3.94881	0.497124	7.85421e-05	0.00146718	0.229348	0.212708	0.261056	1552	0.341129	0.293512	77.0652	2308.42	7.74475
LPAR6	-3.94626	-0.235536	7.93798e-05	0.00148129	0.588001	0.610185	0.545728	3979	1.07596	0.730424	41.1999	7281.03	8.89316
SPRED2	-3.94433	-0.980205	8.00224e-05	0.00149173	0.103295	0.123704	0.0644053	699	0.141449	0.132298	89.6705	957.185	6.86504
PIK3C2B	-3.9438	-0.654105	8.01997e-05	0.00149349	0.147037	0.167643	0.107772	995	0.212856	0.192978	85.2963	1440.4	7.27337
SNCG	-3.94244	-0.31924	8.06567e-05	0.00150045	0.329984	0.352862	0.286389	2233	0.500919	0.406078	67.0016	3389.72	8.1288
RAPGEF3	-3.93954	-0.349059	8.16382e-05	0.00151714	0.292596	0.314556	0.250751	1980	0.455214	0.375153	70.7404	3080.43	8.03315
HMG20B	-3.93507	-0.579084	8.31713e-05	0.00154403	0.158564	0.179811	0.118076	1073	0.217301	0.196636	84.1436	1470.47	7.29402
EDN1	3.93395	0.679356	8.35623e-05	0.00154814	0.155608	0.137449	0.19021	1053	0.256885	0.228637	84.4392	1738.34	7.46126
CCDC115	-3.93394	-0.831239	8.35645e-05	0.00154814	0.118664	0.139027	0.0798626	803	0.162484	0.150559	88.1336	1099.53	7.00355
ZMYM2	-3.93171	-0.881786	8.43448e-05	0.00156099	0.114526	0.134745	0.0759983	775	0.168298	0.155548	88.5474	1138.88	7.03867
LRP5	-3.92344	-0.609878	8.72925e-05	0.00161388	0.14615	0.167418	0.105625	989	0.213861	0.193806	85.385	1447.2	7.27808
LEPROTL1	-3.92245	-0.427999	8.7654e-05	0.0016189	0.223289	0.245381	0.181194	1511	0.324205	0.280812	77.6711	2193.89	7.69389
TMTC1	3.92041	0.380742	8.83982e-05	0.00163097	0.350672	0.340018	0.370975	2373	0.570482	0.451382	64.9328	3860.45	8.2588
APOLD1	-3.91851	-0.408509	8.90998e-05	0.00164223	0.267622	0.287968	0.228854	1811	0.418965	0.349928	73.2378	2835.14	7.9502
TSC2	-3.91548	-0.693834	9.02247e-05	0.00166126	0.133146	0.153673	0.0940318	901	0.19135	0.175088	86.6854	1294.87	7.16694
SELENBP1	-3.91397	-0.457438	9.07896e-05	0.00166995	0.205704	0.227129	0.164878	1392	0.302438	0.264238	79.4296	2046.6	7.62442
TRIM47	-3.91072	-0.58501	9.20219e-05	0.00169089	0.169056	0.189274	0.130528	1144	0.245287	0.219366	83.0944	1659.86	7.41509
PRRG3	-3.90913	-1.02382	9.26301e-05	0.00170033	0.0978277	0.118071	0.0592529	662	0.138545	0.129752	90.2172	937.537	6.84432
VAMP3	-3.90854	-0.337388	9.28563e-05	0.00170274	0.277819	0.300811	0.234006	1880	0.407516	0.341826	72.2181	2757.66	7.9225
ORMDL1	-3.90609	-0.557229	9.3802e-05	0.00171833	0.175558	0.195809	0.136969	1188	0.256315	0.228182	82.4442	1734.48	7.45904
AKTIP	-3.90422	-0.802262	9.45288e-05	0.00172989	0.121767	0.141956	0.0832976	824	0.168481	0.155705	87.8233	1140.11	7.03976
FGFR1OP2	-3.90102	-0.41049	9.57881e-05	0.00175115	0.233043	0.254394	0.192357	1577	0.336068	0.289731	76.6957	2274.17	7.72981
NDUFS5	3.89866	0.192381	9.67254e-05	0.00176649	0.566278	0.561289	0.575784	3832	0.979063	0.682623	43.3722	6625.32	8.7988
NBEA	-3.89541	-0.79785	9.80309e-05	0.0017868	0.123688	0.143984	0.085015	837	0.180643	0.166059	87.6312	1222.41	7.1094
UQCRQ	-3.8954	-0.282459	9.80362e-05	0.0017868	0.391902	0.415277	0.347359	2652	0.611539	0.47719	60.8098	4138.29	8.32828
SMPX	-3.89196	-2.11087	9.94389e-05	0.00181053	0.055416	0.0754845	0.0171748	375	0.0869973	0.0834192	94.4584	588.711	6.37963
NOP10	-3.88428	-0.279569	0.000102633	0.0018668	0.418649	0.440739	0.376556	2833	0.657001	0.505009	58.1351	4445.93	8.39997
PLPP3	-3.88026	-0.266043	0.000104344	0.00189601	0.451751	0.473186	0.410906	3057	0.763881	0.567517	54.8249	5169.18	8.55066
SCAF11	-3.87927	-0.287688	0.000104772	0.00190187	0.416285	0.439387	0.372263	2817	0.684129	0.521248	58.3715	4629.5	8.44042
GPIHBP1	-3.87886	-0.205089	0.000104947	0.00190312	0.71627	0.734114	0.682267	4847	1.42665	0.88651	28.373	9654.11	9.17524
SLC2A3	-3.87769	-0.365074	0.000105454	0.00191039	0.317423	0.335737	0.282525	2148	0.519537	0.418406	68.2577	3515.71	8.16528
DAD1	-3.87695	-0.231578	0.000105775	0.00191428	0.597606	0.621226	0.552598	4044	1.0445	0.715151	40.2394	7068.1	8.86349
TM9SF2	-3.87454	-0.363778	0.000106827	0.00193138	0.235112	0.257323	0.192787	1591	0.353022	0.302341	76.4888	2388.9	7.77901
NDUFB4	-3.87283	-0.245869	0.000107577	0.00194297	0.521649	0.54484	0.477458	3530	0.867993	0.624865	47.8351	5873.71	8.67841
FYN	-3.86946	-0.401239	0.000109076	0.00196807	0.235407	0.256647	0.194933	1593	0.346291	0.297353	76.4593	2343.35	7.75976
NDUFB10	-3.86763	-0.252621	0.000109899	0.00198093	0.489434	0.51352	0.443538	3312	0.791523	0.583066	51.0566	5356.24	8.5862
COX5B	-3.86683	-0.231807	0.000110259	0.00198436	0.607803	0.630464	0.56462	4113	1.06876	0.726948	39.2197	7232.28	8.88645
UPF3A	-3.86672	-0.464757	0.00011031	0.00198436	0.220334	0.240649	0.181623	1491	0.328911	0.28436	77.9666	2225.74	7.70829
ZFAND6	-3.86299	-0.450632	0.000112007	0.00201287	0.200236	0.221271	0.160155	1355	0.285244	0.250948	79.9764	1930.24	7.56592
TNFAIP8L1	-3.86109	-0.518979	0.000112884	0.00202662	0.180287	0.200991	0.140833	1220	0.257048	0.228766	81.9713	1739.45	7.4619
HERC4	-3.86069	-1.14514	0.000113069	0.00202791	0.0868923	0.106805	0.048948	588	0.128056	0.120496	91.3108	866.555	6.76568
RPL37	3.85726	0.112443	0.000114667	0.00205453	0.921235	0.918657	0.926149	6234	2.80788	1.33707	7.87646	19000.9	9.85229
GALNT1	-3.85164	-0.49954	0.000117328	0.00210011	0.184424	0.204822	0.145556	1248	0.271606	0.240281	81.5576	1837.96	7.51696
SFPQ	3.84891	0.248884	0.000118643	0.00212069	0.475691	0.468905	0.488622	3219	0.791313	0.582949	52.4309	5354.81	8.58594
IGF2R	-3.84877	-0.449566	0.000118713	0.00212069	0.201862	0.222623	0.162301	1366	0.304889	0.266118	79.8138	2063.18	7.63249
CARD16	-3.84773	-0.419025	0.000119215	0.00212755	0.218265	0.239748	0.177329	1477	0.311628	0.271269	78.1735	2108.79	7.65434
DPM3	-3.83942	-0.500452	0.000123324	0.00219868	0.180582	0.201217	0.141262	1222	0.255048	0.227174	81.9418	1725.91	7.45409
SPG7	-3.838	-0.583141	0.000124043	0.00220931	0.159746	0.180261	0.120653	1081	0.237046	0.212726	84.0254	1604.09	7.38094
RPS6KA2	-3.83714	-0.430612	0.000124476	0.00221277	0.231417	0.25169	0.192787	1566	0.337072	0.290482	76.8583	2280.97	7.73279
NASP	-3.83713	-0.287193	0.000124483	0.00221277	0.365598	0.388463	0.322027	2474	0.576755	0.455369	63.4402	3902.9	8.26973
SRM	3.83352	0.701655	0.000126324	0.00224328	0.138909	0.121	0.173036	940	0.191003	0.174796	86.1091	1292.52	7.16512
MLLT6	-3.82862	-0.472149	0.000128861	0.00228608	0.215014	0.234565	0.177759	1455	0.316176	0.274731	78.4986	2139.56	7.66882
ADAMTS1	3.82764	0.294737	0.00012938	0.00229302	0.426038	0.413024	0.450837	2883	0.809139	0.592851	57.3962	5475.44	8.60821
LINC01405	-3.82722	-2.20505	0.0001296	0.00229467	0.0526082	0.0723299	0.0150279	356	0.0854619	0.0820056	94.7392	578.321	6.36186
RPS5	3.82612	0.101488	0.000130181	0.00230267	0.794148	0.794953	0.792615	5374	1.82547	1.03867	20.5852	12352.9	9.42173
KIAA1211L	-3.8223	-0.676938	0.000132213	0.00233633	0.133146	0.153222	0.0948905	901	0.186239	0.170787	86.6854	1260.28	7.13988
SCARB2	-3.81985	-0.334435	0.000133533	0.00235734	0.302497	0.323569	0.262344	2047	0.469852	0.385162	69.7503	3179.49	8.06479
CMTM6	3.81775	0.463771	0.000134676	0.00237518	0.247377	0.232312	0.276084	1674	0.36961	0.314526	75.2623	2501.15	7.82491
MX2	-3.8102	-0.700484	0.000138852	0.00244644	0.132259	0.152096	0.0944611	895	0.199594	0.181983	86.7741	1350.65	7.20908
NOTCH3	-3.80961	-1.09595	0.000139184	0.00244988	0.0877789	0.107481	0.0502362	594	0.124138	0.117016	91.2221	840.04	6.73464
NOSTRIN	3.80745	0.299225	0.000140405	0.00246897	0.413625	0.401307	0.437097	2799	0.685537	0.522084	58.6375	4639.03	8.44248
EEF1A2	-3.80654	-1.18693	0.000140923	0.00247565	0.078469	0.0982425	0.04079	531	0.120809	0.114051	92.1531	817.514	6.70749
CSRNP1	-3.79735	-0.810807	0.000146248	0.00256669	0.116743	0.136323	0.0794332	790	0.161917	0.150071	88.3257	1095.69	7.00005
ISM1	-3.79196	-1.12255	0.000149464	0.00262057	0.0815723	0.101397	0.0437956	552	0.115104	0.108948	91.8428	778.911	6.65918
IFI6	-3.788	-0.264827	0.000151867	0.00266011	0.406679	0.430149	0.361958	2752	0.684129	0.521248	59.3321	4629.5	8.44042
SSR1	-3.7824	-0.495386	0.000155325	0.00271682	0.1794	0.199639	0.140833	1214	0.264236	0.234468	82.06	1788.08	7.48946
UBL5	3.78227	0.165526	0.000155407	0.00271682	0.631003	0.62776	0.637183	4270	1.12182	0.752272	36.8997	7591.33	8.93489
MESD	3.77916	0.401412	0.000157356	0.00274824	0.277671	0.26228	0.306999	1879	0.424175	0.353593	72.2329	2870.39	7.96255
CREB5	-3.77866	-0.621116	0.000157675	0.00274992	0.150731	0.170347	0.113353	1020	0.229461	0.206576	84.9269	1552.76	7.34843
KIF26A	-3.77853	-1.00906	0.000157758	0.00274992	0.0959066	0.115367	0.0588235	649	0.133109	0.124965	90.4093	900.748	6.80433
WDR13	3.77649	0.609578	0.000159053	0.00276981	0.161224	0.143533	0.194933	1091	0.234047	0.210299	83.8776	1583.8	7.36821
PELO	3.77269	0.586701	0.000161499	0.00280816	0.177036	0.160207	0.209103	1198	0.257161	0.228856	82.2964	1740.21	7.46234
SPATS2L	3.77244	0.398453	0.000161661	0.00280816	0.277228	0.262055	0.30614	1876	0.419416	0.350246	72.2772	2838.19	7.95127
TMEM160	-3.77234	-0.507876	0.000161724	0.00280816	0.178366	0.198513	0.139974	1207	0.250764	0.223755	82.1634	1696.92	7.43716
ZFYVE21	-3.77189	-0.634878	0.000162017	0.00281054	0.144968	0.164714	0.107342	981	0.197298	0.180067	85.5032	1335.11	7.19752
DEPTOR	-3.76924	-0.645287	0.000163744	0.00283776	0.134181	0.154349	0.0957492	908	0.190765	0.174596	86.5819	1290.91	7.16388
ERBIN	-3.76548	-0.50571	0.000166228	0.00287803	0.175853	0.19626	0.136969	1190	0.253027	0.225562	82.4147	1712.24	7.44614
PPA2	-3.76447	-0.97429	0.000166904	0.00288696	0.0973844	0.116945	0.0601116	659	0.135644	0.1272	90.2616	917.901	6.82318
RBMS2	-3.76039	-0.343499	0.00016965	0.00293164	0.312103	0.332582	0.273079	2112	0.469332	0.384808	68.7897	3175.97	8.06368
AKAP9	-3.75923	-0.295647	0.000170438	0.00294243	0.353776	0.373817	0.315586	2394	0.581884	0.458616	64.6224	3937.61	8.27858
SEMA6A	-3.75704	-0.341686	0.000171934	0.00296541	0.284025	0.304642	0.24474	1922	0.445018	0.368122	71.5975	3011.44	8.01051
STAT1	-3.75468	-0.523419	0.00017356	0.00299059	0.165509	0.185669	0.127093	1120	0.24266	0.217255	83.4491	1642.08	7.40433
COMMD7	-3.75345	-0.348243	0.00017442	0.0030024	0.261268	0.28256	0.220696	1768	0.378855	0.321254	73.8732	2563.71	7.8496
USF2	-3.75322	-0.576481	0.00017458	0.0030024	0.155313	0.175079	0.117647	1051	0.213458	0.193474	84.4687	1444.47	7.27619
N4BP2L2	-3.75233	-0.238621	0.000175201	0.00301021	0.486035	0.51014	0.440103	3289	0.826931	0.602638	51.3965	5595.84	8.62996
CLDND1	-3.74806	-0.466247	0.000178205	0.00305719	0.213832	0.233664	0.176041	1447	0.309777	0.269857	78.6168	2096.26	7.64839
TPI1	3.74797	0.223213	0.000178275	0.00305719	0.519433	0.513745	0.530271	3515	0.862836	0.6221	48.0567	5838.81	8.67245
CAMTA1	-3.74709	-0.353865	0.0001789	0.00306498	0.28639	0.306444	0.248175	1938	0.419492	0.350299	71.361	2838.7	7.95145
PUM3	3.74289	0.753982	0.000181916	0.00311369	0.121176	0.102974	0.155861	820	0.172975	0.159543	87.8824	1170.52	7.06606
YPEL2	3.74047	0.968092	0.000183674	0.00314079	0.0815723	0.0628662	0.117218	552	0.114791	0.108667	91.8428	776.79	6.65646
EIF1AX	3.73692	0.320652	0.00018629	0.0031825	0.355992	0.344975	0.376986	2409	0.549269	0.437784	64.4008	3716.91	8.22092
SEPT11	3.73108	0.484742	0.000190664	0.00325413	0.220038	0.203921	0.250751	1489	0.320981	0.278375	77.9962	2172.08	7.6839
COX6B1	-3.7273	-0.226942	0.000193544	0.00330015	0.558445	0.582244	0.513096	3779	0.949007	0.66732	44.1555	6421.93	8.76763
BPHL	-3.72412	-0.932213	0.000195997	0.00333881	0.0970888	0.116494	0.0601116	657	0.135695	0.127245	90.2911	918.25	6.82356
SLC44A1	-3.71684	-0.422925	0.000201731	0.00343324	0.211172	0.231411	0.172606	1429	0.321895	0.279066	78.8828	2178.26	7.68674
HLA-DPA1	-3.71169	-0.223056	0.000205884	0.00350061	0.776711	0.797882	0.736368	5256	1.66087	0.978654	22.3289	11239.1	9.32724
HLA-DQA1	-3.70768	-0.397192	0.000209169	0.00355048	0.235112	0.255521	0.196222	1591	0.355259	0.303993	76.4888	2404.04	7.78532
ISOC1	-3.70763	-0.262386	0.000209212	0.00355048	0.357027	0.381027	0.311292	2416	0.548957	0.437582	64.2973	3714.79	8.22035
PPP4C	-3.70656	-0.373038	0.000210095	0.00356211	0.233486	0.254169	0.194075	1580	0.331661	0.286427	76.6514	2244.35	7.71662
RBPJ	-3.70524	-0.414441	0.000211189	0.00357729	0.217674	0.237945	0.179047	1473	0.326488	0.282535	78.2326	2209.34	7.7009
EHD1	3.705	0.431222	0.000211391	0.00357734	0.240875	0.225327	0.270502	1630	0.356957	0.305244	75.9125	2415.53	7.79009
ID3	-3.704	-0.151499	0.000212223	0.00358804	0.899069	0.904461	0.888793	6084	2.5291	1.26104	10.0931	17114.4	9.74774
AKR1C3	3.70264	0.599895	0.000213366	0.00360398	0.169499	0.152772	0.201374	1147	0.247574	0.221201	83.0501	1675.33	7.42436
PFN2	-3.69923	-0.950159	0.000216255	0.00364935	0.0956111	0.114917	0.0588235	647	0.133727	0.12551	90.4389	904.928	6.80896
HBP1	3.69541	0.592581	0.000219536	0.00370125	0.18073	0.164939	0.21082	1223	0.262962	0.23346	81.927	1779.46	7.48463
ST13	3.69425	0.302097	0.000220534	0.0037146	0.369883	0.358495	0.391584	2503	0.581027	0.458075	63.0117	3931.81	8.27711
DNASE2	-3.69206	-0.989529	0.000222446	0.00374037	0.0914733	0.110635	0.0549592	619	0.126644	0.119244	90.8527	857.002	6.75461
SVBP	-3.69202	-0.642346	0.00022248	0.00374037	0.137579	0.156602	0.101331	931	0.184954	0.169704	86.2421	1251.58	7.13296
UBE2E3	-3.68982	-0.452105	0.000224413	0.00376934	0.194178	0.214286	0.155861	1314	0.277022	0.244531	80.5822	1874.61	7.53669
STMP1	-3.68932	-0.372987	0.000224858	0.00376998	0.245013	0.26566	0.205668	1658	0.356555	0.304949	75.4987	2412.81	7.78896
PALD1	-3.6893	-1.27431	0.00022487	0.00376998	0.0805379	0.0993691	0.0446544	545	0.112471	0.106584	91.9462	761.092	6.63607
WASHC3	-3.68152	-0.592854	0.000231851	0.0038834	0.149254	0.168544	0.112495	1010	0.207386	0.188458	85.0746	1403.38	7.24735
ATP5F1B	3.68039	0.218308	0.000232878	0.00389365	0.497414	0.491212	0.509231	3366	0.826292	0.602288	50.2586	5591.52	8.62918
RPL24	3.68037	0.103981	0.000232896	0.00389365	0.882223	0.880577	0.885359	5970	2.32236	1.20067	11.7777	15715.4	9.66246
GRK5	3.68	0.76912	0.000233237	0.00389573	0.126201	0.108833	0.159296	854	0.175751	0.161907	87.3799	1189.3	7.08196
EIF2S2	3.6777	0.261875	0.000235342	0.00392725	0.44318	0.435106	0.458566	2999	0.726369	0.546021	55.682	4915.34	8.50032
PLK2	3.67668	0.352293	0.000236292	0.00393945	0.364268	0.355791	0.380421	2465	0.593089	0.465675	63.5732	4013.43	8.29765
LAMP2	-3.6737	-0.33397	0.00023906	0.0039819	0.292449	0.313655	0.25204	1979	0.450659	0.372018	70.7551	3049.61	8.0231
HNRNPR	3.67141	0.339941	0.000241215	0.00401407	0.336486	0.32447	0.359382	2277	0.51512	0.415495	66.3514	3485.82	8.15674
CFH	-3.67072	-0.812273	0.000241871	0.00402127	0.0998966	0.119198	0.0631172	676	0.15973	0.148187	90.0103	1080.89	6.98647
CTSH	3.66942	0.308681	0.000243101	0.00403592	0.3721	0.361875	0.391584	2518	0.598955	0.469351	62.79	4053.13	8.30749
LYSMD2	-3.66932	-0.612078	0.000243201	0.00403592	0.132259	0.15187	0.0948905	895	0.180184	0.16567	86.7741	1219.3	7.10685
C2CD4C	3.6679	1.52759	0.00024455	0.00405457	0.052756	0.034475	0.0875912	357	0.0770915	0.0742644	94.7244	521.678	6.25897
TSPAN13	-3.66767	-0.268675	0.000244775	0.00405457	0.396187	0.417981	0.354659	2681	0.626029	0.486141	60.3813	4236.33	8.35169
NDUFS8	-3.6669	-0.353203	0.000245509	0.00406299	0.255948	0.277152	0.215543	1732	0.367918	0.31329	74.4052	2489.7	7.82032
SORBS3	3.65816	0.460364	0.000254029	0.00420012	0.240432	0.226453	0.267067	1627	0.351796	0.301434	75.9568	2380.61	7.77553
PARK7	-3.6534	-0.216025	0.000258788	0.00427487	0.591252	0.612213	0.55131	4001	1.0277	0.7069	40.8748	6954.42	8.84728
CYR61	3.64449	0.214311	0.000267923	0.00442171	0.570859	0.563993	0.583942	3863	1.06803	0.726596	42.9141	7227.35	8.88577
MMAB	-3.64342	-0.569273	0.000269044	0.00443614	0.152357	0.171699	0.1155	1031	0.211269	0.191669	84.7643	1429.66	7.26589
STON1	-3.64051	-0.904863	0.000272094	0.00448232	0.100044	0.118973	0.063976	677	0.141518	0.132359	89.9956	957.654	6.86553
RASGRP3	-3.63539	-0.437694	0.000277556	0.00456813	0.20068	0.22037	0.16316	1358	0.300756	0.262946	79.932	2035.22	7.61885
GRHPR	-3.63461	-0.502374	0.000278404	0.00457788	0.170533	0.190176	0.133104	1154	0.239162	0.214435	82.9467	1618.41	7.38982
SF3B1	-3.62845	-0.255714	0.000285133	0.00468425	0.431506	0.453132	0.390296	2920	0.70788	0.535253	56.8494	4790.22	8.47454
PSMA2	-3.62211	-0.380233	0.000292214	0.0047962	0.231269	0.251465	0.192787	1565	0.329153	0.284542	76.8731	2227.38	7.70903
CLU	-3.61929	-0.299289	0.000295412	0.00484427	0.295109	0.315457	0.256333	1997	0.48527	0.395597	70.4891	3283.82	8.09707
FAXDC2	-3.61761	-1.06485	0.000297339	0.00487143	0.0874834	0.106129	0.0519536	592	0.126959	0.119522	91.2517	859.128	6.75708
EEF1B2	3.61523	0.155111	0.000300081	0.00491187	0.662775	0.659982	0.668098	4485	1.26968	0.81964	33.7225	8591.94	9.0587
ZNF207	-3.61022	-0.407341	0.000305937	0.00500318	0.234816	0.254169	0.197939	1589	0.363396	0.309978	76.5184	2459.1	7.80796
NCKAP1	3.60829	0.318003	0.000308223	0.00503599	0.331757	0.319288	0.355517	2245	0.522055	0.420062	66.8243	3532.75	8.17011
SOX4	3.60797	0.205243	0.000308605	0.00503765	0.569233	0.567147	0.573207	3852	1.10229	0.743029	43.0767	7459.22	8.91734
SREK1IP1	3.60714	0.424303	0.000309595	0.00504923	0.26112	0.248085	0.28596	1767	0.395283	0.333097	73.888	2674.88	7.89203
DNAJB1	3.60561	0.265337	0.00031142	0.0050744	0.45914	0.45516	0.466724	3107	0.833209	0.606068	54.086	5638.32	8.63752
DDX39A	3.60441	0.670183	0.00031286	0.00509325	0.131225	0.114015	0.164019	888	0.183599	0.16856	86.8775	1242.41	7.12562
TNFRSF14	-3.59983	-0.461599	0.00031842	0.00517856	0.178809	0.198288	0.141692	1210	0.258754	0.230122	82.1191	1750.99	7.4685
SELENOF	-3.59962	-0.268698	0.000318676	0.00517856	0.344022	0.366381	0.301417	2328	0.526003	0.422652	65.5978	3559.46	8.17765
ST5	-3.59752	-1.33849	0.000321262	0.00521587	0.0713758	0.0899054	0.036067	483	0.101396	0.0965783	92.8624	686.146	6.53255
ATP5MG	-3.59594	-0.216759	0.000323225	0.005243	0.590069	0.611086	0.550021	3993	1.03453	0.710263	40.9931	7000.63	8.8539
HNRNPH3	3.59321	0.274972	0.000326624	0.00529337	0.39471	0.385083	0.413053	2671	0.620355	0.482645	60.529	4197.94	8.34259
FGD4	3.58949	0.748397	0.000331329	0.00536478	0.131077	0.114466	0.162731	887	0.192246	0.175839	86.8923	1300.93	7.1716
GATA3	-3.58648	-0.534392	0.000335178	0.00542223	0.16344	0.182515	0.127093	1106	0.237975	0.213477	83.656	1610.38	7.38484
PEA15	3.58244	0.324903	0.000340398	0.00550173	0.328358	0.316133	0.351653	2222	0.501657	0.406569	67.1642	3394.71	8.13027
PROS1	-3.57684	-0.459158	0.000347779	0.00561597	0.199793	0.218567	0.164019	1352	0.299728	0.262155	80.0207	2028.26	7.61543
UPF1	-3.57658	-0.734081	0.000348118	0.00561642	0.114526	0.133168	0.0790039	775	0.161197	0.149452	88.5474	1090.82	6.9956
VAPA	-3.57403	-0.270064	0.000351534	0.00566643	0.344022	0.365029	0.303993	2328	0.520485	0.41903	65.5978	3522.12	8.1671
BEX3	-3.57145	-0.404922	0.000355007	0.00571729	0.206886	0.227129	0.168313	1400	0.295967	0.259257	79.3114	2002.81	7.6028
PTGER4	3.57039	0.333744	0.000356457	0.00573551	0.322595	0.308923	0.348647	2183	0.507235	0.410277	67.7405	3432.46	8.14132
GINM1	-3.56814	-0.285277	0.000359526	0.00577972	0.351707	0.373592	0.310004	2380	0.539924	0.431733	64.8293	3653.67	8.20376
MAPRE1	3.56653	0.467471	0.000361733	0.00581001	0.217822	0.203695	0.24474	1474	0.307459	0.268086	78.2178	2080.58	7.64088
PDLIM7	3.56498	0.603696	0.000363889	0.00583944	0.136545	0.118973	0.17003	924	0.197012	0.179829	86.3455	1333.18	7.19607
MAGI1	-3.5646	-0.56206	0.000364408	0.00584254	0.154278	0.173051	0.118506	1044	0.226873	0.204468	84.5722	1535.25	7.3371
FAM89B	-3.5643	-0.445483	0.000364836	0.00584419	0.191813	0.210906	0.155432	1298	0.27223	0.240772	80.8187	1842.18	7.51925
MTIF3	-3.5609	-0.292411	0.000369582	0.00591496	0.300576	0.321767	0.260198	2034	0.462408	0.380084	69.9424	3129.11	8.04882
RILPL2	3.56062	0.489105	0.000369979	0.00591604	0.203635	0.188373	0.232718	1378	0.291564	0.255854	79.6365	1973.02	7.58783
PDLIM3	-3.55969	-1.02568	0.000371291	0.00593175	0.0942811	0.112438	0.0596823	638	0.143414	0.134018	90.5719	970.481	6.87882
MT1M	-3.5572	-0.381469	0.000374825	0.0059829	0.223881	0.243804	0.185917	1515	0.340514	0.293053	77.6119	2304.26	7.74295
ADI1	-3.55618	-0.624848	0.000376285	0.00600087	0.140092	0.158855	0.104337	948	0.197517	0.18025	85.9908	1336.6	7.19863
KIAA1217	-3.55351	-0.324713	0.000380128	0.00605679	0.272351	0.292023	0.234865	1843	0.42164	0.351811	72.7649	2853.24	7.95656
RIN2	3.55003	0.444776	0.000385184	0.00613193	0.238067	0.223524	0.265779	1611	0.359773	0.307318	76.1933	2434.58	7.79794
CCDC47	3.54857	0.418921	0.000387336	0.00616074	0.256982	0.243353	0.282954	1739	0.383808	0.324839	74.3018	2597.23	7.86259
MAGOH	-3.5466	-0.327982	0.000390236	0.00619898	0.269691	0.290446	0.230142	1825	0.388555	0.328264	73.0309	2629.35	7.87487
PBX1	-3.54647	-1.01479	0.00039043	0.00619898	0.0895522	0.108157	0.0541005	606	0.124546	0.117379	91.0448	842.8	6.73792
LDHA	3.54578	0.250421	0.00039146	0.00620985	0.433131	0.426543	0.445685	2931	0.700595	0.530978	56.6869	4740.92	8.4642
RTF1	3.54512	0.308763	0.000392434	0.00621981	0.349638	0.33799	0.371833	2366	0.548052	0.436998	65.0362	3708.67	8.2187
TNRC18	-3.54183	-1.12076	0.000397357	0.0062923	0.0787646	0.0971158	0.0437956	533	0.109727	0.104114	92.1235	742.522	6.6114
TCOF1	-3.53754	-1.02713	0.000403877	0.00638993	0.0925078	0.110635	0.0579648	626	0.131152	0.123237	90.7492	887.508	6.78954
ECE1	3.53565	0.330291	0.000406771	0.00643006	0.352446	0.340694	0.374839	2385	0.572426	0.452619	64.7554	3873.6	8.2622
PKP4	-3.53485	-0.525711	0.000408003	0.00644387	0.153096	0.171924	0.117218	1036	0.215004	0.194747	84.6904	1454.93	7.2834
LAMA5	3.53102	0.488182	0.000413958	0.00653219	0.209399	0.194006	0.238729	1417	0.317534	0.275761	79.0601	2148.75	7.67311
HBEGF	3.52881	0.584659	0.000417436	0.00657895	0.180878	0.166066	0.209103	1224	0.268907	0.238156	81.9122	1819.69	7.50697
ILVBL	-3.52867	-1.04247	0.000417653	0.00657895	0.0902911	0.108382	0.0558179	611	0.127404	0.119917	90.9709	862.14	6.76058
TOR4A	-3.52758	-0.806277	0.000419382	0.00659578	0.107138	0.125507	0.072134	725	0.150641	0.140319	89.2862	1019.39	6.92794
TOR1AIP1	-3.52753	-0.638073	0.000419455	0.00659578	0.129895	0.14849	0.0944611	879	0.184625	0.169426	87.0105	1249.36	7.13118
TMEM106B	-3.52612	-0.560702	0.000421702	0.00662532	0.140387	0.159306	0.104337	950	0.202337	0.184267	85.9613	1369.22	7.22272
SCP2	-3.52551	-0.264099	0.000422662	0.00663461	0.381705	0.402208	0.342636	2583	0.586709	0.461662	61.8295	3970.26	8.28684
IGFBP7	-3.52315	-0.111462	0.00042645	0.00668824	0.970445	0.974989	0.961786	6567	3.40577	1.48291	2.95552	23046.8	10.0453
FAAP20	-3.52267	-0.584351	0.000427231	0.00669465	0.146594	0.165164	0.111207	992	0.19925	0.181697	85.3406	1348.33	7.20736
DYNLRB1	-3.51867	-0.240003	0.000433715	0.00679034	0.434314	0.455385	0.394161	2939	0.686745	0.522801	56.5686	4647.2	8.44424
VPS28	-3.51284	-0.245503	0.000443341	0.00693	0.458253	0.479721	0.417347	3101	0.740656	0.554262	54.1747	5012.02	8.51979
COX17	3.5128	0.204442	0.000443406	0.00693	0.523718	0.519603	0.531559	3544	0.889739	0.636439	47.6282	6020.86	8.70315
EIF3E	-3.50697	-0.227242	0.000453232	0.00707743	0.493867	0.515998	0.451696	3342	0.819419	0.598517	50.6133	5545.01	8.62083
NCALD	-3.50642	-0.767344	0.00045417	0.00708592	0.107581	0.125958	0.0725633	728	0.152249	0.141715	89.2419	1030.27	6.93854
EFNB2	3.50611	0.283456	0.000454707	0.00708815	0.388207	0.37607	0.411335	2627	0.656771	0.504871	61.1793	4444.37	8.39962
CHST12	-3.50244	-0.632313	0.000461013	0.00718022	0.133146	0.15142	0.0983255	901	0.192024	0.175652	86.6854	1299.42	7.17045
TPR	3.50147	0.288378	0.000462704	0.0071957	0.392641	0.383055	0.410906	2657	0.637041	0.492891	60.7359	4310.86	8.36912
VCL	-3.50141	-0.266971	0.000462806	0.0071957	0.33353	0.353988	0.294547	2257	0.531838	0.426468	66.647	3598.95	8.18867
PJA2	-3.49713	-0.314373	0.000470301	0.00730591	0.266588	0.286616	0.228424	1804	0.405437	0.340349	73.3412	2743.6	7.91739
HINT2	-3.49599	-0.54931	0.000472302	0.00733066	0.155608	0.173952	0.120653	1053	0.215555	0.195201	84.4392	1458.66	7.28596
APBB2	-3.49343	-0.571049	0.000476866	0.00739513	0.151323	0.169671	0.116359	1024	0.220814	0.199518	84.8677	1494.25	7.31005
PDCD6	-3.49136	-0.288085	0.000480564	0.00744604	0.308408	0.329878	0.267497	2087	0.451374	0.372511	69.1592	3054.45	8.02468
NEDD4	-3.4853	-0.471563	0.000491588	0.00761031	0.177627	0.196485	0.141692	1202	0.260306	0.231355	82.2373	1761.49	7.47448
CREBBP	-3.48344	-0.626126	0.000495016	0.00765679	0.133146	0.15142	0.0983255	901	0.187988	0.172261	86.6854	1272.12	7.14922
UBA7	-3.48222	-0.94597	0.000497274	0.0076851	0.09103	0.109058	0.0566767	616	0.133057	0.124919	90.897	900.394	6.80394
RALGDS	-3.48051	-0.515628	0.000500457	0.00772766	0.165805	0.184092	0.130957	1122	0.240459	0.215482	83.4195	1627.19	7.39522
ABI3	3.48007	0.594287	0.000501278	0.00773369	0.1528	0.136773	0.18334	1034	0.217989	0.197202	84.72	1475.13	7.29718
ATN1	-3.4794	-0.575862	0.000502529	0.00774635	0.143343	0.161785	0.108201	970	0.200878	0.183053	85.6657	1359.34	7.21549
PDIA3	3.47492	0.179201	0.000511008	0.00787031	0.584454	0.58247	0.588235	3955	1.03362	0.709817	41.5546	6994.5	8.85302
ARF1	3.47397	0.192845	0.00051282	0.00789146	0.519285	0.514196	0.528982	3514	0.879141	0.630815	48.0715	5949.15	8.69117
ALS2CL	-3.47261	-1.02686	0.000515416	0.00792464	0.0857101	0.10365	0.0515243	580	0.125972	0.118646	91.429	852.45	6.74929
COL4A2	-3.47193	-0.202967	0.000516738	0.00793276	0.643564	0.662686	0.607128	4355	1.23469	0.804102	35.6436	8355.14	9.03075
SMIM19	-3.47188	-0.749695	0.000516827	0.00793276	0.11098	0.129112	0.0764277	751	0.149432	0.139268	88.902	1011.21	6.91989
EXT2	-3.47158	-0.589462	0.000517407	0.00793489	0.139944	0.158405	0.104766	947	0.201068	0.183211	86.0056	1360.63	7.21643
PLS3	-3.4705	-0.202432	0.000519493	0.0079601	0.680361	0.701217	0.640618	4604	1.29152	0.829216	31.9639	8739.73	9.07575
MPST	-3.47027	-1.04961	0.000519937	0.00796012	0.0854145	0.10365	0.0506655	578	0.112599	0.106699	91.4585	761.959	6.6372
UBE2H	-3.46935	-0.42554	0.000521727	0.00798074	0.200532	0.219018	0.165307	1357	0.289804	0.25449	79.9468	1961.1	7.58177
DCTN6	-3.46881	-0.475829	0.000522771	0.00798991	0.167726	0.186571	0.131816	1135	0.233597	0.209934	83.2274	1580.75	7.36629
TMEM179B	-3.4677	-0.278215	0.000524941	0.00801627	0.295995	0.316584	0.256763	2003	0.446281	0.368995	70.4005	3019.98	8.01334
HLA-DRB5	-3.46397	-0.231916	0.000532267	0.00812124	0.449091	0.469356	0.410477	3039	0.754813	0.562362	55.0909	5107.82	8.53872
UQCRFS1	-3.46278	-0.459732	0.000534617	0.00815019	0.186937	0.205273	0.151997	1265	0.268575	0.237895	81.3063	1817.45	7.50574
STAT2	-3.45447	-0.876458	0.000551367	0.00839843	0.0944288	0.112438	0.0601116	639	0.136848	0.128259	90.5571	926.049	6.83201
BCAP29	3.45254	0.236185	0.000555344	0.00845185	0.462687	0.456061	0.475311	3131	0.770311	0.571155	53.7313	5212.7	8.55904
FLI1	-3.45147	-0.322206	0.000557532	0.00847797	0.272942	0.291798	0.237012	1847	0.413785	0.346271	72.7058	2800.08	7.93776
GABARAPL1	3.44507	0.326327	0.000570911	0.00867328	0.320526	0.309824	0.340919	2169	0.486134	0.396178	67.9474	3289.67	8.09885
EEF1D	3.44487	0.116941	0.00057134	0.00867328	0.718191	0.718116	0.718334	4860	1.45574	0.898428	28.1809	9850.99	9.19543
VPS35L	-3.44448	-0.606598	0.000572157	0.00867836	0.132998	0.15142	0.0978961	900	0.186785	0.171248	86.7002	1263.98	7.14281
WAC	-3.44396	-0.278197	0.000573267	0.00868787	0.300281	0.32064	0.261486	2032	0.453404	0.373908	69.9719	3068.18	8.02917
POGZ	-3.44015	-0.545774	0.000581387	0.00880352	0.146298	0.164489	0.111636	990	0.214821	0.194597	85.3702	1453.69	7.28255
C20orf27	-3.43622	-0.918537	0.0005899	0.0089249	0.0916211	0.109509	0.0575354	620	0.124206	0.117077	90.8379	840.504	6.73519
RPS4Y1	-3.43216	-0.20987	0.000598803	0.00905198	0.574405	0.595088	0.534994	3887	1.01791	0.702064	42.5595	6888.21	8.83771
ITGA5	-3.42455	-0.562842	0.000615811	0.00930128	0.146889	0.164939	0.112495	994	0.220505	0.199265	85.3111	1492.16	7.30865
EAPP	3.42172	0.398068	0.000622269	0.00939094	0.243387	0.229383	0.270073	1647	0.358679	0.306513	75.6613	2427.18	7.7949
GPAA1	-3.41594	-0.611897	0.000635634	0.00958459	0.130338	0.14849	0.0957492	882	0.187041	0.171464	86.9662	1265.71	7.14418
PEAK1	-3.41527	-0.340159	0.000637179	0.00959985	0.23851	0.257323	0.202662	1614	0.361128	0.308314	76.149	2443.75	7.8017
PALM	3.41375	0.824008	0.000640758	0.00964569	0.109206	0.0930599	0.139974	739	0.152857	0.142243	89.0794	1034.38	6.94252
IFT27	-3.41295	-1.17882	0.00064264	0.00966592	0.0756613	0.0932853	0.0420781	512	0.101954	0.0970846	92.4339	689.92	6.53802
KDM6B	-3.41028	-0.708719	0.000648969	0.00975297	0.120881	0.138576	0.0871619	818	0.166505	0.154012	87.9119	1126.74	7.02797
IFIT3	-3.40523	-0.285952	0.000661088	0.0099268	0.360573	0.378774	0.325891	2440	0.603321	0.472077	63.9427	4082.67	8.31475
SPARCL1	-3.40448	-0.0880522	0.000662898	0.00994568	0.99069	0.992339	0.987548	6704	3.65147	1.53718	0.930989	24709.5	10.115
INPP5D	-3.40207	-1.39267	0.000668771	0.0100254	0.0648737	0.0824696	0.0313439	439	0.0934296	0.0893192	93.5126	632.238	6.45085
PPP2R1A	-3.4012	-0.554894	0.000670905	0.0100491	0.141126	0.159081	0.106913	955	0.199607	0.181994	85.8874	1350.74	7.20915
SCRN2	-3.39985	-0.904512	0.000674224	0.0100904	0.0967933	0.114466	0.0631172	655	0.135076	0.1267	90.3207	914.062	6.81899
CPAMD8	3.39901	0.873191	0.00067631	0.0101132	0.107433	0.0914826	0.137827	727	0.16629	0.153828	89.2567	1125.28	7.02668
MYL6B	-3.39157	-0.713662	0.00069494	0.0103831	0.112458	0.130239	0.0785745	761	0.164	0.151862	88.7542	1109.79	7.01282
HK1	-3.39057	-0.65547	0.000697485	0.0104125	0.12827	0.146012	0.0944611	868	0.18283	0.16791	87.173	1237.21	7.12143
ALDH9A1	-3.38049	-0.436658	0.000723574	0.010793	0.178661	0.196936	0.143839	1209	0.255632	0.227639	82.1339	1729.86	7.45637
SMIM26	-3.37996	-0.341878	0.000724972	0.0108049	0.229792	0.248986	0.193216	1555	0.330074	0.285235	77.0208	2233.61	7.71182
PER2	-3.37705	-1.40568	0.000732679	0.0108976	0.065317	0.0826949	0.0322027	442	0.0925676	0.0885305	93.4683	626.405	6.44159
BAALC	-3.377	-0.322844	0.000732819	0.0108976	0.27841	0.296981	0.243023	1884	0.412463	0.345335	72.159	2791.14	7.93456
APP	-3.37692	-0.200896	0.000733011	0.0108976	0.709768	0.73096	0.669386	4803	1.37906	0.866705	29.0232	9332.08	9.14132
CREBRF	3.3742	0.501749	0.000740304	0.010997	0.178661	0.163137	0.208244	1209	0.262736	0.23328	82.1339	1777.93	7.48377
FAM53B	3.37218	1.52272	0.000745765	0.0110689	0.0487661	0.0319964	0.0807213	330	0.0674412	0.0652643	95.1234	456.374	6.1255
SP110	3.37176	0.49253	0.000746883	0.0110736	0.201862	0.187922	0.228424	1366	0.298018	0.260839	79.8138	2016.69	7.60971
CYC1	-3.37161	-0.350989	0.000747309	0.0110736	0.2425	0.260928	0.207385	1641	0.353467	0.30267	75.75	2391.91	7.78027
MBD6	-3.37075	-0.995129	0.00074964	0.011099	0.0806857	0.0982425	0.0472306	546	0.114894	0.108759	91.9314	777.489	6.65735
PRKAB1	3.36926	0.842434	0.000753713	0.0111501	0.0964977	0.0802163	0.127523	653	0.135953	0.127472	90.3502	919.995	6.82546
PPM1F	-3.36044	-0.478132	0.000778197	0.0115029	0.194769	0.211582	0.162731	1318	0.284993	0.250753	80.5231	1928.55	7.56504
FURIN	3.35792	0.5437	0.000785311	0.0115926	0.162406	0.146913	0.191928	1099	0.236148	0.212	83.7594	1598.01	7.37714
PCMTD1	-3.35784	-0.316076	0.000785553	0.0115926	0.251219	0.270167	0.215114	1700	0.374517	0.318102	74.8781	2534.36	7.83809
LPCAT2	-3.3571	-0.901375	0.00078764	0.0116138	0.0854145	0.102974	0.0519536	578	0.126641	0.119241	91.4585	856.983	6.75458
NPR1	3.35663	0.327056	0.000788985	0.0116241	0.315502	0.303064	0.339201	2135	0.497771	0.403978	68.4498	3368.42	8.12249
HERC2	-3.34695	-0.444605	0.000817074	0.0120281	0.17009	0.187922	0.13611	1151	0.247754	0.221345	82.991	1676.55	7.42509
CCDC186	3.3464	0.512325	0.000818677	0.0120419	0.189449	0.174854	0.217261	1282	0.28386	0.249871	81.0551	1920.88	7.56106
RNASET2	-3.34465	-0.657303	0.000823855	0.0121081	0.113049	0.130689	0.0794332	765	0.15213	0.141612	88.6951	1029.46	6.93777
TMED9	3.34012	0.278956	0.000837418	0.0122974	0.349934	0.339567	0.369687	2368	0.536567	0.429551	65.0066	3630.95	8.19752
RARG	-3.33825	-0.838848	0.000843083	0.0123597	0.0954633	0.112889	0.0622585	646	0.131939	0.123932	90.4537	892.83	6.79552
DECR1	-3.33816	-0.395821	0.000843341	0.0123597	0.19802	0.216314	0.16316	1340	0.281136	0.247748	80.198	1902.45	7.55142
UNC50	-3.33804	-0.543304	0.000843719	0.0123597	0.138909	0.157053	0.104337	940	0.196909	0.179742	86.1091	1332.48	7.19555
PPP1R2	-3.33503	-0.331899	0.000852912	0.0124842	0.25447	0.272871	0.219407	1722	0.368388	0.313633	74.553	2492.88	7.82159
SNRNP70	-3.33434	-0.42707	0.000855024	0.0125049	0.176001	0.194006	0.141692	1191	0.25944	0.230668	82.3999	1755.63	7.47115
DGKD	-3.33319	-1.381	0.000858574	0.0125466	0.0657603	0.0829202	0.0330614	445	0.0917466	0.0877788	93.424	620.849	6.4327
SHE	-3.33109	-0.291914	0.000865064	0.0126312	0.292301	0.311402	0.255904	1978	0.445088	0.36817	70.7699	3011.91	8.01066
EEA1	-3.33084	-0.530289	0.000865858	0.0126325	0.145264	0.162911	0.111636	983	0.209892	0.190531	85.4736	1420.34	7.25936
GAMT	-3.33045	-1.21213	0.00086706	0.0126398	0.0706369	0.0878774	0.0377845	478	0.107555	0.102155	92.9363	727.823	6.59143
GRPEL2	-3.33015	-1.08484	0.000867978	0.012643	0.0848234	0.101848	0.052383	574	0.121601	0.114758	91.5177	822.877	6.71402
CEBPZ	3.3292	0.446015	0.000870943	0.0126759	0.211763	0.197386	0.239158	1433	0.315803	0.274447	78.8237	2137.04	7.66765
RBCK1	-3.32774	-0.386279	0.000875542	0.0127325	0.212797	0.231185	0.177759	1440	0.30582	0.266831	78.7203	2069.48	7.63554
FMNL3	-3.32619	-0.508922	0.000880411	0.012793	0.156938	0.174628	0.123229	1062	0.229242	0.206398	84.3062	1551.28	7.34748
SH3BGRL	-3.31947	-0.236619	0.000901895	0.0130946	0.405941	0.426543	0.366681	2747	0.634675	0.491444	59.4059	4294.84	8.3654
IFI44	-3.31911	-0.539259	0.000903059	0.0131009	0.147037	0.164489	0.113783	995	0.220605	0.199346	85.2963	1492.83	7.3091
ARHGAP21	3.31837	0.47037	0.000905434	0.0131248	0.198759	0.184092	0.226707	1345	0.293659	0.257474	80.1241	1987.19	7.59498
LPIN1	-3.31809	-1.24661	0.000906347	0.0131274	0.071228	0.0883281	0.0386432	482	0.102476	0.097559	92.8772	693.458	6.54313
PBXIP1	-3.31659	-1.11914	0.000911247	0.0131878	0.0800946	0.0971158	0.0476599	542	0.114397	0.108314	91.9905	774.127	6.65303
CLN5	-3.31224	-0.614369	0.000925508	0.0133834	0.127826	0.14511	0.0948905	865	0.181233	0.166559	87.2174	1226.4	7.11266
CCDC88C	-3.31103	-0.927732	0.000929546	0.013431	0.0860056	0.1032	0.0532417	582	0.120958	0.114184	91.3994	818.524	6.70872
ZNF148	-3.31002	-0.386081	0.000932902	0.0134654	0.214718	0.232537	0.180764	1453	0.316565	0.275026	78.5282	2142.19	7.67005
SYNE1	3.30986	0.234329	0.000933426	0.0134654	0.488843	0.48265	0.500644	3308	0.863198	0.622295	51.1157	5841.26	8.67287
TCTEX1D1	-3.30949	-1.14665	0.000934672	0.0134726	0.0743313	0.0914826	0.0416488	503	0.102674	0.0977381	92.5669	694.795	6.54505
ASAP2	3.30894	0.521028	0.00093651	0.0134883	0.159894	0.144434	0.189352	1082	0.229842	0.206885	84.0106	1555.34	7.35009
RPL13	3.30792	0.0413123	0.000939911	0.0135264	0.953598	0.956963	0.947188	6453	3.16832	1.42751	4.64017	21440	9.97306
SRP9	-3.30636	-0.228713	0.000945177	0.0135914	0.416285	0.436007	0.378703	2817	0.656757	0.504862	58.3715	4444.27	8.3996
SSBP1	-3.30349	-0.255272	0.0009549	0.0137118	0.36545	0.385083	0.328038	2473	0.552821	0.440073	63.455	3740.94	8.22736
ABHD17A	-3.30344	-0.218111	0.000955078	0.0137118	0.434166	0.455611	0.393302	2938	0.693317	0.526689	56.5834	4691.68	8.45376
EEPD1	3.30151	0.670333	0.000961657	0.0137953	0.123688	0.107932	0.153714	837	0.178686	0.164401	87.6312	1209.17	7.09852
ATP1B1	-3.29941	-0.318951	0.000968888	0.0138879	0.23585	0.254394	0.200515	1596	0.358092	0.30608	76.415	2423.21	7.79326
METAP2	3.29602	0.31884	0.000980663	0.0140455	0.299246	0.28639	0.323744	2025	0.45496	0.374979	70.0754	3078.72	8.03259
ATXN3	3.29516	0.632944	0.000983662	0.0140772	0.143195	0.127986	0.172177	969	0.20655	0.187765	85.6805	1397.73	7.24332
RPL37A	-3.29459	-0.118635	0.000985659	0.0140946	0.923304	0.929923	0.910691	6248	2.76512	1.32578	7.66957	18711.6	9.83695
POMP	-3.2928	-0.171991	0.000991947	0.0141733	0.696025	0.71068	0.668098	4710	1.36607	0.861229	30.3975	9244.17	9.13186
DYNC1LI2	3.28852	0.245773	0.00100716	0.0143668	0.415989	0.409644	0.428081	2815	0.667223	0.511159	58.4011	4515.1	8.4154
RPS21	3.28833	0.102753	0.00100782	0.0143668	0.835969	0.833258	0.841134	5657	2.08632	1.12698	16.4031	14118.1	9.55529
DGCR2	-3.28832	-1.24303	0.00100789	0.0143668	0.0716713	0.0885534	0.0395019	485	0.10129	0.0964821	92.8329	685.428	6.5315
ATP6V1G1	-3.28689	-0.221604	0.00101301	0.0144284	0.434609	0.457413	0.391155	2941	0.683277	0.520743	56.5391	4623.74	8.43917
SEPT4	-3.28611	-0.823257	0.0010158	0.0144566	0.100044	0.117395	0.0669815	677	0.133528	0.125335	89.9956	903.584	6.80748
FCHO2	3.28522	0.543253	0.00101901	0.0144909	0.177627	0.163362	0.204809	1202	0.258382	0.229827	82.2373	1748.47	7.46707
PUF60	-3.28438	-0.370638	0.00102207	0.014523	0.203488	0.221271	0.169601	1377	0.291371	0.255704	79.6512	1971.71	7.58716
AGRN	-3.28093	-0.638366	0.00103466	0.0146902	0.118369	0.135647	0.0854444	801	0.171494	0.15828	88.1631	1160.5	7.05747
HSPB11	-3.28008	-0.723	0.00103776	0.0147227	0.105808	0.123028	0.0729927	716	0.144845	0.13527	89.4192	980.169	6.88874
SYAP1	3.27637	0.528564	0.00105151	0.0148986	0.156938	0.14128	0.186775	1062	0.22471	0.202704	84.3062	1520.61	7.32753
TECR	-3.27629	-0.385291	0.00105182	0.0148986	0.200384	0.218792	0.165307	1356	0.296173	0.259416	79.9616	2004.2	7.6035
PTBP3	-3.276	-0.44211	0.00105287	0.0149017	0.199793	0.216539	0.167883	1352	0.292811	0.256819	80.0207	1981.45	7.59209
KDM3B	-3.27549	-0.616227	0.0010548	0.0149173	0.125757	0.143308	0.0923143	851	0.177842	0.163684	87.4243	1203.46	7.09378
MYO1B	-3.2751	-0.909403	0.00105625	0.014926	0.0895522	0.10658	0.0571061	606	0.123227	0.116205	91.0448	833.874	6.72728
HDAC5	-3.27429	-0.674335	0.00105929	0.0149572	0.112901	0.130014	0.080292	764	0.157607	0.146355	88.7099	1066.52	6.9731
HSD17B12	-3.27241	-0.23744	0.00106633	0.0150449	0.355549	0.375845	0.316874	2406	0.560265	0.444856	64.4451	3791.31	8.24073
HNRNPA0	-3.27024	-0.250626	0.00107456	0.0151491	0.355697	0.375394	0.318162	2407	0.540724	0.432252	64.4303	3659.08	8.20524
SEMA3G	3.26895	0.459446	0.00107947	0.0152064	0.220186	0.206625	0.246028	1490	0.361628	0.308681	77.9814	2447.14	7.80308
SPRY1	-3.26628	-0.326312	0.00108971	0.0153373	0.253731	0.272195	0.218549	1717	0.397834	0.334924	74.6269	2692.14	7.89846
COX7C	-3.26608	-0.184522	0.00109047	0.0153373	0.712576	0.730059	0.679261	4822	1.39611	0.873846	28.7424	9447.46	9.15361
MAST4	-3.26458	-0.296711	0.00109625	0.0154067	0.272499	0.291573	0.236153	1844	0.422778	0.352611	72.7501	2860.94	7.95925
CCT3	3.26368	0.389117	0.00109976	0.0154438	0.257426	0.24493	0.281237	1742	0.38036	0.322345	74.2574	2573.9	7.85357
S100A1	-3.25946	-2.46416	0.00111624	0.015663	0.0440372	0.0610635	0.011593	298	0.067973	0.0657625	95.5963	459.973	6.13334
NAA38	-3.25868	-0.254617	0.00111933	0.0156878	0.357766	0.37562	0.323744	2421	0.557	0.442761	64.2234	3769.22	8.23489
CLEC3B	3.25857	0.584003	0.00111975	0.0156878	0.148663	0.133619	0.177329	1006	0.221837	0.200355	85.1337	1501.17	7.31466
TFDP2	-3.25781	-0.841557	0.00112275	0.0157176	0.0942811	0.111537	0.0613997	638	0.128714	0.121079	90.5719	871.004	6.77079
MLXIP	-3.25389	-0.731256	0.00113837	0.0159201	0.105364	0.122352	0.0729927	713	0.146954	0.13711	89.4636	994.438	6.90318
PITPNB	3.25364	0.454968	0.00113937	0.0159201	0.212502	0.199189	0.23787	1438	0.308543	0.268914	78.7498	2087.91	7.6444
PDS5B	-3.25352	-0.414164	0.00113987	0.0159201	0.184129	0.201442	0.151138	1246	0.272512	0.240993	81.5871	1844.09	7.52028
LNPEP	-3.24934	-0.683688	0.00115672	0.0161429	0.116447	0.133619	0.0837269	788	0.170153	0.157134	88.3553	1151.42	7.04962
TMEM87B	-3.24891	-0.917634	0.00115847	0.0161549	0.0886656	0.105453	0.0566767	600	0.127472	0.119978	91.1334	862.604	6.76111
PDE4B	-3.2475	-0.832329	0.00116425	0.0162228	0.0941333	0.111086	0.0618291	637	0.133986	0.125739	90.5867	906.681	6.81089
PTPRK	-3.24582	-0.771792	0.00117113	0.016306	0.113492	0.130239	0.0815801	768	0.162489	0.150564	88.6508	1099.56	7.00358
STUB1	-3.24481	-0.284576	0.00117531	0.0163516	0.291562	0.310275	0.255904	1973	0.425392	0.354447	70.8438	2878.63	7.96542
PPM1K	-3.24418	-1.59515	0.00117788	0.0163747	0.0576326	0.0743578	0.0257621	390	0.081227	0.0780965	94.2367	549.663	6.31112
MRPL42	-3.24342	-0.647363	0.00118105	0.0164061	0.116004	0.133168	0.0832976	785	0.157827	0.146545	88.3996	1068.02	6.97449
SGK1	3.24255	0.250959	0.00118464	0.0164433	0.400916	0.390717	0.420352	2713	0.690962	0.525298	59.9084	4675.74	8.45036
GLRX	-3.2419	-0.364014	0.00118734	0.016468	0.213389	0.231636	0.178617	1444	0.305391	0.266503	78.6611	2066.58	7.63414
PPP1R35	-3.24101	-0.575886	0.00119105	0.0165068	0.138909	0.155701	0.106913	940	0.199695	0.182067	86.1091	1351.33	7.20959
CIR1	3.24078	0.357146	0.00119204	0.0165078	0.275011	0.26228	0.29927	1861	0.425673	0.354644	72.4989	2880.53	7.96608
[truncated: 16,690 more rows]

## Sheet: ACKR1+ Endo. Cells
Gene_name	scores	logfoldchanges	pvals	pvals_adj	pct	pct.1	pct.2	n_cells_by_counts	mean_counts	log1p_mean_counts	pct_dropout_by_counts	total_counts	log1p_total_counts
[truncated: 17,989 more rows]

[truncated: 12 more sheets: FABP4+ NEAT1- Endo. Cells, DCN+ CFD+ Mesench. Cells , GSN+ LUM+ Mesench. Cells, S100A8+ S100A9+ Mesench. Cells, PAX7+ Satellite|Myoblast Cells, TNNI1+ Myocyte Cells, TNNI2+ Myocyte Cells, HCST+ Lymphocyte cells, NAMPT+ Lymphocyte cells, CD14+ Monocyte Cells, NDUFA4L2+ Pericyte Cells, TAGLN+ Pericyte Cells]
