# Supplementary material for: Single-cell sequencing deconvolutes cellular responses to exercise in human skeletal muscle
Source: Commun Biol. 2022 Oct 22;5:1121. doi: 10.1038/s42003-022-04088-z (PMC9588010; doi:10.1038/s42003-022-04088-z)
Supplement: Supplementary file 11 — Supplementary Data 8 [file 42003_2022_4088_MOESM11_ESM.xlsx]

## Sheet: Sheet 1
Gene name	Endothelial cells	Lymphocyte cells	Mesenchymal cells	Monocyte cells	Myogenic cells	Pericyte cells
ACTA2						1.466
ACTB	0.687				0.278	1.124
ACTN4	0.821
ACVRL1			0.597
ADGRF5	0.633
ADIRF	0.599
AHNAK	0.281
AKAP12			0.247
ANXA1	0.505
ANXA2	0.925
ANXA3	1.186
ANXA5	0.452		0.073	0.647
APLP2	0.134		0.178
APRT			0.175	0.813
AQP1	0.199
ARF1	0.356
ARGLU1			0.134
ARHGAP29	1.06		0.132
ARL6IP4	0.135		0.061		0.186
ARPC2	0.637		0.133	0.456
ARPC5			0.093
ATP2B1				1.192
ATP2B1-AS1				1.752
ATP5F1B	0.295
ATP5F1E	0.175
ATP5ME	0.096
ATP6V0E1	0.187
BMP4			0.382
BRI3					0.188
BTF3	0.145				0.174
BTG1	0.337			1.516
BZW1			0.701
C11orf96						0.752
C12orf57					0.225
C19orf53			0.346
CALD1	0.574		0.266			0.288
CALM1	0.791		0.295		0.281	0.38
CALM2	0.23
CALR	0.566
CALU			0.096
CAMK2N1			0.118
CAST			0.209
CAVIN1	0.314		0.27
CAVIN2	1.008
CBR3			0.482
CCDC80			0.557
CCNI	0.159		0.269
CCPG1			0.187
CD300LG	0.667
CD36						0.195
CD37				0.863
CD44				1.634
CD46	0.251
CD55				1.541
CD59	0.468
CD63	0.216				0.551
CD81	0.52
CD9						0.611
CDC37	0.494
CDC42	0.341
CDC42EP2			0.35
CDKN1C	0.26
CEBPD			0.136
CFD			0.116
CFL1	0.606					0.283
CFLAR				1.512
CHCHD2	0.212
CHD9			0.266
CHMP2A	0.131
CIRBP			0.092		0.195
CLIC1	0.796		0.11			0.319
CLTA			0.086
CLTB	0.466		0.304
CNBP	0.099
COL4A1	0.19		0.396
COL4A2			0.238
COL5A2			0.162
COL6A2			0.163
COTL1				1.591
COX17	0.308
COX6A1	0.133
COX7A2	0.286		0.088
CRIP2	0.475
CSDE1	0.101
CSNK1A1			0.121
CST3	0.178		0.067		0.423
CTGF			0.146			0.561
CTSS				0.972
CXCL2				1.873
CXCL8				1.365
CYR61	0.507					0.525
DAB2			0.18
DDX18			0.257
DDX21				1.444
DDX24			0.333
DDX5			0.202		0.658	0.457
DEK			0.291
DLC1	0.239
DNAJA1	0.432		0.105
DPP7			0.118
DPT			0.188
DPYSL2	0.143
DSTN	0.906					0.881
DYNC1I2			0.093
DYNLL1	0.281		0.046		0.402
EDF1	0.293
EEF1A1	0.113		0.079	0.423
EEF1B2	0.285		0.178
EEF1D	0.204		0.159	0.52	0.187
EEF2	0.215		0.151	0.645	0.186
EFHD1			0.119
EGFR			0.255
EID1	0.141		0.041
EIF1	0.482		0.115		0.109	0.14
EIF1AX			0.165
EIF2S2			0.122
EIF3K	0.267
EIF4A1			0.386
EIF4G2	0.16
EIF5	0.132		0.252		0.289
EIF5A			0.289
ELOB	0.204
EMP1			0.085
EMP2	0.291		0.251
EPAS1	0.59
EPB41L2	0.762
ETS1	0.733
ETS2				0.778
F10			0.266
F8	0.199
FABP5	0.231
FAM3C			0.144
FAM89A	0.542
FAU	0.234		0.087	0.34	0.238
FBLN2			0.088
FDPS	0.139
FERMT2	1.003		0.171
FILIP1L						1.362
FKBP1A	0.19
FKBP8			0.156
FLNA						0.506
FNDC5			0.129
FOS	0.209
FSTL1			0.124
FTH1	0.088	0.804	0.101	1.372
FTL	0.182	0.629			0.371
FUS	0.497
G0S2					0.396
GADD45B	0.646		0.121
GAPDH	0.179
GAS6	0.159
GDF10			0.131
GIMAP4	0.389
GIMAP7	0.394
GLIPR2			0.12
GLUL			0.527
GNAI2	0.733
GNG11			0.168
GNG5	0.209		0.304
GOLIM4			0.417
GPX3			0.483
GPX4	0.205		0.292
GSN	0.386		0.105
GSTO1			0.119
GSTP1	0.193
GUK1	0.533
GYPC	0.107
H1FX			0.18
H2AFJ			0.241
H3F3A			0.037	1.039
H3F3B	0.465	0.459	0.391		0.604	0.225
HES1			0.796			0.482
HIC1			0.165
HIGD1B	0.15
HINT1	0.095		0.125
HIST1H4C			0.628
HLA-B				0.478
HLA-C				0.651
HLA-E			0.154
HMGB1			0.104
HNRNPA0			0.183
HNRNPA1	0.216				0.351
HNRNPA2B1	0.485				0.226	0.272
HNRNPA3	0.651		0.307
HNRNPDL	0.174		0.131		0.227
HNRNPK	0.186
HNRNPU			0.181
HP1BP3			0.109
HSP90AA1	1.285		0.476		0.7	0.939
HSP90AB1	1.001		0.3		0.628	0.557
HSP90B1	0.546
HSPA1A	0.773		0.264
HSPA8	0.325		0.147
HSPB1			0.482
IER2	0.442
IER3			0.666
IER5L			0.327
IFI27	0.108
IFITM2	0.94	0.793	0.336	0.86
IFITM3	0.653		0.371
IFNGR1			0.314
IGFBP2	0.63					0.72
IGFBP7	0.113
IL32	1.346
IL6ST			0.091
IRF1	0.554		0.643
ITGB1	0.587		0.207			0.249
ITGBL1			0.333
ITIH5			0.178
ITM2B	0.004				0.241
JSRP1					0.251
JUNB	0.244		0.203		0.433
JUND					0.375
KDM6B				1.056
KIF5B			0.271
KLF13			0.634
KLF2			0.225
KLF4	0.177
KLF6	0.266
KTN1	0.611		0.178		0.234	0.43
LAPTM5				0.771
LARP6			0.143
LCP1				0.838
LDHA			0.249		0.224
LGALS1	0.182
LGALS3			0.118
LMAN1			0.171
LMNA			0.054			0.461
LMO4			0.537
LPL	0.813
LRPAP1			0.079
LRRFIP1				1.139
LST1				1.597
LTBP2			0.144
LY6E	0.223
LYZ				1.325
MALAT1	0.438					0.259
MAP1B			0.57
MAP1LC3B			0.134
MEF2C	0.435
MFAP5			0.376
MGST3	0.127
MMRN2	0.142
MNDA				1.105
MORF4L1	0.112
MPHOSPH8			0.261
MRC2			0.216
MSN	0.809
MT1X					1.76
MT2A			0.922		0.94
MTCH1			0.308
MTDH			0.231
MTPN			0.357	1.107
MTRNR2L12	0.317		0.17			0.39
MTRNR2L8	0.798		0.516			0.822
MTUS1	1.15		0.448
MXRA7			0.141
MYH9	0.615
MYL12A	0.137
MYL12B	0.503
MYL6	0.721	0.557	0.047			0.797
MYL9	0.323					0.121
MZT2B	0.143
NACA			0.072	0.661	0.356
NAMPT				1.867
NAP1L1			0.34	0.881
NCL			0.476
NDUFA12	0.124
NDUFA4L2	0.324
NDUFB2	0.409
NDUFB8	0.118
NDUFS5	0.338		0.177
NDUFS6	0.199
NEAT1	0.206	0.929
NEDD8	0.242
NEGR1			0.163
NFE2L2			0.151	0.993
NFIC			0.146
NFKBIA	0.475	0.743	0.237	1.487
NNMT			1.048
NOP53			0.142		0.164
NPM1	0.261				0.31
NUCKS1	0.132		0.194		0.228
OAZ1	0.411		0.042	0.268
OSBPL1A	0.155
P4HA2			0.201
P4HB			0.215
PA2G4			0.408
PALMD	1.77
PARK7			0.058
PCAT19	0.284
PCBP1	0.137
PCOLCE2			0.254
PDAP1			0.141
PDIA3	0.355
PDIA6	0.175
PDLIM1	1.365
PEBP1			0.159
PECAM1	0.694
PFDN5	0.129			0.874	0.206
PFN1	0.548
PGF			0.254
PIK3R1			0.25
PLAC9			0.2
PLAU			0.292
PLAUR				1.782
PLEK				1.475
PLXDC1			0.064
PMP22			0.318
PNISR			0.132
PNRC1	0.334			0.959	0.218
PODXL	0.153
POLR2L	0.182
PPFIBP1	0.504
PPIA	0.174
PPIB	0.309
PPP1R14A	0.897					0.306
PPP1R14B					0.276
PPP1R15A				0.719
PRDX1	0.65
PRDX5	0.175
PRDX6			0.356
PRELID1			0.158	0.832
PRELP			0.207
PROCR			0.17
PSMA7	0.611		0.297			0.49
PSMB6			0.065
PSMC5			0.353
PSMD8			0.118		0.251
PTMA	0.483		0.32		0.411	0.215
PTMS	0.473
PTP4A2				0.974
PTPRA			0.398
PTPRB	0.196
PTPRC				0.716
QKI	0.105		0.158
RAB14			0.194
RAB2A			0.078
RABAC1	0.412
RAC1	0.507		0.173
RACK1	0.142		0.052	0.514	0.266
RAMP2			0.343
RAN			0.168		0.219
RAP1B				1.369
RBM25			0.261
RBM39	0.31		0.231
REL				1.702
REXO2			0.229
RGS5	0.305
RHOA	0.955		0.116			0.331
RHOBTB3			1.077
RHOC	0.679
RNH1			0.126
ROMO1			0.065
RPL10	0.136		0.129	0.47	0.225
RPL10A	0.13				0.23
RPL11			0.047	0.616	0.152
RPL12			0.064	0.409	0.192
RPL13	0.066		0.147	0.589	0.214
RPL14			0.03
RPL15	0.007		0.048	0.325	0.108
RPL18	0.211		0.161	0.61	0.35
RPL18A			0.048	0.529	0.099
RPL19	0.12		0.097	0.511	0.265
RPL21				0.381
RPL23	0.359		0.37	0.669	0.517
RPL23A				0.459
RPL24	0.161		0.116		0.129
RPL26				0.439
RPL28	0.175		0.087	0.871	0.3
RPL29	0.126		0.071	0.562	0.218
RPL3	0.178		0.125		0.442
RPL30			0.042	0.571	0.053
RPL32					0.085
RPL34			0.039	0.654	0.162
RPL35A			0.033	0.528	0.168
RPL36					0.204
RPL36AL	0.159		0.118		0.222
RPL37			0.078	0.655	0.14
RPL39				0.681	0.169
RPL4	0.121			0.492
RPL41				0.451	0.235
RPL5	0.223		0.109		0.252
RPL6			0.061		0.132
RPL7	0.111		0.062		0.18
RPL7A	0.16		0.122	0.436	0.197
RPL8	0.273		0.164	0.712	0.177	0.151
RPLP0	0.142		0.101	0.597	0.373
RPLP1	0.063		0.05	0.698	0.089
RPLP2	0.26		0.09	0.559	0.211
RPS11	0.203		0.154	0.774	0.202
RPS12	0.106		0.077	0.575	0.242
RPS13				0.573
RPS14	0.218		0.163	0.698	0.254
RPS15	0.201		0.112	0.65	0.216
RPS15A				0.486	0.082
RPS16			0.021	0.456	0.098
RPS18	0.079		0.05	0.568	0.257
RPS19	0.239			0.931	0.304
RPS2	0.179		0.11	0.639	0.212
RPS20	0.155		0.12	0.483	0.145
RPS21	0.137				0.303
RPS23			0.037	0.467	0.121
RPS24				0.327
RPS26	0.219		0.068
RPS27			0.065	0.526	0.193
RPS27A	0.073		0.032	0.315	0.221
RPS28	0.256		0.145	0.574	0.262
RPS29			0.088	0.42	0.186
RPS3	0.114		0.081	0.52	0.298
RPS3A			0.049		0.077
RPS4X	0.108		0.065	0.608	0.123
RPS4Y1					0.175
RPS5	0.193		0.073	0.521	0.265
RPS7				0.442	0.078
RPS8	0.134		0.044	0.551	0.078
RPS9	0.165		0.117	0.601	0.295
RPSA					0.188
RRAS	0.691
RRBP1			0.166
RSRC2			0.292
RTN4	0.633		0.074
RWDD1			0.152
S100A10	0.682
S100A11	0.979	0.939	0.181	0.782
S100A13			0.171
S100A4				0.445
S100A6	0.278		0.114	0.605	0.571	0.274
SAP18	0.189
SAT1		0.591
SBDS			0.169		0.246
SDCBP	0.175
SEC61G	0.231
SEC62	0.369		0.356
SELENOS			0.192
SELENOW	0.281
SEM1	0.132
SEPT7	0.402					0.199
SERBP1	0.755		0.267		0.219
SERF2	0.224		0.111
SERP1				0.897
SERPINB1			0.318	0.942
SFPQ			0.299
SH3BGRL3	0.491		0.071	1.01
SLC25A3			0.044
SLC25A6	0.182		0.12	1.016
SLC9A3R2	0.647
SMIM14			0.427
SNRPB			0.213
SNRPG			0.163
SNX3	0.13
SOCS3			0.274
SOD1	0.117
SOD2				2.278
SON			0.253
SOX4	0.375
SPARC	0.245
SPARCL1	0.172				0.353	0.415
SPCS2	0.216
SPRY1			0.583
SPTBN1	0.589		0.153
SQSTM1					0.368
SRGN	0.723			1.135
SRP14	0.482
SRRM1	0.128		0.24
SRRM2	0.346		0.46
SRSF3					0.246
SSB			0.104
SSPN			0.087
SSR3			0.507
ST13					0.196
STAT3			0.206
STOM	0.737
TACC1	0.543		0.112
TAGLN			1.11			0.926
TAGLN2	0.631		0.214
TALDO1				0.728
TCF25			0.275
TCIM	0.116
TGFBR2			0.21
THBS4			0.524
TIMP1			0.096	1.045
TIMP3	1.624		0.397			0.487
TIMP4	0.284
TINAGL1	0.761					0.548
TKT				1.094
TLN1				0.726
TM4SF1	0.258
TM9SF3			0.142
TMA7	0.127		0.069
TMBIM6	0.254
TMED9			0.191
TMSB10	0.72		0.148
TMSB4X			0.119
TNFAIP2				0.914
TNFAIP3				1.094
TNFAIP6			0.487
TNFRSF1B				0.726
TNFSF10	0.74		0.397
TPI1	0.308
TPM1	0.856		0.784			1.131
TPM2						0.324
TPM3	0.116
TPM4	1.463
TSPAN4			0.268
TUBA1A	1.039					0.91
TUBA1B	0.651		0.12			0.491
TUBB	0.302
TUBB4B	0.793		0.154
TXN	0.368
TXNIP	0.724		0.415		0.865
TYMP				1.375
UAP1			0.682
UBA52			0.103	0.447
UBB	0.549		0.104			0.367
UBC	0.354		0.426		0.379	0.186
UBL5	0.252
UBXN1	0.126				0.254
UBXN4			0.17
UQCRH	0.211
VDAC1			0.176
VIM	0.417		0.193	0.522	0.537	0.502
VIT			0.09
WARS	0.64
WASF2	0.506		0.296
WISP2			0.176
XRCC5			0.131
YBX1	0.381		0.082
YBX3	0.445		0.363
YWHAB	0.471		0.35			0.428
YWHAE	0.386				0.189
YWHAZ			0.086	0.837
ZEB2				1.102
ZFP36L1	0.248
ZFP36L2			0.369
