# Supplementary material for: Single-cell sequencing deconvolutes cellular responses to exercise in human skeletal muscle
Source: Commun Biol. 2022 Oct 22;5:1121. doi: 10.1038/s42003-022-04088-z (PMC9588010; doi:10.1038/s42003-022-04088-z)
Supplement: Supplementary file 12 — Supplementary Data 9 [file 42003_2022_4088_MOESM12_ESM.xlsx]

## Sheet: PAX7+ Satellite|myoblast cells
Description	GeneRatio	BgRatio	pvalue	p.adjust	qvalue	geneID
GO_ESTABLISHMENT_OF_PROTEIN_LOCALIZATION_TO_ENDOPLASMIC_RETICULUM	42/228	102/4742	7.15048e-30	1.37003e-26	1.17795e-26	9349/6122/6204/6208/6154/6147/6133/6203/6173/6194/23521/6234/6209/6143/6205/6207/4736/6137/6176/6155/6141/6161/6235/6202/6146/6125/6134/6168/6726/6164/6165/6175/6144/6156/6181/7095/6189/6229/6230/6206/6192/6201
GO_PROTEIN_TARGETING_TO_MEMBRANE	43/228	118/4742	5.99159e-28	5.73994e-25	4.93518e-25	9349/6122/6204/6208/6154/6147/6133/6203/6173/6194/23521/6234/6209/6143/6205/6207/4736/6137/6176/6155/6141/6161/6235/6202/6146/6125/6134/6168/6726/6164/6165/6175/6144/6156/6181/7095/6189/6229/6230/6206/302/6192/6201
GO_PROTEIN_LOCALIZATION_TO_ENDOPLASMIC_RETICULUM	42/228	114/4742	1.5923e-27	1.01695e-24	8.74369e-25	9349/6122/6204/6208/6154/6147/6133/6203/6173/6194/23521/6234/6209/6143/6205/6207/4736/6137/6176/6155/6141/6161/6235/6202/6146/6125/6134/6168/6726/6164/6165/6175/6144/6156/6181/7095/6189/6229/6230/6206/6192/6201
GO_MULTI_ORGANISM_METABOLIC_PROCESS	41/228	110/4742	4.1814e-27	2.00289e-24	1.72208e-24	9349/6122/6204/6208/6154/6147/6133/6203/6173/6194/23521/6234/6209/6143/6205/6207/4736/6137/6176/6155/6141/6161/6235/6202/6146/6125/6134/6168/6164/6165/6175/6144/7175/6156/6181/6189/6229/6230/6206/6192/6201
GO_NUCLEAR_TRANSCRIBED_MRNA_CATABOLIC_PROCESS_NONSENSE_MEDIATED_DECAY	40/228	105/4742	7.02735e-27	2.38426e-24	2.04998e-24	9349/6122/6204/6208/6154/6147/6133/6203/6173/6194/23521/6234/6209/6143/6205/6207/4736/6137/6176/6155/6141/6161/6235/6202/6146/6125/6134/6168/6164/6165/6175/6144/6156/6181/6189/6229/6230/6206/6192/6201
GO_TRANSLATIONAL_INITIATION	45/228	138/4742	7.46638e-27	2.38426e-24	2.04998e-24	9349/6122/6204/6208/6154/6147/1974/6133/6203/6173/6194/23521/6234/6209/1983/6143/9669/6205/6207/4736/6137/6176/6155/6141/6161/6235/6202/6146/6125/6134/6168/6164/6165/6175/6144/6156/6181/6189/6229/1975/6230/1973/6206/6192/6201
GO_ESTABLISHMENT_OF_PROTEIN_LOCALIZATION_TO_MEMBRANE	47/228	175/4742	6.6531e-24	1.82105e-21	1.56573e-21	9349/6122/3320/6204/6208/6154/6147/6133/6203/6173/6194/23521/6234/6209/6143/6205/6207/4736/6137/6176/6155/6141/6161/6235/6202/6146/6125/6281/6134/6168/6726/6164/6165/6175/6144/6844/6156/6181/7095/6189/6229/6230/7430/6206/302/6192/6201
GO_VIRAL_LIFE_CYCLE	48/228	187/4742	1.81748e-23	4.35287e-21	3.74258e-21	9349/3326/6122/6204/7316/6208/6154/6147/6133/6203/3688/6173/7913/6194/23521/6234/6209/6143/6205/6207/4736/6137/6176/6155/348/6141/6161/6235/6202/6146/6125/6134/6168/7314/6164/6165/6175/6144/5478/7175/6156/6181/6189/6229/6230/6206/6192/6201
GO_RNA_CATABOLIC_PROCESS	45/228	165/4742	3.46926e-23	7.38566e-21	6.35016e-21	9349/7538/6122/6204/6208/6154/6147/1974/6133/6203/6173/6194/23521/6234/6209/6143/6205/6207/4736/6137/6176/6155/6141/6161/6235/6202/6146/6125/6134/6168/6164/6165/6175/677/6144/6156/6181/6189/6229/1975/6230/1973/6206/6192/6201
GO_PROTEIN_LOCALIZATION_TO_MEMBRANE	49/228	210/4742	5.76114e-22	1.10383e-19	9.49072e-20	9349/6122/3320/6204/6208/6154/6147/6133/6203/6173/6194/23521/6234/6209/6143/6205/51100/6207/4736/6137/6176/6155/348/6141/6161/6235/6202/6146/6125/6281/6134/6168/6726/6164/6165/6175/6144/6844/6156/6181/7095/6189/6229/6230/7430/6206/302/6192/6201
GO_PROTEIN_TARGETING	53/228	251/4742	1.33669e-21	2.32826e-19	2.00183e-19	9349/6122/4000/3320/6204/3725/6208/6154/6147/6133/6203/6173/6194/23521/6234/6209/6143/10628/6205/6207/4736/6137/6176/6155/7529/6141/6161/6235/6202/6146/4792/6125/5514/6134/6168/6726/6164/6165/6175/6144/7175/6156/6181/7095/6189/9804/6774/6229/6230/6206/302/6192/6201
GO_ESTABLISHMENT_OF_PROTEIN_LOCALIZATION_TO_ORGANELLE	51/228	233/4742	1.61044e-21	2.57133e-19	2.21082e-19	9349/6122/4000/3320/6204/3725/6208/6154/6147/6133/6203/6173/6194/23521/6234/6209/6143/10628/6205/6207/4736/6137/6176/6155/6141/6161/6235/6202/6146/4792/6125/5514/6134/6168/6726/6164/6165/6175/6144/7175/6156/6181/7095/6189/9804/6774/6229/6230/6206/6192/6201
GO_INTERSPECIES_INTERACTION_BETWEEN_ORGANISMS	63/228	383/4742	1.12176e-19	1.6533e-17	1.4215e-17	9349/3326/6122/6204/7316/7431/3725/6208/6154/6147/1974/6133/7150/6203/3688/6418/6173/7913/6194/23521/6234/6209/6143/6205/6207/4736/6137/6176/6155/7529/348/6141/6161/6235/6202/10399/1072/6146/4792/6125/8655/6134/6168/5688/7314/6164/6165/6175/1654/6144/5478/7175/6156/10163/6181/6189/6774/6229/6230/1973/6206/6192/6201
GO_RRNA_METABOLIC_PROCESS	43/228	188/4742	6.436e-19	8.80813e-17	7.57319e-17	9349/6122/6204/6208/6154/6147/6133/6203/6173/6194/23521/6234/5036/6209/6143/6205/6207/9188/4736/6137/6176/6155/6141/6161/6235/6202/6146/6125/6134/6168/6164/6165/6175/6144/51504/6156/6181/6189/6229/6230/6206/6192/6201
GO_ORGANIC_CYCLIC_COMPOUND_CATABOLIC_PROCESS	46/228	229/4742	8.40374e-18	1.07344e-15	9.22937e-16	9349/7538/6122/6204/6208/6154/6147/1974/6133/6203/6173/6194/23521/6234/6209/6143/6205/6207/4736/6137/6176/6155/348/6141/6161/6235/6202/6146/6125/6134/6168/6164/6165/6175/677/6144/6156/6181/6189/6229/1975/6230/1973/6206/6192/6201
GO_PROTEIN_LOCALIZATION_TO_ORGANELLE	55/228	327/4742	1.51413e-17	1.81317e-15	1.55896e-15	9349/6122/4000/3320/6204/3725/6208/6154/6147/6133/6203/6173/3301/6194/23521/6234/6209/6143/10628/6205/51100/6207/4736/6137/6176/6155/6141/6161/6235/6202/6146/4792/6125/5514/6134/6168/6726/6164/6165/6175/1654/6144/7175/6156/6181/7095/6189/9804/6774/6229/6230/6206/378/6192/6201
GO_RIBOSOME_BIOGENESIS	44/228	218/4742	4.05505e-17	4.57028e-15	3.92951e-15	9349/6122/6204/6208/6154/6147/6133/6203/6173/6194/23521/6234/5036/6209/6143/6205/6207/9188/4736/6137/6176/6155/6141/6161/6235/6202/6146/6125/6134/6168/6164/6165/6175/1654/6144/51504/6156/6181/6189/6229/6230/6206/6192/6201
GO_MRNA_METABOLIC_PROCESS	62/228	417/4742	4.68012e-17	4.98173e-15	4.28327e-15	9349/7538/6122/6204/6430/23524/9584/6208/6154/6147/1974/6133/6203/6173/6651/6194/23521/1655/6234/4670/6209/6143/6205/3181/3192/6207/4736/6137/6176/6155/6141/6161/6235/6202/6421/6432/6146/6125/58517/6134/6168/6164/6165/6175/677/6144/6434/220988/6156/6181/6189/9295/6229/1975/6230/1973/6206/10250/9444/6192/3183/6201
GO_SINGLE_ORGANISM_CELLULAR_LOCALIZATION	63/228	433/4742	7.37804e-17	7.44018e-15	6.39703e-15	9349/6122/4000/3320/6204/3725/6208/6154/6147/6133/6203/3688/6173/6194/23521/6234/10252/6209/6143/10628/6205/51100/6207/4736/6137/6176/6155/348/6141/6161/6235/6202/6146/4792/6125/5514/6281/6134/6168/6726/7314/6164/6165/6175/6144/6844/7175/6156/998/6181/7095/6189/9804/6774/6229/6230/7430/6206/302/6284/6192/2647/6201
GO_NCRNA_PROCESSING	44/228	235/4742	7.96571e-16	7.63115e-14	6.56123e-14	9349/6122/6204/6208/6154/6147/6133/6203/6173/6194/23521/6234/5036/6209/6143/6205/3181/6207/9188/4736/6137/6176/6155/6141/6161/6235/6202/6146/6125/6134/6168/6164/6165/6175/6144/51504/6156/6181/6189/6229/6230/6206/6192/6201
GO_AMIDE_BIOSYNTHETIC_PROCESS	52/228	325/4742	1.28912e-15	1.17617e-13	1.01127e-13	9349/6122/6204/6208/6154/6147/1974/6133/6203/6173/6194/23521/6234/1938/6209/1983/6143/9669/93974/6205/6207/4736/6137/6176/6155/6141/6161/6235/6202/6146/6125/6134/6168/1984/6164/6165/6175/6166/6144/200916/51504/6156/6181/6189/6229/1975/54460/6230/1973/6206/6192/6201
GO_MEMBRANE_ORGANIZATION	60/228	426/4742	2.44467e-15	2.12909e-13	1.83058e-13	9349/6122/4000/3320/6204/6208/6154/10345/6147/6133/6203/3688/6173/6194/23521/6234/6209/6143/93974/6205/51100/6207/4736/6137/6176/6155/7529/348/6141/6161/6235/6202/6146/6125/8655/6281/6134/6168/6726/6164/6165/6175/6144/6844/5478/7175/6156/6181/7095/6189/9804/6774/6229/6647/6230/7430/6206/302/6192/6201
GO_INTRACELLULAR_PROTEIN_TRANSPORT	59/228	433/4742	2.11485e-14	1.76177e-12	1.51476e-12	388/9349/6122/4000/3320/6204/3725/6208/6154/6147/6133/6203/3688/6173/6194/23521/6234/6209/6143/10628/6205/6207/4736/6137/6176/6155/7529/6141/6161/6235/6202/6146/4792/6125/5514/8655/6134/6168/6726/1984/6164/6165/6175/6144/6844/7175/6156/6181/7095/6189/9804/6774/6229/6230/1211/6206/302/6192/6201
GO_PEPTIDE_METABOLIC_PROCESS	52/228	360/4742	1.01772e-13	8.12476e-12	6.98563e-12	9349/6122/6204/6208/6154/6147/1974/6133/6203/6173/6194/23521/6234/1938/6209/1983/6143/9669/6205/6207/4736/6137/6176/6155/6141/6161/6235/6202/6146/6125/6134/6168/1984/6164/6165/6175/6166/6144/200916/51504/6156/6181/6189/6229/6647/1975/54460/6230/1973/6206/6192/6201
GO_RIBONUCLEOPROTEIN_COMPLEX_BIOGENESIS	47/228	308/4742	2.53857e-13	1.94556e-11	1.67278e-11	9349/6122/6204/6430/6208/6154/6147/6133/6203/6173/6194/23521/6234/5036/6209/6143/6205/6207/9188/4736/6137/6176/6155/6141/6161/6235/6202/6146/6125/1153/6134/6168/6164/6165/6175/1654/6144/51504/6156/6181/6189/6229/1975/6230/6206/6192/6201
GO_CELLULAR_AMIDE_METABOLIC_PROCESS	53/228	391/4742	7.95427e-13	5.86169e-11	5.03985e-11	9349/6122/6204/6208/6154/6147/1974/6133/6203/6173/6194/23521/6234/1938/6209/1983/6143/9669/93974/6205/6207/4736/6137/6176/6155/6141/6161/6235/6202/6146/6125/6134/6168/1984/6164/6165/6175/6166/6144/200916/51504/6156/6181/6189/6229/6647/1975/54460/6230/1973/6206/6192/6201
GO_MACROMOLECULE_CATABOLIC_PROCESS	59/228	500/4742	1.31633e-11	9.3411e-10	8.03144e-10	9349/7538/6122/5930/8878/6204/7316/4780/6208/6154/6147/1974/6133/6203/6173/6194/23521/6234/801/6209/6143/6205/51100/6207/4736/6137/6176/6155/348/6141/5705/6161/6235/6202/6146/6125/6134/6168/5688/7314/805/6164/6165/6175/677/6144/6156/23190/6181/6189/5720/6229/1975/6230/1973/6206/5714/6192/6201
GO_NCRNA_METABOLIC_PROCESS	44/228	308/4742	1.75315e-11	1.19966e-09	1.03146e-09	9349/6122/6204/6208/6154/6147/6133/6203/6173/6194/23521/6234/5036/6209/6143/6205/3181/6207/9188/4736/6137/6176/6155/6141/6161/6235/6202/6146/6125/6134/6168/6164/6165/6175/6144/51504/6156/6181/6189/6229/6230/6206/6192/6201
GO_POSTTRANSCRIPTIONAL_REGULATION_OF_GENE_EXPRESSION	36/228	278/4742	2.39565e-08	1.58278e-06	1.36087e-06	7538/8531/7316/6208/1974/6203/6418/23521/5036/1938/1983/5935/9669/3181/3192/26135/7529/7832/5705/10399/1153/136319/6726/5688/1984/7314/677/1654/7175/6774/5720/1975/1973/9444/5714/3183
GO_RESPONSE_TO_CYTOKINE	30/228	235/4742	5.57005e-07	3.55741e-05	3.05864e-05	2353/1958/3659/3326/6122/8531/4502/7316/10410/3726/10581/4780/4501/3725/10376/3727/23521/1051/567/5705/4792/55854/5688/7314/7175/6774/5720/3133/5714/10365
GO_CELLULAR_RESPONSE_TO_CYTOKINE_STIMULUS	26/228	191/4742	9.82796e-07	6.07431e-05	5.22267e-05	1958/3659/3326/6122/8531/4502/7316/10410/10581/4780/4501/10376/23521/1051/567/5705/4792/55854/5688/7314/7175/6774/5720/3133/5714/10365
GO_NEGATIVE_REGULATION_OF_CELL_DEATH	37/228	339/4742	1.29878e-06	7.77646e-05	6.68617e-05	1843/3326/4000/4691/8531/8878/7316/4780/3725/6648/3688/6418/3301/26585/6651/6194/92140/5036/1051/1603/5081/7832/348/5705/831/10399/1072/4792/7314/1654/6189/6774/6647/1410/4609/1831/378
GO_REGULATION_OF_CELLULAR_AMIDE_METABOLIC_PROCESS	27/228	208/4742	1.55699e-06	9.03999e-05	7.77255e-05	7538/8531/4780/6208/1974/6203/23521/5036/1938/1983/5935/9669/3181/7832/348/10399/1153/136319/6726/1984/677/1654/7175/6774/1975/1973/9444
GO_FC_RECEPTOR_SIGNALING_PATHWAY	17/228	101/4742	4.66116e-06	0.00026267	0.000225843	2353/3326/3320/71/7316/3725/60/801/5705/4792/5688/7314/805/998/10163/5720/5714
GO_CYTOPLASMIC_TRANSLATION	10/228	38/4742	7.81049e-06	0.000427569	0.000367622	6154/6133/6173/6176/6146/6165/6175/200916/6181/1975
GO_REGULATION_OF_RNA_STABILITY	16/228	98/4742	1.34191e-05	0.000714197	0.000614063	7538/8531/7316/6418/3192/26135/7529/5705/1153/5688/7314/677/5720/9444/5714/3183
GO_RESPONSE_TO_MECHANICAL_STIMULUS	13/228	75/4742	4.61933e-05	0.00239206	0.00205669	58/2353/3659/4000/7078/3726/3725/3727/3688/10628/7832/4792/136319
GO_RESPONSE_TO_ORGANIC_CYCLIC_COMPOUND	31/228	308/4742	5.30991e-05	0.00267731	0.00230194	58/2353/1843/1958/3326/3320/7078/3726/3956/3725/3727/3688/2778/3301/801/1938/1051/3015/10628/3181/3192/9188/7832/4792/805/3939/6774/6647/1410/7430/10365
GO_RESPONSE_TO_REACTIVE_OXYGEN_SPECIES	14/228	87/4742	5.562e-05	0.00273251	0.0023494	2353/1843/388/4780/3725/6648/1938/10628/348/3939/6647/1410/10365/9588
GO_RESPONSE_TO_DRUG	19/228	147/4742	6.40541e-05	0.00306819	0.00263802	2353/4837/4502/3726/4780/3956/3725/3727/7150/3688/2778/1938/567/1603/10628/3939/6774/6647/4609
GO_RESPONSE_TO_ABIOTIC_STIMULUS	35/228	371/4742	6.56863e-05	0.00306963	0.00263926	58/2353/1843/388/1958/3659/3326/4000/3320/8531/7078/7316/3726/3725/3727/3688/3301/10628/7832/4792/3428/1153/136319/7314/284207/3939/1654/10974/7175/5269/6647/1410/4609/1831/6284
GO_IMMUNE_RESPONSE_REGULATING_CELL_SURFACE_RECEPTOR_SIGNALING_PATHWAY	17/228	126/4742	9.14507e-05	0.00413415	0.00355453	2353/3326/3320/71/7316/3725/60/801/5705/4792/5688/7314/805/998/10163/5720/5714
GO_LEUKOCYTE_DIFFERENTIATION	13/228	80/4742	9.27811e-05	0.00413415	0.00355453	1958/3659/3726/3956/3725/3688/6194/567/6146/3428/677/998/302
GO_RESPONSE_TO_OXIDATIVE_STRESS	19/228	155/4742	0.000132443	0.00576731	0.0049587	2353/1843/388/4780/3725/6648/1938/10628/348/2879/3939/5445/4710/6414/10550/6647/1410/10365/9588
GO_REGENERATION	11/228	62/4742	0.000144092	0.00613511	0.00527494	4837/4691/7078/6430/3725/1051/5081/348/831/136319/1973
GO_RESPONSE_TO_HYDROGEN_PEROXIDE	10/228	53/4742	0.000170432	0.00709886	0.00610357	1843/388/4780/3725/1938/10628/3939/6647/1410/10365
GO_RESPONSE_TO_COLD	6/228	19/4742	0.00018509	0.00754538	0.00648748	2353/3320/8531/4792/1153/284207
GO_CELL_ACTIVATION	19/228	160/4742	0.000202484	0.00808248	0.00694928	388/1958/3659/71/3956/3725/3688/2778/60/6194/1051/567/831/6146/677/10627/6844/3133/6284
GO_RESPONSE_TO_INORGANIC_SUBSTANCE	21/228	190/4742	0.000259479	0.00997544	0.00857684	58/2353/1843/388/4502/3726/4780/4501/3725/3727/6648/801/1938/567/10628/805/3939/6647/1410/6284/10365
GO_NEGATIVE_REGULATION_OF_CELLULAR_AMIDE_METABOLIC_PROCESS	12/228	77/4742	0.000260319	0.00997544	0.00857684	7538/23521/3181/7832/348/10399/1153/6726/1654/7175/6774/9444
GO_RESPONSE_TO_LIPID	27/228	277/4742	0.000286171	0.010751	0.0092437	58/2353/1843/4691/3320/7078/3726/3725/3727/3688/2778/3301/92140/801/4670/1938/1051/3015/567/10628/3192/4792/805/3939/6166/6774/1410
GO_NEGATIVE_REGULATION_OF_PROTEIN_METABOLIC_PROCESS	38/228	454/4742	0.000395232	0.0145628	0.012521	1843/7538/3326/7078/7316/3725/6418/3301/26585/23521/10252/801/3181/7529/7832/348/5705/831/10399/1471/3428/1153/6726/5688/7314/805/2619/1654/7175/5269/6774/5720/1410/7430/4609/302/9444/5714
GO_POSITIVE_REGULATION_OF_CELL_DEATH	25/228	256/4742	0.000472513	0.0170818	0.0146869	1843/388/8878/7078/7316/3725/3688/3301/6194/694/93974/10628/7529/348/6421/10399/8655/7314/3939/1654/998/7164/10550/6647/4609
GO_RESPONSE_TO_OXYGEN_CONTAINING_COMPOUND	38/228	459/4742	0.000492055	0.0174588	0.015011	2353/1843/388/1958/4691/7078/6430/3726/4780/3956/3725/3727/6648/3688/2778/92140/801/4670/1938/1051/3015/567/10628/3192/7832/348/10399/4792/805/3939/6166/6844/6774/6647/1410/7430/10365/9588
GO_POSITIVE_REGULATION_OF_TRANSPORT	28/228	302/4742	0.000504044	0.017559	0.0150972	3326/4691/3320/4780/10345/3688/26585/5348/801/4670/567/93974/51100/7529/348/10399/4792/8655/805/6844/5478/7175/998/26959/3133/7430/302/5714
GO_RESPONSE_TO_ORGANOPHOSPHORUS	8/228	41/4742	0.000608067	0.0204396	0.0175739	2353/1843/3726/3725/3727/3939/6647/7430
GO_RIBOSOME_ASSEMBLY	8/228	41/4742	0.000608067	0.0204396	0.0175739	6122/6204/6208/6147/6209/6125/6134/1654
GO_FC_EPSILON_RECEPTOR_SIGNALING_PATHWAY	11/228	73/4742	0.000631947	0.0208025	0.0178859	2353/7316/3725/801/5705/4792/5688/7314/805/5720/5714
GO_RESPONSE_TO_CAMP	7/228	32/4742	0.000649663	0.0208025	0.0178859	2353/1843/3726/3725/3727/3939/7430
GO_SINGLE_ORGANISM_CELL_ADHESION	15/228	122/4742	0.00066058	0.0208025	0.0178859	1958/3659/71/3688/2778/60/6194/1051/567/6146/677/10627/998/3133/7430
GO_IMMUNE_EFFECTOR_PROCESS	16/228	135/4742	0.000662293	0.0208025	0.0178859	3659/3326/3320/71/10410/10581/3956/60/6194/1051/1675/3428/6844/998/10163/6284
GO_POSITIVE_REGULATION_OF_CELLULAR_AMIDE_METABOLIC_PROCESS	10/228	63/4742	0.000731858	0.0226168	0.0194458	8531/4780/6203/1938/5935/348/10399/1153/1984/1654
GO_NEGATIVE_REGULATION_OF_NEURON_DEATH	10/228	64/4742	0.000831536	0.0252893	0.0217436	3326/3725/6648/6418/1051/7832/348/10399/6774/6647
GO_RIBOSOMAL_SMALL_SUBUNIT_BIOGENESIS	8/228	43/4742	0.000849201	0.025423	0.0218585	6204/6208/6194/6234/6209/6202/6229/6201
GO_REGULATION_OF_IMMUNE_RESPONSE	25/228	267/4742	0.000884639	0.0260764	0.0224204	2353/3659/3326/3320/71/7316/3725/3688/60/801/567/5705/1675/4792/3428/5688/7314/805/6844/998/10163/5720/3133/7430/5714
GO_OSTEOBLAST_DIFFERENTIATION	9/228	55/4742	0.00107412	0.0311819	0.0268101	7114/3726/3727/6209/6205/3192/9188/10399/3183
GO_CELL_CELL_ADHESION	15/228	128/4742	0.00109575	0.0313353	0.0269419	1958/3659/71/3688/2778/60/6194/1051/567/6146/677/10627/998/3133/7430
GO_POSITIVE_REGULATION_OF_MULTICELLULAR_ORGANISMAL_PROCESS	33/228	398/4742	0.00117212	0.0323718	0.0278331	2353/388/1958/3659/4000/4691/3320/8531/4780/3956/3725/10345/3727/3688/2778/26585/92140/10252/694/1051/567/348/10399/3428/136319/284207/4617/1654/998/6647/3133/7430/4609
GO_DETOXIFICATION	6/228	26/4742	0.00118282	0.0323718	0.0278331	6648/348/2879/4259/6647/9588
GO_IMMUNE_SYSTEM_DEVELOPMENT	19/228	184/4742	0.00118713	0.0323718	0.0278331	1958/3659/3726/3956/3725/6208/3688/6194/1938/567/93974/6146/3428/677/998/10163/6647/302/10365
GO_LEUKOCYTE_CELL_CELL_ADHESION	10/228	67/4742	0.00119958	0.0323718	0.0278331	1958/3659/3688/6194/1051/567/6146/677/3133/7430
GO_RNA_STABILIZATION	5/228	18/4742	0.0012588	0.0334982	0.0288016	7538/8531/3192/1153/3183
GO_RESPONSE_TO_CORTICOSTERONE	4/228	11/4742	0.00131459	0.0345035	0.029666	2353/3726/801/805
GO_NEGATIVE_REGULATION_OF_NEURON_APOPTOTIC_PROCESS	8/228	46/4742	0.00134912	0.0349313	0.0300338	3326/3725/6648/6418/1051/7832/348/6647
GO_CYTOKINE_MEDIATED_SIGNALING_PATHWAY	15/228	131/4742	0.00139157	0.0355499	0.0305656	1958/3659/4502/7316/10410/10581/567/5705/55854/5688/7314/6774/5720/3133/5714
GO_RESPONSE_TO_OSMOTIC_STRESS	6/228	27/4742	0.0014606	0.0363443	0.0312487	3326/3320/8531/1654/5269/1831
GO_RNA_SECONDARY_STRUCTURE_UNWINDING	6/228	27/4742	0.0014606	0.0363443	0.0312487	1974/57062/1655/9188/1654/1973
GO_POSITIVE_REGULATION_OF_RECEPTOR_ACTIVITY	5/228	19/4742	0.00164227	0.040341	0.034685	10345/26585/801/805/302
GO_RESPONSE_TO_ALCOHOL	14/228	120/4742	0.00166973	0.0404962	0.0348184	2353/1843/3726/3688/801/1938/3015/10628/3192/805/6774/6647/1410/10365
GO_PROTEIN_IMPORT	11/228	82/4742	0.00169779	0.040662	0.034961	9349/4000/3320/3725/10628/348/4792/5514/7175/9804/6774
GO_REGULATION_OF_NEURON_DEATH	12/228	95/4742	0.00179779	0.0425255	0.0365632	3326/3725/6648/6418/1051/7832/348/10399/7314/998/6774/6647
GO_MYELOID_CELL_DIFFERENTIATION	10/228	71/4742	0.00188711	0.044094	0.0379119	3726/3725/6208/6194/93974/3428/998/10163/302/10365
GO_POSITIVE_REGULATION_OF_INTRACELLULAR_TRANSPORT	16/228	150/4742	0.00206312	0.0476257	0.0409484	3326/3320/10345/26585/801/93974/51100/7529/10399/8655/805/6844/7175/998/7430/5714
GO_SUBSTANTIA_NIGRA_DEVELOPMENT	6/228	29/4742	0.00216232	0.0487482	0.0419135	60/801/8655/805/3939/998
GO_LEUKOCYTE_ACTIVATION	13/228	110/4742	0.00216263	0.0487482	0.0419135	1958/3659/3956/3725/3688/6194/1051/567/6146/677/6844/3133/6284

## Sheet: TNNI1+ Myocyte cells
Description	GeneRatio	BgRatio	pvalue	p.adjust	qvalue	geneID
GO_ESTABLISHMENT_OF_PROTEIN_LOCALIZATION_TO_ENDOPLASMIC_RETICULUM	27/119	102/4742	2.29695e-21	2.6369e-18	2.31146e-18	6176/23521/6133/6175/6157/6159/6208/9349/6194/6187/6154/6155/6204/6202/6234/6128/6143/6160/6169/6171/6158/6189/6144/6134/9045/6206/6235
GO_NUCLEAR_TRANSCRIBED_MRNA_CATABOLIC_PROCESS_NONSENSE_MEDIATED_DECAY	27/119	105/4742	5.34222e-21	3.06643e-18	2.68798e-18	6176/23521/6133/6175/6157/6159/6208/9349/6194/6187/6154/6155/6204/6202/6234/6128/6143/6160/6169/6171/6158/6189/6144/6134/9045/6206/6235
GO_MULTI_ORGANISM_METABOLIC_PROCESS	27/119	110/4742	2.04508e-20	7.82585e-18	6.86e-18	6176/23521/6133/6175/6157/6159/6208/9349/6194/6187/6154/6155/6204/6202/6234/6128/6143/6160/6169/6171/6158/6189/6144/6134/9045/6206/6235
GO_PROTEIN_LOCALIZATION_TO_ENDOPLASMIC_RETICULUM	27/119	114/4742	5.67561e-20	1.6289e-17	1.42786e-17	6176/23521/6133/6175/6157/6159/6208/9349/6194/6187/6154/6155/6204/6202/6234/6128/6143/6160/6169/6171/6158/6189/6144/6134/9045/6206/6235
GO_TRANSLATIONAL_INITIATION	29/119	138/4742	7.10602e-20	1.63154e-17	1.43018e-17	6176/23521/6133/6175/6157/6159/6208/9349/6194/6187/6154/6155/6204/6202/10209/6234/1974/6128/6143/6160/6169/6171/6158/6189/6144/6134/9045/6206/6235
GO_PROTEIN_TARGETING_TO_MEMBRANE	27/119	118/4742	1.50851e-19	2.88629e-17	2.53007e-17	6176/23521/6133/6175/6157/6159/6208/9349/6194/6187/6154/6155/6204/6202/6234/6128/6143/6160/6169/6171/6158/6189/6144/6134/9045/6206/6235
GO_ESTABLISHMENT_OF_PROTEIN_LOCALIZATION_TO_MEMBRANE	31/119	175/4742	6.30504e-19	1.03403e-16	9.06408e-17	88/6176/23521/6133/6175/6157/10133/51079/6159/6208/9349/6194/6187/6154/6155/6204/3320/6202/6234/6128/6143/6160/6169/6171/6158/6189/6144/6134/9045/6206/6235
GO_ACTIN_MYOSIN_FILAMENT_SLIDING	15/119	30/4742	4.55404e-17	5.97481e-15	5.23741e-15	1674/58/4625/88/7169/7138/4604/4633/4634/8557/4703/7170/4632/7125/7273
GO_ESTABLISHMENT_OF_PROTEIN_LOCALIZATION_TO_ORGANELLE	33/119	233/4742	4.68408e-17	5.97481e-15	5.23741e-15	10628/6176/23521/6133/3725/6175/6157/10133/51079/6159/6208/9349/6194/6187/6154/3312/6155/6204/3320/6202/6234/6128/6143/6160/6169/6171/6158/6189/6144/6134/9045/6206/6235
GO_RNA_CATABOLIC_PROCESS	28/119	165/4742	1.37895e-16	1.58303e-14	1.38765e-14	6176/23521/6133/6175/6157/6159/6208/9349/6194/6187/6154/6155/6204/6202/6234/1974/6128/6143/6160/6169/6171/6158/6189/6144/6134/9045/6206/6235
GO_PROTEIN_LOCALIZATION_TO_MEMBRANE	31/119	210/4742	1.52667e-16	1.59329e-14	1.39665e-14	88/6176/23521/6133/6175/6157/10133/51079/6159/6208/9349/6194/6187/6154/6155/6204/3320/6202/6234/6128/6143/6160/6169/6171/6158/6189/6144/6134/9045/6206/6235
GO_ACTIN_MEDIATED_CELL_CONTRACTION	16/119	39/4742	2.06645e-16	1.97691e-14	1.73292e-14	1674/58/4625/88/7169/7138/4604/4633/4634/8557/4703/7170/4632/7125/6324/7273
GO_PROTEIN_TARGETING	33/119	251/4742	4.66838e-16	4.12254e-14	3.61374e-14	10628/6176/23521/6133/3725/6175/6157/10133/51079/6159/6208/9349/6194/6187/6154/3312/6155/6204/3320/6202/6234/6128/6143/6160/6169/6171/6158/6189/6144/6134/9045/6206/6235
GO_MUSCLE_CONTRACTION	23/119	117/4742	3.67917e-15	3.01692e-13	2.64458e-13	1674/58/4625/88/7169/7138/4604/10324/4633/801/4634/8048/29895/8557/4703/10627/7170/4632/7125/26287/3320/6324/7273
GO_VIRAL_LIFE_CYCLE	28/119	187/4742	4.05331e-15	3.10213e-13	2.71927e-13	6176/23521/6133/6175/6157/6159/6208/9349/6194/6187/6154/6155/3326/6204/6202/6234/6128/6143/6160/6169/6171/6158/6189/6144/6134/9045/6206/6235
GO_ACTIN_FILAMENT_BASED_MOVEMENT	16/119	46/4742	4.69711e-15	3.37018e-13	2.95424e-13	1674/58/4625/88/7169/7138/4604/4633/4634/8557/4703/7170/4632/7125/6324/7273
GO_MUSCLE_SYSTEM_PROCESS	24/119	137/4742	1.33648e-14	9.02514e-13	7.91127e-13	1674/58/4625/88/7169/5350/7138/4604/10324/4633/801/4634/8048/29895/8557/4703/10627/7170/4632/7125/26287/3320/6324/7273
GO_RRNA_METABOLIC_PROCESS	27/119	188/4742	3.96763e-14	2.53047e-12	2.21816e-12	6176/23521/6133/6175/6157/6159/6208/9349/6194/6187/6154/6155/6204/6202/6234/6128/6143/6160/6169/6171/6158/6189/6144/6134/9045/6206/6235
GO_ORGANIC_CYCLIC_COMPOUND_CATABOLIC_PROCESS	29/119	229/4742	1.10819e-13	6.69582e-12	5.86943e-12	10930/6176/23521/6133/6175/6157/6159/6208/9349/6194/6187/6154/6155/6204/6202/6234/1974/6128/6143/6160/6169/6171/6158/6189/6144/6134/9045/6206/6235
GO_PROTEIN_LOCALIZATION_TO_ORGANELLE	34/119	327/4742	1.99942e-13	1.14767e-11	1.00603e-11	10628/6176/23521/6133/3725/6175/6157/8048/10133/51079/6159/6208/9349/6194/6187/6154/3312/6155/6204/3320/6202/6234/6128/6143/6160/6169/6171/6158/6189/6144/6134/9045/6206/6235
GO_RIBOSOME_BIOGENESIS	27/119	218/4742	1.59065e-12	8.69553e-11	7.62234e-11	6176/23521/6133/6175/6157/6159/6208/9349/6194/6187/6154/6155/6204/6202/6234/6128/6143/6160/6169/6171/6158/6189/6144/6134/9045/6206/6235
GO_NCRNA_PROCESSING	27/119	235/4742	9.80934e-12	5.11869e-10	4.48695e-10	6176/23521/6133/6175/6157/6159/6208/9349/6194/6187/6154/6155/6204/6202/6234/6128/6143/6160/6169/6171/6158/6189/6144/6134/9045/6206/6235
GO_AMIDE_BIOSYNTHETIC_PROCESS	30/119	325/4742	1.5588e-10	7.78044e-09	6.82019e-09	6176/23521/6133/6175/6157/6159/6208/9349/6194/6187/6154/6155/6204/1936/6202/10209/6234/1974/6128/6143/6160/6169/6171/6158/6189/6144/6134/9045/6206/6235
GO_INTERSPECIES_INTERACTION_BETWEEN_ORGANISMS	32/119	383/4742	4.47859e-10	2.14226e-08	1.87787e-08	6176/23521/6133/3725/6175/6157/274/6159/6208/9349/6194/6187/6154/3312/6155/3326/6204/6202/6234/1974/6128/6143/6160/6169/6171/6158/6189/6144/6134/9045/6206/6235
GO_HYDROGEN_ION_TRANSMEMBRANE_TRANSPORT	13/119	55/4742	4.83025e-10	2.21805e-08	1.9443e-08	7381/522/1339/10476/518/539/10632/1349/29796/1346/513/7388/517
GO_SINGLE_ORGANISM_CELLULAR_LOCALIZATION	34/119	433/4742	5.88157e-10	2.59694e-08	2.27643e-08	10628/88/6176/23521/6133/3725/6175/6157/10133/51079/6159/6208/9349/6194/6187/6154/3312/6155/6204/3320/6202/6234/6128/6143/6160/6169/6171/6158/6189/6144/6134/9045/6206/6235
GO_HYDROGEN_TRANSPORT	13/119	58/4742	9.85885e-10	4.19184e-08	3.67449e-08	7381/522/1339/10476/518/539/10632/1349/29796/1346/513/7388/517
GO_STRIATED_MUSCLE_CONTRACTION	12/119	49/4742	1.50518e-09	6.17124e-08	5.4096e-08	4625/7138/10324/4633/4634/8048/8557/4632/7125/3320/6324/7273
GO_NUCLEOSIDE_TRIPHOSPHATE_METABOLIC_PROCESS	19/119	144/4742	1.65907e-09	6.56764e-08	5.75707e-08	4625/7381/522/2027/4694/4709/51079/4716/10476/518/3939/539/10632/3312/1349/29796/513/7388/517
GO_PEPTIDE_METABOLIC_PROCESS	30/119	360/4742	1.94123e-09	7.42845e-08	6.51164e-08	6176/23521/6133/6175/6157/6159/6208/9349/6194/6187/6154/6155/6204/1936/6202/10209/6234/1974/6128/6143/6160/6169/6171/6158/6189/6144/6134/9045/6206/6235
GO_NUCLEOSIDE_MONOPHOSPHATE_METABOLIC_PROCESS	19/119	147/4742	2.36897e-09	8.77281e-08	7.69009e-08	4625/7381/522/2027/4694/4709/51079/4716/10476/518/3939/539/10632/3312/1349/29796/513/7388/517
GO_INTRACELLULAR_PROTEIN_TRANSPORT	33/119	433/4742	2.48718e-09	8.92278e-08	7.82154e-08	10628/6176/23521/6133/3725/6175/6157/10133/51079/6159/6208/9349/6194/6187/6154/3312/6155/6204/3320/6202/6234/6128/6143/6160/6169/6171/6158/6189/6144/6134/9045/6206/6235
GO_ACTIN_FILAMENT_BASED_PROCESS	21/119	187/4742	4.24449e-09	1.47657e-07	1.29433e-07	1674/58/4625/88/7169/7138/4604/10324/4633/129446/4634/8048/58529/8557/4703/7170/4632/7125/9260/6324/7273
GO_NCRNA_METABOLIC_PROCESS	27/119	308/4742	5.00346e-09	1.64114e-07	1.43859e-07	6176/23521/6133/6175/6157/6159/6208/9349/6194/6187/6154/6155/6204/6202/6234/6128/6143/6160/6169/6171/6158/6189/6144/6134/9045/6206/6235
GO_RIBONUCLEOPROTEIN_COMPLEX_BIOGENESIS	27/119	308/4742	5.00346e-09	1.64114e-07	1.43859e-07	6176/23521/6133/6175/6157/6159/6208/9349/6194/6187/6154/6155/6204/6202/6234/6128/6143/6160/6169/6171/6158/6189/6144/6134/9045/6206/6235
GO_MEMBRANE_ORGANIZATION	32/119	426/4742	6.71956e-09	2.14279e-07	1.87833e-07	88/6176/23521/6133/6175/6157/10133/51079/6159/6208/9349/6194/6187/6154/6155/6204/3320/6202/6234/6128/6143/6160/29763/6169/6171/6158/6189/6144/6134/9045/6206/6235
GO_CELLULAR_AMIDE_METABOLIC_PROCESS	30/119	391/4742	1.39098e-08	4.31579e-07	3.78315e-07	6176/23521/6133/6175/6157/6159/6208/9349/6194/6187/6154/6155/6204/1936/6202/10209/6234/1974/6128/6143/6160/6169/6171/6158/6189/6144/6134/9045/6206/6235
GO_GLYCOSYL_COMPOUND_METABOLIC_PROCESS	20/119	187/4742	2.43328e-08	7.35105e-07	6.4438e-07	4625/10930/7381/522/2027/4694/4709/51079/4716/10476/518/3939/539/10632/3312/1349/29796/513/7388/517
GO_MITOCHONDRIAL_ATP_SYNTHESIS_COUPLED_PROTON_TRANSPORT	7/119	16/4742	4.98514e-08	1.46742e-06	1.28631e-06	522/10476/518/539/10632/513/517
GO_MRNA_METABOLIC_PROCESS	30/119	417/4742	6.17211e-08	1.77139e-06	1.55277e-06	10930/6176/23521/6133/6175/6157/6159/6208/9349/6194/6187/6154/3312/6155/6204/6202/6234/1974/6128/6143/6160/6169/6171/6158/6189/6144/6134/9045/6206/6235
GO_MONOVALENT_INORGANIC_CATION_TRANSPORT	14/119	96/4742	7.71246e-08	2.11154e-06	1.85094e-06	7381/522/1339/10476/518/539/10632/1349/6324/29796/1346/513/7388/517
GO_CATION_TRANSPORT	19/119	181/4742	7.72515e-08	2.11154e-06	1.85094e-06	5350/7381/522/1339/2512/6588/10476/518/7178/539/10632/2495/1349/6324/29796/1346/513/7388/517
GO_ENERGY_COUPLED_PROTON_TRANSPORT_DOWN_ELECTROCHEMICAL_GRADIENT	7/119	17/4742	8.29958e-08	2.2158e-06	1.94233e-06	522/10476/518/539/10632/513/517
GO_PURINE_CONTAINING_COMPOUND_METABOLIC_PROCESS	19/119	184/4742	1.00841e-07	2.63036e-06	2.30573e-06	4625/7381/522/2027/4694/4709/51079/4716/10476/518/3939/539/10632/3312/1349/29796/513/7388/517
GO_MITOCHONDRIAL_TRANSMEMBRANE_TRANSPORT	10/119	45/4742	1.03107e-07	2.63036e-06	2.30573e-06	522/51079/10476/518/539/10632/3320/51660/513/517
GO_NUCLEOBASE_CONTAINING_SMALL_MOLECULE_METABOLIC_PROCESS	22/119	250/4742	1.5898e-07	3.96758e-06	3.4779e-06	4625/10930/7381/522/2027/4694/4709/51079/4716/10476/518/3939/539/10632/3312/1349/51660/29796/513/4190/7388/517
GO_SYSTEM_PROCESS	26/119	344/4742	2.18014e-07	5.3251e-06	4.66789e-06	1674/58/4625/88/7169/5350/7138/4604/10324/4633/801/4634/3725/8048/29895/8557/4703/10627/7170/4632/7125/26287/3320/6324/7273/6169
GO_ION_TRANSPORT	23/119	278/4742	2.4726e-07	5.91363e-06	5.18378e-06	5350/7381/801/522/1339/2512/6588/761/10476/518/7178/2170/539/10632/2495/1349/6324/51660/29796/1346/513/7388/517
GO_MYOFIBRIL_ASSEMBLY	8/119	28/4742	2.53829e-07	5.94685e-06	5.2129e-06	58/88/10324/4633/8048/58529/8557/7273
GO_MACROMOLECULE_CATABOLIC_PROCESS	32/119	500/4742	3.16963e-07	7.27748e-06	6.3793e-06	114907/6176/23521/801/6133/6175/6157/6159/6208/9349/6194/6187/6154/6155/6204/6202/6234/1974/6128/6143/6160/5714/6169/6171/6158/6189/6144/6134/9045/6206/6235/54461
GO_HEART_PROCESS	9/119	41/4742	5.19769e-07	1.16999e-05	1.02559e-05	4625/5350/4633/4634/8048/8557/4632/6324/7273
GO_REGULATION_OF_MUSCLE_SYSTEM_PROCESS	12/119	81/4742	5.86082e-07	1.29389e-05	1.1342e-05	114907/4625/5350/7138/4633/801/4634/6588/29995/7125/3320/126393
GO_REGULATION_OF_SYSTEM_PROCESS	16/119	149/4742	6.71782e-07	1.4551e-05	1.27552e-05	114907/1674/4625/5350/7138/6271/4633/801/4634/8048/6588/29995/7125/3320/6324/126393
GO_ATP_BIOSYNTHETIC_PROCESS	7/119	23/4742	9.23074e-07	1.96239e-05	1.72019e-05	522/10476/518/539/10632/513/517
GO_CARDIAC_MUSCLE_TISSUE_DEVELOPMENT	10/119	58/4742	1.2808e-06	2.67338e-05	2.34343e-05	4625/88/5350/91624/4633/129446/4634/8048/8557/7273
GO_INORGANIC_ION_TRANSMEMBRANE_TRANSPORT	14/119	123/4742	1.7581e-06	3.54996e-05	3.11183e-05	7381/522/1339/10476/518/539/10632/1349/6324/29796/1346/513/7388/517
GO_ORGANOPHOSPHATE_METABOLIC_PROCESS	24/119	334/4742	1.76261e-06	3.54996e-05	3.11183e-05	4625/7381/801/522/2027/4694/1158/4709/51079/4716/10476/518/3939/539/10632/3312/1349/51660/29796/513/4190/91734/7388/517
GO_ACTOMYOSIN_STRUCTURE_ORGANIZATION	8/119	36/4742	2.0888e-06	4.13438e-05	3.62412e-05	58/88/10324/4633/8048/58529/8557/7273
GO_REGULATION_OF_MUSCLE_CONTRACTION	9/119	48/4742	2.14636e-06	4.17631e-05	3.66087e-05	4625/5350/7138/4633/801/4634/7125/3320/126393
GO_MUSCLE_TISSUE_DEVELOPMENT	14/119	129/4742	3.13054e-06	5.92641e-05	5.19498e-05	58/4625/88/5350/91624/10324/4633/129446/4634/8048/29895/8557/26287/7273
GO_MUSCLE_STRUCTURE_DEVELOPMENT	18/119	208/4742	3.14905e-06	5.92641e-05	5.19498e-05	58/4625/88/2273/91624/10324/4633/129446/4634/8048/29895/58529/8557/4703/274/26287/7273/3956
GO_ION_TRANSMEMBRANE_TRANSPORT	16/119	168/4742	3.38653e-06	6.27055e-05	5.49665e-05	7381/801/522/1339/10476/518/539/10632/1349/6324/51660/29796/1346/513/7388/517
GO_REGULATION_OF_HEART_CONTRACTION	10/119	67/4742	5.03173e-06	9.15708e-05	8.02693e-05	1674/4625/5350/6271/4633/801/4634/8048/3320/6324
GO_TRANSMEMBRANE_TRANSPORT	19/119	237/4742	5.10499e-06	9.15708e-05	8.02693e-05	7381/801/522/1339/51079/10476/518/539/10632/3312/3320/1349/6324/51660/29796/1346/513/7388/517
GO_RIBONUCLEOSIDE_TRIPHOSPHATE_BIOSYNTHETIC_PROCESS	7/119	29/4742	5.18563e-06	9.15861e-05	8.02827e-05	522/10476/518/539/10632/513/517
GO_GENERATION_OF_PRECURSOR_METABOLITES_AND_ENERGY	16/119	180/4742	8.3415e-06	0.000145092	0.000127185	7381/801/2027/1339/4694/4709/51079/4716/3939/3418/1349/29796/1346/513/4190/7388
GO_REGULATION_OF_THE_FORCE_OF_HEART_CONTRACTION	5/119	13/4742	1.00271e-05	0.000171807	0.000150603	4625/5350/4633/4634/8048
GO_CARDIAC_CELL_DEVELOPMENT	6/119	22/4742	1.18248e-05	0.000196738	0.000172457	88/91624/4633/8048/8557/7273
GO_MUSCLE_FIBER_DEVELOPMENT	6/119	22/4742	1.18248e-05	0.000196738	0.000172457	58/91624/10324/4633/8557/7273
GO_REGULATION_OF_BLOOD_CIRCULATION	10/119	75/4742	1.42001e-05	0.000232882	0.00020414	1674/4625/5350/6271/4633/801/4634/8048/3320/6324
GO_CARDIAC_MUSCLE_TISSUE_MORPHOGENESIS	6/119	23/4742	1.56725e-05	0.000253409	0.000222134	4625/4633/129446/4634/8557/7273
GO_MUSCLE_CELL_DEVELOPMENT	9/119	62/4742	1.93235e-05	0.000308103	0.000270077	58/88/91624/10324/4633/8048/58529/8557/7273
GO_NUCLEOSIDE_TRIPHOSPHATE_BIOSYNTHETIC_PROCESS	7/119	35/4742	1.97173e-05	0.000310075	0.000271806	522/10476/518/539/10632/513/517
GO_MUSCLE_ORGAN_DEVELOPMENT	13/119	137/4742	3.13792e-05	0.000486802	0.000426722	58/4625/2273/10324/4633/129446/4634/8048/29895/8557/4703/26287/7273
GO_CYTOPLASMIC_TRANSLATION	7/119	38/4742	3.4765e-05	0.000532136	0.000466461	6176/6133/6175/6159/6154/6128/6160
GO_PURINE_NUCLEOSIDE_MONOPHOSPHATE_BIOSYNTHETIC_PROCESS	7/119	39/4742	4.14976e-05	0.000626832	0.000549469	522/10476/518/539/10632/513/517
GO_OXIDATIVE_PHOSPHORYLATION	9/119	74/4742	8.1752e-05	0.00121885	0.00106842	7381/4694/4709/51079/4716/1349/29796/513/7388
GO_MUSCLE_ORGAN_MORPHOGENESIS	6/119	31/4742	9.69843e-05	0.00142741	0.00125124	4625/4633/129446/4634/8557/7273
GO_SKELETAL_MUSCLE_CONTRACTION	5/119	20/4742	0.000104891	0.00152424	0.00133612	4625/7138/8557/7125/3320
GO_STRIATED_MUSCLE_CELL_DIFFERENTIATION	9/119	77/4742	0.00011202	0.00160748	0.00140909	58/88/91624/10324/4633/8048/58529/8557/7273
GO_CARDIAC_MUSCLE_CELL_DIFFERENTIATION	6/119	32/4742	0.000116941	0.00163717	0.00143512	88/91624/4633/8048/8557/7273
GO_REGULATION_OF_STRIATED_MUSCLE_CONTRACTION	6/119	32/4742	0.000116941	0.00163717	0.00143512	4625/5350/4633/801/4634/3320
GO_MUSCLE_CELL_DIFFERENTIATION	11/119	115/4742	0.000122828	0.00169887	0.0014892	58/88/91624/10324/4633/8048/58529/8557/274/7273/3956
GO_NUCLEOSIDE_MONOPHOSPHATE_BIOSYNTHETIC_PROCESS	7/119	46/4742	0.000124855	0.00170636	0.00149576	522/10476/518/539/10632/513/517
GO_PURINE_NUCLEOSIDE_BIOSYNTHETIC_PROCESS	7/119	47/4742	0.00014369	0.00194066	0.00170114	522/10476/518/539/10632/513/517
GO_RESPONSE_TO_MUSCLE_STRETCH	4/119	12/4742	0.00015974	0.00213234	0.00186917	3725/8048/8557/7273
GO_MULTICELLULAR_ORGANISMAL_MOVEMENT	5/119	22/4742	0.000171132	0.00225816	0.00197946	4625/7138/8557/7125/3320
GO_SARCOMERE_ORGANIZATION	4/119	14/4742	0.000310676	0.00405291	0.00355271	88/10324/8557/7273
GO_CELLULAR_RESPIRATION	10/119	112/4742	0.000443536	0.00572111	0.00501502	7381/4694/4709/51079/4716/3418/1349/29796/4190/7388
GO_CARBOHYDRATE_DERIVATIVE_METABOLIC_PROCESS	20/119	356/4742	0.00046291	0.00590468	0.00517593	4625/10930/7381/522/2027/4694/4709/51079/4716/10476/518/3939/539/10632/3312/1349/29796/513/7388/517
GO_CARDIOCYTE_DIFFERENTIATION	6/119	41/4742	0.000482542	0.00608745	0.00533615	88/91624/4633/8048/8557/7273
GO_GLYCOSYL_COMPOUND_BIOSYNTHETIC_PROCESS	7/119	58/4742	0.000546829	0.00675107	0.00591786	522/10476/518/539/10632/513/517
GO_MITOCHONDRIAL_TRANSPORT	10/119	115/4742	0.000548334	0.00675107	0.00591786	522/51079/10476/518/539/10632/3320/51660/513/517
GO_CIRCULATORY_SYSTEM_PROCESS	9/119	95/4742	0.000558668	0.00675107	0.00591786	4625/5350/4633/4634/8048/8557/4632/6324/7273
GO_REGULATION_OF_METAL_ION_TRANSPORT	9/119	95/4742	0.000558668	0.00675107	0.00591786	567/88/5350/2273/6271/801/6588/6324/29763
GO_CELLULAR_COMPONENT_ASSEMBLY_INVOLVED_IN_MORPHOGENESIS	8/119	77/4742	0.000615189	0.00735664	0.0064487	58/88/10324/4633/8048/58529/8557/7273
GO_RIBOSOMAL_SMALL_SUBUNIT_BIOGENESIS	6/119	43/4742	0.000628038	0.00743286	0.00651551	6208/6194/6204/6202/6234/6169
GO_PURINE_CONTAINING_COMPOUND_BIOSYNTHETIC_PROCESS	7/119	60/4742	0.000673889	0.00789413	0.00691985	522/10476/518/539/10632/513/517
GO_NEGATIVE_REGULATION_OF_CALCIUM_ION_TRANSPORT	4/119	17/4742	0.000696777	0.00807979	0.0070826	5350/801/6588/29763
GO_ELECTRON_TRANSPORT_CHAIN	8/119	80/4742	0.000796014	0.00913825	0.00801042	7381/4694/4709/51079/4716/1349/29796/7388
GO_ENERGY_DERIVATION_BY_OXIDATION_OF_ORGANIC_COMPOUNDS	11/119	148/4742	0.00109667	0.0124651	0.0109267	7381/801/4694/4709/51079/4716/3418/1349/29796/4190/7388
GO_REGULATION_OF_TRANSPORTER_ACTIVITY	7/119	67/4742	0.00131288	0.0147764	0.0129527	88/5350/2273/6271/801/6588/6324
GO_REGULATION_OF_CATION_TRANSMEMBRANE_TRANSPORT	7/119	68/4742	0.00143361	0.0159784	0.0140064	88/5350/2273/6271/801/6588/6324
GO_DETECTION_OF_MECHANICAL_STIMULUS	3/119	10/4742	0.00162571	0.0179453	0.0157306	8048/8557/7273
GO_ORGANELLE_ASSEMBLY	13/119	206/4742	0.00178211	0.0194844	0.0170797	58/88/10324/4633/8048/58529/8557/6208/6204/7273/6128/6169/6134
GO_NEGATIVE_REGULATION_OF_CATION_TRANSMEMBRANE_TRANSPORT	4/119	22/4742	0.00194352	0.0210487	0.0184509	88/5350/801/6588
GO_NEGATIVE_REGULATION_OF_ION_TRANSPORT	5/119	37/4742	0.00209717	0.0225004	0.0197235	88/5350/801/6588/29763
GO_MUSCLE_HYPERTROPHY	3/119	11/4742	0.00219463	0.0231141	0.0202614	8048/8557/7273
GO_NEGATIVE_REGULATION_OF_CALCIUM_ION_IMPORT	3/119	11/4742	0.00219463	0.0231141	0.0202614	5350/801/6588
GO_NUCLEOSIDE_PHOSPHATE_BIOSYNTHETIC_PROCESS	7/119	74/4742	0.00235114	0.0242637	0.0212691	522/10476/518/539/10632/513/517
GO_AEROBIC_RESPIRATION	5/119	38/4742	0.00236719	0.0242637	0.0212691	7381/3418/29796/4190/7388
GO_RIBOSOMAL_LARGE_SUBUNIT_BIOGENESIS	5/119	38/4742	0.00236719	0.0242637	0.0212691	6154/6128/6169/6134/9045
GO_HEART_MORPHOGENESIS	7/119	75/4742	0.00254023	0.0258069	0.0226219	4625/4633/129446/4634/3725/8557/7273
GO_NEGATIVE_REGULATION_OF_TRANSPORTER_ACTIVITY	4/119	24/4742	0.00271602	0.0273508	0.0239752	88/5350/801/6588
GO_POSITIVE_REGULATION_OF_CATION_CHANNEL_ACTIVITY	3/119	12/4742	0.00287293	0.0286793	0.0251397	88/6271/801
GO_REGULATION_OF_HEART_RATE	4/119	25/4742	0.00317144	0.0313863	0.0275127	4625/5350/801/6324
GO_RIBOSOME_ASSEMBLY	5/119	41/4742	0.00332896	0.0325897	0.0285676	6208/6204/6128/6169/6134
GO_POSITIVE_REGULATION_OF_ION_TRANSPORT	6/119	59/4742	0.00334981	0.0325897	0.0285676	567/88/2273/6271/801/6324
GO_MITOCHONDRIAL_ELECTRON_TRANSPORT_UBIQUINOL_TO_CYTOCHROME_C	3/119	13/4742	0.00366692	0.0347903	0.0304965	7381/29796/7388
GO_NEGATIVE_REGULATION_OF_CALCIUM_ION_TRANSMEMBRANE_TRANSPORT	3/119	13/4742	0.00366692	0.0347903	0.0304965	5350/801/6588
GO_RIBOSOMAL_SMALL_SUBUNIT_ASSEMBLY	3/119	13/4742	0.00366692	0.0347903	0.0304965	6208/6204/6169
GO_HEART_DEVELOPMENT	11/119	177/4742	0.00453247	0.0426498	0.0373861	4625/88/5350/91624/4633/129446/4634/3725/8048/8557/7273
GO_IRON_ION_HOMEOSTASIS	4/119	28/4742	0.00484436	0.045214	0.0396338	567/2512/23479/2495
GO_RESPONSE_TO_METAL_ION	9/119	130/4742	0.00502425	0.0465148	0.040774	4501/58/567/10628/5350/801/3725/513/7273

## Sheet: TNNI2+ Myocyte cells
Description	GeneRatio	BgRatio	pvalue	p.adjust	qvalue	geneID
GO_ESTABLISHMENT_OF_PROTEIN_LOCALIZATION_TO_ENDOPLASMIC_RETICULUM	17/41	102/4742	1.1376e-18	6.92292e-16	6.37007e-16	6176/6134/6159/6175/6227/9349/6208/6209/6171/6234/6235/6232/6203/6142/6136/2197/6143
GO_NUCLEAR_TRANSCRIBED_MRNA_CATABOLIC_PROCESS_NONSENSE_MEDIATED_DECAY	17/41	105/4742	1.91505e-18	6.92292e-16	6.37007e-16	6176/6134/6159/6175/6227/9349/6208/6209/6171/6234/6235/6232/6203/6142/6136/2197/6143
GO_MULTI_ORGANISM_METABOLIC_PROCESS	17/41	110/4742	4.40098e-18	1.06064e-15	9.75937e-16	6176/6134/6159/6175/6227/9349/6208/6209/6171/6234/6235/6232/6203/6142/6136/2197/6143
GO_PROTEIN_LOCALIZATION_TO_ENDOPLASMIC_RETICULUM	17/41	114/4742	8.31145e-18	1.50229e-15	1.38233e-15	6176/6134/6159/6175/6227/9349/6208/6209/6171/6234/6235/6232/6203/6142/6136/2197/6143
GO_PROTEIN_TARGETING_TO_MEMBRANE	17/41	118/4742	1.53182e-17	2.21502e-15	2.03813e-15	6176/6134/6159/6175/6227/9349/6208/6209/6171/6234/6235/6232/6203/6142/6136/2197/6143
GO_TRANSLATIONAL_INITIATION	17/41	138/4742	2.38789e-16	2.87741e-14	2.64763e-14	6176/6134/6159/6175/6227/9349/6208/6209/6171/6234/6235/6232/6203/6142/6136/2197/6143
GO_ESTABLISHMENT_OF_PROTEIN_LOCALIZATION_TO_MEMBRANE	18/41	175/4742	6.51671e-16	6.73083e-14	6.19332e-14	6176/6134/6159/6175/6227/9349/6208/6209/6171/6234/6235/6232/6203/6142/6136/2197/10133/6143
GO_VIRAL_LIFE_CYCLE	18/41	187/4742	2.15626e-15	1.94872e-13	1.7931e-13	6176/6134/6159/7316/6175/6227/9349/6208/6209/6171/6234/6235/6232/6203/6142/6136/2197/6143
GO_RNA_CATABOLIC_PROCESS	17/41	165/4742	5.18923e-15	4.16868e-13	3.83578e-13	6176/6134/6159/6175/6227/9349/6208/6209/6171/6234/6235/6232/6203/6142/6136/2197/6143
GO_ESTABLISHMENT_OF_PROTEIN_LOCALIZATION_TO_ORGANELLE	19/41	233/4742	6.20092e-15	4.48327e-13	4.12525e-13	6176/6134/6159/10628/6175/6227/9349/6208/6209/6171/6234/6235/6232/6203/6142/6136/2197/10133/6143
GO_PROTEIN_LOCALIZATION_TO_MEMBRANE	18/41	210/4742	1.71428e-14	1.12675e-12	1.03677e-12	6176/6134/6159/6175/6227/9349/6208/6209/6171/6234/6235/6232/6203/6142/6136/2197/10133/6143
GO_PROTEIN_TARGETING	19/41	251/4742	2.47965e-14	1.49399e-12	1.37468e-12	6176/6134/6159/10628/6175/6227/9349/6208/6209/6171/6234/6235/6232/6203/6142/6136/2197/10133/6143
GO_RRNA_METABOLIC_PROCESS	17/41	188/4742	4.74038e-14	2.63638e-12	2.42585e-12	6176/6134/6159/6175/6227/9349/6208/6209/6171/6234/6235/6232/6203/6142/6136/2197/6143
GO_ORGANIC_CYCLIC_COMPOUND_CATABOLIC_PROCESS	18/41	229/4742	7.92996e-14	4.09526e-12	3.76822e-12	6176/6134/6159/6175/6227/9349/6208/6209/6171/6234/6235/6232/6203/6142/10930/6136/2197/6143
GO_RIBOSOME_BIOGENESIS	17/41	218/4742	5.6203e-13	2.70899e-11	2.49265e-11	6176/6134/6159/6175/6227/9349/6208/6209/6171/6234/6235/6232/6203/6142/6136/2197/6143
GO_NCRNA_PROCESSING	17/41	235/4742	1.94014e-12	8.76702e-11	8.06691e-11	6176/6134/6159/6175/6227/9349/6208/6209/6171/6234/6235/6232/6203/6142/6136/2197/6143
GO_PROTEIN_LOCALIZATION_TO_ORGANELLE	19/41	327/4742	3.12345e-12	1.32838e-10	1.2223e-10	6176/6134/6159/10628/6175/6227/9349/6208/6209/6171/6234/6235/6232/6203/6142/6136/2197/10133/6143
GO_SINGLE_ORGANISM_CELLULAR_LOCALIZATION	20/41	433/4742	4.69188e-11	1.88457e-09	1.73408e-09	6176/6134/6159/10628/6175/6227/9349/6208/6209/487/6171/6234/6235/6232/6203/6142/6136/2197/10133/6143
GO_INTERSPECIES_INTERACTION_BETWEEN_ORGANISMS	19/41	383/4742	5.22687e-11	1.98896e-09	1.83013e-09	6176/6134/6159/7316/6175/6227/9349/6208/6209/6171/6234/6235/6232/6203/6142/6136/2197/10399/6143
GO_ACTIN_MYOSIN_FILAMENT_SLIDING	8/41	30/4742	7.7363e-11	2.79667e-09	2.57334e-09	4633/4632/1674/7168/4606/4604/7169/7140
GO_NCRNA_METABOLIC_PROCESS	17/41	308/4742	1.53904e-10	5.05784e-09	4.65394e-09	6176/6134/6159/6175/6227/9349/6208/6209/6171/6234/6235/6232/6203/6142/6136/2197/6143
GO_RIBONUCLEOPROTEIN_COMPLEX_BIOGENESIS	17/41	308/4742	1.53904e-10	5.05784e-09	4.65394e-09	6176/6134/6159/6175/6227/9349/6208/6209/6171/6234/6235/6232/6203/6142/6136/2197/6143
GO_AMIDE_BIOSYNTHETIC_PROCESS	17/41	325/4742	3.60355e-10	1.13277e-08	1.04231e-08	6176/6134/6159/6175/6227/9349/6208/6209/6171/6234/6235/6232/6203/6142/6136/2197/6143
GO_INTRACELLULAR_PROTEIN_TRANSPORT	19/41	433/4742	4.46572e-10	1.3453e-08	1.23787e-08	6176/6134/6159/10628/6175/6227/9349/6208/6209/6171/6234/6235/6232/6203/6142/6136/2197/10133/6143
GO_ACTIN_MEDIATED_CELL_CONTRACTION	8/41	39/4742	7.68844e-10	2.2235e-08	2.04593e-08	4633/4632/1674/7168/4606/4604/7169/7140
GO_PEPTIDE_METABOLIC_PROCESS	17/41	360/4742	1.78805e-09	4.97215e-08	4.57508e-08	6176/6134/6159/6175/6227/9349/6208/6209/6171/6234/6235/6232/6203/6142/6136/2197/6143
GO_MRNA_METABOLIC_PROCESS	18/41	417/4742	2.09229e-09	5.60269e-08	5.15528e-08	6176/6134/6159/6175/6227/9349/6208/6209/6171/6234/6235/6232/6203/6142/10930/6136/2197/6143
GO_MEMBRANE_ORGANIZATION	18/41	426/4742	2.96123e-09	7.64632e-08	7.0357e-08	6176/6134/6159/6175/6227/9349/6208/6209/6171/6234/6235/6232/6203/6142/6136/2197/10133/6143
GO_ACTIN_FILAMENT_BASED_MOVEMENT	8/41	46/4742	3.12145e-09	7.78211e-08	7.16065e-08	4633/4632/1674/7168/4606/4604/7169/7140
GO_CELLULAR_AMIDE_METABOLIC_PROCESS	17/41	391/4742	6.40255e-09	1.54301e-07	1.41979e-07	6176/6134/6159/6175/6227/9349/6208/6209/6171/6234/6235/6232/6203/6142/6136/2197/6143
GO_MACROMOLECULE_CATABOLIC_PROCESS	18/41	500/4742	3.84839e-08	8.97543e-07	8.25868e-07	6176/6134/6159/7316/6175/6227/9349/6208/6209/6171/6234/6235/6232/6203/6142/6136/2197/6143
GO_MUSCLE_SYSTEM_PROCESS	10/41	137/4742	1.52354e-07	3.44226e-06	3.16737e-06	4633/4632/1674/7168/4606/4604/487/2593/7169/7140
GO_MUSCLE_CONTRACTION	9/41	117/4742	4.4934e-07	9.84463e-06	9.05846e-06	4633/4632/1674/7168/4606/4604/2593/7169/7140
GO_ACTIN_FILAMENT_BASED_PROCESS	9/41	187/4742	2.23187e-05	0.000462875	0.000425911	4633/4632/1674/7168/4606/58529/4604/7169/7140
GO_RIBOSOME_ASSEMBLY	5/41	41/4742	2.24075e-05	0.000462875	0.000425911	6134/6208/6209/6232/6136
GO_RIBOSOMAL_SMALL_SUBUNIT_BIOGENESIS	5/41	43/4742	2.8419e-05	0.000570748	0.00052517	6227/6208/6209/6234/6232
GO_RIBOSOMAL_SMALL_SUBUNIT_ASSEMBLY	3/41	13/4742	0.00016162	0.00315815	0.00290595	6208/6209/6232
GO_REGULATION_OF_ATPASE_ACTIVITY	4/41	35/4742	0.000207557	0.00394905	0.00363369	7168/6588/7169/7140
GO_ORGANELLE_ASSEMBLY	8/41	206/4742	0.000306352	0.00561769	0.00516907	4633/6134/7168/58529/6208/6209/6232/6136
GO_REGULATION_OF_MEMBRANE_DEPOLARIZATION	3/41	16/4742	0.000310799	0.00561769	0.00516907	567/2273/10399
GO_SYSTEM_PROCESS	10/41	344/4742	0.000519592	0.00916256	0.00843086	4633/4632/1674/7168/4606/4604/487/2593/7169/7140
GO_REGULATION_OF_MUSCLE_SYSTEM_PROCESS	5/41	81/4742	0.000594278	0.0102301	0.00941312	4633/7168/6588/487/7140
GO_REGULATION_OF_MUSCLE_CONTRACTION	4/41	48/4742	0.000711182	0.0119578	0.0110029	4633/7168/487/7140
GO_STRIATED_MUSCLE_CONTRACTION	4/41	49/4742	0.000769581	0.0126456	0.0116358	4633/4632/7168/7140
GO_DEFENSE_RESPONSE_TO_BACTERIUM	3/41	24/4742	0.0010706	0.017201	0.0158274	567/2197/10133
GO_REGULATION_OF_SYSTEM_PROCESS	6/41	149/4742	0.00157591	0.0247691	0.0227911	4633/1674/7168/6588/487/7140
GO_IRON_ION_HOMEOSTASIS	3/41	28/4742	0.00169177	0.0254822	0.0234473	567/2512/2495
GO_MYOFIBRIL_ASSEMBLY	3/41	28/4742	0.00169177	0.0254822	0.0234473	4633/7168/58529
GO_REGULATION_OF_HEART_CONTRACTION	4/41	67/4742	0.00248856	0.0361606	0.0332729	4633/1674/7168/487
GO_REGULATION_OF_STRIATED_MUSCLE_CONTRACTION	3/41	32/4742	0.00250073	0.0361606	0.0332729	4633/487/7140
GO_ACTOMYOSIN_STRUCTURE_ORGANIZATION	3/41	36/4742	0.00351467	0.0498256	0.0458467	4633/7168/58529
