# Supplementary material for: Single-cell sequencing deconvolutes cellular responses to exercise in human skeletal muscle
Source: Commun Biol. 2022 Oct 22;5:1121. doi: 10.1038/s42003-022-04088-z (PMC9588010; doi:10.1038/s42003-022-04088-z)
Supplement: Supplementary file 13 — Supplementary Data 10 [file 42003_2022_4088_MOESM13_ESM.xlsx]

## Sheet: Figure 1d
Sample	Cell annotatition	No. cells	% cells
Pre Subject1	Monocyte cells	24	0.0117936
Pre Subject1	Endothelial cells	717	0.352334
Pre Subject1	Mesenchymal cells	654	0.321376
Pre Subject1	Pericyte cells	152	0.0746929
Pre Subject1	Myogenic cells	306	0.150369
Pre Subject1	Lymphocyte cells	182	0.0894349
Pre Subject2	Monocyte cells	190	0.0446638
Pre Subject2	Endothelial cells	2309	0.542783
Pre Subject2	Mesenchymal cells	960	0.22567
Pre Subject2	Pericyte cells	260	0.0611189
Pre Subject2	Myogenic cells	356	0.0836859
Pre Subject2	Lymphocyte cells	179	0.042078
Pre Subject3	Monocyte cells	159	0.022566
Pre Subject3	Endothelial cells	2270	0.322169
Pre Subject3	Mesenchymal cells	2870	0.407323
Pre Subject3	Pericyte cells	119	0.016889
Pre Subject3	Myogenic cells	1595	0.22637
Pre Subject3	Lymphocyte cells	33	0.00468351
Pre Subject3 re-analysis	Monocyte cells	159	0.022566
Pre Subject3 re-analysis	Endothelial cells	2270	0.322169
Pre Subject3 re-analysis	Mesenchymal cells	2870	0.407323
Pre Subject3 re-analysis	Pericyte cells	119	0.016889
Pre Subject3 re-analysis	Myogenic cells	1595	0.22637
Pre Subject3 re-analysis	Lymphocyte cells	33	0.00468351

## Sheet: Figure 3a
Exercise	Cell annotatition	No. cells	% cells
Post	Endothelial cells	2255.75	0.370829
Post	Pericyte cells	304.75	0.0500986
Post	Mesenchymal cells	1689	0.277659
Post	Myogenic cells	1051.75	0.1729
Post	Monocyte cells	241.5	0.0397008
Post	Lymphocyte cells	540.25	0.0888131
Pre	Endothelial cells	4296.25	0.440472
Pre	Pericyte cells	627.25	0.0643086
Pre	Mesenchymal cells	2501.5	0.256465
Pre	Myogenic cells	1717	0.176035
Pre	Monocyte cells	192.75	0.0197616
Pre	Lymphocyte cells	419	0.0429578

## Sheet: Figure 2d
ESAM	VWF	CCL5	CXCL8	DCN	CD14	DES	PAX7	ACTA2	MYOG	MYOD1	ACTA1	cell type
0	1.56669	0	0	2.14961	0	0	0	0	0	0	2.51546	Endothelial Cells
0	0	3.10467	0	1.21398	0	1.21398	0	0	0	0	1.74637	Lymphocyte Cells
0	0	0	0	0	0	1.89409	0	3.16066	0	0	1.89409	Pericyte
0	0	0	0	5.04101	0	1.21841	0	0	0	0	2.99845	Mesenchymal Cells
1.08273	3.11263	0	0	1.08273	0	0	0	1.08273	0	0	1.92545	Endothelial Cells
0	1.21582	0	0	1.74852	0	1.74852	0	3.10716	0	0	2.86854	Pericyte
2.73834	0	0	0	0	0	2.73834	0	0	0	0	2.73834	Endothelial Cells
2.22717	3.44478	0	0	1.32385	0	0	0	0	0	0	1.87422	Endothelial Cells
0	1.59155	0	0	4.90742	0	0	0	1.28303	0	0	0.834552	Mesenchymal Cells
0	3.05153	0	0	0	0	2.04329	0	0	0	0	4.00236	Endothelial Cells
0	0.80323	0	0	5.07532	0	0	0	0	0	0	2.49277	Mesenchymal Cells
0	0	0	0	0	0	4.16758	0	0	0	0	6.01763	TNNI2+ Cells
0	1.62465	0	0	5.18366	0	1.9622	0	1.1113	0	0	3.31412	Mesenchymal Cells
2.01601	2.01601	0	0	1.77176	0	0	0	1.44789	0	0	0.965871	Endothelial Cells
2.23882	1.98605	0	0	1.12997	0	0	0	0	0	0	2.44041	Endothelial Cells
1.63189	3.83404	0	0	0	0	0	0	0	0	0	2.59081	Endothelial Cells
0	0	0	0	0	0	0	0	0	0	0	3.96001	Endothelial Cells
3.6691	0	0	0	0	0	1.99734	0	0	0	0	1.99734	Endothelial Cells
1.36168	1.36168	0	0	0	0	3.85955	0	0	0	0	6.42857	TNNI1+ Cells
0	0	0	0	5.08905	0	0	0	0	0	0	2.68935	Mesenchymal Cells
2.29783	4.15368	0	0	0	0	2.29783	0	0	0	0	4.15368	Endothelial Cells
0	0.971346	0	0	4.43931	1.45465	0	0	0	0	0	2.02366	Mesenchymal Cells
0	0	0	0	1.07888	0	4.66187	0	0	0	0	6.40484	TNNI1+ Cells
1.86402	2.9994	0.859677	0	0.859677	0.859677	0	0	2.05566	0	0	2.21642	Endothelial Cells
0.931931	0	0	0	5.23254	0	0.931931	0	0	0	0	1.96818	Mesenchymal Cells
0	0	0	0	0	0	1.18626	0	0	0	0	1.18626	Satellite cells
1.58586	3.86287	0	0	0	0	0	0	0	0	0	3.68474	Endothelial Cells
2.56421	2.56421	0	0	0	0	0	0	0	0	0	4.11009	Endothelial Cells
1.31591	2.21751	0	0	1.31591	0	1.31591	0	2.58601	0	0	0.860385	Endothelial Cells
1.85817	3.17809	0	0	0	0.85569	0	0	1.30995	0	0	1.85817	Endothelial Cells
0	0.759347	0	0	5.17737	0	0	0	0.759347	0	0	0.759347	Mesenchymal Cells
2.79394	4.28512	0	0	1.81076	0	0	0	0	0	0	3.73578	Endothelial Cells
2.35041	2.72359	0	0	1.21565	0	1.21565	0	0	0	0	1.21565	Endothelial Cells
0	2.97665	0	0	0	0	2.97665	0	0	0	0	5.49341	Endothelial Cells
1.99716	3.61323	0	0	0	0	0	0	1.65735	0	0	3.00093	Endothelial Cells
2.70451	2.07612	0	0	0	0	1.50113	0	0	0	0	2.07612	Endothelial Cells
0	0	0	0	5.4564	0	0	0	0	0	0	0.884706	Mesenchymal Cells
0	0	0	0	1.11833	0	2.22343	1.63305	0	0	0	2.59214	Satellite cells
0	0	0	0	5.6568	0	0	0	0	0	0	2.34013	Mesenchymal Cells
2.24107	2.87958	0	0	0	0	0	0	0	0	0	3.26614	Endothelial Cells
2.24559	2.88435	0	0	0	0	1.1351	0	0	0	0	0	Endothelial Cells
1.21332	2.09111	0	0	1.21332	0	1.21332	0	3.10376	0	0	3.20462	Endothelial Cells
0	0.950421	0	0	5.0429	0	0.950421	0	0	0	0	1.99432	Mesenchymal Cells
1.25527	2.92109	0	1.25527	1.79468	0	0	0	0	0	0	1.25527	Endothelial Cells
0	0	0	0	0.914375	0	0.914375	1.70213	0	0	0	2.13725	Satellite cells
0.980517	0.980517	0	0	5.14117	0	0	0	0.980517	0	0	1.79134	Mesenchymal Cells
0	0	0	0	0	0	4.36846	0	0	0	0	6.26715	TNNI1+ Cells
0	0	0	0	0	0	4.53712	0	0	0	0	6.76822	TNNI2+ Cells
1.82852	2.81385	0	0	0	0	0	0	3.08642	0	0	0	Endothelial Cells
0	0	0	0	0	0	0	0	3.31324	0	0	2.1066	Pericyte
0	0.9284	0	0	5.13197	0	0.9284	0	0	0	0	1.72122	Mesenchymal Cells
1.86494	2.21739	0	0	1.31581	0	1.31581	0	0	0	0	3.34207	Endothelial Cells
0	0	0	0	4.96276	0	0.989664	0	0	0	0	2.41072	Mesenchymal Cells
0	0	0	0	1.04164	0	2.31937	0	0	0	0	2.12051	Satellite cells
1.78802	2.91352	0	0	0	0	0	0	1.24956	0	0	1.24956	Endothelial Cells
1.76585	3.01485	0	0	0	0	0.961459	0	2.00983	0	0	2.00983	Endothelial Cells
2.05447	2.89075	0	0	2.05447	0	1.48191	0	0	0	0	2.05447	Endothelial Cells
1.79678	0	0	0	1.79678	0	2.77823	0	4.03126	0	0	1.79678	Pericyte
0	0	0	0	5.33655	0	1.2418	0	0	0	0	3.33507	Mesenchymal Cells
0	0	0	0	4.88461	0	0	0	0	0	0	2.39264	Mesenchymal Cells
2.05709	2.85506	0	0.860621	1.8654	0	0	0	0.860621	0	0	1.62804	Endothelial Cells
0	1.12278	0	0	5.15382	1.12278	0	0	0	0	0	2.59826	Mesenchymal Cells
1.43517	2.89417	0	0	0.725992	0	0.725992	0	1.14217	0	0	1.14217	Endothelial Cells
0	0	0	0	1.92695	0	3.98559	0	0	0	0	6.27131	TNNI2+ Cells
2.24408	3.76488	0	0	0	0	2.24408	0	0	0	0	3.54751	Endothelial Cells
0	0	0	0	4.23283	0	0	0	0	0	0	3.55409	Mesenchymal Cells
0	0	0	0	2.22031	0	4.31604	0	0	0	0	6.48892	TNNI1+ Cells
0	0	0	0	3.23554	0	0	0	0	0	0	3.23554	Pericyte
2.02469	2.02469	0	0	1.59823	0	0	0	1.59823	0	0	1.83402	Endothelial Cells
2.14042	2.86258	0	0.916531	1.70508	0	0	0	0.916531	0	0	1.70508	Endothelial Cells
0	1.78306	0	0	0	0	2.3884	0	3.57337	0	0	3.03458	Pericyte
1.38323	3.82464	0	0	1.38323	0	0	0	0	0	0	1.9424	Endothelial Cells
0	0	0	0	0	0	0	0	2.53591	0	0	3.18866	Pericyte
0	1.10641	0	0	5.2101	0	0	0	1.10641	0	0	1.61878	Mesenchymal Cells
1.7876	3.92694	0	0	0	0	0	0	0	0	0	2.59807	Endothelial Cells
0	0	0	0	0	0	0	0	0	0	0	4.0407	Endothelial Cells
0	0	0	0	1.04045	0	4.79494	0	0	0	0	6.54093	TNNI1+ Cells
2.32637	2.69875	0	0	0	0	1.40616	0	0.932211	0	0	2.32637	Endothelial Cells
1.78101	3.81601	0	1.78101	2.38616	0	0	0	0	0	0	3.24568	Endothelial Cells
0	0	0	0	0	0	4.56414	0	0	0	0	6.54102	TNNI1+ Cells
0	0	0	0	2.42	0	4.13477	0	0	0	0	6.50277	TNNI2+ Cells
0	0	0	0	0	0	4.32485	0	1.44491	0	0	6.17533	TNNI1+ Cells
0	0	0	0	0.977818	0	0.977818	0.977818	0	0	0	2.22929	Satellite cells
0	0	0	0	3.1831	0	4.53781	0	0	0	0	5.85169	TNNI2+ Cells
0	0.819781	0	0	5.16473	0	0.819781	0	0.819781	0	0	2.15409	Mesenchymal Cells
0	0	0	0	1.53736	0	1.03892	0	0	0	0	1.03892	Satellite cells
0	0	0	0	5.20677	0	0.892206	0	0	0	0	2.52765	Mesenchymal Cells
0	1.86678	0	0	0	0	1.86678	0	0	0	0	2.47947	Endothelial Cells
0	0.916621	0	0	4.97728	0	0	0	0	0	0	2.30308	Mesenchymal Cells
2.34891	3.38176	0	0	0	0	0	0	0	0	0	3.38176	Endothelial Cells
2.24032	2.24032	0	0	2.24032	0	2.24032	0	4.22201	0	0	3.26534	Pericyte
0	0	0	0	1.81894	0	0	0	3.28939	0	0	3.28939	Pericyte
1.52024	3.18746	0	0	0	0	0	0	1.02485	0	0	1.85003	Endothelial Cells
2.26495	3.23685	0	0	1.35503	0	1.67059	0	2.73335	0	0	2.26495	Endothelial Cells
0	4.41953	0	0	2.47997	0	1.86725	0	0	0	0	3.13034	Endothelial Cells
0	3.01087	0	0	0	0	0	0	0	0	0	3.01087	Endothelial Cells
0	3.04685	0	0	0	0	0	0	0	0	0	1.69659	Endothelial Cells
1.94703	3.02166	0	0	0.917071	0	0	0	1.38727	0	0	1.70581	Endothelial Cells
0	0.889156	0	3.04752	0.889156	0.889156	0	0	0.889156	0	0	1.35226	Monocyte Cells
0	0	0	0	1.92245	0	1.92245	0	3.19257	0	0	2.53966	Pericyte
1.22678	0	0	0	1.22678	0	1.22678	0	3.12201	0	0	2.56887	Pericyte
1.51704	3.99601	0	0	0	0	0	0	0	0	0	2.09401	Endothelial Cells
1.34529	2.25317	0	0	1.89891	0	0	0	0	0	0	2.51424	Endothelial Cells
0	0	0	0	4.9244	0	0	0	1.14246	0	0	2.25527	Mesenchymal Cells
0	0	0	1.00379	5.24396	0	1.00379	0	1.00379	0	0	1.00379	Mesenchymal Cells
0	2.52924	1.35738	0	0	0	0	0	1.9128	0	0	1.35738	Endothelial Cells
1.1361	2.24691	0	0	0	0	1.1361	0	1.1361	0	0	2.6165	Endothelial Cells
0	0	0	0	5.22179	0	0	0	0	0	0	1.75905	Mesenchymal Cells
0	0	0	0	0	0	0	0	4.14881	0	0	2.25165	Pericyte
1.31761	0	0	0	1.31761	0	0	0	2.47972	0	0	2.21958	Endothelial Cells
0	0	0	0	3.18977	0	4.54469	0	0	0	0	6.67534	TNNI1+ Cells
0	0	0	0	0	0	4.79524	0	0.33823	0.33823	0	6.68548	TNNI1+ Cells
0	0	0	0	0	0	4.84637	0	0	0	0	6.65893	TNNI1+ Cells
2.22748	2.42882	0	0	0	0	0	0	3.0769	0	0	2.86522	Endothelial Cells
1.30926	3.33343	0	0	0	0	1.30926	0	0	0	0	2.99193	Endothelial Cells
0	0	0	0	5.05641	0.95247	0.95247	0	0	0	0	1.75377	Mesenchymal Cells
1.44914	3.4123	0	0	1.44914	0	0.96688	0	0	0	0	1.77312	Endothelial Cells
2.10391	3.33195	0	0	0	0	0	0	2.73412	0	0	1.02945	Endothelial Cells
0	0.907619	0	0	4.69065	0	0	0	0.907619	0	0	0.907619	Mesenchymal Cells
2.00704	2.50733	0	0	0	0	0	0	1.76317	0	0	1.76317	Endothelial Cells
1.67211	3.44246	0	0	0	0	0	0	2.90655	0	0	2.90655	Pericyte
2.8238	3.55376	0	1.18263	0	0	1.70945	0	0	0	0	2.8238	Endothelial Cells
0	1.72198	0	0	2.32152	0	4.37103	0	0	0	0	6.3144	TNNI1+ Cells
1.74487	2.18327	0	0.945869	0	0	0	0	2.34663	0	0	1.74487	Endothelial Cells
2.47797	3.79926	0	0	0	0	0	0	0	0	0	2.47797	Endothelial Cells
1.20295	3.282	0	0	2.07816	0	1.20295	0	2.33405	0	0	1.73339	Endothelial Cells
1.6787	3.06058	0	0	0	0	0	0	2.11194	0	0	1.9186	Endothelial Cells
0	1.1795	0	0	0	0	1.1795	0	4.04863	0	0	3.15817	Pericyte
1.39727	3.77547	0	0	1.39727	0	0	0	1.95844	0	0	1.95844	Endothelial Cells
2.29221	3.5997	0	0	2.29221	0	0	0	2.29221	0	0	2.93352	Pericyte
1.91239	3.39606	0	0	1.07264	1.07264	1.07264	0	1.91239	0	0	1.57819	Endothelial Cells
0	0	0	0	1.1813	0	5.02603	0	0.755796	0	0.755796	6.80732	TNNI1+ Cells
2.9954	0	0	0	2.35106	0	0	0	0	0	0	0	Endothelial Cells
0	0	0	0	2.77776	0	3.43933	0	3.43933	0	0	5.55067	TNNI1+ Cells
0	1.1569	0	0	5.02009	0	0	0	1.1569	0	0	2.02025	Mesenchymal Cells
1.11985	3.24932	0	0	0	0	1.11985	0	0	0	0	2.42675	Endothelial Cells
1.2533	2.84852	0	0	0.811347	0	1.2533	0	1.79238	0	0	2.27794	Endothelial Cells
2.06884	3.50474	0	0	1.1955	0	0	0	0	0	0	1.1955	Endothelial Cells
0	2.61434	0	0	2.61434	0	0	0	0	0	0	3.27019	Endothelial Cells
2.09568	2.87011	0	0	1.21698	0	0	0	2.72536	0	0	1.21698	Endothelial Cells
0	0	0	0	2.19509	0	2.19509	0	0	0	0	2.19509	Endothelial Cells
0	0	0	0	0.681359	0	0.681359	1.92562	0	0	0	1.08286	Satellite cells
0	1.98262	0	0	0	0	1.98262	0	2.98494	0	0	3.2599	Pericyte
1.32385	0	0	0	4.35953	0	1.32385	0	1.32385	0	0	2.6939	Mesenchymal Cells
0	4.70131	0	0	2.31164	0	0	0	0	0	0	4.41665	Endothelial Cells
0	1.10223	0	0	5.43911	0	0	0	0	0	0	3.22407	Mesenchymal Cells
0	0	0	0	4.33663	0	0.896479	0	0	0	0	2.27272	Mesenchymal Cells
0	0	0	0	1.69351	0	0	0	3.46791	0	0	2.29021	Pericyte
1.89266	2.77458	0	0	1.05744	0	1.05744	0	2.34132	0	0	1.89266	Endothelial Cells
0	0.963659	0	0	0.963659	0	4.63609	0	0	0	0	6.50815	TNNI1+ Cells
0	0	0	0	5.65849	0	0	0	0	0	0	2.5576	Mesenchymal Cells
0	0	0	0	0	0	0	0	0	0	0	3.13594	Pericyte
0	2.60791	0	0	0	0	0	0	2.60791	0	0	2.877	Endothelial Cells
1.99076	3.26898	0	0	0	0	0.719555	0	1.65136	0	0	1.65136	Endothelial Cells
0	0	0	0	4.65691	1.08793	0	0	0	0	0	1.5966	Mesenchymal Cells
0	1.37104	0	0	1.37104	0	2.28425	0	3.31255	0	0	2.75348	Pericyte
2.01123	2.37106	0	0	0	0	2.63512	0	4.32325	0	0	1.44368	Pericyte
0	0	0	0	1.01938	0	1.01938	1.01938	1.01938	0	0	2.09012	Satellite cells
0	0	0	0	0	0	4.47282	0	1.31005	0	0	6.64236	TNNI1+ Cells
3.35426	4.02978	0	0	2.06763	0	2.69545	0	0	0	0	3.35426	Endothelial Cells
0	0	0	0	0	0	4.88397	0	0	0.549686	0	6.73856	TNNI1+ Cells
0	0	0	0	0	0	4.93714	0	0	0	0	6.50962	TNNI1+ Cells
0.959964	1.76384	0	0	2.00773	0	0	0	0	0	0	2.20365	Endothelial Cells
2.30592	2.94795	0	0	0	0	0	0	0	0	0	2.94795	Endothelial Cells
1.85487	2.84331	0	0	0	0	0	0	1.85487	0	0	2.84331	Endothelial Cells
0	0	0	0	0	0	1.27909	0	3.3853	0	0	2.63668	Endothelial Cells
0	0	0	0	0	0	4.39306	0	0	0	0	6.63631	TNNI1+ Cells
0	0	0	0	0	0	4.80935	0	0	0	0	6.59314	TNNI1+ Cells
0	0	0	0	0	0	3.7575	0	0	0	0	5.12613	TNNI2+ Cells
0	0	0	0	1.07734	0	0	0	3.10483	0	0	1.07734	Pericyte
0	3.32538	0	0	0.880056	0	0.880056	0	2.50865	0	0	2.08631	Endothelial Cells
2.03264	3.14044	0	0	0	0	0	0	0	0	0	2.48965	Endothelial Cells
2.26099	3.22124	0	0	1.00008	0	1.00008	0	2.26099	0	0	2.26099	Endothelial Cells
0	0	0	0	1.21841	0	4.49006	0	0	0	0	6.7227	TNNI1+ Cells
2.81828	3.48112	0	0	0	0	0	0	0	0	0	4.71166	Endothelial Cells
0	0	0	0	4.64733	0	0	0	0	0	0	1.32304	Mesenchymal Cells
0	0	0	0	0	0	0	0	3.74936	0	0	0	Pericyte
0	0	0	0	3.41057	0	3.41057	0	0	0	0	5.25403	Endothelial Cells
0	0	0	0	4.80155	0	0	0	0.755197	0	0	1.18052	Mesenchymal Cells
1.23709	3.02358	0	0	0	0	0	0	0	0	0	2.75197	Endothelial Cells
0	1.70189	3.47785	0	0	0	0	0	0	0	0	2.6709	Lymphocyte Cells
2.68903	0	0	0	2.06162	0	0	0	0	0	0	2.06162	Endothelial Cells
2.11553	2.85712	0	0	1.03797	0	0	0	2.11553	0	0	0	Endothelial Cells
0	0	0	0	0	0	0	1.68774	1.68774	0	0	3.98688	Satellite cells
0	0	0	0	0	0	2.59005	0	0	0	0	4.1376	Endothelial Cells
1.95557	2.78315	0	0	1.95557	0	0	0	0	0	0	2.95511	Endothelial Cells
0	2.21013	0	0	0	0	0	0	3.2328	0	0	2.21013	Pericyte
0	0.79991	0	0	0	0	4.58294	0	0.79991	0	0	6.55204	TNNI1+ Cells
1.84875	3.1094	0	0	1.30181	0	0	0	0	0	0	0	Endothelial Cells
0	1.67775	3.88954	0	1.67775	0	1.67775	0	0	0	0	3.88954	Lymphocyte Cells
2.87573	3.21535	0	1.22118	1.22118	0	0	0	0	0	0	2.10091	Endothelial Cells
0	1.66721	0	0	4.79849	0	2.26122	0	0	0	0	3.87683	Mesenchymal Cells
0	0	0	0	4.69445	0	0	0	0	0	0	1.53727	Mesenchymal Cells
0	3.67783	0	0	0	0	0	0	0	0	0	3.67783	Endothelial Cells
1.42817	3.38574	0	0	0.949934	0	1.42817	0	2.18916	0	0	3.14405	Endothelial Cells
0	3.9655	0	0	0	0	2.63452	0	0	0	0	4.18484	Endothelial Cells
0	0	0	0	5.14329	0	2.1679	0	0	0	0	3.10391	Mesenchymal Cells
0	0	0	0	5.0467	0	0	0	1.08377	0	0	1.08377	Mesenchymal Cells
0	0	0	0	2.96262	0	4.02617	0	0	0	0	4.99579	Endothelial Cells
0	0.740495	0	0	4.95168	0	0	0	0	0	0	2.02576	Mesenchymal Cells
0	0	0	0	4.60821	0	1.24779	0	0	0	0	2.76605	Mesenchymal Cells
0	0	0	0	1.76719	0	0	0	3.99633	0	0	3.22969	Pericyte
0	0	0	0	2.84017	0	4.078	0	0	0	0	6.31401	TNNI1+ Cells
0	0	0	0	4.39643	0	1.03738	0	0	0	0	2.62124	Mesenchymal Cells
0	2.3988	0	0	0	0	4.39544	0	0	0	0	6.25675	TNNI1+ Cells
0	0	0	0	0	0	4.32702	0	0	0	0	6.50146	TNNI1+ Cells
0.830806	1.58627	0	0	2.6356	0	0.830806	0	2.88129	0	0	1.58627	Endothelial Cells
0	0	3.67252	0	2.00037	0	0	0	0	0	0	2.00037	Lymphocyte Cells
0	0	0	0	0	0	0	2.07704	1.00985	0	0	1.83028	Satellite cells
0	0	0	0	5.06808	0	0.953449	0	0	0	0	1.99858	Mesenchymal Cells
0	0	0	0	0	0	4.05332	0	0	0	0	6.26618	TNNI1+ Cells
1.40095	0	0	0	1.96264	0	0	0	2.79087	0	0	1.40095	Pericyte
0	0	0	0	0	0	1.35396	1.66942	0	0	0	2.26366	Satellite cells
1.52346	2.10122	0	0	1.22144	0	0	0	1.52346	0	0	1.52346	Endothelial Cells
2.36521	3.01026	0	0	0	0	1.43875	0	1.43875	0	0	2.00564	Endothelial Cells
0	0	0	0	1.51372	0	4.05521	0	0	0	0	6.12714	TNNI2+ Cells
0	0	0	0	0	0	1.64374	0.714724	0	0	0	0.714724	Satellite cells
1.60402	3.60432	0	0	1.60402	0	0	0	0	0	0	2.1912	Endothelial Cells
0	2.4977	0	0	0	0	0	0	3.26184	0	0	1.332	Endothelial Cells
0	0	0	0	5.08206	0	0.903757	0	0	0	0	1.92796	Mesenchymal Cells
3.11513	4.3816	0	0	2.10154	0	0	0	0	0	0	3.39165	Endothelial Cells
0	0	0	0	5.29351	1.1124	0	0	0	0	0	1.1124	Mesenchymal Cells
1.27036	2.79562	0	0	0	0	0	0	2.42024	0	0	1.57758	Endothelial Cells
2.4543	4.17177	0	0	1.51427	0	0	0	0	0	0	2.93015	Endothelial Cells
0	0	0	0	0	0	4.50158	0	0	0.632743	0	6.55256	TNNI1+ Cells
0	0	0	0	0	0	4.6398	0	0	0.686024	0	6.50782	TNNI1+ Cells
1.9643	3.23946	0	0	1.62662	0	0	0	0	0	0	2.72806	Endothelial Cells
0	0	0	0	0	0	0	0	0	0	0	3.76433	Pericyte
0	1.59739	0	3.03016	0	0	2.18383	0	1.59739	0	0	2.81902	Endothelial Cells
1.10303	2.20311	0	0	0	0	1.10303	0	0	0	0	1.79728	Endothelial Cells
0	3.11375	0	0	0	0	0	0	0	0	0	2.32401	Endothelial Cells
0	0	0	0	5.14927	0	0	0	1.21765	0	0	1.75068	Mesenchymal Cells
0.450825	0	0	0	0	0	4.68293	0	0	0	0.450825	6.71427	TNNI1+ Cells
0	2.69373	0	0	1.72198	0	0	0	0	0	0	2.69373	Endothelial Cells
2.42468	2.8002	0	0	0	0	1.81634	0	1.81634	0	0	2.42468	Endothelial Cells
0	0	0	0	1.13467	0	2.75818	1.13467	0	0	0	1.13467	Satellite cells
1.53355	2.66214	0	0	1.23054	0	0	0	1.95411	0	0	2.11254	Endothelial Cells
0.770338	0.770338	0	0	0	0	0.770338	0	4.40958	0	0	1.91729	Pericyte
0	3.50149	0	0	0	1.439	0	0	3.01056	0	0	2.3655	Endothelial Cells
0	0	0	0.85028	4.94444	0	0.85028	0	0.85028	0	0	2.4615	Mesenchymal Cells
3.03317	0	0	0	0	0	0	0	0	0	0	2.38706	Endothelial Cells
0.898373	1.36385	0	0	4.97746	0	0	0	0	0	0	1.68023	Mesenchymal Cells
0	0.746513	0	0	0.746513	0	1.46531	0	0.746513	0	0	1.46531	Satellite cells
2.82522	2.44897	0	0	0	0	0	0	0	0	0	1.83868	Endothelial Cells
2.67912	3.51373	0	0	0	0	0	0	0	0	0	1.31223	Endothelial Cells
0	0	0	0	1.68006	0	1.68006	0	3.02754	0	0	2.646	Pericyte
0	2.28326	0	0	0	0	0	0	0	0	0	1.6872	Endothelial Cells
0	0	0	0	5.09614	0	0	0	0	0	0	1.4464	Mesenchymal Cells
0	0	0	0	0	0	4.93979	0	0	0	0	6.73195	TNNI1+ Cells
1.85555	3.33135	0	0	1.30768	0	0	0	0	0	0	2.98987	Endothelial Cells
0	2.16996	0	0	0	0	2.16996	0	4.01288	0	0	0	Pericyte
3.04262	0	0	0	3.04262	0	0	0	0	0	0	4.39248	Endothelial Cells
0	3.52326	0	0	3.13244	0	0	0	0	0	0	4.02221	Endothelial Cells
0	0	0	0	0	0	1.48191	0	4.13075	0	0	2.41628	Pericyte
0	0	0	0	1.03469	0	0	1.03469	1.03469	0	0	2.47531	Satellite cells
0	0	0	0	0	0	1.24708	0	3.03694	0	0	1.78512	Pericyte
1.18879	3.34629	0	0	2.06043	0	1.18879	0	0	0	0	1.18879	Endothelial Cells
1.00797	2.43714	0	0	0	0	0	0	1.82779	0	0	1.00797	Endothelial Cells
0	0	0	0	5.40566	0	0	0	0.985541	0	0	2.24032	Mesenchymal Cells
2.17283	2.80737	0	0	0	0	0	0	2.53961	0	0	1.58751	Endothelial Cells
0	0	0	0	0	0	1.4549	2.02395	0	0	0	1.4549	Satellite cells
0	0	0	0	5.01545	0	2.04827	0	0.754123	0	0	2.94507	Mesenchymal Cells
1.34319	3.27644	0	0	0	0	0	0	0	0	0	1.34319	Endothelial Cells
0	0	0	0	5.14092	0	0.877094	0	0	0	0	0.877094	Mesenchymal Cells
1.22644	3.22249	0	0.790514	0.790514	0	0	0	1.22644	0	0	1.52901	Endothelial Cells
2.1741	4.36872	0	0	0	0	2.1741	0	0	0	0	2.1741	Endothelial Cells
0	0.971142	0	0	4.69413	0	0.971142	0	0	0	0	1.4544	Mesenchymal Cells
2.50541	3.37148	0	0	2.50541	0	1.89074	0	0	0	0	3.15688	Endothelial Cells
0	0	0	0	5.20144	0	0.836475	0	0.836475	0	0	3.43685	Mesenchymal Cells
3.0641	3.73362	0	0	0	0	1.48218	0	0	0	0	3.45387	Endothelial Cells
0	0	0	0	1.88788	0	1.88788	0	3.6948	0	0	1.88788	Pericyte
0	0	0	0	5.10448	0	1.30415	0	0	0	0	2.46285	Mesenchymal Cells
2.61112	3.13875	0	0	1.42397	0	1.42397	0	2.9918	0	0	2.34763	Endothelial Cells
0	0	0	0	0	0	4.32581	0	0	0	0	6.10649	TNNI1+ Cells
1.82009	3.35292	0	0	0	0	1.49252	0	1.00215	0	0	2.69416	Endothelial Cells
0	0	0	4.85777	0	0	0	0	0	0	0	3.62424	Lymphocyte Cells
0	0	0	0	0	0	1.18863	0	0	0	0	0	Satellite cells
0.888481	2.39972	0	0	1.35141	0	0.888481	0	1.90594	0	0	1.66663	Endothelial Cells
0	0	0	0	0	0	0	0	2.95742	0	0	0	Pericyte
0	0	0	0	5.01363	0	0	0	0	0	0	1.68558	Mesenchymal Cells
0.861567	0.861567	0	0.861567	0	0	0	1.62936	0	0	0	1.86678	Satellite cells
0	0	0	0	0	0	2.26237	0	0	0	0	3.28906	Endothelial Cells
1.4417	2.20494	0	0	1.4417	0	0	0	2.74248	0	0	0	Endothelial Cells
0	0	0	0	0	0	4.61804	0	0	0	0	6.30932	TNNI1+ Cells
1.77143	3.2346	0	1.77143	1.77143	0	0	0	1.77143	0	0	0	Lymphocyte Cells
0	0	0	0	0	0	0	0	0	0	0	0	Pericyte
1.88551	1.33365	0	0	0	0	0	0	0	0	0	0	Endothelial Cells
2.04543	3.3297	0	0	0	0	0	0	0	0	0	1.70262	Endothelial Cells
0	0	0	0	5.12301	0	1.49869	0	0	0	0	1.49869	Mesenchymal Cells
0	0	0	0	5.17826	0	0	0	0	0	0	1.37732	Mesenchymal Cells
0	0	0	0	0	0	4.61108	0	0	0	0	6.38693	TNNI1+ Cells
0	0	0	0	0	0	0	0	0	0	0	4.0761	Endothelial Cells
0	1.34152	0	0	1.34152	0	0	0	0	0	0	2.50955	Endothelial Cells
0	0	0	0	0	0	4.8789	0	0	0	0	6.51205	TNNI2+ Cells
0.982499	0	0	0	5.27223	0	0.982499	0	1.79399	0	0	0.982499	Mesenchymal Cells
2.3597	0	0	0	0	0	0	0	0	0	0	4.35288	Endothelial Cells
1.65432	2.80386	0	0	1.34017	0	0	0	3.03196	0	0	1.89302	Endothelial Cells
1.5955	2.54886	0	0	1.08701	1.08701	0	0	0	0	0	1.08701	Endothelial Cells
0	0	0	0	5.27047	0	0	0	0	0	0	0	Mesenchymal Cells
2.73272	3.8901	0	0	0	0	0	0	0	0	0	3.21719	Endothelial Cells
0	0	0	0	3.6623	0	0	0	0	0	0	2.9945	Endothelial Cells
0	0	0	0	0	0	4.3591	0	0	0	0	6.49432	TNNI1+ Cells
1.69702	2.29408	0	0	0.910628	0	0	0	2.55622	0	0	0.910628	Endothelial Cells
0	2.08133	0	0	2.08133	0	0	0	3.48333	0	0	0	Endothelial Cells
0	0	0	0	0	0	0	0	0	0	0	2.14029	Satellite cells
2.59999	4.04457	0	0	0	0	1.63988	0	0	0	0	3.08066	Endothelial Cells
0	0	0	0	1.02428	0	4.79248	0	0	0	0	6.64571	TNNI1+ Cells
0	0	0	0	0	0.964061	0.964061	0	0	0	0	1.76934	Satellite cells
0	0	0	0	1.89987	3.50301	0	0	0	0	0	1.56654	Monocyte Cells
1.49003	3.30879	0	0	0.763484	0	0.763484	0	1.71972	0	0	2.06362	Endothelial Cells
2.01179	2.63572	0	0	1.15022	0	1.15022	0	0	0	0	3.01701	Endothelial Cells
0	1.41282	0	0	1.41282	0	4.09506	0	0	0	1.41282	6.06341	TNNI2+ Cells
0	0	0	0	5.05026	0	0	0	0.948672	0	0	2.35077	Mesenchymal Cells
0	0	0	0	5.16322	0	0	0	0	0	0	2.03053	Mesenchymal Cells
1.63932	2.59935	0	0	0	0	0	0	1.87726	0	0	0.868734	Endothelial Cells
0	0	0	0	0	0	0	0	4.2946	0	0	3.36068	Pericyte
0	0	0	0	0	0	4.18052	0	0	0	0	6.4772	TNNI1+ Cells
0	2.39427	0	0	0	0	0	0	0	0	0	3.70968	Endothelial Cells
0	0	0	0	5.3103	0	0	0	0	0	0	1.00117	Mesenchymal Cells
0	0	0	0	4.93765	0	0.804731	0	0	0	0	1.97136	Mesenchymal Cells
0	0	0	0	5.03513	0	0.816315	0	0.816315	0	0	0.816315	Mesenchymal Cells
1.12447	0	0	0	0	0	0	0	3.17238	0	0	1.97903	Pericyte
0	0	0	0	0.898891	0	4.5763	0	0	0	0	6.50901	TNNI1+ Cells
0	0	0	0	1.82067	0	4.8301	0	0	0	0	6.32795	TNNI2+ Cells
0	0	0	0	5.10532	0	1.73743	0	0	0	0	2.08245	Mesenchymal Cells
2.53698	3.01565	0	0	0	0	0	0	0	0	0	2.53698	Endothelial Cells
0	0.950032	0	0	0	0	0.950032	1.99377	0.950032	0	0	1.4283	Satellite cells
0	0	0	0	1.725	0	0	0	0	0	0	1.725	Satellite cells
0	0	2.31164	0	1.39384	0	1.39384	0	0	0	0	1.95453	Lymphocyte Cells
0	0	0	0	3.17757	0	0	0	0	0	0	3.56905	Endothelial Cells
0.809544	0	0	0	5.10195	0	0	0	0	0	0	0.809544	Mesenchymal Cells
0	0	0	1.43679	0	2.36289	0	0	0	0	0	1.43679	Monocyte Cells
0	0	0	0	0	0	4.36284	0	0	0	0	6.42271	TNNI2+ Cells
0	3.6501	0	0	0	0	1.48323	0	0	0	0	3.06539	Endothelial Cells
0	0	0	0	0	0	0	0	2.86893	0	0	1.97849	Pericyte
0	1.44806	0	0	4.90119	0	0	0	0	0	0	1.67519	Mesenchymal Cells
2.06372	2.99106	0	0	1.00019	0	0	0	2.06372	0	0	2.06372	Endothelial Cells
0	0	1.4295	0	5.33504	0	0	0	0	0	0	2.61787	Mesenchymal Cells
1.22253	3.67205	0	0	0	0	0	0	0	0	0	1.7564	Endothelial Cells
0	0	0	0	0.83796	0	4.72286	0	0	0	0.83796	6.5285	TNNI1+ Cells
2.646	3.41673	0	0	0	0	0	0	1.45264	0	0	2.85486	Endothelial Cells
0	0	0	0	0	0	0	0	0	0	0	0	Endothelial Cells
0	1.86034	0	0	2.47249	0	0	0	3.5132	0	0	2.84942	Pericyte
2.63617	3.64438	0	0	0	0	2.01221	0	1.44454	0	0	3.01747	Endothelial Cells
0	0	0	0	5.12607	0	1.15482	0	1.15482	0	0	2.01761	Mesenchymal Cells
0	1.69714	0	0	0	0	0	0	3.14809	0	0	2.66549	Pericyte
0	0	0	0	0	0	0	0	0.953449	0	0	2.35782	Satellite cells
0	0	0	4.99575	0.713448	0.713448	0.713448	0	0	0	0	0.713448	Monocyte Cells
0.821561	2.52304	0	0	0	1.99745	0	0	0	0	0	1.99745	Monocyte Cells
0	0	0	0	0	0	4.91051	0	0	0	0	6.70903	TNNI1+ Cells
0	0	0	0	0	0	2.94198	0	0	0	0	4.00478	Endothelial Cells
0	0	0	0	0	0	0	0	0	0	0	3.01209	Endothelial Cells
1.42349	0	0	0	0.718099	0	0	0	2.34706	0	0	2.12271	Endothelial Cells
0	0	2.67257	0	0	0	0	0	2.04621	0	0	2.67257	Lymphocyte Cells
1.72406	0	0	0	0	0	1.19502	0	3.69291	0	0	2.06824	Pericyte
2.69326	2.93989	0	0	0	0	0	0	2.36517	0	0	1.32334	Endothelial Cells
0	3.55409	0	0	0	0	0	0	3.88235	0	0	2.41473	Endothelial Cells
3.63137	0	0	0	2.96436	0	0	0	0	0	0	4.02797	Endothelial Cells
0	1.24005	0	0	0	0	4.37683	0	0	0	0	6.53469	TNNI1+ Cells
2.35321	4.14115	0	0	1.75087	0	0	0	0	0	0	0	Endothelial Cells
0	1.05074	0	0	5.24088	0	0	0	0	0	0	2.33203	Mesenchymal Cells
0	0	0	0	0	0	2.45722	0	0	0	0	4.17491	Pericyte
0	1.13553	0	0	5.11078	0	0	0	0	0	0	1.65358	Mesenchymal Cells
2.21909	3.00226	0	0	0	0	1.31721	0	1.31721	0	0	1.31721	Endothelial Cells
1.49923	3.75512	0	0	1.49923	0	1.49923	0	0	0	0	1.49923	Endothelial Cells
1.70079	2.93986	0	0	0	0	1.70079	0	0	0	0	2.29823	Endothelial Cells
0	0	0	0	0	0	4.88914	0	0	0	0	6.58771	TNNI1+ Cells
0	0	0	3.3134	2.28504	0	3.3134	0	0	0	0	3.3134	Monocyte Cells
0	0	0	0	0	0	4.07669	0	1.5308	0	0	6.09327	TNNI2+ Cells
1.33324	2.95264	0	0	0.874071	0	0	0	2.07734	0	0	2.07734	Endothelial Cells
0	0	0	0	5.172	0	0	0	0	0	0	1.53717	Mesenchymal Cells
0	0	0	0	0	0	2.28982	0	0	0	0	3.81475	Endothelial Cells
0	0	0	0	5.06849	0	1.05014	0	1.05014	0	0	2.33119	Mesenchymal Cells
2.31533	4.36425	0	0	2.95785	0	0	0	0	0	0	3.17055	Endothelial Cells
2.39427	4.39051	0	0	2.39427	0	0	0	0	0	0	3.43012	Endothelial Cells
0	0	0	0	0	0	4.50004	0	2.13042	0	0	6.16495	TNNI1+ Cells
0	0	0	1.00963	4.95802	0	0	0	0	0	0	1.50167	Mesenchymal Cells
0.784184	0	0	0	0.784184	0.784184	0	1.21824	0.784184	0	0	1.75137	Satellite cells
2.1066	3.05478	0	0.893654	0.893654	0.893654	0	0	0	0	0	1.67375	Endothelial Cells
2.31	1.71149	0	0	1.71149	0	0	0	1.71149	0	0	2.68182	Endothelial Cells
0	0	0	0	5.21739	0.795216	0	0	0.795216	0	0	1.23251	Mesenchymal Cells
0	0	0	0	2.77635	0	2.77635	0	3.43787	0	0	3.43787	Pericyte
1.25869	1.98815	0	0	0	0	1.25869	0	2.99102	0	0	1.98815	Endothelial Cells
0	0	0	0	4.96933	0	0	0	0.827531	0	0	1.81656	Mesenchymal Cells
0	0	0	0	0	0	4.76236	0	0	0	0	6.43825	TNNI1+ Cells
0	3.79954	0	0	1.36406	0	1.36406	0	1.36406	0	0	1.92046	Endothelial Cells
2.40449	3.103	0	0	0.751036	0	0	0	0.751036	0	0	1.47192	Endothelial Cells
1.72047	2.31987	0	0	0	0	0	0	2.31987	0	0	2.31987	Endothelial Cells
0	0	0	0	4.93398	0	0	0	0	0	0	4.248	Mesenchymal Cells
1.58278	0	0	0	1.58278	0	4.40962	0	0	0	0	6.53047	TNNI2+ Cells
1.32496	3.13968	0	0	0	0.867531	0	0	2.86632	0	0	1.32496	Endothelial Cells
0	0	0	0	0	0	0	0	3.38543	0	0	3.53473	Pericyte
2.85764	4.42007	0	0	0	0	2.85764	0	0	0	0	2.85764	Endothelial Cells
1.38196	0	0	0	0.69026	0	2.19209	0	4.32503	0	0	1.94096	Pericyte
2.42719	3.22272	0	0	1.49118	0	2.06492	0	0	0	0	2.69255	Endothelial Cells
2.10508	2.82477	0	0	0	0	0	0	2.10508	0	0	1.67234	Endothelial Cells
1.79371	2.40002	0	0	1.46813	0	1.79371	0	1.46813	0	0	3.43625	Endothelial Cells
1.48693	3.45982	0	0	0	0	1.48693	0	1.48693	0	0	2.89687	Endothelial Cells
1.98316	3.37401	0	0	0	0	1.41896	0	0	0	0	1.98316	Endothelial Cells
2.86854	0	0	0	2.49107	0	1.87749	0	0	0	0	1.87749	Endothelial Cells
0.926	2.15431	0	0	0.926	0	0	0	2.45708	0	0	1.71796	Endothelial Cells
1.98713	2.75286	0	0	1.13082	0	1.13082	0	1.98713	0	0	2.23994	Endothelial Cells
0	2.06102	0	0	0	0	4.7065	0	0	0	0	6.66231	TNNI1+ Cells
0	0	0	0	0	0	0	0	0	0	0	2.48803	Lymphocyte Cells
0.955413	0	0	0	1.75773	0	4.62285	0	0.955413	0	0	6.91972	TNNI1+ Cells
0	0	0	0	4.928	0	0	0	0	0	0	1.81505	Mesenchymal Cells
0	0	0	0	5.08684	0	0	0	0	0	0	1.90133	Mesenchymal Cells
2.6948	0	0	0	2.06703	0	0	0	0	0	0	2.6948	Endothelial Cells
1.26413	2.41234	0	0	1.26413	0	0	0	1.26413	0	0	2.41234	Endothelial Cells
0	1.17099	0	0	1.17099	0	1.17099	0	3.32151	0	0	2.03804	Pericyte
1.78843	1.78843	0	0	1.78843	0	1.78843	0	0	0	0	2.76885	Endothelial Cells
0	0	0	0	0	0	1.70171	0	0	0	0	1.17608	Satellite cells
0	4.15777	0	0	1.90521	0	0	0	0	0	0	1.90521	Endothelial Cells
1.42277	3.57332	0	0	0.94558	0	0.94558	0	0	0	0	2.3462	Endothelial Cells
2.47964	2.74615	0	0	0	0	1.53593	0	0	0	0	3.20667	Endothelial Cells
0	0	0	0	0	0	4.60488	0	0	0	0	6.75701	TNNI1+ Cells
0	0	0	0	0	0	0	0	2.87958	0	0	3.15312	Pericyte
0	0	0	0	0.52153	0	4.66748	0	0	0.52153	0	6.74352	TNNI1+ Cells
1.10048	0	0	0	0.69455	0	2.83585	0	5.17894	0	0	1.3884	Pericyte
0	0	0	0	5.13084	0	0.944523	0	0	0.944523	0	1.74305	Mesenchymal Cells
2.43128	2.43128	0	0	0	0	2.43128	0	0	0	0	3.07947	Endothelial Cells
0	3.28097	0	0	0	0	3.06718	0	0	0	0	3.95515	Endothelial Cells
0	0	0	0	1.55539	0	0	0	3.15366	0	0	1.55539	Pericyte
0	2.96961	0	0	4.03341	0	2.96961	0	0	0	0	3.63676	Endothelial Cells
1.70299	3.47916	0	0	0	0	3.15494	0	0	0	0	3.60883	Endothelial Cells
0	0	0	0	5.20131	0.903233	0.903233	0	0	0	0	1.6869	Mesenchymal Cells
0	0	0	2.09012	1.01938	1.01938	0	0	0	0	0	2.09012	Monocyte Cells
1.97842	2.68845	0	0	1.55578	0.809267	0.809267	0	2.84499	0	0	1.78926	Endothelial Cells
0	0	0	0	0	0	4.64455	0	0	0	2.12326	6.37956	TNNI1+ Cells
2.71104	0	0	0	0	0	0	0	0	0	0	3.76433	Endothelial Cells
0	0.98386	0	3.67679	0	0	0	0	0	0	0	2.23792	Monocyte Cells
0	0	0	0	4.88775	0	0	0	0	0	0	0.763056	Mesenchymal Cells
1.2411	2.58755	0	0	0	0	0	0	0	0	0	2.58755	Endothelial Cells
0	0	3.50653	0	2.32609	0	1.72614	0	0	0	0	2.32609	Lymphocyte Cells
0	0	0	0	4.96493	0	0	0	0	0	0	2.72325	Mesenchymal Cells
2.09152	3.47283	0	0	0.883539	0	0.883539	0	0	0	0	2.39207	Endothelial Cells
1.47265	2.96961	0	0	0	0	0	0	3.12874	0	0	2.04402	Endothelial Cells
0	0	0	0	1.62171	0	1.62171	0	2.5791	0	0	3.05912	Pericyte
0	1.90521	0	4.15777	0	0	1.90521	0	0	0	0	2.52105	Lymphocyte Cells
2.29301	3.14681	0	0	2.29301	0	0	0	0	0	0	1.69605	Endothelial Cells
0	0	0	0	5.17868	0	0.811556	0	0	0	0	0.811556	Mesenchymal Cells
1.78733	1.78733	0	0	0.977508	0	0	0	0.977508	0	0	0.977508	Endothelial Cells
0	1.08429	1.92745	0	1.08429	0	1.59222	1.08429	2.2832	0	0	1.08429	Lymphocyte Cells
2.12532	2.38269	0	0	1.24084	0.801668	0	0	3.37666	0	0	2.12532	Endothelial Cells
1.35567	1.35567	0	0	1.35567	0	0	0	0	0	0	1.91083	Endothelial Cells
0	3.94375	0	0	0	0	2.24445	0	0	0	0	3.09504	Endothelial Cells
0	2.84764	0	0	2.84764	0	2.21085	0	0	0	0	2.21085	Endothelial Cells
1.55583	3.07105	0	1.05414	0	0	1.05414	0	1.05414	0	0	1.55583	Endothelial Cells
2.25089	3.55491	0	1.3434	0	0	0	0	0	0	0	2.25089	Endothelial Cells
1.68415	1.36743	0	0	0.90123	0	0	0	2.92055	0	0	2.11784	Endothelial Cells
0.863466	2.85971	0	0	1.31982	0	0	0	2.06138	0	0	2.22226	Endothelial Cells
1.49869	1.49869	0	0	0	0	2.07338	0	2.70159	0	0	2.91122	Pericyte
0	2.38616	0	0	0	0	0	0	0	0	0	3.03223	Endothelial Cells
0	0	0	2.73497	3.39513	0	2.73497	0	0	0	0	4.47113	Endothelial Cells
0	0	0	0	5.0452	0	0	0	0	0	0	1.88346	Mesenchymal Cells
0	0	0	0	5.39175	0	0	0	0	0	0	2.76442	Mesenchymal Cells
1.35996	3.18504	0	0	0	0	0	0	0	0	0	3.18504	Endothelial Cells
0	0	0	0	4.94897	0	0	0	0	0	0	2.2025	Mesenchymal Cells
0	0	0	0	0	0	4.00567	0	0	2.67257	0	6.38687	TNNI1+ Cells
0	2.76338	0	0	1.55039	0	1.55039	0	0	0	0	0	Endothelial Cells
0	0	0	0	0	0	0	0	3.61294	0	0	3.11994	Pericyte
1.76488	3.27391	0	0	0.793089	0	0.793089	0	2.36853	0	0	1.5327	Endothelial Cells
0	0	0	0	5.06757	0	0.853827	0	0	0	0	0.853827	Mesenchymal Cells
0	0	0	0	4.88817	0	0	0	0	0	0	1.98402	Mesenchymal Cells
1.98587	3.06467	0	0	0.944427	0	1.74292	0	2.60791	0	0	2.71748	Endothelial Cells
0.958872	0	0	0	5.12581	0	0	0	1.76237	0	0	0.958872	Mesenchymal Cells
2.94368	0	0	0	0	0	0	0	0	0	0	4.00655	Endothelial Cells
0	1.8369	0	0	0	0	4.31587	0	0	1.8369	0	6.29019	TNNI1+ Cells
2.68266	0	0	0	3.73462	0	0	0	0	0	0	4.56817	Endothelial Cells
0.739578	0	0	0	0.739578	0	4.1837	0	0	0	0.739578	6.74613	TNNI1+ Cells
0	0	0	0	0	0	4.52312	0	0	0	0	6.31115	TNNI1+ Cells
0	0	0	0	0	0	0	0	2.75266	0	0	3.80784	Endothelial Cells
0	0	0	0	0	0	0	0	0	0	0	4.53347	Endothelial Cells
1.87749	1.87749	0	0	0	0	0	0	0	0	0	2.86854	Endothelial Cells
1.10276	0	0	0	0	3.22485	0	0	0	0	0	2.20275	Monocyte Cells
0	0	0	0	0	0	0	0	0	0	0	3.58937	Endothelial Cells
1.74014	2.71433	0	0	0	0	0	0	0	0	0	2.85897	Endothelial Cells
0	0	0	0	2.36448	0	4.41797	0	0	0	0	6.30185	TNNI2+ Cells
0	0	0	0	0	0	4.19831	0	0	0	0	6.52003	TNNI1+ Cells
0	1.4611	0	0	5.10522	0.976578	2.22751	0	0	0	0	4.13113	Mesenchymal Cells
0	1.05111	0	0	0	0	1.05111	0	4.54373	0	0	1.8844	Pericyte
0	0	0	0	0	0	2.00065	0	0	0	0	3.00477	Endothelial Cells
1.80014	2.14894	0	0	1.25995	0	0	0	0	0	0	2.78201	Endothelial Cells
0	0	0	0	0.972469	0	0	1.45604	0	0	0	1.7806	Satellite cells
3.0667	2.41907	0	0	0	0	0	0	0	0	0	2.41907	Endothelial Cells
0	1.19181	0	0	0	0	4.47888	0	0	1.19181	0	6.63633	TNNI1+ Cells
0	0	0	0	1.86725	0	0	0	0	0	0	3.34471	Satellite cells
2.24282	1.88907	0	0	0	0	0	0	2.71026	0	0	3.02754	Pericyte
0	0	0	0	0	0	4.62889	0	1.76277	0	0	6.43597	TNNI1+ Cells
0	0	0	4.33469	0	0	0	0	0	0	0	3.43787	Lymphocyte Cells
0.860936	0	0	0	5.25829	0	0.860936	0	0	0	0	2.05756	Mesenchymal Cells
1.65959	2.45469	0	0	0	0	1.99955	0	0	0	0	3.10394	Endothelial Cells
1.29445	3.2125	0	0	1.29445	0	0	0	0	0	0	1.29445	Endothelial Cells
1.7141	3.49231	0	0	1.7141	0	0	0	0	0	0	2.31286	Endothelial Cells
0	2.79058	0	0	0	0	2.79058	0	0	0	0	4.12975	Endothelial Cells
0	0	0	3.04889	5.32198	0	1.35332	0	0	0	0	3.04889	Mesenchymal Cells
0	0	0	0	5.48764	0	0	0	0	0	0	2.02738	Mesenchymal Cells
2.77086	2.86046	0	0	0	0	0	0	1.94433	0	0	1.94433	Endothelial Cells
1.94471	3.525	0	0	0	0	1.94471	0	0	0	0	2.77128	Endothelial Cells
0.930906	2.4645	0	0	1.72463	0	0	0	2.79533	0	0	2.16149	Endothelial Cells
0	0	0	0	2.72425	0	3.77815	0	0	0	0	5.30047	TNNI1+ Cells
1.68166	3.12993	0	0	0	0	1.68166	0	0	0	0	1.68166	Endothelial Cells
2.83793	3.22369	0	0	1.61345	0	0	0	0	0	0	2.83793	Endothelial Cells
0	0	0	0	1.55953	0	4.69994	0	0	1.55953	0	6.50679	TNNI2+ Cells
0	0.871475	0	0	4.65665	0	0	0	0	0	0	1.64312	Mesenchymal Cells
0	0	0	0	0	0	0	1.17701	1.70281	0	0	1.88884	Satellite cells
0	0	0	0	4.51645	0	0	0	0	0	0	2.48248	Mesenchymal Cells
0	0.939652	0	0	5.11357	0	0.939652	0	0	0	0	1.97912	Mesenchymal Cells
0	2.70973	0	0	0	0	4.04482	0	0	2.70973	0	6.4491	TNNI1+ Cells
0	3.75206	0	0	1.49681	0	1.49681	0	0	0	0	2.69932	Endothelial Cells
2.9268	0	0	0	0	0	0	0	0	0	0	2.9268	Endothelial Cells
0	1.9165	0	0	4.54067	0	0	0	0	0	0	2.53324	Mesenchymal Cells
0	0	0	0	0	0	4.72363	0	0	0	0	6.79527	TNNI1+ Cells
0	0	0	0	4.67453	0	0	0	0.897942	0	0	2.53658	Mesenchymal Cells
1.1915	1.71991	0	0	1.71991	0	1.1915	0	0	0	0	2.8358	Endothelial Cells
0	0	0	0	2.27324	0	0	0	0	0	0	3.57915	Endothelial Cells
2.31278	3.04574	1.03691	0	1.03691	0	0	0	2.85558	0	0	2.11408	Endothelial Cells
0	0	0	0	0	0	2.96611	0	0	0	0	2.96611	Endothelial Cells
0	0	0	0	0	0	4.6218	0	0	0	0	6.69668	TNNI1+ Cells
0	0	0	5.14998	2.99811	0	0	0	0	0	0	4.34628	Lymphocyte Cells
0.833299	0	0	0	5.13648	0	0.833299	0	0	0	0	0.833299	Mesenchymal Cells
0.850664	0.850664	0	0	5.76896	0	0	0	0.850664	0	0	1.85078	Mesenchymal Cells
0	0	0	0	0.695002	0	1.94909	1.38908	1.10109	0	0	2.77606	Satellite cells
2.28188	1.8369	0	0	1.01487	0	1.8369	0	2.71285	0	0	2.28188	Endothelial Cells
0	0	0	0	5.31605	0	0.882375	0	0	0	0	1.65821	Mesenchymal Cells
1.33602	2.5027	0	0	0.876275	0	0.876275	0	2.08065	0	0	1.88824	Endothelial Cells
1.90157	2.97109	0	0	0.885459	0	0.885459	0	1.90157	0	0	2.81331	Endothelial Cells
0	3.91482	0	0	0	0	0	0	0	0	0	2.21812	Endothelial Cells
1.52529	3.86607	0	0	1.02899	0	0	0	0	0	0	2.84399	Endothelial Cells
1.62312	2.92488	0	0	0.857093	0	0	0	2.47236	0	0	2.58072	Endothelial Cells
0.740609	2.48258	0	0	0.740609	0	0.740609	0	2.02595	0	0	1.16141	Endothelial Cells
2.52633	0	0	0	0	0	2.52633	0	0	0	0	2.52633	Endothelial Cells
0	1.06461	0	0	5.22182	1.06461	1.06461	0	1.06461	0	0	2.15162	Mesenchymal Cells
0	0	0	0	0	0	4.36608	0	0	0	0	6.7194	TNNI2+ Cells
2.69674	3.85236	0	0	0	0	2.32443	0	0	0	0	2.96742	Endothelial Cells
0	0	0	0	1.14743	0	2.00824	0	0	0	0	1.66774	Satellite cells
0	0	0	0	4.56184	0	0	0	0.761592	0	0	2.06053	Mesenchymal Cells
0	1.29234	0	0	0	0	4.53738	0	0	1.29234	0	6.65614	TNNI1+ Cells
1.71759	2.95929	0	0	1.71759	0	0	0	1.71759	0	0	2.15391	Endothelial Cells
0.958277	0	0	0	0	0	1.43851	1.43851	0	0	0	2.36492	Satellite cells
0	0	0	0	0	0	4.75579	0	0	0	0	6.70862	TNNI1+ Cells
0	2.54452	0	0	3.19762	0	4.26861	0	0	0	0	6.54173	TNNI2+ Cells
0	2.23867	0	0	0	0	0	0	2.04183	0	0	2.40306	Endothelial Cells
0	0	0	0	3.22504	0	3.22504	0	0	0	0	3.89811	Lymphocyte Cells
0	0	0	0	0	0	4.41073	0	0	0	0	6.3646	TNNI2+ Cells
0	0	0	0	5.05854	0	0.879066	0	0	0	0	1.65364	Mesenchymal Cells
2.00676	0	0	0	0	0	2.00676	0	3.01148	0	0	2.63033	Pericyte
2.03534	2.28982	0	0	0	0	2.03534	0	0	0	0	2.03534	Endothelial Cells
0	0	0	0	0	0	0	0	3.38589	0	0	3.66507	Pericyte
0	0	0	0	1.44318	0	0	0	4.32262	0	0	3.1629	Pericyte
0	0	0	0	5.52083	0	0	0	1.35931	0	0	0	Mesenchymal Cells
0	0	0	0	0	0	4.56615	0	0	0	0	6.58147	TNNI2+ Cells
0	0	0	0	4.86255	0	0	0	0	0	0	1.27174	Mesenchymal Cells
0	0	0	0	0	0	0.979062	0.979062	0	0	0	1.46416	Satellite cells
2.47847	4.01845	0	0	0	0	0	0	0	0	0	2.85558	Endothelial Cells
0	0.411145	0	0	0	0	4.83709	0	0	0.411145	0.411145	6.83202	TNNI1+ Cells
2.70451	3.36363	0	0	2.70451	0	0	0	2.07612	0	0	2.70451	Endothelial Cells
0	0	0	0	1.5759	0	1.07074	0	3.89057	0	0	1.07074	Pericyte
1.31461	2.21593	0	0	1.31461	0	1.31461	0	1.31461	0	0	2.68215	Endothelial Cells
0	0	0	0	5.03286	0	0	0	0	0	0	1.48706	Mesenchymal Cells
2.1446	2.98803	0	0	0	0	1.5622	0	0	0	0	3.43896	Endothelial Cells
1.77204	3.41104	0	0	1.23588	0	0	0	1.23588	0	0	1.77204	Endothelial Cells
1.02957	3.03488	0	0	1.02957	0	1.02957	0	0	0	0	1.52599	Endothelial Cells
2.58664	3.01087	0	0	0	0	1.5063	0	3.17032	0	0	2.27983	Endothelial Cells
0	0	0	0	0	0	2.53859	0	2.53859	0	0	3.19145	Pericyte
0	0	0	0	0	0	3.43933	0	3.43933	0	0	5.85194	TNNI1+ Cells
1.11185	3.31491	0	0	1.6253	0	1.11185	0	3.68285	0	0	1.11185	Endothelial Cells
0	0	0	0	5.2106	0	2.24861	0	0	0	0	2.61826	Mesenchymal Cells
2.00259	2.83442	0	0	0	0	0	0	0	0	0	2.00259	Endothelial Cells
0	3.54588	0	0	2.24257	0	0	0	0	0	0	3.26776	Endothelial Cells
0	0	0	0	0	0	3.00356	0	0	0	0	3.67159	Endothelial Cells
0	0.904106	0	0	0.904106	0	1.92846	0.904106	0	0	0	1.6881	Satellite cells
2.55481	2.90492	0	0	0.731878	0	0	0	2.14627	0	0	1.44384	Endothelial Cells
0	1.42733	0	0	0	0	1.42733	0	2.996	0	0	1.42733	Pericyte
0	0	0	0	5.13773	0	0.954528	0	0	0	0	1.75654	Mesenchymal Cells
1.31302	3.12409	0	0	1.31302	0	0	0	1.86172	0	0	2.85096	Endothelial Cells
0	0	0	0	0	0	4.38859	0	0	0	0	6.39778	TNNI1+ Cells
0	0	0	0	5.23049	0	0	0	0	0	0	1.36212	Mesenchymal Cells
1.88907	3.54615	0	0	0	0	0	0	0	0	0	0	Endothelial Cells
0	0	0	0	0	0	4.87082	0	1.18499	0	0	6.273	TNNI1+ Cells
0	0	0	0	1.1088	0	4.40125	0	0	0.85604	0	6.68091	TNNI1+ Cells
1.69116	3.04051	0	0	0	0	1.16717	0	0	0	0	2.49026	Endothelial Cells
0	0	0	0	5.5754	0	0	0	1.19566	0	0	2.06904	Mesenchymal Cells
0	0	3.50806	0	0	0	2.01179	0	0	0	0	2.63572	Lymphocyte Cells
0	1.06923	1.06923	0	5.08577	0	0	0	0	0	0	1.90798	Mesenchymal Cells
1.93148	2.84631	0	0	0	0	0	0	3.0044	0	0	1.93148	Endothelial Cells
0	0	0	0.864737	4.82587	0	0	0	0	0	0	1.32143	Mesenchymal Cells
0	0	0	0	3.78549	0	0	0	0	0	0	0	Mesenchymal Cells
0.973083	1.78142	0	0	0.973083	0	0	0	2.52754	0	0	2.38661	Endothelial Cells
1.32334	3.30254	0	0	0.866251	0	0	0	0	0	0	1.63587	Endothelial Cells
0	0	0	0	2.05329	0	5.01367	0	0	0	0	6.90058	TNNI1+ Cells
0	0	0	0	0	0	3.61277	0	2.3043	0	0	6.70017	TNNI1+ Cells
1.44914	2.64175	0	0	0	0	0.96688	0	1.77312	0	0	2.51835	Endothelial Cells
0	0.935774	0	0	5.04933	0	0	0	0	0	0	1.97363	Mesenchymal Cells
0	0	0	0	4.89648	0	1.22814	0	0	0	0	2.74015	Mesenchymal Cells
1.51964	3.30264	0	0	1.21799	0	1.21799	0	0	0	0	1.75107	Endothelial Cells
0	0	0	0	5.18665	0.899323	0	0	0	0	0	0.899323	Mesenchymal Cells
1.28473	3.62678	0	0	0	0	0	0	3.19962	0	0	2.17941	Pericyte
0	1.72614	0	0	0	0	0	0	0	0	0	3.35737	Lymphocyte Cells
1.28492	1.28492	0	0	0	0	1.28492	0	0	0	0	2.43865	Endothelial Cells
0	0	0	0	2.48097	0	4.60092	0	0	0	0	6.78918	TNNI1+ Cells
0	1.52656	0	0	1.52656	0	1.52656	1.52656	0	0	0	2.1047	Satellite cells
1.62793	1.62793	0	0	0	0	0	0	3.38957	0	0	2.41888	Endothelial Cells
3.57915	0	0	0	0	0	2.91352	0	0	0	0	4.47856	Pericyte
0	0	0	0	4.50298	0	0	0	0	0	0	0	Mesenchymal Cells
2.17964	2.54668	0	0	0	0	0	0	0	0	0	3.02567	Endothelial Cells
1.72614	2.20642	0	0	1.49609	0	0	0	2.61755	0	0	1.49609	Endothelial Cells
2.63692	0	0	0	0	0	2.63692	0	0	0	0	4.65168	Endothelial Cells
2.64115	3.29801	0	0	0	0	0	0	0	0	0	2.01686	Endothelial Cells
2.2476	3.03263	0	0	0	0	1.34069	0	0	0	0	2.88648	Endothelial Cells
0	2.62497	0	0	0	0	0	0	0	0	0	0	Endothelial Cells
2.02139	3.20176	0	0	0	0	0	0	1.59519	0	0	2.18138	Endothelial Cells
0	0.979893	0	0	4.87371	0	0	0	0	0	0	2.03558	Mesenchymal Cells
1.02485	0	0	0	5.19111	0	1.02485	0	0	0	0	2.60319	Mesenchymal Cells
0	0	0	0	0	0	5.01909	0	0	0.861252	0	6.52404	TNNI1+ Cells
0	0	0	3.99601	0	0	0	0	0	0	0	3.99601	Lymphocyte Cells
2.01573	2.8103	0	0	0	0	0	0	2.31339	0	0	2.01573	Endothelial Cells
0	0	0	0	5.20563	0	0.891526	0	0	0	0	1.35524	Mesenchymal Cells
0	0.927383	0	0	0.927383	0	1.71984	1.96172	0	0	0	1.40014	Satellite cells
2.41814	3.95364	0	0	2.41814	0	0	0	0	0	0	1.81033	Endothelial Cells
0	0	0	0	0	0	4.40743	0	0	0	1.66131	6.61685	TNNI2+ Cells
2.39487	2.03399	0	0	0	0	0	0	0	0	0	2.86854	Endothelial Cells
0	0	0	0	1.62892	0	4.97288	0	0	0	0	6.87968	TNNI1+ Cells
0	0	0	0	4.76072	0	0	0	0	0	0	3.01087	Mesenchymal Cells
0	4.30397	0	0	0	0	0	0	0	0	0	2.03283	Endothelial Cells
1.13913	2.76432	0	0	0	0	0	0	3.42545	0	0	2.88995	Endothelial Cells
1.92846	3.98732	0	0	1.92846	0	1.92846	0	0	0	0	2.54614	Endothelial Cells
1.71466	3.4212	0	0	0	0	0	0	0	0	0	2.51664	Endothelial Cells
0	0	0	0	4.9718	0.889072	0	0	0	0	0	2.40063	Mesenchymal Cells
0	2.15814	0	0	0	0	0	0	0	0	0	2.62165	Endothelial Cells
0	3.54363	0	0	1.13125	0	1.64847	0	1.13125	0	0	1.13125	Endothelial Cells
0.96396	2.37326	0	0	0	0.96396	0	0	2.84611	0	0	1.7692	Endothelial Cells
0	0	0	0	5.29752	0	1.12208	0	0	0	0	2.42977	Mesenchymal Cells
0	3.29715	0	0	1.21398	0	0	0	2.72137	0	0	2.09194	Endothelial Cells
2.78272	0	0	0	0	0	0	0	2.14961	0	0	3.44445	Pericyte
0	0	0	2.43666	1.49923	2.70224	0	0	0	0	0	2.43666	Monocyte Cells
0	3.34762	0	0	2.68903	0	2.06162	0	0	0	0	2.06162	Endothelial Cells
0	0	0	0	1.57834	0	1.07276	1.07276	1.07276	0	0	2.16261	Satellite cells
0	0.825579	0	3.06951	1.27156	3.41817	0.825579	0	0	0	0	2.62699	Monocyte Cells
1.20197	2.78027	0	0	0.771649	0	0.771649	0	2.70538	0	0	2.43973	Endothelial Cells
1.93064	3.35008	0	1.08675	0	0	0	0	2.81643	0	0	2.38169	Endothelial Cells
0	0	0	0	0	0	0.874152	1.88515	1.64684	0	0	1.33334	Satellite cells
0	0	0	0	1.31134	0	0	0.85678	1.85977	0	0	1.31134	Satellite cells
0	0	0	0	5.23155	0	0	0	0	0	0	1.59561	Mesenchymal Cells
0	1.26522	0	0	1.26522	0	4.52807	0	0	0	0	6.10641	TNNI1+ Cells
0	1.30808	0	0	0	0	4.61378	0	0	0	0	6.65367	TNNI1+ Cells
0	0.857639	0	0	5.34743	0	1.31243	0	0	0	0	1.86103	Mesenchymal Cells
2.11938	0	0	0	2.11938	0	0	0	2.11938	0	0	3.13454	Pericyte
0	0	0	0	5.34204	0	0	0	0	0	0	2.34677	Mesenchymal Cells
0	0	0	0	5.00249	1.03833	0	0	0	0	0	1.53665	Mesenchymal Cells
2.12326	2.28544	0	0	1.68918	0.904894	0.904894	0	2.75472	0	0	2.12326	Endothelial Cells
0	1.11418	0	0	0	0	1.96589	1.11418	0	0	0	2.85513	Satellite cells
1.91716	2.16739	0	0	1.07632	1.07632	0	0	2.16739	0	0	1.07632	Endothelial Cells
0	0	0	0	0	0	1.55079	0	0	0	0	1.55079	Satellite cells
1.79051	3.31878	0	0	0.979893	0	0	0	2.66119	0	0	2.23225	Endothelial Cells
0	0	1.18499	0	1.18499	0	1.18499	0	0	0	0	1.18499	Pericyte
1.57408	3.09307	0	0	1.06923	0	0	0	0	0	0	2.15786	Endothelial Cells
0	0	0	0	5.30299	0	1.98073	0	0	0	0	2.81061	Mesenchymal Cells
1.98623	2.4406	0	0	1.64712	0	0	0	0	0	0	1.98623	Endothelial Cells
0	1.63255	0	0	0	0	4.8569	0	0	0	1.63255	6.5698	TNNI1+ Cells
0	0	0	0	4.89731	0	0.772903	0	0	0	0	1.50366	Mesenchymal Cells
1.43704	3.39699	0	0	0	1.43704	0	0	0	0	0	2.62705	Endothelial Cells
0	0	0	0	5.12575	0	0	0	0	0	0	2.15229	Mesenchymal Cells
0	0	0	0	4.8214	0	0.855768	0	0	0	0	1.62128	Mesenchymal Cells
0	0	0	0	0	0	4.85117	0	0	0	0	6.42378	TNNI1+ Cells
0	0	0	0	4.71236	0	0	0	0	0	0	1.54269	Mesenchymal Cells
0	0	0	0	0	0	4.84047	0	0	0	0	6.63608	TNNI1+ Cells
2.3884	3.81842	0	0	1.78306	0	1.78306	1.78306	0	0	0	3.42388	Endothelial Cells
2.43603	3.47453	0	0	2.43603	0	1.82677	0	0	0	0	2.43603	Endothelial Cells
0	0	0	0	5.03655	0	0	0	0	0	0	2.31109	Mesenchymal Cells
1.88078	2.49463	0	0	1.88078	0	0	0	0	0	0	2.49463	Endothelial Cells
0	0	0	0	4.84595	0	0.827676	0	0	0	0	0.827676	Mesenchymal Cells
0	0	0	0	0	0	1.34792	0.88571	0	0	0	1.34792	Satellite cells
1.63621	2.59577	0	3.52886	0	0	0	0	0	0	0	1.63621	Lymphocyte Cells
0	0.788217	0	0	0	0	4.78539	0	0	0.788217	0	6.57352	TNNI1+ Cells
1.33047	0.871879	0	0	4.56033	0	0	0	0	0	0	1.64369	Mesenchymal Cells
1.41742	2.71265	0	0	0	0	0	0	3.13049	0	0	2.33982	Endothelial Cells
2.19794	2.97968	0	1.29987	0	0	0	0	0	0	0	2.19794	Endothelial Cells
0	0	0	0	4.8021	0	0	0	0.870506	0	0	1.64178	Mesenchymal Cells
0	0	0	0	0	0	3.69044	0	0	0	0	3.69044	Pericyte
0	0	0	0	0	0	1.00215	1.00215	0	0	0	2.26392	Satellite cells
2.13042	3.64	0	0	0.909741	0	0	0	0	0	0	1.3781	Endothelial Cells
0	0	0	0	0	0	4.19853	0	1.6813	0	1.6813	6.40425	TNNI1+ Cells
1.47304	2.87989	0	0	0	0	0	0	0	0	0	2.04446	Endothelial Cells
1.11295	3.45473	0	0	0	0	0	0	0	0	0	2.41739	Endothelial Cells
0	0	0	0	4.54606	0	0	0	0	0	0	0	Mesenchymal Cells
1.03621	2.61955	0	0	1.03621	0	0	0	2.47747	0	0	2.11312	Endothelial Cells
0	0	0	0	1.01454	0	4.61721	0	1.01454	1.01454	0	6.67252	TNNI1+ Cells
0	0	0	0	2.07918	0	4.66314	0	0	0	0	6.69178	TNNI1+ Cells
0	0	0	0	0	0	2.15566	0.926921	0	0	0	1.71922	Satellite cells
2.36274	3.98732	0	0	0	0	1.75958	0	0	0	0	2.36274	Endothelial Cells
2.49285	3.25676	0	0	0	0	0	0	0	0	0	3.01639	Endothelial Cells
2.06763	2.06763	0	0	0	0	4.24936	0	0	0	0	6.27809	TNNI1+ Cells
2.01216	3.57114	0	0	1.15052	0	0	0	2.26585	0	0	1.67141	Endothelial Cells
1.66246	2.72399	0	0	0.885459	0	1.3476	0	2.89531	0	0	2.97109	Endothelial Cells
0	0	0	0	2.0177	0	0	0	0	0	0	0	Endothelial Cells
0	0	0	0	0.998348	0	1.81505	2.25853	0	0	0	1.81505	Satellite cells
0	1.58309	0	0	1.58309	0	0	0	2.80214	0	0	1.58309	Pericyte
0	0	0	0	0	0	4.75492	0	0.630763	0.630763	0.630763	6.66582	TNNI1+ Cells
1.12827	2.23657	0	0	1.64492	0	0	0	1.12827	0	0	2.23657	Endothelial Cells
0	0	0	0	5.56941	0	1.00864	0	1.00864	0	0	2.91336	Mesenchymal Cells
0.962158	2.51133	0	0	0.962158	0	0.962158	0	0.962158	0	0	1.44331	Endothelial Cells
0	0	0	0	5.16684	0	0	0	0	0	0	2.68616	Mesenchymal Cells
1.90327	0	0	0	0	0	1.90327	0	4.06178	0	0	3.17099	Pericyte
0.729367	2.55034	0	0	0	0	0	0	0	0	0	1.85142	Endothelial Cells
0	0	0	0	2.43841	0	0	0	1.82896	0	0	2.43841	Pericyte
0	0	0	0	0	0	4.76671	0	0	0	0	6.61174	TNNI2+ Cells
0	0	0	0	0	0	0	1.96343	0	0	0	3.23847	Satellite cells
1.81033	1.81033	0	0	2.79346	0	0	0	1.81033	0	0	3.45552	Pericyte
0	0	0	0	4.89443	0	0.827169	0	0	0	0	1.58114	Mesenchymal Cells
0	0	0	0	5.37979	0	0.868975	0	0	0	0	1.63966	Mesenchymal Cells
2.2458	2.73969	0	0	1.2278	0	0	0	2.10914	0	0	1.76257	Endothelial Cells
1.12559	0	0	0	4.8682	0	1.12559	0	1.12559	0	0	1.12559	Mesenchymal Cells
0	4.0206	0	0	0	0	0	0	1.86771	0	0	2.85764	Endothelial Cells
0	0	0	2.45042	3.48981	0	0	0	2.45042	0	0	3.98836	Pericyte
2.41349	3.7303	0	0	0	0	0	0	0	0	0	2.78867	Endothelial Cells
0	0	0	0	0	0	4.38231	0	0	0	2.10217	6.50594	TNNI1+ Cells
0	0	0	0	0.446505	0	4.51762	0	0.446505	0	0	6.92177	TNNI1+ Cells
2.58914	3.96532	0	0	1.24233	0	1.24233	0	0	0	0	1.77957	Endothelial Cells
0	0	3.08942	0	0	0	2.23919	0	0	0	0	2.23919	Lymphocyte Cells
0	0.766617	0	0	0	0	4.83204	0	0	0	0	6.58424	TNNI1+ Cells
0	2.52703	0	0	0	0	0	0	2.16074	0	0	1.07137	Endothelial Cells
0	4.07847	0	0	0	0	2.74173	0	0	0	0	4.07847	Endothelial Cells
0	0	0	0	0	0	0.911251	0.911251	2.66632	0	0	0	Satellite cells
0	0	0	0	0.596303	0	5.16295	0	0	0	0.341955	6.68064	TNNI1+ Cells
1.89266	3.15904	0	0	0	0	1.05744	0	2.77458	0	0	2.98517	Endothelial Cells
0	1.34131	2.88728	0	1.34131	0	1.34131	0	0	0	0	2.24836	Lymphocyte Cells
1.20311	2.85147	0	0	0.772526	0	1.20311	0	2.44122	0	0	1.50312	Endothelial Cells
1.69014	2.6575	0	0	0.905596	0	0.905596	0	0	0	0	2.1243	Endothelial Cells
1.87189	3.92207	0	0	1.87189	0	0	0	0	0	0	3.13559	Endothelial Cells
0.858031	0	0	0	4.97675	0	0	0	0	0	0.858031	1.31292	Mesenchymal Cells
2.50644	2.50644	0	0	0	0	2.50644	0	2.50644	0	0	4.73279	Endothelial Cells
0	0	0	0	1.61024	0	1.94677	1.09928	1.61024	0	0	1.09928	Satellite cells
0	0	0	0	0	0	0	0	0	0	0	1.69378	Satellite cells
1.17053	1.17053	0	0	0	0	0	0	2.03746	0	0	1.69514	Endothelial Cells
0	0	0	0	5.0307	0	1.07314	0	1.5788	0	0	1.91304	Mesenchymal Cells
0	0	0	0	2.90206	0	3.96338	0	0	0	0	4.79977	Endothelial Cells
0	0	0	0	0	0	1.73244	0	0	0	0	4.35411	Lymphocyte Cells
2.33447	2.33447	0	0	0	0	0	0	0	0	0	2.33447	Endothelial Cells
0	3.94565	0	0	2.41072	0	2.41072	0	0	0	0	3.44763	Endothelial Cells
0	0	0	0	5.01617	0	1.01622	0	0	0	0	1.83868	Mesenchymal Cells
1.78999	2.39597	0	0	1.97917	0	0	0	0.809751	0	0	2.13819	Endothelial Cells
1.77001	3.01963	0	0	1.77001	0	0	0	2.37415	0	0	1.77001	Endothelial Cells
0	2.38911	0	0	0	0.881628	0	0	2.88914	0	0	1.34277	Endothelial Cells
0	0	0	0	2.88116	0	0	0	0	0	0	3.54588	Endothelial Cells
0	0	0	0.732102	5.1574	0	0.732102	0.732102	0	0	0	1.44417	Mesenchymal Cells
2.33742	2.77054	0	0	0	0	1.55642	0	0	0	0	2.98108	Endothelial Cells
2.49046	2.9289	0	0	0	0	0	0	0	0	0	2.03341	Endothelial Cells
0	0.794284	0	0	5.1685	0	0	0	0	0	0	1.23131	Mesenchymal Cells
1.77865	3.37761	0	0	0	0	0.802211	0	0.802211	0	0	1.77865	Endothelial Cells
0	0	0	0	0.571886	0	4.54716	0	0	0	0	6.80487	TNNI1+ Cells
1.89794	3.89616	0	0	0	0	1.34445	0	0	0	0	0	Endothelial Cells
0	0	0	0	4.99847	0	0	0	1.35738	0	0	3.0541	Mesenchymal Cells
0	0	0	0	2.89882	0	0	0	0	0	0	4.24292	Lymphocyte Cells
0	0	0	0	0	0	4.6385	0	0	0	0	6.46558	TNNI1+ Cells
1.39532	3.28872	0	0	0	0	0	0	0.923521	0	0	1.7146	Endothelial Cells
2.77212	0	0	0	0	0	0	0	0	0	0	3.15652	Endothelial Cells
1.98739	3.35705	0	0	1.25806	0	1.25806	0	1.98739	0	0	1.25806	Endothelial Cells
1.5977	4.02862	0	0	1.5977	0	0	0	0	0	0	2.18418	Endothelial Cells
0	0	0	0	4.6272	0	0	0	0	0	0	2.00973	Mesenchymal Cells
0	0	0	0	0	0	4.69368	0	0	0	0	6.51854	TNNI1+ Cells
0	2.54886	0	0	0	0	2.54886	0	2.54886	0	0	2.54886	Endothelial Cells
1.36385	3.49721	0	0	1.36385	0	1.92021	0	0	0	0	1.92021	Endothelial Cells
1.69002	2.54831	0	0	0	0	0.905508	0	0	0	0	1.93047	Endothelial Cells
0	0	0	0	2.70581	0	4.68284	0	0	0	0	6.67511	TNNI2+ Cells
0	0	0	0	1.28549	3.39386	0	0	0	0	0	2.18034	Monocyte Cells
0.946544	3.26685	0	0	0.946544	0.946544	0	0	2.34763	0	0	1.74578	Endothelial Cells
0	0	0	0	4.35423	0.863545	0	0	1.31992	0	0	1.31992	Mesenchymal Cells
0	0	0	0	5.26638	0.918517	0.918517	0	0	0	0	1.94909	Mesenchymal Cells
0	0	0	3.76208	0	0	0	0	0	0	0	1.09921	Monocyte Cells
0	0	0	4.83234	2.51111	3.16282	0	0	0	0	0	1.89602	Monocyte Cells
0	0	0	0	1.10831	0	4.21898	0	0	0	0	6.56984	TNNI1+ Cells
0	0	0	0	4.99696	0.968093	0.968093	0	0	0	0	2.75342	Mesenchymal Cells
2.05744	2.93106	0	0	0.860857	0	0	0	1.31651	0	0	2.47834	Endothelial Cells
0	0	0	0	0	0	2.34677	0	0	0	0	3.87658	Pericyte
0	0	0	0	5.02312	0	0	0	0	0	0	2.43412	Mesenchymal Cells
1.04045	0	0	0	0	0	1.53923	0	0	0	0	1.87049	Satellite cells
0	0	0	0	5.08696	0	0	0	0	0	0	1.624	Mesenchymal Cells
0	0	0	0	0	0	4.52215	0	0	0	0	6.42976	TNNI1+ Cells
2.39366	3.70903	0	0	2.03283	0	1.46276	0	0	0	0	2.86729	Endothelial Cells
0	0	0	0	2.00065	0	0	0	0	0	0	2.62378	Endothelial Cells
0	0	0	0	0	0	3.91816	0	1.06349	0	0	6.35875	TNNI1+ Cells
0	0	0	0	2.9268	0	2.9268	0	3.5928	0	0	3.98905	Pericyte
1.7759	2.75472	0	0	1.23918	0	1.23918	0	1.23918	0	0	0	Endothelial Cells
0	2.89882	0	0	0	0	0	0	2.25929	0	0	2.89882	Endothelial Cells
0.945388	2.34592	0	0	0	0	0	0	2.71894	0	0	2.18257	Endothelial Cells
0	2.22434	3.52606	0	1.63388	0	1.63388	0	0	0	0	4.00019	Lymphocyte Cells
0	1.2748	0	0	0	0	4.67	0	0	0	0	6.44985	TNNI2+ Cells
0	0	0	0	4.84015	0.720042	0	0	0	0	0	0.720042	Mesenchymal Cells
1.6899	1.6899	0	0	1.6899	0	0	0	0	0	0	2.28623	Endothelial Cells
0	0	0	0	3.08642	0	0	0	2.43793	0	0	3.97493	Endothelial Cells
0	0	0	0	0.846613	0	4.66539	0	0.846613	0	0	6.605	TNNI1+ Cells
0	0	0	0	5.45581	0	0	0	0	0	0	0	Mesenchymal Cells
2.58929	2.58929	0	0	1.63057	0	0	0	0	0	0	2.22068	Endothelial Cells
2.22574	3.24964	0	0	0	0	0	0	0	0	0	1.78444	Endothelial Cells
0.866411	2.36542	0	0	0	0	0	0	2.2268	0	0	2.06582	Endothelial Cells
0	0	0	0	5.13951	0	0	0	0	0	0	2.22729	Mesenchymal Cells
1.91403	3.89527	0	0	0	0	1.57971	0	0	0	0	1.91403	Endothelial Cells
0	0	0	0	1.46531	0	2.03572	0	3.31894	0	0	2.87042	Pericyte
0	0.944811	0	0	0	0	1.98641	1.74344	0.944811	0	0	1.74344	Satellite cells
0	0	0	0	0	2.9909	0	0	0	0	0	1.98804	Monocyte Cells
0	0	0	0	1.09238	0	4.76985	0	1.09238	0	0	6.66142	TNNI1+ Cells
0	0	0	0	0	0	3.23515	0	3.51294	0	0	3.90842	Pericyte
2.6597	2.92973	0	0	0	0	0	0	0	1.16793	0	2.03418	Endothelial Cells
0	0	0	0	5.41532	0	2.15028	0	0	0	0	4.29154	Mesenchymal Cells
3.02567	0	0	0	0	0	3.69426	0	0	0	0	4.59552	Endothelial Cells
2.84002	4.58186	0	0	2.20365	0	0	0	0	0	0	3.50352	Endothelial Cells
0	1.01499	0	0	5.34882	0	1.01499	0	0	0	0	1.83705	Mesenchymal Cells
1.65821	2.54059	0	0	1.43208	0	0.723906	0	2.76472	0	0	1.99807	Endothelial Cells
0	0	0	0	0	0	4.32214	0	0	0	0	6.3899	TNNI1+ Cells
0	1.0522	0	0	0	0	1.55347	0	0	0	0	2.33405	Satellite cells
2.02804	2.4848	0	0	0	0	0	0	0	0	0	2.65313	Endothelial Cells
0	0.776879	0	0	0	0	4.54116	0	0	0	0	6.73026	TNNI1+ Cells
1.56564	2.99216	0	0	0	0	1.06225	0	0	0	0	1.89891	Endothelial Cells
2.5179	0	0	0	2.5179	0	3.84182	0	0	0	0	6.47842	TNNI1+ Cells
0	0	0	0	0	0	4.33203	0	0	0	0	6.51165	TNNI1+ Cells
0	1.54893	0	2.12977	0	0	1.54893	0	0	0	0	3.14582	Endothelial Cells
2.17375	3.1935	0	0	1.58834	1.58834	0	0	1.58834	0	0	1.58834	Endothelial Cells
0	0.806031	0	0	4.96623	0	0.806031	0	0.806031	0	0	1.55118	Mesenchymal Cells
0	1.12657	0	0	4.73263	0	0	0	1.12657	0	0	1.98172	Mesenchymal Cells
1.82885	2.31715	0	0	0.835808	0	1.82885	0	2.54632	0	0	3.3478	Endothelial Cells
1.75839	3.54448	0	0	0	0	0	0	0	0	0	1.75839	Endothelial Cells
0	4.14858	0	0	2.60038	0	0	0	0	0	0	4.61265	Endothelial Cells
0	0	0	0	0	0	0	0	0	0	0	0	Lymphocyte Cells
2.6852	0	0	0	2.6852	0	2.6852	0	0	0	0	0	Endothelial Cells
1.50566	2.62897	0	0	0.774286	0.774286	0.774286	0	0.774286	0	0	2.33721	Endothelial Cells
1.87282	3.0093	0	0	0	0	1.32264	0	0	0	0	1.87282	Endothelial Cells
1.2819	3.38907	0	0	1.2819	0	0	0	0	0	0	2.43484	Endothelial Cells
1.48879	0	0	0	2.06222	0	2.42437	0	1.48879	0	0	2.42437	Pericyte
0	0	0	0	5.57629	0	0	0	1.28228	0	0	1.28228	Mesenchymal Cells
0	0.830514	0	0	0	0	0.830514	0.830514	0	0	0	0.830514	Satellite cells
0	1.0039	0	0	5.29744	0	0	0	1.0039	0	0	1.49466	Mesenchymal Cells
2.11062	3.94688	0	0	1.229	0	1.229	0	0	0	0	1.229	Endothelial Cells
0	0	0	0	5.11447	0	0	0	0.761166	0	0	0	Mesenchymal Cells
0	2.07187	0	0	0	0	5.03482	0	0	0	0	6.26988	TNNI1+ Cells
0	0	0	0	5.20352	0	0	0	0	0	0	2.07419	Mesenchymal Cells
0	0	0	0	0	0	0	0	0	0	0	0	Endothelial Cells
0.914734	0	0	0	5.06317	0	1.38435	0	1.70262	0	0	2.30025	Mesenchymal Cells
0	0	0	0	2.10406	0	1.52599	0	3.39443	0	0	2.46803	Pericyte
0	3.46298	0	0	0	0	2.16653	0	2.16653	0	0	2.16653	Endothelial Cells
0	0.928492	0	0	0	0	4.88763	0	0	0	0.928492	6.80186	TNNI1+ Cells
0	0	0	0	5.16025	0	0	0	0	0	0	1.75219	Mesenchymal Cells
1.08325	2.17669	0	0	1.08325	0	1.59098	0	2.92254	0	0	2.37689	Endothelial Cells
2.00983	0	0	0	0	0	0	0	3.40383	0	0	2.00983	Pericyte
0	0	0	0	5.18173	0	0	0	0	0	0	1.96054	Mesenchymal Cells
0	0	0	0	4.9294	0	0	0	0	0	0	2.36945	Mesenchymal Cells
2.23384	3.14538	0	0	0.87099	0	0	0	2.94762	0	0	2.07272	Endothelial Cells
2.49958	3.64435	0	0	2.13435	0	0	0	0	0	0	2.76652	Endothelial Cells
0	0	0	0	0	0	0	0	0	0	0	3.87012	Pericyte
0	3.10313	0	0	0	0	0	0	0	0	0	3.10313	Endothelial Cells
0	0	0	0	0	0	4.24732	0	0	0	0	6.65013	TNNI1+ Cells
1.80109	2.14994	0	0	0	0	0	0	2.70168	0	0	1.80109	Endothelial Cells
3.87473	0	0	0	2.8168	0	0	0	0	0	0	2.8168	Endothelial Cells
1.82284	0	0	0	1.82284	0	0	0	3.61969	0	0	3.07997	Pericyte
1.87726	3.61041	0	0	0	0	1.87726	0	0	0	0	3.53262	Endothelial Cells
0	0	0	0	2.43698	0	0	0	2.43698	0	0	4.15309	Pericyte
0	0	0	0.902361	4.36522	0	0	0	0.902361	0	0	0.902361	Mesenchymal Cells
0	0	0	0	0.640752	0	1.30664	0.640752	1.98587	0	0	1.02812	Satellite cells
1.97778	1.97778	0	0	0	0	0	0	0	0	0	2.59922	Lymphocyte Cells
0	1.02405	0	0	4.87721	0	0	0	0	0	0	1.51927	Mesenchymal Cells
0	0	0	0	0	0	4.80228	0	0	0	0	6.38389	TNNI1+ Cells
2.40172	2.56884	0	2.56884	1.10142	0	0	0	1.94952	0	0	1.10142	Endothelial Cells
1.46719	2.29241	0	0	0.7478	0	0	0	2.29241	0	0	1.6955	Endothelial Cells
2.16836	3.46498	0	0	1.27573	0	0	0	0	0	0	2.42703	Endothelial Cells
2.33827	3.81718	0	0	1.20622	0	1.20622	0	0	0	0	0	Endothelial Cells
2.12781	0	0	0	0	0	3.14369	0	2.12781	0	0	4.41111	Pericyte
0	2.31327	0	0	0	0	0	0	0	0	0	2.95569	Endothelial Cells
0	2.95828	0	0	1.95844	0	1.95844	0	0	0	0	3.10499	Endothelial Cells
2.38258	2.58709	0	0	0	0	0	0	1.24075	0	0	1.24075	Endothelial Cells
0	1.03259	0	0	5.05315	0	0	0	0	0	0	2.30674	Mesenchymal Cells
2.62378	2.62378	0	0	0	0	0	0	0	0	0	3.27999	Endothelial Cells
0	0	0	0	0.686906	0	5.16933	0	0.686906	0	0	6.81404	TNNI1+ Cells
1.48852	0	0	0	0	0	0	0	3.07191	0	0	0	Pericyte
2.31615	1.95884	0	0.925356	1.71709	0.925356	0.925356	0	2.15337	0	0	1.71709	Endothelial Cells
0	0	0	0	0.515455	0	4.56529	0	0	0	0	6.65921	TNNI1+ Cells
1.28653	3.35033	0	0	0	0.837291	0	0	1.28653	0	0	0	Endothelial Cells
0	1.45768	3.52518	0	0	0	0	0	0	0	0	1.45768	Lymphocyte Cells
3.08394	3.8691	0	0	1.82633	0	1.82633	0	1.82633	0	0	3.29788	Endothelial Cells
2.83926	0	0	0	0	0	3.50273	0	0	0	0	2.83926	Endothelial Cells
0	1.25437	0	1.25437	5.25451	0	1.25437	0	0	0	0	2.14205	Mesenchymal Cells
0	1.65409	0	0	0	0	4.58753	0	0	0	0	6.71602	TNNI1+ Cells
2.1786	1.59269	0	0	0	0	0	0	0	0	0	3.02455	Endothelial Cells
1.97083	2.97195	0	0	1.11805	0	1.11805	0	1.97083	0	0	1.63272	Endothelial Cells
2.1958	3.49496	0	0	2.1958	0	2.1958	0	0	0	0	0	Endothelial Cells
0	0	0	0	5.34789	0	1.46327	0	0	0	0	2.39427	Mesenchymal Cells
0	0	0	0	1.70926	0	4.65465	0	0	0	0	6.27365	TNNI1+ Cells
0	1.00008	0	0	4.97918	0	1.48998	0	0	0	0	2.06357	Mesenchymal Cells
0	1.47304	0	0	0	0	4.11944	0	0	0	0	6.49231	TNNI1+ Cells
0	0	3.65636	0	0	0	0	0	0	0	0	3.75913	Lymphocyte Cells
1.64898	0	0	3.65881	0	0	0	0	3.65881	0	0	2.87958	Lymphocyte Cells
0	0	0	0	1.48666	0	4.49959	0	0	0	0	6.30732	TNNI1+ Cells
0	0	0	0	2.12618	0	4.64784	0	0	0	0	6.59564	TNNI1+ Cells
0	0	0	0.999215	0	0	0.999215	0.999215	0	0	0	2.06237	Satellite cells
0	0	0	0	2.15769	0	2.15769	0	2.15769	0	0	4.81558	Pericyte
0	0	0	0	1.32002	0	4.54625	0	0	0	0	6.69744	TNNI1+ Cells
0	1.08649	0	0	5.26506	0	1.08649	0	0	0	0	1.9303	Mesenchymal Cells
2.48298	4.48656	0	0	0	0	0	0	0	0	0	3.52432	Endothelial Cells
0	0	0	0	0	0	4.64415	0	0	0	0	6.06393	TNNI1+ Cells
0	0	0	0	1.34382	0	1.56407	1.06095	0.665033	0	0	1.34382	Satellite cells
2.38988	3.42545	0	0	0.882125	0	0	0	1.89674	0	0	1.89674	Endothelial Cells
0	0.768845	0	0	4.98127	0	0.768845	0	0	0	0	1.72795	Mesenchymal Cells
0.979477	2.95978	0	0	1.78996	0	0	0	1.46467	0	0	0.979477	Endothelial Cells
1.89505	2.96383	0	0	0.880965	0	0.880965	0	1.89505	0	0	2.24912	Endothelial Cells
1.59441	3.02661	0	0	0	0	0	0	0	0	0	1.0861	Endothelial Cells
0	0	0	0	0	0	0	0.928214	0	0	0	1.40118	Satellite cells
1.26522	0	0	0	1.26522	0	4.68068	0	0	0	0	6.39069	TNNI1+ Cells
0	0.979477	0	0	5.30941	0	0	0	0.979477	0	0	2.23166	Mesenchymal Cells
1.70729	3.48425	0	0	0	0.918155	0	0	0	0	0	2.14281	Endothelial Cells
1.47655	2.88419	0	0	0	0	0	0	2.04842	0	0	1.80282	Endothelial Cells
0	0	0	0	4.5208	0	0	0	0	0	0	3.6879	Mesenchymal Cells
1.10695	2.84496	0	0	1.10695	0	0	0	3.37935	0	0	0	Pericyte
2.01784	3.91034	0	0	0.967183	0	0	0	0.967183	0	0	0.967183	Endothelial Cells
0	1.78234	0	0	5.10825	0	0	0	1.2447	0	0	2.13009	Mesenchymal Cells
0	0	0	0	0	0	2.99721	2.35278	0	0	0	3.88308	Satellite cells
1.67399	3.29585	0	0	0.893824	0.893824	0	0	0	0	0	2.10685	Endothelial Cells
1.1079	0	0	0	5.22331	0	0	0	0	0	0	2.41054	Mesenchymal Cells
1.59191	3.19781	0	0	1.08403	0	0	0	0	0	0	1.59191	Endothelial Cells
0	0	0	0	5.60235	0	1.06999	0	0	0	0	1.90895	Mesenchymal Cells
0	0	0	0	4.99178	0	0	0	0.845473	0	0	2.0341	Mesenchymal Cells
0	0	0	0	5.06773	0	1.33975	0	0.879231	0	0	2.08508	Mesenchymal Cells
0	0	0	0	0	0	1.97939	0	1.97939	0	0	4.88283	Pericyte
1.69678	4.07639	0	0	0	0	2.29381	0	1.69678	0	0	2.29381	Endothelial Cells
0	0	0	0	4.51515	0	0.983546	0	0	0	0	1.79538	Mesenchymal Cells
2.24232	1.33633	0	0	0.87652	0	0	0	0.87652	0	0	2.08102	Endothelial Cells
1.99076	2.61317	0	1.99076	0	0	0	0	0	0	0	1.99076	Endothelial Cells
0	0	0	0	0	0	1.23105	0	0	0	0	3.12779	Satellite cells
0	1.3022	0	0	1.3022	0	1.3022	0	0	0	0	2.4604	Endothelial Cells
0	0	2.64722	0	0	0	0	0	0	0	0	0	Lymphocyte Cells
0	2.26701	0	0	0	0	0	0	2.90696	0	0	4.11991	Endothelial Cells
0	0	0	0	0	2.5587	2.1912	0	2.82684	0	0	2.5587	Pericyte
0	3.30007	0	0	1.88646	0	0	0	0	0	0	1.05268	Endothelial Cells
2.53644	3.97699	0	0	0	0	1.91947	0	1.91947	0	0	1.91947	Endothelial Cells
0	0.843205	0	0	4.86298	0	0	0	0.843205	0	0	1.83979	Mesenchymal Cells
0	0	0	0	0	0	4.61925	0	0	0.42069	0	6.68416	TNNI1+ Cells
0	0	0	0	0	0	0	0	3.7058	0	0	4.38658	Pericyte
0	0.947994	0	0	0.947994	0	4.45839	0	0	0.947994	0	6.76154	TNNI1+ Cells
1.98931	2.61161	0	0	1.13253	0	1.13253	0	1.13253	0	0	1.13253	Endothelial Cells
0	0	0	0	4.98732	0	0	0	0	0	0	2.57479	Mesenchymal Cells
2.30701	2.30701	0	0	0	0	1.38998	0	1.38998	0	0	0	Endothelial Cells
0	0	0	0	0.903233	0	4.55308	0	0	0	0	6.71097	TNNI1+ Cells
0	0	0	0	1.58555	0	1.58555	0	4.01364	0	0	2.53734	Pericyte
0	0.773154	0	0	4.88903	0	0.773154	0	0	0	0	1.20393	Mesenchymal Cells
1.22237	3.21696	0	0	1.7562	0	1.22237	0	3.00378	0	0	2.10238	Endothelial Cells
0	4.61063	0	0	2.30755	0	0	0	0	0	0	3.33752	Endothelial Cells
2.96262	1.96238	0	0	1.40072	0	1.40072	0	0	0	0	2.31987	Endothelial Cells
2.58596	1.77671	0	0	1.23988	0	0	0	1.23988	0	0	0	Endothelial Cells
0	0	0	0	0	0	0	0	1.61329	0	0	2.83774	Pericyte
0	0	0	0	5.37157	1.38525	0	0	0	0	0	0.915452	Mesenchymal Cells
0	0.921057	0.921057	0	0	3.02797	0.921057	0	0	0	0	1.39225	Monocyte Cells
0	3.26268	0	1.25617	1.25617	0	1.25617	0	3.16156	0	0	2.92228	Endothelial Cells
0	0	0	0	3.42197	0	0	0	0	0	0	3.81649	Endothelial Cells
2.49209	3.14299	0	0	0	0	0	0	0	0	0	2.49209	Endothelial Cells
0	0	0	0	0	0	0	0	0	0	0	0	Monocyte Cells
0	0	0	0	4.65113	0	1.24391	0	0	0	0	2.90602	Mesenchymal Cells
0	3.44201	0	0	1.79867	0	0	0	2.14738	0	0	1.25869	Endothelial Cells
1.51695	2.8682	0	0	1.51695	0	0.782119	0	3.05229	0	0	0	Endothelial Cells
0	0	0	0	0	0	3.79987	0	0	0	1.41612	5.74655	TNNI2+ Cells
1.85612	3.17576	0	0	0	0	0	0	0	0	0	0.854292	Endothelial Cells
0	2.29381	0	0	0	0	0	0	2.9352	0	0	3.60143	Pericyte
0	0.811834	0	0.811834	5.12855	0	0.811834	0	1.25392	0	0	1.9824	Mesenchymal Cells
2.10491	3.11879	0	0	1.2244	1.2244	0	0	0	0	0	1.75859	Endothelial Cells
0	0	0	0	0	0	5.02521	0	2.06342	0	0	6.63842	TNNI1+ Cells
0	2.89236	0	0	0	0	3.95331	0	0	0	0	4.45643	Endothelial Cells
0	0	0	0	0	0	0	0	1.95012	0	0	2.77719	Pericyte
2.33869	3.96124	0	1.73763	0	0	0	0	0	0	0	1.73763	Endothelial Cells
0	0	0	0	2.47697	0	4.7493	0	0	0	0	6.41622	TNNI1+ Cells
2.70973	2.70973	0	0	0	0	0	0	0	0	0	4.04482	Pericyte
1.82502	3.86757	0	0	0	0	0	0	0	0	0	1.82502	Endothelial Cells
1.69206	0	0	0	1.69206	0	1.69206	0	2.92973	0	0	2.6597	Pericyte
0	0	0	0	0.600397	0	5.04789	0	0	0.600397	0.600397	6.79546	TNNI1+ Cells
2.3672	3.18643	0	0	1.07619	0	1.07619	0	0	0	0	0	Endothelial Cells
1.24761	2.596	0	0	0	1.24761	0	0	2.13369	0	0	2.76582	Endothelial Cells
1.38166	2.93858	0	0	0	0	0	0	1.38166	0	0	2.29702	Endothelial Cells
0	0.608838	0	0	0.608838	0	4.66932	0	0	0	0.608838	6.65685	TNNI1+ Cells
0	0	0	0	0.956004	0	1.75852	1.43569	0.956004	0	0	2.19794	Satellite cells
0	0	0	5.02726	0	0	0	0	0	0	0	3.66045	Lymphocyte Cells
0	0	3.51278	0	1.44789	0	0	0	0	0	0	2.37606	Lymphocyte Cells
1.54052	3.28351	0	0	0	0	0	0	1.54052	0	0	2.75163	Endothelial Cells
0	0	0	0	0	0	0	0	0	0	0	3.81649	Monocyte Cells
0	0	0	0	0	0	0	1.05426	1.05426	0	0	1.88852	Satellite cells
0	0	0	0	4.47654	0	0.926276	0	0.926276	0	0	1.39876	Mesenchymal Cells
0	0	0	0	4.79164	0	0	0	0	0	0	2.09173	Mesenchymal Cells
0	0	0	0	2.9927	0	0	0	0	0	0	4.0573	Pericyte
0	0	0	0	0	0	0	0	0	0	0	1.74513	Satellite cells
2.65641	1.68917	0	0	0	0	1.68917	0	0	0	0	3.70709	Endothelial Cells
0	0.889494	0	0	5.09394	0	0.889494	0	0	0	0	1.90741	Mesenchymal Cells
0	0	0	0	0	0	0	0	0	0	0	1.93502	Endothelial Cells
2.13501	2.13501	0	0	0	0	4.50519	0	0	0	0	6.18562	TNNI1+ Cells
0	0	0	0	0	0	0	0	3.2708	0	0	0	Pericyte
2.32609	4.37603	0	0	0	0	1.72614	0	2.32609	0	0	2.96917	Endothelial Cells
0	0	0	0	4.95692	0	1.16489	0	1.68846	0	0	2.92555	Mesenchymal Cells
0	0	0	0	1.87679	0	0	1.32608	0	0	0	1.87679	Satellite cells
0	3.06865	0	0	4.64019	0	0	0	0	0	0	0	Mesenchymal Cells
0	0	0	0	0	0	4.66858	0	0	0	0	6.62659	TNNI1+ Cells
0	0	0	0	5.2476	0	1.18736	0	1.18736	0	0	2.31389	Mesenchymal Cells
1.41258	3.12438	0	0	0	0	0	0	1.41258	0	0	2.33405	Endothelial Cells
1.85612	2.34641	0	0	0	0	0	0	1.30818	0	0	1.61922	Endothelial Cells
0	0	0	0	0	0	4.65769	0	0	1.08845	0	6.58461	TNNI2+ Cells
0	0	0	0	1.01342	0	0	1.5063	0	0	0	1.5063	Satellite cells
2.35063	2.99495	0	0	0	0	1.74852	0	1.74852	0	0	2.72381	Endothelial Cells
1.29638	1.84247	0	0	1.29638	0	0.845019	0	3.21504	0	0	2.03341	Endothelial Cells
0	0	0	0	5.19196	0	1.09423	0	0	0	0	2.39192	Mesenchymal Cells
1.30386	3.27688	0	0	0.850895	0	0.850895	0	0.850895	0	0	1.61447	Endothelial Cells
0	1.09688	0	0	5.19591	0	1.09688	0	0	0	0	1.60736	Mesenchymal Cells
0	0	0	0	2.5221	0	0	0	0	0	0	3.5657	Endothelial Cells
0	0	0	0	0	0	0	0	0	0	0	3.97699	Endothelial Cells
1.4565	2.02576	0	3.72781	0	2.48238	0	0	0	0	0	1.16126	Monocyte Cells
0	0	0	0	0	0	4.36989	0	0	0.634861	0	6.6945	TNNI2+ Cells
0	0	0	0	5.07582	0	1.03247	0	0	0	0	1.03247	Mesenchymal Cells
2.01714	2.01714	0	1.44889	2.37724	0	1.44889	0	3.29832	0	0	2.85024	Pericyte
2.9909	2.9909	0	0	0	0	0	0	0	0	0	4.33878	Endothelial Cells
1.49537	2.84208	0	0	0.767173	0	0.767173	0	0	0	0	2.6976	Endothelial Cells
0.933333	1.40755	0.933333	0	2.16503	0	0	0	3.24601	0	0	1.97017	Endothelial Cells
1.61265	2.91251	0	0	0	0	0	0	2.4604	0	0	1.8492	Endothelial Cells
2.03082	2.8651	0	0	0	0	2.39156	0	1.46098	0	0	4.04782	Endothelial Cells
1.90181	2.51737	0	0	0	0	0.760619	0	2.42094	0	0	0.760619	Endothelial Cells
0	0	0	0	0.931651	0	0.931651	0.931651	0	0	0	1.96778	Satellite cells
0	0	0	0	5.10108	0	0	0	0	0	0	1.31372	Mesenchymal Cells
0	0	0	0	5.29368	0	1.86432	0	1.03574	0	0	3.2749	Mesenchymal Cells
0	0	0	0	0	0	4.29978	0	0	0	0	6.55856	TNNI1+ Cells
1.80194	2.15084	0	0	0.817726	0	0	0	3.05614	0	0	2.61399	Endothelial Cells
0	0	0	0	2.54344	0	0	0	0	0	2.54344	3.86898	Endothelial Cells
1.44864	2.01686	0	0	0	0	1.44864	0	0	0	0	2.84993	Endothelial Cells
1.82589	2.81091	0	0	0	0	0	0	2.70062	0	0	0	Endothelial Cells
2.15476	3.17294	0	0	0	0	1.26468	0	0	0	0	2.41303	Endothelial Cells
0	0	0	0	0	0	4.32827	0	0	0	0	6.21964	TNNI1+ Cells
1.96224	2.79044	0	0	1.4006	0	0	0	0.927752	0	0	0	Endothelial Cells
0	0	0	0	0	0	0	0	2.74037	0	0	3.40071	Pericyte
2.15836	3.45404	0	0	2.15836	0	0	0	0	0	0	2.15836	Endothelial Cells
1.86794	3.13113	0	0	0.862357	0	1.31841	0	0	0	0	1.63046	Endothelial Cells
0	0	0	0	5.24742	0	0	0	0	0	0	2.44271	Mesenchymal Cells
0	0	0	0	0	0	1.87158	0	1.04128	0	0	2.75129	Satellite cells
0	0	0	0	0	0	4.53743	0	0	0	0	6.56496	TNNI1+ Cells
2.20258	3.46109	0	0	0.850741	0	0.850741	0	0	0	0	0.850741	Endothelial Cells
0	0.843959	0	0	5.06728	0	0	0	0	0	0	0	Mesenchymal Cells
0	0	0	0	5.10219	0	1.51552	0	0	0	0	1.02097	Mesenchymal Cells
0	2.71104	0	0	0	0	3.37039	0	0	0	0	5.90309	TNNI2+ Cells
2.90696	3.5724	0	0	2.90696	0	2.26701	0	0	0	0	3.5724	Endothelial Cells
0	0	0	0	1.72463	0	0	0	3.18022	0	0	2.69674	Pericyte
0	0	0	0	5.08097	0	0	0	0	0	0	2.02452	Mesenchymal Cells
1.40279	2.58522	0	0	1.72273	0	0	0	3.11199	0	0	2.58522	Endothelial Cells
0	0	0	0	5.11699	0	0	0	0	0	0	2.34053	Mesenchymal Cells
0	2.72959	0	0	3.38957	0	4.06572	0	0	0	0	6.24758	TNNI1+ Cells
0	0	0	0	0	0	3.53936	0	0	0	0	5.91051	TNNI2+ Cells
0	0.891611	2.52672	0	0.891611	0	0	1.35535	0	0	0	2.26533	Lymphocyte Cells
0	0	0	0	5.29459	0	0	0	0	0	0	2.18944	Mesenchymal Cells
1.96028	2.9603	0	0	0	0	0	0	0	0	0	2.58041	Endothelial Cells
1.64627	2.49872	0	0	0	0	0	0	1.64627	0	0	1.33282	Endothelial Cells
0	0	0	0	5.20562	0.957188	0.957188	0	0	0	0	1.43716	Mesenchymal Cells
0	0	0	0	5.33506	0	0.928029	0	0	0	0	2.15728	Mesenchymal Cells
0	0	0	0	5.66985	0	0.912141	0	0.912141	0	0	2.55856	Mesenchymal Cells
0	0	0	0	0	0	1.4573	0	0	0	0	2.2231	Satellite cells
2.41654	3.62311	0	0	1.92171	0	0	0	0	0	0	2.11514	Endothelial Cells
0	2.99956	0	0	1.57181	0	0	0	0	0	0	2.5214	Endothelial Cells
2.32277	2.69502	0	2.32277	0	0	0	0	0	0	0	1.72311	Lymphocyte Cells
3.2426	3.2426	0	0	2.58777	0	0	0	0	0	0	3.2426	Endothelial Cells
0	0	0	0	4.45079	0	1.95297	0	0	0	0	2.95224	Mesenchymal Cells
0	1.32893	0	0	1.88008	0	4.69413	0	0	0	0	6.63216	TNNI1+ Cells
2.8623	4.42495	0	0	0	0	0	0	0	0	0	2.8623	Endothelial Cells
3.01026	2.00564	0	0	0	0	0	0	0	0	0	2.62913	Endothelial Cells
0	1.15571	0	0	5.16537	0	0	0	0	0	0	2.01874	Mesenchymal Cells
0	0	0	0	5.34803	0	0	0	0.88504	0	0	1.66189	Mesenchymal Cells
0	1.74656	0	0	1.74656	0	0	0	0	0	0	2.9927	Endothelial Cells
1.85093	3.11187	0	0	0	0	0	0	0	0	0	1.02554	Endothelial Cells
0	1.22102	0	0	0	0	4.88647	0	0	1.22102	0	6.56333	TNNI1+ Cells
0.981038	2.23389	0	0	0	0	0	0	2.23389	0	0	2.03717	Endothelial Cells
0	0	0	0	4.90373	0	0.800856	0	0	0	0	1.77661	Mesenchymal Cells
0	0	0	0	0	0	1.89746	0	3.95164	0	0	2.51267	Pericyte
0	0	0	3.18699	1.91749	0	0	0	0	0	0	0	Lymphocyte Cells
0	4.0181	0	2.31245	2.95482	0	0	0	0	0	0	3.83936	Endothelial Cells
0	0	2.22459	0	0	0	4.18392	0	0	0.864976	0.864976	6.14656	TNNI2+ Cells
2.15296	0	0	0	0	0	2.78629	0	0	0	0	4.34515	Endothelial Cells
2.84657	2.63783	0	0	0	0	1.44591	0	0	0	0	1.44591	Endothelial Cells
0	0	0	0	0	2.56355	0	0	0	0	0	0	Monocyte Cells
3.07093	4.02235	0	0	0	0	2.06102	0	2.06102	0	0	2.68839	Endothelial Cells
0	3.10829	0	1.51815	0	0	2.09526	0	0	0	0	1.51815	Endothelial Cells
2.18775	3.5335	0	0	0	0	0	0	1.99226	0	0	0.948963	Endothelial Cells
1.05855	2.34285	0	0	1.05855	0	1.05855	0	1.05855	0	0	1.89409	Endothelial Cells
0	0	0	0	5.30714	0	0	0	0	0	0	2.3658	Mesenchymal Cells
0	0	0	0	5.23348	0	0	0	0	0	0	2.43841	Mesenchymal Cells
1.9667	3.08648	0	0	0	0	0	0	3.24213	0	0	1.54505	Endothelial Cells
0	3.24497	0	0	0	0	0	0	0	0	0	3.24497	Endothelial Cells
0	0	0	0	5.06276	0.755976	0	0	0.755976	0	0	1.47912	Mesenchymal Cells
0	0	0	0	3.79388	0	0	0	0	0	0	0	Mesenchymal Cells
0	4.08947	0	0	0	0	0	0	0	0	0	2.01799	Endothelial Cells
0	0	0	1.47382	1.47382	3.44339	1.47382	0	0	0	0	2.67163	Monocyte Cells
0	0	0	0	0	0	4.77804	0	0	0	0	6.82279	TNNI1+ Cells
1.63421	1.63421	0	0	1.97243	0	0	0	2.73689	0	0	1.97243	Pericyte
1.82197	3.29288	0	0	0	0	1.27871	0	0	0	0	2.952	Endothelial Cells
1.96167	3.45177	0	0	1.62416	1.11089	0	0	1.62416	0	0	1.96167	Endothelial Cells
0	0	0	0	0	1.2687	0	0	3.17831	0	0	1.81033	Pericyte
0	2.85609	0	0	0	1.62892	0	0	0	0	0	3.24221	Endothelial Cells
2.29301	3.99688	0	0	2.29301	0	0	0	0	0	0	3.32194	Endothelial Cells
0	0	0	0	4.84569	0	0	0	0.784119	0	0	1.75127	Mesenchymal Cells
0	3.0628	0	0	0	0	0	0	0	0	0	3.95064	Endothelial Cells
0	0	0	0	2.02862	0	4.48917	0	0	0	0	6.67636	TNNI1+ Cells
0	0	0	0	0.575675	0	4.8631	0	0.575675	0	0	6.59132	TNNI1+ Cells
0	0	0	0	1.34487	0	4.51968	0	0	1.34487	0	6.49981	TNNI1+ Cells
0	0	0	0	5.18828	0	0	0	0	0	0	2.6083	Mesenchymal Cells
1.11363	3.51828	0	0	0	0	1.11363	0	1.11363	0	0	2.58569	Endothelial Cells
0	0	0	0	5.18158	0	0.9478	0	0.9478	0	0	1.42553	Mesenchymal Cells
0	0	0	0	0	0	4.68874	0	0	0	0.710856	6.59609	TNNI1+ Cells
0	2.71235	0	0	2.71235	0	0	0	0	0	0	3.37175	Endothelial Cells
0	0	0	0	5.05687	0	0	0	1.08222	0	0	2.17531	Mesenchymal Cells
1.24285	3.24473	0	0	1.78019	0	2.12781	0	0	0	0	2.12781	Endothelial Cells
2.12365	2.42535	0	0	1.37236	0	0	0	1.68954	0	0	1.37236	Endothelial Cells
2.57333	1.23019	0	0	0	0	0	0	0	0	0	1.23019	Endothelial Cells
0	0	0	0	0	0	4.6879	0	0.390914	0	0.390914	6.68975	TNNI1+ Cells
0.90332	1.68702	0	0	5.08133	0	0.90332	0	0	0	0	1.37005	Mesenchymal Cells
0	0	0	0	1.71447	0	4.61692	0	1.71447	1.71447	0	6.62926	TNNI1+ Cells
0	0.939177	0	0	5.36798	0	0	0	0.939177	0	0	1.41482	Mesenchymal Cells
0	0	0	0	4.57559	0	0	0	0.698846	0	0	1.61854	Mesenchymal Cells
0	0	0	0	1.75482	0	1.75482	0	1.75482	0	0	1.22118	Lymphocyte Cells
0.925631	0	0	0	0	0	1.39796	0	5.01263	0	0	1.39796	Pericyte
0	0	0	0	5.09873	0	0	0	0	0	0	2.20168	Mesenchymal Cells
0	0	0	0	0	0	2.95886	0	4.21968	0	0	2.579	Pericyte
0	0	0	0	0	0	0.911963	0.911963	0	0	0.911963	1.38088	Satellite cells
2.4631	4.2345	0	0	0	0	0	0	0	0	0	2.72926	Endothelial Cells
2.52527	0	0	0	0	0	2.52527	0	0	0	0	4.248	Endothelial Cells
1.64729	3.08942	0	0	0.874478	0	0	0	3.26413	0	0	2.37801	Endothelial Cells
0	0	0	0	3.03694	0	0	0	0	0	0	4.78789	Endothelial Cells
0	0	0	0	3.66972	0	3.00174	0	0	0	0	3.66972	Endothelial Cells
2.55431	3.95898	0	0	0	0	0	0	0	0	0	0	Endothelial Cells
0.779809	0	0	0	4.71867	0	0	0	1.21257	0	0	1.51362	Mesenchymal Cells
2.13448	1.69957	0	0	0.912498	0	0	0	2.93844	0	0	1.94049	Endothelial Cells
0	0	0	0	0	0	0	1.04845	0	0	0	2.6371	Satellite cells
0	0	0	0	0	1.68273	1.68273	0	2.64905	0	0	2.27833	Pericyte
0	1.09397	0	0	5.40916	0	0	0	1.09397	0	0	2.39156	Mesenchymal Cells
0	0	0	0	1.72519	0	2.06944	1.72519	0	0	0	2.84186	Satellite cells
1.74539	0	0	0	1.74539	0	0	0	3.77398	0	0	2.99135	Pericyte
0	0	0	0	0	0	0	0	4.04369	0	0	2.79011	Pericyte
0	0	0	0	0	0	0	0	0	0	0	2.94881	Endothelial Cells
2.15095	3.89364	0	0	0	0	1.26158	0	0	0	0	2.40911	Endothelial Cells
0	0	0	0	4.91788	0	1.25653	0	0	0	0	2.40268	Mesenchymal Cells
0	3.97378	0	0	0	0	0	0	0	0	0	3.02381	Endothelial Cells
2.43057	3.24329	0	0	0	0	0	0	2.01201	0	0	1.58658	Endothelial Cells
0	1.79972	0	0	0	0	0	0	0	0	0	2.40658	Endothelial Cells
2.07156	2.07156	0	0	1.49708	0	0	0	0	0	0	2.43412	Endothelial Cells
1.99955	3.49434	0	0	0	0	0	0	0	0	0	1.57514	Endothelial Cells
0	0	0	0	5.25076	0	0	0	0.958475	0	0	1.76184	Mesenchymal Cells
0	0	0	2.73362	0	0	0	0	2.73362	0	0	5.15711	Endothelial Cells
0	0	0	0	1.35974	0	0	0	2.91078	0	0	1.35974	Pericyte
0	2.7482	0	0	0	0	1.03915	0	2.7482	0	0	1.86879	Endothelial Cells
0	2.87958	0	0	2.87958	0	0	0	0	0	0	4.77615	Endothelial Cells
2.35666	4.21788	0	0	0	0	0	0	1.75403	0	0	1.75403	Endothelial Cells
0	0	0	0	2.36318	0	4.67162	0	0	0	2.36318	6.3769	TNNI2+ Cells
2.6515	0	0	0	0	0	2.6515	0	0	0	0	3.30873	Pericyte
0.952665	2.35666	0	0	1.43156	0	0.952665	0	3.1483	0	0	0.952665	Endothelial Cells
0	0	0	0	2.23062	0	4.21132	0	1.63954	0	0	6.53723	TNNI1+ Cells
0	0.89915	0	0	4.9482	0	0	0	0.89915	0	0	1.6813	Mesenchymal Cells
2.30973	3.22649	0	0	0	0	0	0	0	0	0	1.39225	Endothelial Cells
1.72122	2.58352	0	2.32069	0	0	0	0	0.9284	0	0	1.40141	Lymphocyte Cells
0	0	0	0	1.414	0	4.64158	0	0	0	0	6.50286	TNNI1+ Cells
0	0	0	0	1.46916	0	4.68268	0	0	0	0	6.63391	TNNI1+ Cells
0	0	0	0	4.75247	0	0.945292	0	0	0	0	1.98709	Mesenchymal Cells
1.89867	2.7208	0	0	1.89867	0	0	0	1.6597	0	0	1.34508	Endothelial Cells
0	1.36493	0	0	0	0	4.77976	0	0.899237	0	0	6.41876	TNNI1+ Cells
1.89923	3.55776	0	0	0	0	0	0	0	0	0	1.06249	Endothelial Cells
0	0	0	0	4.7895	0	0	0	0	0	0	2.05092	Mesenchymal Cells
1.97296	4.40055	0	0	1.97296	0	1.97296	0	0	0	0	1.97296	Endothelial Cells
0	3.67908	0	0	2.16585	0	2.79996	0	0	0	0	4.13957	Endothelial Cells
0	2.72558	0	0	0	0	4.46121	0	2.72558	0	0	6.29726	TNNI1+ Cells
0	2.68092	0	0	0.993183	0	0	0	1.48152	0	0	1.48152	Endothelial Cells
0	2.96436	0	0	0	0	0	0	0	0	0	4.71218	Pericyte
0	1.3694	0	0	4.91205	0	1.3694	0	1.3694	0	0	2.42174	Mesenchymal Cells
0	0	0	0	4.79381	0	0	0	0.821561	0	0	1.57322	Mesenchymal Cells
1.19181	1.19181	0	0	1.19181	0	1.19181	0	1.19181	0	0	2.06422	Lymphocyte Cells
2.40428	2.40428	0	0	0	0	1.79762	0	0	0	0	1.79762	Endothelial Cells
1.96805	3.67578	0	0	0	0	1.40569	0	0	0	0	2.16285	Endothelial Cells
0	0	0	0	0	0	2.74309	0	0	0	0	4.29966	Endothelial Cells
1.9442	2.94255	0	0	1.09728	1.09728	1.60784	0	1.09728	0	0	1.09728	Endothelial Cells
1.29677	3.31689	0	0	0	0	1.29677	0	0	0	0	2.82996	Endothelial Cells
0	0	0	0	1.1907	3.17362	1.1907	0	0	0	0	1.1907	Monocyte Cells
0	0	0	0	4.95948	0	0	0	1.15601	0	0	0	Mesenchymal Cells
0	2.39517	0	0	0	0	4.10793	0	0	0	0	6.27177	TNNI2+ Cells
0	0	0	0	4.90332	0	2.26469	0	0	0	0	3.68453	Mesenchymal Cells
1.63587	1.63587	0	0	0	0	0	0	3.9241	0	0	2.86424	Pericyte
0	0	0	0	4.99985	1.00577	0	0	0	0	0	1.82487	Mesenchymal Cells
0	0	0	0	0	0	4.19371	0	0	0	0	6.42387	TNNI1+ Cells
0	0	0	0	0	0	4.94777	0	0	0	0	6.07435	TNNI2+ Cells
0	0	0	0	1.46659	0	4.99529	0	1.46659	0	0	6.84728	TNNI1+ Cells
0	0	0	0	0	0	4.80731	0	0	0	0.698973	6.65409	TNNI1+ Cells
2.02973	1.8389	0	0	0.842602	0	0	0	2.02973	0	0	1.60286	Endothelial Cells
0	0	0	0	5.3033	0	0	0	0	0	0	1.94591	Mesenchymal Cells
2.23818	2.23818	0	0.786911	0	0	0	0	0	0	0	0.786911	Endothelial Cells
2.30657	2.61417	0	0	0	0	0	0	1.03247	0	0	1.86004	Endothelial Cells
0	0	0	0	0	0	1.77244	0	4.48789	0	0	2.01671	Pericyte
1.2665	2.41535	0	0	0	0	0	0	0	0	0	2.79058	Endothelial Cells
2.38526	3.35388	0	0	1.59833	1.08937	1.93401	0	1.08937	0	0	2.38526	Endothelial Cells
2.2146	2.8516	0	0	0	0	0.8585	0	2.76982	0	0	2.35302	Endothelial Cells
0	0	0	0	5.29128	0	0	0	0	0	0	1.58401	Mesenchymal Cells
1.49359	2.905	0	0	0	0	0	0	1.49359	0	0	2.43002	Endothelial Cells
0	2.45625	0	0	0	0	0	0	0	0	0	1.84538	Endothelial Cells
2.33658	2.50266	0	0	0	0	0	0	1.05402	0	0	1.8882	Endothelial Cells
0	0	0	0	5.02822	0	0.866571	0	0	0	0	0.866571	Mesenchymal Cells
1.23312	1.23312	0	0	2.37282	0	1.23312	0	2.74672	0	0	2.74672	Pericyte
2.67424	4.40682	0	0	0	0	1.70483	0	0	0	0	2.67424	Endothelial Cells
1.47824	2.05033	0	0	0	0	0.755377	0	1.47824	0.755377	0	1.18075	Endothelial Cells
1.09146	3.03429	0	0	1.93671	1.09146	0	0	0	0	0	1.93671	Endothelial Cells
0	0	0	0	0	0	4.47684	0	1.31302	0	0	6.71462	TNNI1+ Cells
0	0	0	0	2.62854	0	3.95917	0	0	0	0	6.13929	TNNI1+ Cells
0	0	0	0	5.41915	0	1.9222	0	0	0	0	3.86468	Mesenchymal Cells
0	0	0	0	0	0	0	0	2.52263	0	0	2.26135	Pericyte
0	0	0	0	4.67782	0	0	0	0	0	0	1.82404	Mesenchymal Cells
0	2.42257	3.53786	0	0	0	0	0	1.81441	0	0	2.16403	Lymphocyte Cells
0	2.61552	0	0	0	0	4.3444	0	0	0	0	6.51135	TNNI2+ Cells
0	0	0	0	0	0	3.63269	0	0	0	0	6.21254	TNNI1+ Cells
0.826229	2.62806	0	0	0	0	0.826229	0	2.30187	0	0	1.57982	Endothelial Cells
0	0.748797	0	0	4.8524	0	0	0	0.748797	0	0	0.748797	Mesenchymal Cells
0	0	0	0	5.15183	0	0	0	0	0	0	0	Mesenchymal Cells
0.883705	0	0	0.883705	4.99209	0	0	0	1.66005	0	0	2.09177	Mesenchymal Cells
1.87352	3.25038	0	0	0	0	2.22643	0	0	0	0	3.44398	Endothelial Cells
1.34781	3.28245	0	0	0	0	1.34781	0	0	0	0	1.90181	Endothelial Cells
0	0	0	0	0	0	4.60184	0	0	0	0	6.4879	TNNI1+ Cells
0	0	0	1.26944	5.53862	0	0	0	0	0	0	1.81119	Mesenchymal Cells
0	0	0	0	1.41683	0	4.44674	0	0	0	1.41683	6.64169	TNNI1+ Cells
2.54746	2.97057	0	0	0	0	0	0	2.54746	0	0	2.04489	Endothelial Cells
0	1.9658	0	0	1.40372	0	0	0	0	0	0	2.58635	Endothelial Cells
0	2.97842	0	4.87974	2.97842	0	0	0	0	0	0	3.6458	Lymphocyte Cells
2.68935	3.65677	0	0	1.48852	0	0	0	0	0	0	2.42406	Endothelial Cells
1.29735	0	0	0	0	0	0	0	3.40967	0	0	1.84358	Pericyte
0	0	0	0	3.63317	0	2.96611	0	0	0	0	4.53347	Endothelial Cells
2.2748	0	0	0	2.2748	0	0	0	0	0	0	2.91517	Endothelial Cells
0	0	0	0	5.60263	0	0	0	0	0	0	2.37077	Mesenchymal Cells
0	0	0	0	0	0	4.31774	0	2.12846	0	0	6.30763	TNNI2+ Cells
0	0	0	0	2.47847	0	0	0	3.34313	0	0	1.86586	Pericyte
0	0	0	0	0.946737	0	2.18453	1.42421	1.42421	0	0	2.34791	Satellite cells
0	0	0	0	1.69678	1.69678	2.66507	0	2.29381	0	0	4.21722	Pericyte
1.24163	2.26325	0	0	1.54583	0	0.802279	0	1.96754	0	0	1.77875	Endothelial Cells
0	0	0	0	0	0	2.42562	0	0	0	0	3.9617	Endothelial Cells
0	0	0	0	0	1.68112	0	0	0	0	0	2.7912	Monocyte Cells
1.59519	0	0	0	1.59519	0	2.18138	0	3.69617	0	0	2.18138	Pericyte
1.82896	3.81623	0	0	1.28473	0	0	0	1.82896	0	0	1.82896	Endothelial Cells
0	0	0	0	4.0325	0	1.49573	0	0	0	0	0	Mesenchymal Cells
0	0	0	0	1.76197	0	4.62793	0	0	0	0	6.35445	TNNI1+ Cells
0	0.838556	0	0	4.95226	0	0	0	1.59718	0	0	1.28814	Mesenchymal Cells
0	0.978336	0	0	5.20369	0	1.46327	0	0	0	0	2.03341	Mesenchymal Cells
0.964362	2.37385	0	0	1.44603	0	0	0	1.76974	0	0	1.76974	Endothelial Cells
1.65307	3.18744	0	0	0	0	0	0	0	0	0	1.99258	Endothelial Cells
0	0	0	0	2.06342	0	0	0	0	0	0	3.07355	Endothelial Cells
0	0	0	0	1.1157	0	0	0	0	0	0	2.58853	Satellite cells
0	0	0	2.26624	0	0	0	0	0	0	0	3.29321	Endothelial Cells
0	0	0	0	1.40488	0	4.50176	0	0	1.40488	0	6.5001	TNNI1+ Cells
3.03631	0	0	0	2.02938	0	2.02938	0	0	0	0	3.03631	Endothelial Cells
1.63156	0	0	0	0	0	4.71868	0	0	0	0	6.53928	TNNI1+ Cells
0	0	3.63856	0	0	0	4.03522	0	0	0	0	5.00494	Lymphocyte Cells
0	3.9351	0	0	0	0	0	0	0	0	0	3.26131	Endothelial Cells
0	3.54588	0	0	2.88116	0	0	0	0	0	0	2.88116	Endothelial Cells
0	0	0	0	0	0	4.64464	0	0	0	0	6.46912	TNNI1+ Cells
0	1.24567	0	0	1.24567	0	1.78347	0	0	0	0	2.76326	Satellite cells
0	0	0	0	5.04204	0	0	0	0.844035	0	0	1.84101	Mesenchymal Cells
0	3.01639	0	0	3.01639	0	3.01639	0	0	0	0	4.91941	Endothelial Cells
0	0	0	0	5.3412	0	1.03762	0	0	0	0	1.53579	Mesenchymal Cells
0	0	0	0	4.98396	0	0	0	0	0	0	1.24084	Mesenchymal Cells
1.84403	1.84403	0	0	1.84403	0	1.84403	0	0	0	0	3.49444	Endothelial Cells
2.32902	3.63946	0	0	0	0	2.97224	0	0	0	0	4.31939	Endothelial Cells
0	0	4.11844	0	0	0	0	0	0	0	0	3.05185	Lymphocyte Cells
1.70704	2.82103	0	0	1.70704	0	0	0	0	0	0	0	Endothelial Cells
2.04827	3.2044	0	0	1.47642	0	0	0	0	0	0	2.04827	Endothelial Cells
0	0	0	0	0	0	1.55913	0.811625	0	0	0	1.55913	Satellite cells
2.79924	2.79924	0	0	0	0	0	0	0	0	0	0	Endothelial Cells
0	0	0	0	1.74383	0	4.6062	0	0	0	0	6.48764	TNNI2+ Cells
0	0	0	0	4.98289	0	0	0	0.752932	0	0	0.752932	Mesenchymal Cells
0	2.54476	0	0	0.834847	0	0.834847	0	1.59196	0	0	1.82742	Endothelial Cells
2.46212	3.50221	0	0	0	0	3.1117	0	2.46212	0	0	4.58053	Endothelial Cells
0	0	0	0	5.31201	0	0	0	1.09781	0	0	0	Mesenchymal Cells
1.8592	2.76639	0	0	1.31084	0	0	0	2.92372	0	0	1.8592	Endothelial Cells
1.76799	3.90381	0	0	1.76799	0	0	0	0	0	0	2.37194	Endothelial Cells
1.41082	1.41082	0	0	5.07901	0	0	0	0	0	0	1.73148	Mesenchymal Cells
2.17669	3.69101	0	0	1.59098	0	0	0	1.08325	0	0	1.08325	Endothelial Cells
0	0	0	0	4.23786	0	0	0	0	0	0	1.77082	Mesenchymal Cells
0	1.20442	0	0	0	0	4.61904	0	0	0	0	6.60186	TNNI1+ Cells
0	2.59692	0	0	2.59692	0	0	0	0	0	0	3.64459	Pericyte
0	2.62259	0	0	0	0	2.62259	0	3.27876	0	0	3.95289	Pericyte
2.73767	0	0	3.39792	0	0	0	0	2.73767	0	0	3.39792	Lymphocyte Cells
0	0	0	0	0	0	4.61674	0	0	0	0	6.62667	TNNI1+ Cells
1.97456	0	0	0	1.97456	0	1.97456	0	0	0	0	3.79379	Endothelial Cells
0	0	0	0	5.4293	0	1.41329	0	0	0	0	1.73416	Mesenchymal Cells
1.97553	2.13446	0	0	0	0	0	0	2.76663	0	0	1.55313	Endothelial Cells
0	0	0	0	0	0	4.40327	0	0	0	0	6.52593	TNNI1+ Cells
0	0	3.60143	0	0	0	1.69678	0	0	0	0	1.69678	Lymphocyte Cells
1.6955	2.66362	0	0	2.03785	0	1.17084	0	0	0	0	3.47028	Endothelial Cells
0	0	3.82836	0	0	0	0	0	0	0	0	2.62854	Lymphocyte Cells
1.35449	2.73268	0	0	1.67001	0	0	0	3.39276	0	0	2.2643	Endothelial Cells
1.69805	2.40174	0	0	0	0	0	0	2.58581	0	0	2.04056	Endothelial Cells
1.61943	2.20832	0	0	0	0	0	0	0	0	0	3.05641	Endothelial Cells
0	0	0	0	4.90551	0	0	0	0.822634	0	0	1.80926	Mesenchymal Cells
0	0	0	0	3.60839	0	3.60839	0	0	0	0	4.00478	Endothelial Cells
2.52951	3.03473	0	0	0	0	0	0	3.18199	0	0	2.22442	Endothelial Cells
0	0	0	0	0	0	4.54318	0	0	0	0.90665	6.54776	TNNI1+ Cells
0	0	0	0	0	0	4.62117	0	0	0	0.649541	6.56893	TNNI1+ Cells
2.10999	3.31696	0	0	0	0	0	0	1.22848	0	0	1.76337	Endothelial Cells
0	4.06692	0	0	0	0	0	0	0	0	0	2.85609	Endothelial Cells
0	0	0	0	5.07311	0	0	0	0	0	0	1.88709	Mesenchymal Cells
0	1.1578	0	0	0	0	2.27539	1.1578	0	0	0	2.78997	Satellite cells
2.29823	1.70079	0	0	0	0	0	0	0	0	0	3.15237	Endothelial Cells
1.47304	2.67069	0	0	1.47304	0	0	0	0	0	0	2.40581	Endothelial Cells
1.49332	3.6628	0	0	2.06733	0	1.49332	0	0	0	0	2.42971	Endothelial Cells
0	0	0	0	1.32304	0	0	0	3.00982	0	0	3.00982	Pericyte
0	0	0	0	0	0	3.03694	0	0	0	0	4.38658	Endothelial Cells
0	1.74189	0	0	4.81552	0	0	0	0	0	0	2.34336	Mesenchymal Cells
0	2.29783	0	0	0	0	4.76544	0	0	0	0	6.36804	TNNI1+ Cells
2.33349	3.25181	0	1.41211	0	0	0	0	0	0	0	2.33349	Endothelial Cells
0	0	0	0	4.86981	0	0	0	0	0	0	1.89775	Mesenchymal Cells
0	0	0	0	0	0	4.09165	0	0	0	1.26925	6.81533	TNNI1+ Cells
0	0	0	0	3.30115	0	0	0	0	0	0	3.9757	Endothelial Cells
0	0	0	0	0.764709	0	1.90833	0	2.96393	0	0	2.6933	Satellite cells
1.75284	4.06478	0	0	0	0	0	0	1.75284	0	0	2.35537	Endothelial Cells
2.60733	3.93674	0	0	1.64627	0	0	0	0	0	0	0	Endothelial Cells
0	0.881214	0	0	5.26414	0	0	0	0	0	0	1.6566	Mesenchymal Cells
0	0.856624	1.31114	0	0	0	0.856624	0.856624	1.31114	0	0	1.31114	Lymphocyte Cells
0	0	0	0	0	0	2.09683	1.84928	0	0	0	2.2951	Satellite cells
1.63576	2.69313	0	0.866172	1.32324	0	0	0	0	0	0	2.06546	Endothelial Cells
0	0	0	0	0	0	2.60486	1.41884	0	0	0	2.81311	Satellite cells
0	0	0	0	0.670073	0	4.46469	0	0	0.670073	0	6.68796	TNNI1+ Cells
0	0	0	0	0.689863	0	4.83766	0	0	0	0	6.49772	TNNI1+ Cells
0	0.858109	0	0	4.88879	0	0	0	1.31302	0	0	1.62454	Mesenchymal Cells
2.27814	3.58446	0	0	1.1599	0	1.1599	0	0	0	0	1.1599	Endothelial Cells
0	1.78183	0	0	0	0	1.24426	0	0	0	0	2.76141	Endothelial Cells
0	0	0	0	5.35536	0	1.48139	0	0	0	0	2.05388	Mesenchymal Cells
0.989346	0	0	0	1.8031	0	3.91192	0	0	0.989346	0.989346	6.48179	TNNI2+ Cells
1.657	3.27569	0	0	1.657	1.13841	1.13841	0	1.99679	0	0	1.13841	Endothelial Cells
0	2.17479	0	0	1.28096	0	0	0	0	0	0	2.17479	Endothelial Cells
0	0	0	0	2.03341	0	0	0	2.86791	0	0	2.03341	Pericyte
0	0	0	0	0	0	3.05025	0	2.40337	0	0	3.43981	Endothelial Cells
0	1.02519	0	3.11136	0	3.11136	0	0	0	0	0	1.85048	Monocyte Cells
0	0	0	0	0	0	1.63488	0	2.22545	0	0	0	Pericyte
1.24672	0	0	0	5.05734	0	0	0	0	0	0	1.24672	Mesenchymal Cells
0.808507	2.7685	0	0	0.808507	0	0	0	0.808507	0	0	1.78812	Endothelial Cells
0	3.78293	0	0	0	0	0	0	0	0	0	2.5855	Endothelial Cells
1.56012	2.65027	0	0	2.14228	0	1.05769	0	1.05769	0	0	1.05769	Endothelial Cells
1.39179	3.44108	0	0	2.14653	0	0	0	0	0	0	2.44904	Endothelial Cells
0	0	0	0	4.58247	0	0	0	1.90084	0	0	2.89451	Mesenchymal Cells
0	0	0	0	0	0	2.25661	0	0	0	0	1.66304	Satellite cells
0	0	0	0	4.86938	0	1.14868	0	0	0	0	1.44244	Mesenchymal Cells
0	0	0	0	0	0	3.61515	0	0	0	0	6.36219	TNNI1+ Cells
1.5834	2.16825	0	0	1.07696	0	0	0	0	0	0	1.5834	Endothelial Cells
0	0	0	0	4.16387	0	0	0	2.30714	0	0	0	Mesenchymal Cells
0	0	4.56017	0	0	0	0	0	0	0	0	1.5977	Lymphocyte Cells
0	0	1.90521	0	0	0	1.35077	0	0	0	0	1.35077	Lymphocyte Cells
2.72692	3.53612	0	0	1.75127	0	0	0	0	0	0	2.72692	Endothelial Cells
0	0	0	0	0	0	0	0	0	0	0	4.00478	Lymphocyte Cells
0	0	0	0	1.93249	0	1.93249	0	3.59567	0	0	3.20383	Pericyte
0	0	0	0	0	0	4.5014	0	0	0	0	6.58438	TNNI1+ Cells
0	2.62973	0	0	3.28616	0	0	0	0	0	0	3.28616	Endothelial Cells
2.03341	3.31638	0	0	0	0	0.845019	0	2.19368	0	0	2.03341	Endothelial Cells
1.439	1.76211	0	0	0	0	0	0	1.76211	0	0	0	Endothelial Cells
1.58896	3.19425	0	0	1.58896	0	0	0	0	0	0	2.17444	Endothelial Cells
0	0	0	0	0	0	0	0	3.54066	0	0	3.32474	Pericyte
0	0	0	0	4.841	0	0	0	0	0	0	2.53602	Mesenchymal Cells
2.18103	2.81606	0	0	2.18103	0	1.59488	0	1.59488	0	0	3.47883	Endothelial Cells
0.949934	2.91457	0	0	0	0	0	0	0	0	0	1.99363	Endothelial Cells
2.35261	1.0656	0	0	0	0	1.0656	0	1.0656	0	0	2.8972	Endothelial Cells
0	0	0	0	0	0	3.17428	0	2.5221	0	0	3.5657	Endothelial Cells
0	3.00356	0	0	0	0	0	0	0	0	0	3.00356	Endothelial Cells
1.28511	2.43888	0	0	0	0	0	0	3.14536	0	0	1.28511	Endothelial Cells
0	0	0	0	5.05831	0	0	0	0	0	0	1.75958	Mesenchymal Cells
0	3.51644	0	0	0	0	2.70799	0	0	0	0	2.33531	Endothelial Cells
0	0	0	0	0	0	4.52222	0	0	0	0	6.5722	TNNI1+ Cells
2.90369	2.90369	0	0	0	0	0	0	1.66966	0	0	2.26392	Endothelial Cells
0	0.951883	0	0	5.57385	0	0	0	1.43059	0	0	1.43059	Mesenchymal Cells
0	0	0	0	0.874397	0	0.874397	0.874397	0.874397	0	0	0.874397	Satellite cells
1.38278	0	0	0	1.94189	0	1.38278	0	1.94189	0	0	1.38278	Pericyte
0	0	0	0	4.54283	0	0.784702	0	0	0	0	1.52066	Mesenchymal Cells
0	0	0	0	0.51321	0	4.62101	0	0	0.51321	0	6.60036	TNNI1+ Cells
0	1.16216	0	0	1.16216	0	0	0	2.6519	0	0	1.68523	Pericyte
0	0	0	0	0	0	0	0	0	0	0	2.78201	Endothelial Cells
0	0	0	0	5.02655	0.887219	0.887219	0	0.887219	0	0	1.34982	Mesenchymal Cells
0.917793	3.38681	0	0	1.38817	0	1.38817	0	1.7068	0	0	1.94806	Endothelial Cells
0	1.46711	0	0	1.46711	0	4.43577	0	0	0	0	6.41063	TNNI1+ Cells
3.29958	3.77079	0	0	1.44989	0	0	0	1.44989	0	0	1.44989	Endothelial Cells
0	3.14238	0	0	0	0	1.99213	0	2.82303	0	0	3.38405	Endothelial Cells
0	0	0	0	0	0	0	0	0	0	0	2.83422	Satellite cells
0	0	0	0	5.21019	0	0	0	1.18681	0	0	1.18681	Mesenchymal Cells
1.10492	3.14453	0	0	1.95401	0	0	0	3.05352	0	0	0	Endothelial Cells
3.46748	2.80505	0	0	0	0	0	0	0	0	0	3.86249	Endothelial Cells
0	1.56355	0	0	1.56355	0	1.06052	1.89666	1.06052	0	0	2.51181	Satellite cells
0	0	0	0	0	0	0	0	1.86494	0	0	1.86494	Endothelial Cells
2.48972	3.41732	0	0	0	0	0	0	0	0	0	1.54457	Endothelial Cells
0	0	0	0	2.51546	0	2.14961	0	3.44445	0	0	3.44445	Pericyte
0	0	3.15071	0	0	0	3.02328	0	0	0	0	4.5348	Lymphocyte Cells
0	2.63212	0	0	3.28864	0	0	0	0	0	0	4.5144	Endothelial Cells
0	0	0	0	0	0	4.69067	0	0	0	0	6.64306	TNNI1+ Cells
0	2.79058	0	0	0	0	0	0	0	0	0	0	Endothelial Cells
0.758682	0	0	0	5.29114	0	0	0	0	0	0	2.05576	Mesenchymal Cells
2.51685	3.8407	0	0	0	0	3.1688	0	0	0	0	3.1688	Endothelial Cells
2.16807	3.68153	0	0	1.07683	0	0	0	0	0	0	2.16807	Endothelial Cells
1.58033	2.36475	0	0	0	0	0	0	2.674	0	0	2.16482	Endothelial Cells
0.979373	2.39578	0	0	0.979373	0	0	0	2.66042	0	0	2.23151	Endothelial Cells
0	1.81484	0	0	1.27258	0	1.27258	0	0	0	0	2.94392	Satellite cells
0	0	0	0	0	0	4.79249	0	0	0	0	6.60468	TNNI2+ Cells
1.90197	3.08633	0	0	0	0	0	0	0	0	0	1.06461	Endothelial Cells
0	1.33057	0	0	0	0	4.33265	0	0	0	0	6.57407	TNNI1+ Cells
2.12651	4.6482	0	0	0	0	0	0	0	0	0	2.75818	Endothelial Cells
2.75864	3.24378	0	0	0	0	0	0	0	0	0	2.75864	Endothelial Cells
0	0	0	0	5.43267	0	0	0	0	0	0	1.08067	Mesenchymal Cells
0	0.592194	0	0	0.592194	0	4.77879	0	0	0	1.23077	6.48777	TNNI1+ Cells
2.34507	2.34507	0	0	2.08883	0	0	0	0	0	0	1.74344	Endothelial Cells
2.0961	3.21009	0	0	0	0	1.21732	0	0	0	0	1.75028	Endothelial Cells
1.90436	2.89841	0	0	0.887387	0	0	0	0.887387	0	0	2.25891	Endothelial Cells
2.24609	3.50839	0	0	0	0	0	0	0	0	0	1.65352	Endothelial Cells
0	3.46469	0	0	1.16686	0	0	0	1.6908	0	0	2.80235	Endothelial Cells
1.75442	0	0	0	1.75442	0	2.3571	0	0	0	0	3.00174	Endothelial Cells
0	0	0	0	5.1154	0	1.30621	0	0	0	0	2.04516	Mesenchymal Cells
0	0	0	0	4.83837	0	0	0	0	0	0	1.65295	Mesenchymal Cells
0	0.829566	0	0	0.829566	0	1.81958	1.27666	0	0	0	2.1695	Satellite cells
0	1.28266	4.43555	0	1.28266	0	0	0	0	0	0	2.81164	Lymphocyte Cells
0	0	0	0	3.22173	0	1.49038	1.49038	0	0	0	2.06402	Satellite cells
2.31975	2.44092	0	0	1.28672	0	0	0	2.31975	0	0	0	Endothelial Cells
0.883955	0	0	0	0.883955	0	2.39272	1.34571	0	0	0	2.25368	Satellite cells
0	0	0	0	5.45137	0	1.19325	0	0	0	0	1.19325	Mesenchymal Cells
2.69545	2.26515	0	0	1.00303	0	1.00303	0	0	0	0	2.43002	Endothelial Cells
3.43933	0	0	0	0	0	0	0	2.77776	0	0	3.83404	Endothelial Cells
0	1.01297	0	0	4.88683	0	1.01297	0	0	0	0	2.44431	Mesenchymal Cells
1.9311	1.9311	0	0	0.905947	0	0.905947	0	2.42656	0	0	2.12482	Endothelial Cells
2.50955	2.50955	0	0	0	0	0	0	0	0	0	4.38323	Endothelial Cells
0	0.819426	0	5.37881	0.819426	2.29096	0	0	0.819426	0	0	1.26367	Monocyte Cells
2.35468	3.84517	0	0	1.0671	0	0	0	1.90521	0	0	2.78843	Endothelial Cells
0	3.01087	0	3.01087	3.01087	0	0	0	0	0	0	0	Endothelial Cells
2.54668	2.54668	0	0	0	0	2.54668	0	0	0	0	2.17964	Endothelial Cells
0	0.749149	0	0	5.23238	0	0	0	0	0	0	1.46916	Mesenchymal Cells
1.80099	0	0	0	0	0	1.80099	0	5.12298	0	0	1.80099	Pericyte
2.10491	3.78959	0	0	0	0	0	0	0	0	0	0	Endothelial Cells
3.4234	3.4234	0	0	0	0	3.4234	0	0	0	0	5.64509	Endothelial Cells
0	0	0	0	5.35327	0	0.896221	0	0.896221	0	0	1.36114	Mesenchymal Cells
0	0	0	0	0	0	4.23674	0	1.71298	0	0	6.45734	TNNI1+ Cells
0	1.14772	0	0	1.14772	0	0	1.14772	0	0	0	2.26218	Satellite cells
0	0	0	0	4.95426	0	0	0	0	0	0	0.955413	Mesenchymal Cells
0	0	0	0	0	0	4.5497	0	0	0	0	6.53296	TNNI1+ Cells
0	0	0	0	2.87325	0	0	0	0	0	0	3.2597	Endothelial Cells
1.01119	3.36667	0	0	0	0	1.01119	0	3.23805	0	0	1.50357	Endothelial Cells
0	4.09526	0	0	0	0	0	0	0	0	0	3.02941	Endothelial Cells
0	0	0	0	5.25294	0	0	0	0	0	0	1.46685	Mesenchymal Cells
0	0	0	0	0	0	1.96977	0	2.59062	0	0	2.59062	Pericyte
2.26314	3.56821	0	0	1.00161	0	1.00161	0	2.90288	0	0	1.00161	Endothelial Cells
0	0	0	0	0	0	5.13636	0	0	0	1.92146	6.63202	TNNI1+ Cells
0	0	0	0	4.96187	0	0	0	0	0	0	2.73609	Mesenchymal Cells
3.06865	2.42094	0	0	3.06865	0	3.06865	0	0	0	0	3.95665	Endothelial Cells
2.09934	3.11273	0	0	1.52178	0	1.52178	0	0	0	0	3.11273	Endothelial Cells
0	2.71696	0	0	0	0	2.0878	0	0	0	0	2.0878	Endothelial Cells
1.64133	3.45067	0	0	1.32832	0	0	0	0	0	0	1.64133	Endothelial Cells
0	2.60922	0	0	4.378	0	0.945292	0	0.945292	0	0	1.42242	Mesenchymal Cells
0	2.92597	0	0	0	0	2.28504	0	2.28504	0	0	4.38745	Endothelial Cells
1.91059	2.52686	0	0	1.91059	0	0	0	0	0	0	3.39401	Endothelial Cells
0	1.23329	0	0	5.42593	0	0	0	0	0	0	2.11595	Mesenchymal Cells
0	0	0	0	4.88754	0	0	0	0	0	0	1.5274	Mesenchymal Cells
0	3.95498	0	0	2.89397	0	0	0	0	0	0	3.55905	Endothelial Cells
2.75818	2.75818	0	0	1.77896	0	0	0	0	0	0	2.38392	Endothelial Cells
0	3.03883	0	0	0	0	0	0	0	0	0	4.10499	Endothelial Cells
0	3.63721	0	0	1.19743	0	0	0	0	0	0	0	Endothelial Cells
1.39635	2.45458	0	0	0.924346	0	0	0	2.68662	0	0	2.31464	Endothelial Cells
0	0	0	0	4.72983	0	0	0	0.907179	0	0	1.6923	Mesenchymal Cells
0	0	0	0	4.20304	1.8031	0	0	2.41026	0	0	1.8031	Mesenchymal Cells
0	0	0	0	4.95723	0	1.07645	0	1.07645	0	0	1.58278	Mesenchymal Cells
0	1.28473	0	0	5.09405	0	1.28473	0	0	0	0	3.3009	Mesenchymal Cells
0	0	0	0	2.20509	0	0	0	0	0	0	3.7222	Endothelial Cells
1.91354	3.57409	0	0	0	0	0	0	0	0	0	1.91354	Endothelial Cells
1.71062	3.53333	0	0	1.95206	0	0	0	3.53333	0	0	1.95206	Endothelial Cells
0.91223	0	0	0	5.17505	0	0.91223	0	0	0	0	2.5587	Mesenchymal Cells
2.60733	0	0	0	0	0	0	0	0	0	0	4.33568	Endothelial Cells
1.64515	1.88338	0	0	1.64515	0	0	0	2.07564	0	0	1.64515	Endothelial Cells
3.6458	4.22192	0	0	0	0	0	0	0	0	0	2.13567	Endothelial Cells
0	0	0	0	4.32421	0	0.963058	0	0	0	0	0.963058	Mesenchymal Cells
0	0.812949	0	0	4.96119	1.25536	0.812949	0	0	0	0	2.28053	Mesenchymal Cells
2.55249	4.09759	0	0	2.18523	0	0	0	0	0	0	3.03166	Endothelial Cells
2.11863	2.89477	0	0	1.53899	0	1.23545	0	2.25546	0	0	2.25546	Endothelial Cells
0	3.39513	0	0	0	0	3.39513	0	0	0	0	4.07136	Endothelial Cells
0	0	0	0	5.212	0	0	0	0	0	0	2.13386	Mesenchymal Cells
1.53622	0	0	0	0	0	4.63585	0	0	0	0	6.20857	TNNI1+ Cells
0	0	0	0	3.01087	0	4.22782	0	0	0	0	6.72277	TNNI1+ Cells
1.23605	0	0	0	0	0	1.23605	0	1.77224	0	0	2.37658	Pericyte
2.42864	3.16781	0	0	0	0	1.63654	0	2.7396	0	0	1.97492	Endothelial Cells
0	0	0	0	0	0	4.45278	0	0	0	0	6.3018	TNNI1+ Cells
0	1.51621	0	0	5.58957	0	1.51621	0	0	0	0	0	Mesenchymal Cells
0	0	0	0	5.41734	0	0	0	0	0	0	0	Mesenchymal Cells
0	0	0	0	2.3884	0	0	0	2.7628	0	0	2.3884	Pericyte
0	0	0	4.98133	0	2.22643	0	0	0	0	0	1.32324	Monocyte Cells
0	2.95742	0	0	0	0	4.02078	0	2.95742	0	0	5.90253	TNNI1+ Cells
1.67036	0	0	0	0	0	0	0	2.63492	0	0	4.76627	Pericyte
0	0	0	0	1.32934	0	0	0	2.49438	0	0	2.49438	Pericyte
0	0	0	0	4.94953	0	1.21632	0	0	0	0	2.55518	Mesenchymal Cells
0	0	0	0	5.35925	0	0	0	1.10357	0	0	3.1426	Mesenchymal Cells
0	0	0	0	0	0	4.80547	0	0	0	0	6.44668	TNNI1+ Cells
1.54923	2.38762	0	0	0.804662	0	0.804662	0	2.6807	0	0	1.78234	Endothelial Cells
0.782505	0	0	0	4.74447	1.21607	0	0	0	0	0	0.782505	Mesenchymal Cells
1.34908	0	0	0	2.25776	0	1.34908	0	3.17099	0	0	3.17099	Pericyte
1.73263	2.70581	0	0	1.2023	0	1.2023	0	2.07734	0	0	2.53677	Endothelial Cells
0	3.6154	0	0	0	0	1.70852	0	0	0	0	3.16142	Endothelial Cells
0	0	0	0	1.66756	0	0	0	2.2616	0	0	2.2616	Pericyte
0	0	0	0	0	0	4.33958	0	0	0	0	6.24672	TNNI1+ Cells
0	0	0	0	0	0	4.71504	0	0	0.691402	0	6.72154	TNNI1+ Cells
1.6872	2.7982	0	0	0	0	1.6872	0	0	0	0	1.6872	Endothelial Cells
0	0	0	0	0	0	0	0	0	0	0	3.48571	Endothelial Cells
0	0.962658	0	0	0.962658	0	4.40589	0	0	0.962658	0	6.62065	TNNI1+ Cells
1.48918	2.56627	0	0	0	0	0	0	2.89963	0	0	2.06267	Endothelial Cells
0	0	0	0	5.14945	0	0	0	0	0	0	2.07268	Mesenchymal Cells
0	0	0	0	4.66122	0	0	0	1.47694	0	0	0.989452	Mesenchymal Cells
0	0	0	0	0	0	0	2.40685	1.10519	0	0	1.61732	Satellite cells
1.97737	3.19208	0	0	0	0	0	0	1.7348	0	0	1.41388	Endothelial Cells
0	1.95206	0	0	1.95206	0	0.920602	0	3.02725	0	0	0.920602	Endothelial Cells
1.34476	1.65936	0	0	0	0	0	0	3.03788	0	0	1.34476	Endothelial Cells
3.02941	4.24703	0	0	2.38348	0	2.38348	0	0	0	0	0	Endothelial Cells
0	0	0	0	5.0462	0	0	0	0	0	0	1.51815	Mesenchymal Cells
1.93198	3.07552	0	0	1.37412	0	0	0	1.37412	0	0	2.92903	Endothelial Cells
0	2.15364	0	0	2.787	0	0	0	0	0	0	3.44886	Endothelial Cells
2.09028	3.37925	0	0	1.7448	0	0	0	2.09028	0	0	0	Endothelial Cells
0	0	0	0	0	0	4.61909	0	0	0	0	6.64736	TNNI1+ Cells
1.10048	1.61168	0	0	0	0	1.10048	0	2.56754	0	1.10048	2.56754	Endothelial Cells
0.733056	0	0	0	5.10823	0	1.15148	0	1.15148	0	0	1.67255	Mesenchymal Cells
0	0.903844	0	0	5.10028	0	0	0	0	0.903844	0	1.68774	Mesenchymal Cells
3.43689	0	0	0	0	0	0	0	2.40063	0	0	3.43689	Endothelial Cells
0	0.756996	0	0	1.18287	0	4.77671	0	0	0	0	6.47977	TNNI2+ Cells
0	0	0	0	0.839302	0	4.61434	0	0	0	0	6.78206	TNNI1+ Cells
0	2.9268	0	0	0	0	4.27209	0	0	0	0	6.5867	TNNI1+ Cells
1.01791	1.01791	0	0	1.01791	0	2.08811	0	1.51178	0	0	2.08811	Endothelial Cells
1.77671	3.56594	0	0	0	0	0	0	1.23988	0	0	1.77671	Endothelial Cells
0	0	0	0	5.28025	0	0	0	0	0	0	2.15566	Mesenchymal Cells
0	0	0	0	5.04754	0	0.800788	0	0	0	0	1.77651	Mesenchymal Cells
2.36985	3.4436	0	0	1.53384	0	0.793885	0	1.53384	0	0	2.11286	Endothelial Cells
0	0	0	0	0	0	4.44703	0	0	1.01443	0	6.84738	TNNI1+ Cells
1.2723	2.16414	0	0	2.00453	0	0.826157	0	2.94356	0	0	2.62794	Endothelial Cells
0	0	0	0	2.06703	0	2.06703	0	3.35359	0	0	3.35359	Pericyte
0	1.27295	2.42351	0	1.27295	0	1.27295	0	0	0	0	2.42351	Lymphocyte Cells
2.52739	3.29293	0	0	2.26598	0	0	0	0	0	0	2.52739	Endothelial Cells
0.773405	1.50439	0	0	0.773405	0	0	0	2.85301	0	0	1.73493	Endothelial Cells
0	0	1.43728	0	4.3973	0	1.43728	0	0.957287	0	0	2.19979	Mesenchymal Cells
0	1.41258	3.92602	0	1.41258	0	0	0	0	0	0	2.80534	Lymphocyte Cells
0	0	0	2.64297	2.64297	0	2.64297	0	0	0	0	3.29989	Endothelial Cells
0	0	0	0	5.26097	0	0	0	0	0	0	0.919966	Mesenchymal Cells
2.56311	0	0	0	0	0	1.9442	0	3.60897	0	0	2.56311	Pericyte
2.64175	3.69171	0	0	0	0	0	0	0	0	0	2.27129	Endothelial Cells
0	0	4.11679	0	0	0	0	0	0	0	0	2.20258	Lymphocyte Cells
0	0	0	0	0	0	0	0	0	0	0	3.11239	Endothelial Cells
1.18831	2.83149	0	0	0	0	0	0	0	0	0	2.31512	Endothelial Cells
0	0	0	0	2.16176	0	4.35496	0	0	0	0	6.3719	TNNI1+ Cells
0	0	0	0	0.912676	0	2.93873	0	4.82632	0	0	2.29716	Pericyte
0	0	0	2.01742	0	0	4.7169	0	0	0	0	6.30735	TNNI2+ Cells
1.10586	3.14588	0	0	0	0	1.10586	0	2.40777	0	0	1.95522	Endothelial Cells
0	0	0	0	1.53464	0	1.03668	0	0	0	0	1.03668	Satellite cells
2.67602	3.87837	0	0	2.04945	0	0	0	1.47746	0	0	3.20569	Endothelial Cells
0	0	0	4.02797	0	0	2.96436	0	0	0	0	4.53165	Lymphocyte Cells
0	0	0	0	0	0	1.90899	2.10204	3.11567	0	0	2.40298	Satellite cells
0	0	0	0	5.2271	0	0	0	0	0	0	1.7492	Mesenchymal Cells
0	0.746455	0	0	5.37641	0	1.16908	0	0.746455	0	0	2.03563	Mesenchymal Cells
0	0	0	0	3.45701	0	0	0	0	0	0	3.45701	Endothelial Cells
0	0	0	0	0	0	4.35199	0	0	0	0	6.45803	TNNI1+ Cells
1.5188	3.20997	0	0	1.21724	0	0	0	2.99687	0	0	1.93796	Endothelial Cells
0	0	0	0	1.75521	0	4.83152	0	0	0	0	6.71992	TNNI1+ Cells
1.55874	3.10306	0	0	0	0	1.2533	0	2.27794	0	0	2.84852	Endothelial Cells
0	3.14937	0	0	2.49821	0	0	0	0	0	0	4.0396	Endothelial Cells
0	0	0	0	5.14159	0	0	0	0.754123	0	0	1.17911	Mesenchymal Cells
1.27993	3.0191	0	0	1.27993	0	0	0	1.27993	0	0	2.0137	Endothelial Cells
1.80777	2.79058	0	0	0	0	1.2665	0	1.2665	0	0	2.15701	Endothelial Cells
0	2.44127	0	3.4801	0	0	0	0	0	0	0	0	Lymphocyte Cells
0.773909	2.85389	0	0	0	0	0	0	2.98019	0	0	2.08061	Endothelial Cells
0	0	0	0	0	0	0	0	3.01271	0	0	4.91557	Endothelial Cells
0	1.03504	0	3.94789	1.03504	2.61787	0	0	1.03504	0	0	1.8634	Monocyte Cells
0	0	0	0	0.891611	0.891611	0.891611	0.891611	0	0	0	1.91046	Satellite cells
0	0	0	0	5.45897	0	0	0	0	0	0	1.41036	Mesenchymal Cells
0	0.70865	0	0	4.749	0	0	0	0	0	0	1.11923	Mesenchymal Cells
2.29301	0	0	0	0	0	2.29301	0	2.29301	0	0	3.81823	Endothelial Cells
0	0	0	0	4.3825	0	0.999975	0	0	0	0	2.26083	Mesenchymal Cells
2.16813	3.6144	0	0	2.16813	0	1.27554	0	0	0	0	1.27554	Endothelial Cells
2.49183	2.86932	0	0	1.8782	0	1.8782	0	0	0	0	2.69829	Endothelial Cells
1.50767	1.50767	0	0	1.01454	0	0	0	2.44656	0	0	1.50767	Endothelial Cells
0	0	0	0	5.198	0	1.38592	0	0.915991	0	0	1.94548	Mesenchymal Cells
2.77918	3.44079	0	0	4.11778	0	0	0	0	0	0	4.33767	Endothelial Cells
1.54631	3.81396	0	0	0	0	0	0	0	0	0	2.75852	Endothelial Cells
0	4.04896	0	0	0	0	0	0	0	0	0	3.09679	Endothelial Cells
0.980829	0	0	0	5.3033	0	0	0	0	0	0	1.46634	Mesenchymal Cells
0	0	0	0	0	0	4.88091	0	0	0	0	6.63502	TNNI1+ Cells
0	0	0	0	5.06657	0	1.13196	0	0	0	0	1.13196	Mesenchymal Cells
0	1.24938	0	0	0	0	4.35842	0	0	0	0	6.88384	TNNI1+ Cells
2.84128	3.78496	0	0	2.46457	0	0	0	0	0	0	2.46457	Endothelial Cells
1.05732	3.15886	0	0	1.05732	0	1.05732	0	2.14178	0	0	1.05732	Endothelial Cells
2.81582	2.43984	0	0	1.83028	0	0	0	1.83028	0	0	0	Endothelial Cells
0	0	0.923796	0	4.79569	0	0.923796	0	0	0	0	1.95661	Lymphocyte Cells
1.62073	0	0	0	2.20977	0	2.20977	0	3.05795	0	0	2.57797	Pericyte
0	0	0	0	0	0.948963	1.99226	2.18775	0	0	0	2.61478	Satellite cells
1.80926	3.27827	0	0	0	0	0	0	0	0	0	1.80926	Endothelial Cells
2.17534	2.47883	0	0	0	0	1.41636	0	0	0	0	0	Endothelial Cells
0	0	0	0	0	0	0	0	0	0	0	2.66135	Endothelial Cells
0	0	0	2.4582	0	0	0	0	0	0	0	3.49806	Endothelial Cells
0	0	0	0	4.92932	0	0.940032	0	1.41588	0	0	1.73698	Mesenchymal Cells
1.70612	3.54981	0	0	1.17982	0	1.17982	0	1.17982	0	0	1.70612	Endothelial Cells
3.78233	4.55829	0	0	2.26006	0	0	0	2.26006	0	0	3.78233	Endothelial Cells
0	0	0	0	0.385377	0	4.49303	0	0	0	0.385377	6.58235	TNNI2+ Cells
0	0	0	0	4.92935	0.869941	0	0	0	0	0	1.32801	Mesenchymal Cells
0	0.915541	0	4.71726	1.38536	1.94484	1.38536	0	0.915541	0	0	1.70373	Monocyte Cells
1.26176	3.05651	0	0	0	0	1.26176	0	0	0	0	2.15117	Endothelial Cells
1.3494	1.66443	0	0	0	0	0.886883	0	2.39725	0	0	1.90363	Endothelial Cells
0	0	0	0	5.26075	0	1.51482	0	1.51482	0	0	2.45495	Mesenchymal Cells
0	0	0	0	0	0	1.58155	0	0	0	0	1.58155	Lymphocyte Cells
0	0	0	0	1.66896	0	4.86906	0	0	0	0	6.6544	TNNI2+ Cells
0	0	0	0	4.95022	0	0.686808	0	0	0	0	2.18593	Mesenchymal Cells
0	0.81267	0	0	0	0	1.255	0.81267	0	0	0	1.56062	Satellite cells
0	0	0	0	5.14649	0	1.28871	0	0.839004	0	0	0.839004	Mesenchymal Cells
2.5475	2.75486	0	0	0	0	0	0	0	0	0	1.92972	Endothelial Cells
2.74173	3.49439	0	0	0	0	0	0	0	0	0	2.27298	Endothelial Cells
0	2.97783	0	0	0	0	1.41282	0	0	0	0	2.5975	Endothelial Cells
0	0	0	0	4.90865	0	0	0	0.857874	0	0	1.62421	Mesenchymal Cells
0	1.13096	0	0	5.22402	1.13096	0	0	1.13096	0	0	1.98731	Mesenchymal Cells
2.60385	0	0	0	3.2593	0	0	0	0	0	0	4.15227	Endothelial Cells
1.17084	3.14617	0	0	0	0	1.6955	0	0	0	0	2.29241	Endothelial Cells
1.31671	2.85571	0	0	0.861015	0	0	0	1.86598	0	0	1.31671	Endothelial Cells
0	0	0	0	5.18319	0	0	0	0	0	0	0	Mesenchymal Cells
2.08904	3.37788	0	0	1.21166	0	1.21166	0	0	0	0	1.21166	Endothelial Cells
1.2222	3.00356	0	0	0	0	0	0	1.2222	0	0	1.2222	Endothelial Cells
0.967385	0	0	0	0	0.967385	0.967385	0	4.87889	0	0	0.967385	Pericyte
2.72959	0	2.72959	0	3.38957	0	0	0	2.72959	0	0	3.78373	Endothelial Cells
0	0	0	0	5.12358	0	0	0	0	0	0	1.36831	Mesenchymal Cells
1.89794	3.16499	0	0	1.34445	0	1.65901	0	2.39117	0	0	2.80931	Endothelial Cells
2.41798	2.55932	0	0	0	0	0.994683	0	0.994683	0	0	2.05611	Endothelial Cells
1.45717	3.42245	0	1.78183	0	0	0.973391	0	0	0	0	3.03316	Endothelial Cells
0	0	0	0	5.49045	0	0	0	0	0	0	1.83823	Mesenchymal Cells
1.55098	2.13206	0	0	0	1.55098	1.55098	0	0	0	0	1.55098	Endothelial Cells
0	0	0	0	5.03298	0	1.97101	0	0	0	0	2.97214	Mesenchymal Cells
1.34173	2.71657	0	0	2.24886	0	0	0	0	0	0	1.89481	Endothelial Cells
0	0	0	0	0	0	0.978336	1.78843	0	0	0	0.978336	Satellite cells
0	0.950713	0	0	4.66135	0	0.950713	0	0	0	0	2.49427	Mesenchymal Cells
0	0	0	0	0	0	4.84206	0	0	0	0	6.67368	TNNI1+ Cells
0	0	0	0	0	0	2.91352	0	0	0	0	2.91352	Endothelial Cells
2.48977	0.947704	0	0	0	0	0	0	0	0	0	1.42541	Endothelial Cells
0	0	3.5372	0	2.13009	0	2.97242	0	0	0	0	4.26898	Lymphocyte Cells
1.97697	3.36708	0	0	1.41353	0	1.41353	0	0	0	0	1.97697	Endothelial Cells
0	0	0	0	0	0	0.895278	1.91576	0	0	0	2.41019	Satellite cells
1.75998	3.00812	0	0	0	0	0	0	0	0	0	2.73676	Endothelial Cells
0	0	0	0	5.17165	0	0	0	0.844716	0	0	2.33129	Mesenchymal Cells
1.14421	0	0	0	5.32999	0	1.14421	0	1.14421	0	0	2.45957	Mesenchymal Cells
2.15499	4.06403	0	0	0	0	1.5715	0	0	0	0	2.78843	Endothelial Cells
0	2.84993	0	0	0	0	0	0	0	0	0	0	Endothelial Cells
1.59144	3.69158	0	0	0	0	1.59144	0	0	0	0	0	Endothelial Cells
2.92722	3.31468	0	0	1.6899	0	1.6899	0	0	0	0	1.6899	Endothelial Cells
2.44175	1.28738	0	0	1.28738	0	1.83204	0	0	0	0	1.83204	Endothelial Cells
1.84913	2.93638	0	0	0	0	1.02416	0	1.84913	0	0	2.29493	Endothelial Cells
0	3.09456	0	0	1.29053	0	0.840424	0	2.44571	0	0	1.83568	Endothelial Cells
0	0	0	0	4.61345	0	0	0	0	0	0	1.65216	Mesenchymal Cells
0	0	0	0	5.17444	0	0	0	1.4549	0	0	2.02395	Mesenchymal Cells
0	0	0	0	0	0	4.46545	0	0	1.06823	0	6.56214	TNNI1+ Cells
0	2.03283	0	0	2.03283	0	0	0	3.04009	0	0	3.31574	Pericyte
0	0	0	0	0	0	1.65307	0	3.09625	0	0	2.61512	Pericyte
2.38616	0	0	0	2.38616	0	2.38616	2.38616	0	0	0	2.38616	Endothelial Cells
0	0	0	0	5.28281	0	0	0	1.29407	0	0	0	Mesenchymal Cells
0	5.6547	0	0	0	0	0	0	0	0	0	4.05917	Endothelial Cells
0	0	0	0	5.06481	0	0.776689	0	0	0	0	3.24491	Mesenchymal Cells
2.88515	2.88515	0	0	1.65375	0	0	0	0	0	0	0	Endothelial Cells
1.73557	2.98004	0	0	0	0	0	0	2.70915	0	0	2.17327	Endothelial Cells
0	0	0	0	5.06833	0	0	0	0	0	0	2.01112	Mesenchymal Cells
3.39142	0	0	0	2.73138	0	0	0	0	0	0	2.35796	Endothelial Cells
2.34294	2.34294	0	0	0	0	0	0	0	0	0	2.71586	Endothelial Cells
0	0	0	0	0	0	1.26541	0	0	0	0	3.06134	Satellite cells
0	0	0	0	4.88516	0.78561	1.22009	0	0	0	0	2.09955	Mesenchymal Cells
0	3.3596	0	0	2.70062	0	0	0	0	0	0	3.08344	Endothelial Cells
0	3.40775	0	0	0	2.74718	0	0	0	0	0	4.30397	Endothelial Cells
0	0	0	0	1.53052	0	4.6634	0	0	0	0	6.65855	TNNI1+ Cells
0	0	0	0	0	0	4.4188	0	0	0	0	6.58577	TNNI1+ Cells
0	1.39704	0	0	0	2.786	1.39704	0	0	0	0	1.95818	Monocyte Cells
0.902186	0.902186	0	0	0	0	1.36863	0	1.36863	0	0	2.54317	Satellite cells
2.37946	4.09092	0	0	2.37946	0	0	0	0	0	0	2.37946	Endothelial Cells
0	0	0	0	2.22939	0	4.43012	0	1.32567	0	0	6.2969	TNNI1+ Cells
2.40612	0	0	0	0	0	0	0	0	0	0	3.05313	Endothelial Cells
0	0.848748	0	0	5.33202	0	0.848748	0	0.848748	0	0	2.19948	Mesenchymal Cells
1.37921	3.14795	0	0	1.37921	0.910628	0	0	2.85329	0	0	1.69702	Endothelial Cells
2.07126	3.66718	0	0	0	0	1.49681	0	0	0	0	3.08211	Endothelial Cells
0	0	0	0	5.09322	0	0	0	0	0	0	1.35215	Mesenchymal Cells
2.48601	3.80784	0	0	0	0	0	0	0	0	0	2.48601	Endothelial Cells
1.22823	3.12397	0	0	0	0	0.791898	0	3.27182	0	0	1.95131	Endothelial Cells
0	1.82132	0	0	5.50959	0	1.27815	0	0	0	0	2.63548	Mesenchymal Cells
0	0	0	0	0	2.3808	2.3808	0	3.41578	0	0	4.77713	Pericyte
0	4.54508	0	0	2.80505	0	0	0	0	0	0	4.54508	Endothelial Cells
1.71279	2.82764	0	0	1.18547	0	1.18547	0	1.18547	0	0	1.71279	Endothelial Cells
1.97939	0	0	0	0	0	1.97939	0	2.60096	0	0	2.98138	Pericyte
0	0	0	0	3.22713	0	1.22985	0	0	0	0	1.76498	Mesenchymal Cells
0	0	0	0	4.8433	0	0	0	0	0	0	1.61297	Mesenchymal Cells
0	0	0	5.03179	2.78629	2.78629	0	0	0	0	0	4.34515	Lymphocyte Cells
0	0	0	0	0.957683	0	4.74494	0	0	0	0	6.62333	TNNI2+ Cells
1.46403	3.31734	0	0	0	0	0	0	0	0	0	1.46403	Endothelial Cells
0	0.993611	0	0	5.08073	0	0	0	0	0	0	0.993611	Mesenchymal Cells
0	0	0	0	0	0	4.32668	0	0	0	0	6.36469	TNNI1+ Cells
0	0.963559	0	0	0.963559	0	2.01277	0.963559	0	0	0	2.20883	Satellite cells
2.94581	2.30389	0	0	0	0	0	0	0	0	0	1.70594	Endothelial Cells
0	0	0	0	0	0	0	0	3.87217	0	0	3.08692	Pericyte
1.55303	3.22754	0	0	1.05183	0	0	0	2.64193	0	0	2.33355	Endothelial Cells
0	0	0	0	4.99198	1.46403	0	0	0	0	0	2.23092	Mesenchymal Cells
2.04489	2.40627	0	0	0	0	0.986595	0	0.986595	0	0	2.78122	Endothelial Cells
2.22434	2.36293	0.864817	0	0.864817	0	0.864817	0	2.22434	0	0	2.06342	Endothelial Cells
0	2.05447	0	0	0.993504	0	0	0	1.80862	0	0	2.41628	Pericyte
0	0	0	0	2.13633	0	2.13633	0	2.13633	0	0	2.76861	Endothelial Cells
1.39373	2.68337	0	0	0	0.922242	1.39373	0	2.14881	0	0	1.9544	Endothelial Cells
0	0	0	0	2.12003	0	5.25549	0	0	0	0	6.45964	TNNI1+ Cells
1.54617	0	0	0	0	0	1.04617	1.54617	0	0	0	3.29042	Satellite cells
0.798899	0	0	0	4.67664	0	0	0	1.23727	0	0	2.25776	Mesenchymal Cells
1.29234	1.29234	0	0	1.29234	0	0	0	2.82422	0	0	1.83779	Pericyte
2.71288	3.54888	0	0	1.33882	1.33882	2.24533	0	0	0	0	3.54888	Endothelial Cells
0.801058	3.41673	0	0	0	0	1.24005	0	0.801058	0	0	2.12434	Endothelial Cells
0	0	0	0	4.95772	0	1.38772	0	0	0	0	1.94754	Mesenchymal Cells
1.95818	4.12494	0	0	2.57816	0	1.95818	0	0	0	0	3.77517	Endothelial Cells
0	0.919513	0	0	4.87286	0	0	0	0.919513	0	0	1.95051	Mesenchymal Cells
0	0.897683	0	0.897683	5.03475	0	0	0	0	0	0	1.67929	Mesenchymal Cells
1.18263	2.5108	0	1.18263	2.0527	0	0	0	0	0	0	1.18263	Endothelial Cells
1.43362	0	0	0	0	0	4.50456	0	0	1.43362	0	6.50983	TNNI1+ Cells
0	0	0	0	5.17078	0	1.42409	0	0	0	0	1.42409	Mesenchymal Cells
0	3.6207	0	0	1.95453	0	1.95453	0	0	0	0	2.57423	Endothelial Cells
0	0	0	0	0	0	4.26694	0	0	0	0	6.33833	TNNI1+ Cells
0	1.36667	0	0	4.17884	0	0	0	0	0	0	2.27899	Mesenchymal Cells
0	0	0	0	0	0	4.50563	0	0	0	0	6.69299	TNNI2+ Cells
2.57985	2.57985	0	0	1.95975	0	0	0	0	0	0	3.62661	Endothelial Cells
2.71729	3.10049	0	0	2.28616	0	1.01791	0	2.92714	0	0	2.08811	Endothelial Cells
0	0	0	0.829275	4.83859	0	1.27629	0	0	0	0	0.829275	Mesenchymal Cells
0	0	0	0	0	0	1.67369	2.0146	1.15244	1.15244	0	1.15244	Satellite cells
1.57393	3.4533	0	0	0	0	2.15769	0	0	0	0	3.0021	Endothelial Cells
2.19156	0	0	0	2.82721	0	0	0	0	0	0	3.21275	Endothelial Cells
0	0	0	0	0.994361	0	4.60291	0	1.48297	0	0	6.23813	TNNI1+ Cells
0	0	0	0	5.48293	0	1.2665	0	0	0	0	1.99756	Mesenchymal Cells
2.47847	3.34313	0	0	0	0	0	0	0	0	0	2.85558	Endothelial Cells
0	0.880428	0	0	0	0	4.63141	0	0.534131	0	0	6.60589	TNNI1+ Cells
2.35106	0	0	0	0	0	0	0	0	0	0	3.20849	Endothelial Cells
0	0	0	0	2.66881	0	2.66881	0	0	0	0	3.32668	Pericyte
1.62727	2.41814	0	0	1.1135	0	1.1135	0	3.15678	0	0	1.1135	Endothelial Cells
0	0	0	0	2.41628	0	4.2826	0	0	0	0	6.31358	TNNI2+ Cells
0	0.69783	0	0	4.49788	0	0.69783	0	0	0	0	0	Mesenchymal Cells
0	2.28109	0	0	3.58766	0	0	0	0	0	0	0	Mesenchymal Cells
1.88362	3.48445	0	0	0	0	0	0	1.88362	0	0	2.3317	Endothelial Cells
1.73737	2.1752	0	0	0	0	0.940317	0	2.47868	0	0	2.80988	Endothelial Cells
2.23676	3.3386	0	0	0	0	0	0	0	0	0	2.60598	Endothelial Cells
2.64453	3.23023	0	0	0	0	1.55524	0	2.50215	0	0	1.05365	Endothelial Cells
0	2.5565	0	0	0	0	0	0	0	0	0	1.93807	Pericyte
0	3.2605	0	0	2.60501	0	0	0	0	0	0	4.6176	Endothelial Cells
0.903669	0	0	0	5.13518	0	0	0	0	0	0	2.12145	Mesenchymal Cells
1.79692	2.77839	0	0	0	0.9847	0	0	0	0	0	2.04226	Endothelial Cells
0	0	0	0	5.35226	0	1.44269	0	0	0	0	2.8426	Mesenchymal Cells
1.45214	3.56554	0	0	0.96931	0	0	0	0.96931	0	0	1.77637	Endothelial Cells
0	1.59051	0	0	5.41011	0	0	0	0	0	0	1.59051	Mesenchymal Cells
2.85764	4.60038	0	0	0	0	2.22031	0	0	0	0	3.91723	Endothelial Cells
0	0	0	0	5.15568	0	0	0	0	0	0	1.85441	Mesenchymal Cells
1.42277	0	0	0	0	0	4.96066	0	0	0	0	6.7354	TNNI1+ Cells
1.01308	1.01308	0	0	0	0	0	0	3.58578	0	0	2.08148	Pericyte
0	0.811973	0	0	4.44156	0	0.811973	0	1.2541	0	0	2.50725	Mesenchymal Cells
0	1.10438	0	0	4.73595	0	0	0	0	0	0	1.95332	Mesenchymal Cells
0	0	0	0	4.93302	0	0	0	0.827604	0	0	1.58176	Mesenchymal Cells
2.57088	0	0	0	0	0	0	0	0	0	0	3.22504	Endothelial Cells
1.13725	1.13725	0	1.99532	1.13725	0	0	0	1.13725	0	0	1.99532	Lymphocyte Cells
0	2.98217	0	0	1.12531	0	0	0	0	0	0	1.9801	Endothelial Cells
0	0	0	0	3.6772	0	3.00903	0	0	0	0	6.17939	TNNI1+ Cells
0	0.971754	0	0	1.45516	0	1.77964	2.02423	0	0	0	0	Satellite cells
0.878901	3.54956	0	0	0	0	0	0	0.878901	0	0	1.65341	Endothelial Cells
2.68546	2.85635	0	0	0	0	1.86655	0	0	0	0	2.47922	Endothelial Cells
0	0	0	0	1.32324	0	0	0	3.35186	0	0	2.22643	Pericyte
2.32818	0	0	0	0	0	0	0	3.63856	0	0	2.32818	Pericyte
1.0142	2.08302	0	0	0	0	0	0	2.28093	0	0	1.50725	Endothelial Cells
2.86586	2.34806	0	0	0	0	0	0	0	1.21382	0	3.20531	Endothelial Cells
1.59629	2.38294	0	0	1.59629	0	1.08767	0	2.81773	0	0	1.08767	Endothelial Cells
1.00676	3.71222	0	0	1.00676	0	0	0	0	0	0	2.43539	Endothelial Cells
1.37788	1.93629	0	0	0.909564	0	1.69556	0	0.909564	0	0	2.43209	Endothelial Cells
2.71389	4.50228	0	0	0	1.20835	0	0	0	0	0	2.71389	Endothelial Cells
1.8929	2.50774	0	0	1.34006	0	0	0	0	0	0	2.24685	Endothelial Cells
0	0	0	0	1.54981	0	4.87421	0	0	0	0	6.84168	TNNI1+ Cells
0	0.64139	0	0	0	0	4.89836	0	0	0.64139	0	6.8174	TNNI2+ Cells
0.734972	1.154	0	0	1.154	0	1.154	0	4.73518	0	0	2.01657	Pericyte
0	0	0	0	5.29523	0	0	0	0.904019	0	0	2.28412	Mesenchymal Cells
0	2.64085	0	0	0	0	0	0	0	0	0	2.01657	Endothelial Cells
0	0.600471	0	0	0	0	4.39233	0	0	0	0	6.62869	TNNI1+ Cells
0	0	0	0	5.0214	0	0	0	1.18326	0	0	1.18326	Mesenchymal Cells
1.44318	2.20667	0	0	0.962058	0	0	0	3.22907	0	0	1.76665	Endothelial Cells
0	3.82468	0	0	0	0	1.3353	0	0	0	0	3.15312	Endothelial Cells
2.68775	4.13747	0	0	0	0	0	0	2.06043	0	0	4.42115	Endothelial Cells
0	0	0	0	0.486495	0	4.55378	0	0	0.486495	0	6.60972	TNNI1+ Cells
0	0	0	0	2.06322	0	2.06322	2.52189	0	0	0	2.52189	Satellite cells
0	0.892716	0	0	0	0	2.40625	0.892716	0	0	0	2.73551	Satellite cells
0	0	0	0	4.9103	0	0	0	0	0	0	1.73062	Mesenchymal Cells
2.59405	3.32618	0	0	0	0	1.63471	0	0	0	0	2.22526	Endothelial Cells
0	2.64418	0	0	0	0	0	0	0	0	0	3.30115	Endothelial Cells
0	0	0	0	0	0	0	0	2.7117	0	0	3.37107	Pericyte
0	0	0	0	4.79315	0	1.84358	0	0	0	0	2.4543	Mesenchymal Cells
1.60434	0	0	0	0	0	4.68503	0	0	0	0	6.69927	TNNI1+ Cells
0	0.890424	0	0	5.04129	0	0	0	0.890424	0	0	2.10179	Mesenchymal Cells
0	0.320675	0	0	0.320675	0	4.82834	0	0.320675	0.320675	0.320675	6.63698	TNNI1+ Cells
1.98858	2.9915	0	0	1.13196	0	0	0	1.13196	0	0	1.98858	Endothelial Cells
2.33531	3.51644	0	0	2.07938	0	0	0	3.19178	0	0	3.09098	Pericyte
1.67457	4.19038	0	0	0	0	1.67457	0	0	0	0	2.90941	Endothelial Cells
0	3.02009	0	0	3.68854	0	0	0	0	0	0	4.3691	Endothelial Cells
1.71522	2.05883	0	0	0	0	1.18752	0	3.62336	0	0	1.71522	Pericyte
2.66308	3.41276	0	0	1.29967	0	1.29967	0	0	0	0	1.29967	Endothelial Cells
0	0	0	0	5.47158	0	2.14693	0	0	0	0	3.05193	Mesenchymal Cells
0	2.30369	0	0	2.04876	0	1.70575	0	3.61211	0	0	2.67529	Endothelial Cells
2.14228	2.77494	0	0	0	0	0	0	0	0	0	3.43641	Endothelial Cells
0	3.32332	0	0	0	0	0	0	0	0	0	3.32332	Endothelial Cells
0	0	0	0	5.27921	0	0	0	0	0	0	2.60966	Mesenchymal Cells
1.8717	2.9805	0	0	0	0	0	0	0	0	0	2.16322	Endothelial Cells
0.786781	0.786781	0	0	5.19544	0	0	0	0	0	0	1.75531	Mesenchymal Cells
0	0	0	0	4.94944	0	0	0	1.51441	0	0	2.83087	Mesenchymal Cells
2.16699	2.80117	0	0	0	0	0	0	0	0	0	2.42562	Endothelial Cells
0	1.46557	0	0	5.11434	0.746688	0	0	0	0	0	1.16938	Mesenchymal Cells
0	1.34771	0	0	5.21118	0	0.885542	0	0	0	0	1.34771	Mesenchymal Cells
2.23471	0	0	0	2.87286	0	0	0	3.2593	0	0	3.08463	Pericyte
1.59217	2.81287	0	0	0	0	0	0	2.31586	0	0	2.545	Endothelial Cells
0	0	0	0	2.52105	0	0	0	0	0	0	4.06403	Endothelial Cells
0	0	0	0	0	0	2.54777	0	3.201	0	0	3.87358	Pericyte
3.03317	4.49906	0	0	0	0	0	0	2.38706	0	0	3.42245	Endothelial Cells
0	0	0	0	4.95993	0	0	0	0	0	0	1.75311	Mesenchymal Cells
0	0	0	0	0	0	1.7692	0	2.74718	0	0	3.0187	Pericyte
2.07826	2.44112	0	0	1.50303	0	1.50303	0	1.50303	0	0	2.81713	Endothelial Cells
1.51399	0	0	0	1.84329	0	1.84329	0	5.4131	0	0	2.71994	Pericyte
1.90838	3.23492	0	0	0	0	0.89017	0	2.73147	0	0	2.52448	Endothelial Cells
1.63571	1.97403	0	0	1.12055	0	0	0	0	0	0	2.86405	Lymphocyte Cells
2.49529	2.72811	0	0	0.951395	0	0.951395	0	2.49529	0	0	1.75232	Endothelial Cells
0	0.600211	0	0	0.972674	0	4.4019	0	0	0.972674	0	6.56526	TNNI1+ Cells
2.16996	0	0	0	0	0	2.16996	0	0	0	0	3.1894	Pericyte
0	1.71784	0	0	0	0	1.71784	0	4.02302	0	0	2.31698	Pericyte
0	3.33984	0	0	0.858971	0	0	0	0	0	0	2.35376	Endothelial Cells
0	1.5628	3.16264	0	0	0	0	0	0	0	0	3.16264	Lymphocyte Cells
0	0	0	0	5.31339	0	0	0	0	0	0	1.79329	Mesenchymal Cells
0	0	0	0	2.622	0	4.06791	0	0	0	0	6.65873	TNNI2+ Cells
2.82871	3.21428	0	0	0	0	0	0	0	0	0	3.21428	Endothelial Cells
1.33016	2.94868	0	0	0.871637	0	0	0	3.01903	0.871637	0	2.07369	Endothelial Cells
2.06162	3.34762	0	0	2.06162	0	0	0	0	0	0	4.02302	Endothelial Cells
0	0	0	0	1.64492	0	4.69771	0	0	0	0	6.58513	TNNI1+ Cells
0	0.872852	0	0	4.87227	0	0	0	0.872852	0	0	2.87496	Mesenchymal Cells
0	0	0	0	2.20941	0	4.74096	0	0	0	0	6.29967	TNNI2+ Cells
2.11211	3.31929	0	0	0	0	1.23019	0	0	0	0	2.36908	Endothelial Cells
0	0	0	0	5.63785	0	1.08884	0	0	0	0	2.38455	Mesenchymal Cells
2.23583	4.08563	0	0	0	0	0	0	0	0	0	2.87404	Endothelial Cells
0	0.73667	0	5.29427	0	1.67819	0	0	1.67819	0	0	2.15441	Monocyte Cells
0	0	0	0	5.03723	0	0	0	1.49923	0	0	2.07399	Mesenchymal Cells
2.89397	3.55905	0	0	2.2547	0	2.2547	0	0	0	0	4.10639	Endothelial Cells
1.55039	1.97254	0	0	0	0	0.805483	0	2.59359	0	0	1.24575	Endothelial Cells
0	0	0	0	5.3581	0	0	0	0.824499	0	0	0.824499	Mesenchymal Cells
0	0	0	0	0	0	4.98001	0	1.89698	0	0	6.54805	TNNI1+ Cells
0	0	0	0	1.20067	0	4.61374	0	0	0	0	6.4789	TNNI1+ Cells
0	0	0	0	0	0	2.3884	0	2.3884	0	0	2.7628	Pericyte
2.26604	3.01762	0	1.15067	0	0	1.15067	0	3.44183	0	0	1.15067	Endothelial Cells
2.30959	3.25591	0	0	0	0	1.18405	0	0	0	0	1.18405	Endothelial Cells
0	0	0	0	5.50671	0	1.06535	0	1.90294	0	0	1.06535	Mesenchymal Cells
0	0	0	0	0.495096	0	4.79416	0	0	0	0.824751	6.74357	TNNI1+ Cells
0	0	0	0	1.71771	0	4.45829	0	1.39819	0	0	6.66479	TNNI1+ Cells
0	0.854059	0	0	4.72722	0	0	0	0	0	0	2.46753	Mesenchymal Cells
2.13304	3.14937	0	0	0	0	2.13304	0	0	0	0	3.42628	Endothelial Cells
2.0743	3.5778	0	0	0	0	0	0	0	0	0	2.70256	Endothelial Cells
0	0	0	0	2.31368	0	0	0	4.0981	0	0	1.71484	Pericyte
0	0	0	0	1.66582	0	4.41292	0	0	0	0	6.6281	TNNI1+ Cells
1.83321	1.50466	0	0	1.01208	0	0	0	3.42662	0	0	2.27794	Endothelial Cells
0	0	0	0	5.11617	0	0	0	0	0	0	2.32291	Mesenchymal Cells
0	0.890932	0	0	4.89216	0	0	0	0	0	0	1.67001	Mesenchymal Cells
0.89017	0.89017	0	0	5.12965	0	0.89017	0	0	0	0	1.90838	Mesenchymal Cells
2.09059	3.25091	0	0	1.51399	0	0	0	1.51399	0	0	2.45398	Endothelial Cells
0	0	0	0	5.09152	0	0.816597	0	1.26004	0	0	1.56619	Mesenchymal Cells
0	4.59164	0	0	0	0	0	0	3.69044	0	0	4.37103	Endothelial Cells
1.75667	3.00431	0	0	0.954626	0	0.954626	0	3.21749	0	0	1.75667	Endothelial Cells
2.46277	2.93892	0	0	1.5215	0	1.02588	0	1.02588	0	0	2.60468	Endothelial Cells
0	0	0	0	0	0	4.52393	0	0	0	0.842301	6.76166	TNNI1+ Cells
0	0	0	0	0	0	4.84736	0	0	0.534248	0	6.52982	TNNI1+ Cells
0	0	0	0	5.08755	1.04749	1.54777	0	0	0	0	1.87969	Mesenchymal Cells
3.47807	0	0	0	0	0	3.47807	0	0	0	0	4.37567	Endothelial Cells
0	1.47226	0	0	0	0	4.40205	0	0	1.47226	0	6.74228	TNNI1+ Cells
0	0	0	0	2.25929	0	5.15055	0	0	0	0	6.68286	TNNI2+ Cells
1.98587	1.98587	0	0	2.60791	0	1.98587	0	0	0	0	2.60791	Endothelial Cells
1.23536	1.23536	0	0	1.77143	0	1.23536	0	3.48784	0	0	2.11853	Pericyte
2.25623	0	0	0	2.25623	0	0	0	2.25623	0	0	3.77815	Pericyte
0.931838	0	0	0	5.05278	0	0	0	0	0	0	1.96805	Mesenchymal Cells
2.17669	2.92254	0	0	0	0	1.08325	0	0	0	0	2.17669	Endothelial Cells
2.89236	2.89236	0	0	1.89891	0	0	0	1.89891	0	0	2.89236	Endothelial Cells
0	4.47589	0	0	0	0	0	0	0	0	0	2.3658	Pericyte
0	0	0	0	4.87299	1.01264	0	0	1.01264	0	0	1.50534	Mesenchymal Cells
1.81519	2.98846	0	1.81519	1.48799	0	0	0	0.998457	0	0	1.81519	Endothelial Cells
0	0	0	0	4.87718	0	0	0	0	0	0	1.79343	Mesenchymal Cells
0	0	0	0.710856	5.15887	0.710856	0	0	0	0	0	1.41274	Mesenchymal Cells
0	0	0	0	1.76598	0	1.76598	0	3.40399	0	0	3.01501	Pericyte
1.19269	0	0	0	4.83731	0	0.764525	0	0	0	0	0.764525	Mesenchymal Cells
0	0	0	0	4.73205	0.916441	0	0	0	0	0	2.14029	Mesenchymal Cells
0	0	0	0	0	0	3.43787	0	0	0	0	4.11482	Endothelial Cells
2.18523	0	0	0	0	0	2.8205	0	4.16109	0	0	3.48341	Pericyte
0	0	0	0	1.48508	0	4.45879	0	0	1.48508	0	6.55756	TNNI1+ Cells
0	0	0	0	0	0	0	0	3.1117	0	0	3.1117	Pericyte
0	0	0	0	0	0	0	0	0	0	0	3.23086	Pericyte
0	3.74014	0	0	0	0	0	0	0	0	0	0	Endothelial Cells
0	0	0	0	0	0	2.81385	0	0	0	0	0	Endothelial Cells
0	0	0	0	0	1.54718	0	0	3.73003	0	0	2.75956	Pericyte
0	0	0	0	4.92	0	0	0	1.56399	0	0	2.1466	Mesenchymal Cells
0	0	0	0	5.07728	0	0.658448	0	0	0	0	0.658448	Mesenchymal Cells
0	0	0	0	5.23376	0	0	0	1.00314	0	0	1.82139	Mesenchymal Cells
1.65752	0	0	0	0	0	0	0	3.5545	0	0	2.62023	Pericyte
0	2.42047	0	0	1.27054	1.81247	0	0	2.94125	0	0	2.42047	Pericyte
0	0	0	0	4.79337	0	0	0	0	0	0	1.16839	Mesenchymal Cells
0	0	0	0	0.809613	0	1.55627	2.27514	0.809613	0	0	0	Satellite cells
0	0	0	0	0	0	4.75955	0	0	0	0	6.46601	TNNI2+ Cells
0	0	0	0	0.92646	0	1.39899	0.92646	0.92646	0	0	1.39899	Satellite cells
0	0	0	0	0	0	4.31119	0	0	0	0	6.63115	TNNI1+ Cells
1.49012	2.42594	0	0	0	0	1.49012	0	0	0	0	2.42594	Endothelial Cells
0	0	0	0	5.09104	0	0	0	0	0	0	2.233	Mesenchymal Cells
0	0	0	0	0	0	4.53684	0	0	0	0	6.28049	TNNI1+ Cells
2.13457	2.76675	0	0	0	0	0	0	2.13457	0	0	2.39223	Endothelial Cells
1.97474	3.39971	0	0	0	0	0	0	0	0	0	1.12111	Endothelial Cells
0	0	0	0	0	0	4.86592	0	0	0	0	6.49788	TNNI1+ Cells
0	1.5977	0	0	1.5977	0	4.98935	0	0	0	0	6.1777	TNNI2+ Cells
3.42197	2.76095	0	0	0	0	0	0	0	0	0	0	Endothelial Cells
0	0	0	0	5.51653	0	0	0	0	0	0	1.45945	Mesenchymal Cells
0	0	0	0	0	0	2.46902	0	0	0	0	4.588	Endothelial Cells
2.66784	3.01398	0	0	0.91223	0	0	0	2.66784	0	0	1.69921	Endothelial Cells
0	0.637919	0	0	0.637919	0	4.61477	0	0	0	0	6.72001	TNNI1+ Cells
2.8972	0	0	5.3302	0	0	0	0	0	0	0	3.95833	Lymphocyte Cells
0	1.23588	0	0	0	0	4.48741	0	0	0	1.23588	6.624	TNNI1+ Cells
1.80777	3.0628	0	0	1.80777	0	0	0	1.2665	0	0	1.80777	Endothelial Cells
0	1.00095	0	0	5.23033	0	0	0	1.00095	0	0	1.8185	Mesenchymal Cells
0	0	0	0	5.22173	0	0	0	0	0	0	1.39761	Mesenchymal Cells
1.29841	2.83208	0	0	0	0	0	0	1.60848	0.846613	0	1.60848	Endothelial Cells
0	0	0	0	1.62024	0	1.95748	1.10763	0	0	0	0	Satellite cells
0	3.28989	0	0	0	0	0	0	0	0	0	3.56821	Endothelial Cells
0	2.01067	0	0	2.63452	0	0	0	2.63452	0	0	3.68411	Pericyte
2.32271	3.35375	0	0	0.839302	0	0.839302	0	0	0	0	1.59823	Endothelial Cells
0	0	0	0	1.22327	0	4.65325	0	0	0	0	6.64125	TNNI1+ Cells
0	1.35247	2.26186	0	1.90716	0	0	0	0	0	0	1.35247	Lymphocyte Cells
0	0	0	0	3.04072	0	4.10695	0	0	0	0	6.39461	TNNI2+ Cells
0.985015	3.12729	0	0	0	0	0	0	1.79734	0	0	2.0427	Endothelial Cells
0	0	0	0	0	0	4.70041	0	0	0	0	6.81762	TNNI1+ Cells
0	1.01443	0	0	5.20429	0	0	0	0	0	0	1.01443	Mesenchymal Cells
0	0	0	0	4.91714	0	1.01566	0	0	0	0	2.28299	Mesenchymal Cells
0	0	0	0	0	0	0	0	0	0	0	2.612	Lymphocyte Cells
2.45277	3.16793	0	0.923155	0	0	0.923155	0	0.923155	0	0	0.923155	Endothelial Cells
1.63288	0	0	0	0	0	3.92046	0	0	0	0	6.68463	TNNI2+ Cells
2.45139	0	0	0	0	0	0	0	0	0	0	4.16863	Endothelial Cells
0	0	4.03727	0	0	0	2.43698	0	0	0	0	3.36162	Lymphocyte Cells
0	0	0	0	5.1381	0	0	0	0	0	0	2.75555	Mesenchymal Cells
0	3.59468	0	0	1.43949	0	2.00648	0	3.28647	0	0	2.83865	Pericyte
0	0.965468	0	0	5.66575	0	0	0	0.965468	0	0	1.77122	Mesenchymal Cells
0	1.16671	0	0	5.45189	0	1.16671	0	0	0	0	1.69062	Mesenchymal Cells
0	0	0	0	5.17269	0	0	0	0	0	0	2.39621	Mesenchymal Cells
0	1.09423	0	0	0	0	4.82179	0	0	1.60418	0	6.72086	TNNI2+ Cells
0	0	0	0	0	0	0	0	2.33996	0	0	3.3722	Pericyte
1.66791	2.90166	0	0	0	0	0	0	0	0	0	1.66791	Endothelial Cells
0	0	0	0	4.86322	0	1.40072	0	0	0	0	1.40072	Mesenchymal Cells
1.74072	2.34209	0	0	1.74072	0	1.74072	0	0	0	0	2.98598	Pericyte
2.8168	3.87473	0	0	0	0	2.18173	0	0	0	0	2.18173	Endothelial Cells
2.02366	2.89434	0	0	0	0	1.59728	0	1.59728	0	0	2.55091	Endothelial Cells
0	0	0	0	0	0	0	0	0	0	0	3.21696	Endothelial Cells
0	0	0	0	0	0	4.85742	0	1.25384	0	0	6.49525	TNNI1+ Cells
0	0	0	0	1.57287	2.90098	0	0	0	0	0	1.90667	Monocyte Cells
0.917613	2.86428	0	0	0.917613	0	0	0	3.09314	0	0	1.9478	Endothelial Cells
0	0	0	0	0	0	0	0	2.84687	0	0	3.90603	Pericyte
1.4827	2.68235	0	2.41721	0	0	1.4827	0	3.34069	0	0	2.41721	Lymphocyte Cells
0	0	0	0	0	0	5.04104	0	2.07734	0	0	6.68097	TNNI2+ Cells
2.47697	2.47697	0	0	2.47697	0	2.47697	0	0	0	0	4.01684	Endothelial Cells
0	0.726488	0	0	0	0	4.67014	0	0	0.726488	0	6.62796	TNNI1+ Cells
0.896393	0.896393	0	0	1.36136	0	1.36136	1.91736	0	0	0	2.11067	Satellite cells
1.87003	1.87003	0	0	1.87003	0	0	0	2.48298	0	0	1.87003	Pericyte
0	2.74745	0	0	0	0	1.36623	0	1.36623	0	0	1.92295	Endothelial Cells
1.08248	1.59004	0	0	1.77155	0	2.61651	0	4.61067	0	0	0.68107	Pericyte
0	0	0	0	5.06551	0	0	0	0.793554	0	0	1.23037	Mesenchymal Cells
0	0	0	0	5.21289	0	0	0	1.30445	0	0	1.61512	Mesenchymal Cells
0	0	0	0	5.14497	0	0	0	1.159	0	0	2.64763	Mesenchymal Cells
0	4.1766	0	0	0	0	0	0	0	0	0	3.00781	Endothelial Cells
2.25241	0	0	0	2.89155	0	0	0	0	0	0	2.89155	Endothelial Cells
2.426	2.22471	0	0	1.1193	0	0	0	1.1193	0	0	1.63421	Endothelial Cells
3.77122	3.77122	0	0	2.08842	0	0	0	0	0	0	3.10083	Endothelial Cells
2.32797	3.75319	0	0	1.19824	0	0	0	1.19824	0	0	1.72785	Endothelial Cells
2.14307	1.70754	0	0	0	0	1.70754	0	1.38885	0	0	2.94767	Endothelial Cells
0	0	0	0	3.91145	0	0	0	0.68281	0	0	2.61977	Mesenchymal Cells
1.11453	1.96633	0.705108	0	0	0	0	0	2.96698	0	0	1.62851	Endothelial Cells
2.74173	0	0	0	2.74173	0	0	0	2.74173	0	0	2.74173	Endothelial Cells
0	3.85719	0	0	0	0	0	0	0	0	0	2.16585	Endothelial Cells
0	0	0	0	4.4603	1.25707	1.25707	0	0.814278	0	0	2.14538	Mesenchymal Cells
0	0	0	0	1.74072	0	0	0	0	0	0	2.34209	Monocyte Cells
2.90329	2.26353	0	0	0	0	0	0	0	0	0	3.56863	Endothelial Cells
2.23657	0	0	0	0	0	4.43808	0	0	0	0	6.33008	TNNI1+ Cells
0	0	0	0	4.87454	0	0	0	0	0	0	1.47577	Mesenchymal Cells
1.38525	0	0	0	1.38525	0	2.30133	0	2.77128	0	0	2.30133	Pericyte
0	0	0	0	0	0	2.20207	0	0	0	0	2.50644	Satellite cells
0	0.906914	0	0	4.60454	0	0.906914	0	0.906914	0	0	1.69194	Mesenchymal Cells
0	0	0	0	4.96858	0	1.77916	0	0	0	0	2.38415	Mesenchymal Cells
0	0	0	0	1.62629	0	4.13155	0	0	0	0	6.89726	TNNI2+ Cells
0	0	0	0	0	0	3.02941	0	3.02941	0	0	4.09526	Endothelial Cells
0	1.5706	0	0	1.5706	1.5706	0	0	0	0	0	2.78736	Monocyte Cells
0	0	0	0	2.73631	0	0	0	0	0	0	2.73631	Endothelial Cells
1.97009	3.03246	0	0	0	0	0	0	1.54816	0	0	1.54816	Endothelial Cells
0	0.962658	0	0	0	0	1.44392	0.962658	0.962658	0	0	1.44392	Satellite cells
0	0	0	0	0	0	0	0	0	0	0	0	Endothelial Cells
0	0	0	0	4.8206	0	0.791304	0	0.791304	0	0	0.791304	Mesenchymal Cells
0	0.942797	0	0	0.942797	0	0.942797	1.41932	0	0	0	1.41932	Satellite cells
1.31941	1.8691	0	0	0	0	0	0	2.48198	0	0	2.48198	Pericyte
0.45485	0	0	0	0.45485	0	4.84973	0	0.45485	0	0	6.65517	TNNI1+ Cells
0	1.33654	0	4.30341	1.88884	3.15473	1.33654	0	0	0	0	2.50335	Monocyte Cells
0	3.81618	0	0	0	0	0	0	0	0	0	0	Endothelial Cells
1.91485	3.26087	0	1.07454	0	0	1.07454	0	1.58048	0	0	1.07454	Endothelial Cells
0	1.14743	0	0	2.00824	0	4.68678	0	0	1.14743	0	6.64454	TNNI1+ Cells
2.7949	4.00302	0	0	0	0	2.16108	0	0	0	0	3.32797	Endothelial Cells
0	1.90133	0	0	1.90133	0	0	0	3.1688	0	0	3.71023	Pericyte
0	0	0	0	1.14173	0	4.4821	0	0	0	0	6.51438	TNNI1+ Cells
0	1.23718	0	0	4.80461	0	0	0	0.798832	0	0	3.02369	Mesenchymal Cells
0	0	0	0	5.02937	0	0	0	1.45051	0	0	1.77461	Mesenchymal Cells
0.75015	0	0	0.75015	5.10065	0	0.75015	0	0	0	0	1.47063	Mesenchymal Cells
1.63676	1.87457	0	0	0.866891	0	0	0	1.87457	0	0	0.866891	Endothelial Cells
0	2.06703	0	0	2.06703	0	0	0	3.35359	0	0	4.24868	Pericyte
2.17106	2.70683	0	0	0.937472	0	0	0	2.80549	0	0	2.89529	Endothelial Cells
1.29484	3.21301	0	0	1.84068	0	1.84068	0	0	0	0	1.29484	Endothelial Cells
2.04886	3.05763	0	0	1.70584	0	0.754481	0	2.67539	0	0	3.20505	Endothelial Cells
0	0	0	0	5.16686	0	1.07024	0	0	0	0	2.359	Mesenchymal Cells
2.77776	4.1163	0	0	0	0	3.43933	0	0	0	0	3.43933	Endothelial Cells
0	0	0	0	0	0	4.67242	0	0	0	0	6.72549	TNNI1+ Cells
1.18626	0	0	0	4.93177	0	1.18626	0	0	0	0	2.19297	Mesenchymal Cells
1.21531	2.86787	0	0	0	0	0	0	0	0	0	1.74793	Endothelial Cells
[truncated: 28,196 more rows]

## Sheet: Figure 3d-h
time	celltype	gene	normalized expression
Pre exercise	Endothelial Cells	TIMP3	3.31547
Pre exercise	Endothelial Cells	TIMP3	1.92545
Pre exercise	Endothelial Cells	TIMP3	2.10787
Pre exercise	Endothelial Cells	TIMP3	3.13822
Pre exercise	Endothelial Cells	TIMP3	3.32732
Pre exercise	Endothelial Cells	TIMP3	1.77176
Pre exercise	Endothelial Cells	TIMP3	2.23882
Pre exercise	Endothelial Cells	TIMP3	3.24576
Pre exercise	Endothelial Cells	TIMP3	0
Pre exercise	Endothelial Cells	TIMP3	1.99734
Pre exercise	Endothelial Cells	TIMP3	2.93943
Pre exercise	Endothelial Cells	TIMP3	2.92912
Pre exercise	Endothelial Cells	TIMP3	2.17099
Pre exercise	Endothelial Cells	TIMP3	0
Pre exercise	Endothelial Cells	TIMP3	2.68381
Pre exercise	Endothelial Cells	TIMP3	3.23293
Pre exercise	Endothelial Cells	TIMP3	3.27999
Pre exercise	Endothelial Cells	TIMP3	2.09401
Pre exercise	Endothelial Cells	TIMP3	0
Pre exercise	Endothelial Cells	TIMP3	3.00093
Pre exercise	Endothelial Cells	TIMP3	2.07612
Pre exercise	Endothelial Cells	TIMP3	2.5018
Pre exercise	Endothelial Cells	TIMP3	3.18744
Pre exercise	Endothelial Cells	TIMP3	2.55125
Pre exercise	Endothelial Cells	TIMP3	2.60594
Pre exercise	Endothelial Cells	TIMP3	2.81385
Pre exercise	Endothelial Cells	TIMP3	2.21739
Pre exercise	Endothelial Cells	TIMP3	2.59853
Pre exercise	Endothelial Cells	TIMP3	2.36959
Pre exercise	Endothelial Cells	TIMP3	1.48191
Pre exercise	Endothelial Cells	TIMP3	2.35635
Pre exercise	Endothelial Cells	TIMP3	2.36095
Pre exercise	Endothelial Cells	TIMP3	0
Pre exercise	Endothelial Cells	TIMP3	2.02469
Pre exercise	Endothelial Cells	TIMP3	2.86258
Pre exercise	Endothelial Cells	TIMP3	2.2989
Pre exercise	Endothelial Cells	TIMP3	2.39336
Pre exercise	Endothelial Cells	TIMP3	2.97665
Pre exercise	Endothelial Cells	TIMP3	2.58934
Pre exercise	Endothelial Cells	TIMP3	1.78101
Pre exercise	Endothelial Cells	TIMP3	0
Pre exercise	Endothelial Cells	TIMP3	2.72204
Pre exercise	Endothelial Cells	TIMP3	2.09761
Pre exercise	Endothelial Cells	TIMP3	2.26495
Pre exercise	Endothelial Cells	TIMP3	3.34471
Pre exercise	Endothelial Cells	TIMP3	4.0761
Pre exercise	Endothelial Cells	TIMP3	2.80902
Pre exercise	Endothelial Cells	TIMP3	3.22012
Pre exercise	Endothelial Cells	TIMP3	2.93352
Pre exercise	Endothelial Cells	TIMP3	2.51424
Pre exercise	Endothelial Cells	TIMP3	1.9128
Pre exercise	Endothelial Cells	TIMP3	1.65426
Pre exercise	Endothelial Cells	TIMP3	2.68597
Pre exercise	Endothelial Cells	TIMP3	1.63671
Pre exercise	Endothelial Cells	TIMP3	1.85737
Pre exercise	Endothelial Cells	TIMP3	2.01742
Pre exercise	Endothelial Cells	TIMP3	2.94419
Pre exercise	Endothelial Cells	TIMP3	3.01179
Pre exercise	Endothelial Cells	TIMP3	1.70945
Pre exercise	Endothelial Cells	TIMP3	2.81843
Pre exercise	Endothelial Cells	TIMP3	0
Pre exercise	Endothelial Cells	TIMP3	3.19044
Pre exercise	Endothelial Cells	TIMP3	2.27389
Pre exercise	Endothelial Cells	TIMP3	2.31574
Pre exercise	Endothelial Cells	TIMP3	2.67149
Pre exercise	Endothelial Cells	TIMP3	0
Pre exercise	Endothelial Cells	TIMP3	1.63488
Pre exercise	Endothelial Cells	TIMP3	1.55874
Pre exercise	Endothelial Cells	TIMP3	1.1955
Pre exercise	Endothelial Cells	TIMP3	0
Pre exercise	Endothelial Cells	TIMP3	3.60155
Pre exercise	Endothelial Cells	TIMP3	0
Pre exercise	Endothelial Cells	TIMP3	2.31164
Pre exercise	Endothelial Cells	TIMP3	2.14194
Pre exercise	Endothelial Cells	TIMP3	2.877
Pre exercise	Endothelial Cells	TIMP3	2.34963
Pre exercise	Endothelial Cells	TIMP3	2.06763
Pre exercise	Endothelial Cells	TIMP3	2.63137
Pre exercise	Endothelial Cells	TIMP3	2.94795
Pre exercise	Endothelial Cells	TIMP3	2.46655
Pre exercise	Endothelial Cells	TIMP3	2.17249
Pre exercise	Endothelial Cells	TIMP3	3.03276
Pre exercise	Endothelial Cells	TIMP3	1.69062
Pre exercise	Endothelial Cells	TIMP3	1.81735
Pre exercise	Endothelial Cells	TIMP3	0
Pre exercise	Endothelial Cells	TIMP3	0
Pre exercise	Endothelial Cells	TIMP3	3.02358
Pre exercise	Endothelial Cells	TIMP3	2.06162
Pre exercise	Endothelial Cells	TIMP3	2.47997
Pre exercise	Endothelial Cells	TIMP3	0
Pre exercise	Endothelial Cells	TIMP3	3.1018
Pre exercise	Endothelial Cells	TIMP3	2.20031
Pre exercise	Endothelial Cells	TIMP3	1.22118
Pre exercise	Endothelial Cells	TIMP3	3.28492
Pre exercise	Endothelial Cells	TIMP3	2.18916
Pre exercise	Endothelial Cells	TIMP3	3.29113
Pre exercise	Endothelial Cells	TIMP3	0
Pre exercise	Endothelial Cells	TIMP3	2.72437
Pre exercise	Endothelial Cells	TIMP3	2.65016
Pre exercise	Endothelial Cells	TIMP3	3.15734
Pre exercise	Endothelial Cells	TIMP3	1.60402
Pre exercise	Endothelial Cells	TIMP3	3.26184
Pre exercise	Endothelial Cells	TIMP3	3.11513
Pre exercise	Endothelial Cells	TIMP3	2.16176
Pre exercise	Endothelial Cells	TIMP3	3.37993
Pre exercise	Endothelial Cells	TIMP3	3.31648
Pre exercise	Endothelial Cells	TIMP3	1.59739
Pre exercise	Endothelial Cells	TIMP3	0.696464
Pre exercise	Endothelial Cells	TIMP3	3.24172
Pre exercise	Endothelial Cells	TIMP3	1.72198
Pre exercise	Endothelial Cells	TIMP3	3.28641
Pre exercise	Endothelial Cells	TIMP3	1.76578
Pre exercise	Endothelial Cells	TIMP3	2.00592
Pre exercise	Endothelial Cells	TIMP3	2.38706
Pre exercise	Endothelial Cells	TIMP3	1.83868
Pre exercise	Endothelial Cells	TIMP3	2.21302
Pre exercise	Endothelial Cells	TIMP3	2.65415
Pre exercise	Endothelial Cells	TIMP3	3.33135
Pre exercise	Endothelial Cells	TIMP3	3.04262
Pre exercise	Endothelial Cells	TIMP3	3.80354
Pre exercise	Endothelial Cells	TIMP3	3.68419
Pre exercise	Endothelial Cells	TIMP3	2.81303
Pre exercise	Endothelial Cells	TIMP3	2.53961
Pre exercise	Endothelial Cells	TIMP3	1.8965
Pre exercise	Endothelial Cells	TIMP3	3.76488
Pre exercise	Endothelial Cells	TIMP3	2.80871
Pre exercise	Endothelial Cells	TIMP3	2.50541
Pre exercise	Endothelial Cells	TIMP3	2.41659
Pre exercise	Endothelial Cells	TIMP3	2.34763
Pre exercise	Endothelial Cells	TIMP3	1.49252
Pre exercise	Endothelial Cells	TIMP3	2.39972
Pre exercise	Endothelial Cells	TIMP3	0
Pre exercise	Endothelial Cells	TIMP3	2.20494
Pre exercise	Endothelial Cells	TIMP3	1.88551
Pre exercise	Endothelial Cells	TIMP3	2.04543
Pre exercise	Endothelial Cells	TIMP3	0
Pre exercise	Endothelial Cells	TIMP3	2.50955
Pre exercise	Endothelial Cells	TIMP3	3.39327
Pre exercise	Endothelial Cells	TIMP3	2.71459
Pre exercise	Endothelial Cells	TIMP3	2.54886
Pre exercise	Endothelial Cells	TIMP3	0
Pre exercise	Endothelial Cells	TIMP3	2.9945
Pre exercise	Endothelial Cells	TIMP3	1.93781
Pre exercise	Endothelial Cells	TIMP3	2.08133
Pre exercise	Endothelial Cells	TIMP3	0
Pre exercise	Endothelial Cells	TIMP3	3.34982
Pre exercise	Endothelial Cells	TIMP3	3.36956
Pre exercise	Endothelial Cells	TIMP3	2.59935
Pre exercise	Endothelial Cells	TIMP3	0
Pre exercise	Endothelial Cells	TIMP3	0
Pre exercise	Endothelial Cells	TIMP3	2.52527
Pre exercise	Endothelial Cells	TIMP3	2.41783
Pre exercise	Endothelial Cells	TIMP3	2.26114
Pre exercise	Endothelial Cells	TIMP3	3.39281
Pre exercise	Endothelial Cells	TIMP3	2.85486
Pre exercise	Endothelial Cells	TIMP3	0
Pre exercise	Endothelial Cells	TIMP3	3.45881
Pre exercise	Endothelial Cells	TIMP3	0
Pre exercise	Endothelial Cells	TIMP3	0
Pre exercise	Endothelial Cells	TIMP3	1.83301
Pre exercise	Endothelial Cells	TIMP3	3.07591
Pre exercise	Endothelial Cells	TIMP3	0
Pre exercise	Endothelial Cells	TIMP3	0
Pre exercise	Endothelial Cells	TIMP3	2.35321
Pre exercise	Endothelial Cells	TIMP3	1.86655
Pre exercise	Endothelial Cells	TIMP3	1.49923
Pre exercise	Endothelial Cells	TIMP3	3.15237
Pre exercise	Endothelial Cells	TIMP3	2.87694
Pre exercise	Endothelial Cells	TIMP3	2.93099
Pre exercise	Endothelial Cells	TIMP3	3.17055
Pre exercise	Endothelial Cells	TIMP3	3.43012
Pre exercise	Endothelial Cells	TIMP3	2.1066
Pre exercise	Endothelial Cells	TIMP3	2.95224
Pre exercise	Endothelial Cells	TIMP3	2.69897
Pre exercise	Endothelial Cells	TIMP3	1.92046
Pre exercise	Endothelial Cells	TIMP3	2.17865
Pre exercise	Endothelial Cells	TIMP3	0
Pre exercise	Endothelial Cells	TIMP3	1.8755
Pre exercise	Endothelial Cells	TIMP3	3.24378
Pre exercise	Endothelial Cells	TIMP3	0
Pre exercise	Endothelial Cells	TIMP3	2.82477
Pre exercise	Endothelial Cells	TIMP3	1.79371
Pre exercise	Endothelial Cells	TIMP3	2.89687
Pre exercise	Endothelial Cells	TIMP3	2.81326
Pre exercise	Endothelial Cells	TIMP3	1.87749
Pre exercise	Endothelial Cells	TIMP3	1.95975
Pre exercise	Endothelial Cells	TIMP3	2.9899
Pre exercise	Endothelial Cells	TIMP3	3.89811
Pre exercise	Endothelial Cells	TIMP3	1.80501
Pre exercise	Endothelial Cells	TIMP3	2.39427
Pre exercise	Endothelial Cells	TIMP3	2.89936
Pre exercise	Endothelial Cells	TIMP3	2.3462
Pre exercise	Endothelial Cells	TIMP3	2.74615
Pre exercise	Endothelial Cells	TIMP3	0
Pre exercise	Endothelial Cells	TIMP3	1.81162
Pre exercise	Endothelial Cells	TIMP3	2.96961
Pre exercise	Endothelial Cells	TIMP3	2.30065
Pre exercise	Endothelial Cells	TIMP3	2.59992
Pre exercise	Endothelial Cells	TIMP3	0
Pre exercise	Endothelial Cells	TIMP3	2.58755
Pre exercise	Endothelial Cells	TIMP3	3.03842
Pre exercise	Endothelial Cells	TIMP3	2.87942
Pre exercise	Endothelial Cells	TIMP3	3.14681
Pre exercise	Endothelial Cells	TIMP3	0.977508
Pre exercise	Endothelial Cells	TIMP3	2.67565
Pre exercise	Endothelial Cells	TIMP3	2.52712
Pre exercise	Endothelial Cells	TIMP3	0
Pre exercise	Endothelial Cells	TIMP3	2.21085
Pre exercise	Endothelial Cells	TIMP3	2.33675
Pre exercise	Endothelial Cells	TIMP3	1.89674
Pre exercise	Endothelial Cells	TIMP3	2.11784
Pre exercise	Endothelial Cells	TIMP3	2.22226
Pre exercise	Endothelial Cells	TIMP3	3.42149
Pre exercise	Endothelial Cells	TIMP3	0
Pre exercise	Endothelial Cells	TIMP3	2.2709
Pre exercise	Endothelial Cells	TIMP3	1.55039
Pre exercise	Endothelial Cells	TIMP3	3.12605
Pre exercise	Endothelial Cells	TIMP3	2.48485
Pre exercise	Endothelial Cells	TIMP3	0
Pre exercise	Endothelial Cells	TIMP3	0
Pre exercise	Endothelial Cells	TIMP3	0
Pre exercise	Endothelial Cells	TIMP3	0
Pre exercise	Endothelial Cells	TIMP3	1.87749
Pre exercise	Endothelial Cells	TIMP3	0
Pre exercise	Endothelial Cells	TIMP3	1.20868
Pre exercise	Endothelial Cells	TIMP3	2.62378
Pre exercise	Endothelial Cells	TIMP3	0
Pre exercise	Endothelial Cells	TIMP3	0
Pre exercise	Endothelial Cells	TIMP3	2.25279
Pre exercise	Endothelial Cells	TIMP3	2.19132
Pre exercise	Endothelial Cells	TIMP3	2.95526
Pre exercise	Endothelial Cells	TIMP3	0
Pre exercise	Endothelial Cells	TIMP3	2.44066
Pre exercise	Endothelial Cells	TIMP3	2.77128
Pre exercise	Endothelial Cells	TIMP3	2.32443
Pre exercise	Endothelial Cells	TIMP3	2.27716
Pre exercise	Endothelial Cells	TIMP3	2.83793
Pre exercise	Endothelial Cells	TIMP3	3.22969
Pre exercise	Endothelial Cells	TIMP3	0
Pre exercise	Endothelial Cells	TIMP3	2.06382
Pre exercise	Endothelial Cells	TIMP3	3.57915
Pre exercise	Endothelial Cells	TIMP3	2.47847
Pre exercise	Endothelial Cells	TIMP3	3.63317
Pre exercise	Endothelial Cells	TIMP3	1.8369
Pre exercise	Endothelial Cells	TIMP3	2.08065
Pre exercise	Endothelial Cells	TIMP3	3.10734
Pre exercise	Endothelial Cells	TIMP3	2.21812
Pre exercise	Endothelial Cells	TIMP3	2.10327
Pre exercise	Endothelial Cells	TIMP3	2.58072
Pre exercise	Endothelial Cells	TIMP3	2.57027
Pre exercise	Endothelial Cells	TIMP3	2.52633
Pre exercise	Endothelial Cells	TIMP3	2.96742
Pre exercise	Endothelial Cells	TIMP3	2.15391
Pre exercise	Endothelial Cells	TIMP3	2.66788
Pre exercise	Endothelial Cells	TIMP3	2.03534
Pre exercise	Endothelial Cells	TIMP3	3.51954
Pre exercise	Endothelial Cells	TIMP3	3.08742
Pre exercise	Endothelial Cells	TIMP3	3.12617
Pre exercise	Endothelial Cells	TIMP3	3.16192
Pre exercise	Endothelial Cells	TIMP3	3.1343
Pre exercise	Endothelial Cells	TIMP3	1.52599
Pre exercise	Endothelial Cells	TIMP3	2.27983
Pre exercise	Endothelial Cells	TIMP3	2.72654
Pre exercise	Endothelial Cells	TIMP3	1.43606
Pre exercise	Endothelial Cells	TIMP3	3.94168
Pre exercise	Endothelial Cells	TIMP3	0
Pre exercise	Endothelial Cells	TIMP3	2.46724
Pre exercise	Endothelial Cells	TIMP3	2.47398
Pre exercise	Endothelial Cells	TIMP3	3.02754
Pre exercise	Endothelial Cells	TIMP3	1.69116
Pre exercise	Endothelial Cells	TIMP3	2.5494
Pre exercise	Endothelial Cells	TIMP3	1.78142
Pre exercise	Endothelial Cells	TIMP3	0.866251
Pre exercise	Endothelial Cells	TIMP3	1.44914
Pre exercise	Endothelial Cells	TIMP3	1.93888
Pre exercise	Endothelial Cells	TIMP3	1.82918
Pre exercise	Endothelial Cells	TIMP3	2.58626
Pre exercise	Endothelial Cells	TIMP3	3.02567
Pre exercise	Endothelial Cells	TIMP3	1.91304
Pre exercise	Endothelial Cells	TIMP3	0
Pre exercise	Endothelial Cells	TIMP3	2.01686
Pre exercise	Endothelial Cells	TIMP3	2.50852
Pre exercise	Endothelial Cells	TIMP3	0
Pre exercise	Endothelial Cells	TIMP3	2.18138
Pre exercise	Endothelial Cells	TIMP3	3.14074
Pre exercise	Endothelial Cells	TIMP3	3.06572
Pre exercise	Endothelial Cells	TIMP3	3.04135
Pre exercise	Endothelial Cells	TIMP3	3.70903
Pre exercise	Endothelial Cells	TIMP3	2.62062
Pre exercise	Endothelial Cells	TIMP3	3.19931
Pre exercise	Endothelial Cells	TIMP3	2.51664
Pre exercise	Endothelial Cells	TIMP3	1.80884
Pre exercise	Endothelial Cells	TIMP3	2.44214
Pre exercise	Endothelial Cells	TIMP3	1.7692
Pre exercise	Endothelial Cells	TIMP3	2.09194
Pre exercise	Endothelial Cells	TIMP3	2.68903
Pre exercise	Endothelial Cells	TIMP3	2.07694
Pre exercise	Endothelial Cells	TIMP3	2.38169
Pre exercise	Endothelial Cells	TIMP3	2.75472
Pre exercise	Endothelial Cells	TIMP3	1.07632
Pre exercise	Endothelial Cells	TIMP3	2.66119
Pre exercise	Endothelial Cells	TIMP3	2.35761
Pre exercise	Endothelial Cells	TIMP3	0
Pre exercise	Endothelial Cells	TIMP3	2.83563
Pre exercise	Endothelial Cells	TIMP3	2.7628
Pre exercise	Endothelial Cells	TIMP3	2.43603
Pre exercise	Endothelial Cells	TIMP3	3.14564
Pre exercise	Endothelial Cells	TIMP3	1.41742
Pre exercise	Endothelial Cells	TIMP3	1.29987
Pre exercise	Endothelial Cells	TIMP3	2.13042
Pre exercise	Endothelial Cells	TIMP3	1.47304
Pre exercise	Endothelial Cells	TIMP3	2.41739
Pre exercise	Endothelial Cells	TIMP3	2.11312
Pre exercise	Endothelial Cells	TIMP3	2.73631
Pre exercise	Endothelial Cells	TIMP3	1.87914
Pre exercise	Endothelial Cells	TIMP3	2.63612
Pre exercise	Endothelial Cells	TIMP3	2.81331
Pre exercise	Endothelial Cells	TIMP3	0
Pre exercise	Endothelial Cells	TIMP3	2.43812
Pre exercise	Endothelial Cells	TIMP3	2.63467
Pre exercise	Endothelial Cells	TIMP3	2.00722
Pre exercise	Endothelial Cells	TIMP3	1.76257
Pre exercise	Endothelial Cells	TIMP3	3.34524
Pre exercise	Endothelial Cells	TIMP3	0
Pre exercise	Endothelial Cells	TIMP3	2.38459
Pre exercise	Endothelial Cells	TIMP3	1.91075
Pre exercise	Endothelial Cells	TIMP3	3.40212
Pre exercise	Endothelial Cells	TIMP3	1.55982
Pre exercise	Endothelial Cells	TIMP3	1.73359
Pre exercise	Endothelial Cells	TIMP3	2.42603
Pre exercise	Endothelial Cells	TIMP3	3.6764
Pre exercise	Endothelial Cells	TIMP3	0
Pre exercise	Endothelial Cells	TIMP3	1.69514
Pre exercise	Endothelial Cells	TIMP3	0
Pre exercise	Endothelial Cells	TIMP3	2.53805
Pre exercise	Endothelial Cells	TIMP3	3.05795
Pre exercise	Endothelial Cells	TIMP3	3.20679
Pre exercise	Endothelial Cells	TIMP3	2.74809
Pre exercise	Endothelial Cells	TIMP3	2.25013
Pre exercise	Endothelial Cells	TIMP3	0
Pre exercise	Endothelial Cells	TIMP3	1.55642
Pre exercise	Endothelial Cells	TIMP3	1.69134
Pre exercise	Endothelial Cells	TIMP3	2.26314
Pre exercise	Endothelial Cells	TIMP3	1.89794
Pre exercise	Endothelial Cells	TIMP3	2.68535
Pre exercise	Endothelial Cells	TIMP3	0
Pre exercise	Endothelial Cells	TIMP3	2.85479
Pre exercise	Endothelial Cells	TIMP3	2.5514
Pre exercise	Endothelial Cells	TIMP3	3.87473
Pre exercise	Endothelial Cells	TIMP3	2.27559
Pre exercise	Endothelial Cells	TIMP3	1.3728
Pre exercise	Endothelial Cells	TIMP3	2.61112
Pre exercise	Endothelial Cells	TIMP3	2.77365
Pre exercise	Endothelial Cells	TIMP3	3.04009
Pre exercise	Endothelial Cells	TIMP3	3.00477
Pre exercise	Endothelial Cells	TIMP3	1.7759
Pre exercise	Endothelial Cells	TIMP3	0
Pre exercise	Endothelial Cells	TIMP3	2.90755
Pre exercise	Endothelial Cells	TIMP3	1.6899
Pre exercise	Endothelial Cells	TIMP3	0
Pre exercise	Endothelial Cells	TIMP3	2.73266
Pre exercise	Endothelial Cells	TIMP3	1.45958
Pre exercise	Endothelial Cells	TIMP3	2.2268
Pre exercise	Endothelial Cells	TIMP3	1.91403
Pre exercise	Endothelial Cells	TIMP3	2.49127
Pre exercise	Endothelial Cells	TIMP3	3.02567
Pre exercise	Endothelial Cells	TIMP3	3.22581
Pre exercise	Endothelial Cells	TIMP3	2.45314
Pre exercise	Endothelial Cells	TIMP3	3.31043
Pre exercise	Endothelial Cells	TIMP3	1.06225
Pre exercise	Endothelial Cells	TIMP3	2.97207
Pre exercise	Endothelial Cells	TIMP3	2.54056
Pre exercise	Endothelial Cells	TIMP3	2.01934
Pre exercise	Endothelial Cells	TIMP3	1.75839
Pre exercise	Endothelial Cells	TIMP3	0
Pre exercise	Endothelial Cells	TIMP3	2.6852
Pre exercise	Endothelial Cells	TIMP3	1.50566
Pre exercise	Endothelial Cells	TIMP3	0
Pre exercise	Endothelial Cells	TIMP3	2.43484
Pre exercise	Endothelial Cells	TIMP3	2.88617
Pre exercise	Endothelial Cells	TIMP3	2.47001
Pre exercise	Endothelial Cells	TIMP3	2.16653
Pre exercise	Endothelial Cells	TIMP3	2.17669
Pre exercise	Endothelial Cells	TIMP3	2.94762
Pre exercise	Endothelial Cells	TIMP3	2.49958
Pre exercise	Endothelial Cells	TIMP3	0
Pre exercise	Endothelial Cells	TIMP3	1.99065
Pre exercise	Endothelial Cells	TIMP3	0
Pre exercise	Endothelial Cells	TIMP3	2.69725
Pre exercise	Endothelial Cells	TIMP3	2.71198
Pre exercise	Endothelial Cells	TIMP3	2.49514
Pre exercise	Endothelial Cells	TIMP3	1.27573
Pre exercise	Endothelial Cells	TIMP3	1.73724
Pre exercise	Endothelial Cells	TIMP3	3.62247
Pre exercise	Endothelial Cells	TIMP3	2.31574
Pre exercise	Endothelial Cells	TIMP3	2.12521
Pre exercise	Endothelial Cells	TIMP3	2.00065
Pre exercise	Endothelial Cells	TIMP3	1.95884
Pre exercise	Endothelial Cells	TIMP3	2.31951
Pre exercise	Endothelial Cells	TIMP3	3.62374
Pre exercise	Endothelial Cells	TIMP3	0
Pre exercise	Endothelial Cells	TIMP3	2.5456
Pre exercise	Endothelial Cells	TIMP3	2.42431
Pre exercise	Endothelial Cells	TIMP3	2.83171
Pre exercise	Endothelial Cells	TIMP3	3.80461
Pre exercise	Endothelial Cells	TIMP3	3.32879
Pre exercise	Endothelial Cells	TIMP3	1.78996
Pre exercise	Endothelial Cells	TIMP3	2.71683
Pre exercise	Endothelial Cells	TIMP3	2.69049
Pre exercise	Endothelial Cells	TIMP3	0
Pre exercise	Endothelial Cells	TIMP3	2.24543
Pre exercise	Endothelial Cells	TIMP3	1.44951
Pre exercise	Endothelial Cells	TIMP3	1.91366
Pre exercise	Endothelial Cells	TIMP3	3.02362
Pre exercise	Endothelial Cells	TIMP3	2.9352
Pre exercise	Endothelial Cells	TIMP3	2.24232
Pre exercise	Endothelial Cells	TIMP3	2.61317
Pre exercise	Endothelial Cells	TIMP3	1.8492
Pre exercise	Endothelial Cells	TIMP3	2.26701
Pre exercise	Endothelial Cells	TIMP3	2.97824
Pre exercise	Endothelial Cells	TIMP3	1.91947
Pre exercise	Endothelial Cells	TIMP3	1.98931
Pre exercise	Endothelial Cells	TIMP3	1.38998
Pre exercise	Endothelial Cells	TIMP3	2.7325
Pre exercise	Endothelial Cells	TIMP3	3.61628
Pre exercise	Endothelial Cells	TIMP3	1.96238
Pre exercise	Endothelial Cells	TIMP3	2.12413
Pre exercise	Endothelial Cells	TIMP3	2.77705
Pre exercise	Endothelial Cells	TIMP3	0
Pre exercise	Endothelial Cells	TIMP3	2.75887
Pre exercise	Endothelial Cells	TIMP3	3.16493
Pre exercise	Endothelial Cells	TIMP3	2.99461
Pre exercise	Endothelial Cells	TIMP3	2.57622
Pre exercise	Endothelial Cells	TIMP3	2.56576
Pre exercise	Endothelial Cells	TIMP3	2.89236
Pre exercise	Endothelial Cells	TIMP3	3.52007
Pre exercise	Endothelial Cells	TIMP3	3.47251
Pre exercise	Endothelial Cells	TIMP3	0
Pre exercise	Endothelial Cells	TIMP3	2.39133
Pre exercise	Endothelial Cells	TIMP3	2.55925
Pre exercise	Endothelial Cells	TIMP3	3.28351
Pre exercise	Endothelial Cells	TIMP3	3.31382
Pre exercise	Endothelial Cells	TIMP3	1.93502
Pre exercise	Endothelial Cells	TIMP3	3.50653
Pre exercise	Endothelial Cells	TIMP3	2.59721
Pre exercise	Endothelial Cells	TIMP3	2.34641
Pre exercise	Endothelial Cells	TIMP3	2.72381
Pre exercise	Endothelial Cells	TIMP3	2.97514
Pre exercise	Endothelial Cells	TIMP3	2.91467
Pre exercise	Endothelial Cells	TIMP3	2.5221
Pre exercise	Endothelial Cells	TIMP3	2.91517
Pre exercise	Endothelial Cells	TIMP3	0
Pre exercise	Endothelial Cells	TIMP3	2.52866
Pre exercise	Endothelial Cells	TIMP3	1.72792
Pre exercise	Endothelial Cells	TIMP3	3.10991
Pre exercise	Endothelial Cells	TIMP3	0
Pre exercise	Endothelial Cells	TIMP3	2.05893
Pre exercise	Endothelial Cells	TIMP3	2.61399
Pre exercise	Endothelial Cells	TIMP3	2.54344
Pre exercise	Endothelial Cells	TIMP3	1.44864
Pre exercise	Endothelial Cells	TIMP3	2.43507
Pre exercise	Endothelial Cells	TIMP3	2.41303
Pre exercise	Endothelial Cells	TIMP3	2.31973
Pre exercise	Endothelial Cells	TIMP3	2.79202
Pre exercise	Endothelial Cells	TIMP3	1.31841
Pre exercise	Endothelial Cells	TIMP3	2.46224
Pre exercise	Endothelial Cells	TIMP3	0
Pre exercise	Endothelial Cells	TIMP3	2.69459
Pre exercise	Endothelial Cells	TIMP3	1.39887
Pre exercise	Endothelial Cells	TIMP3	3.02248
Pre exercise	Endothelial Cells	TIMP3	1.36515
Pre exercise	Endothelial Cells	TIMP3	2.15532
Pre exercise	Endothelial Cells	TIMP3	2.58777
Pre exercise	Endothelial Cells	TIMP3	2.8623
Pre exercise	Endothelial Cells	TIMP3	2.00564
Pre exercise	Endothelial Cells	TIMP3	2.34848
Pre exercise	Endothelial Cells	TIMP3	2.60418
Pre exercise	Endothelial Cells	TIMP3	2.23389
Pre exercise	Endothelial Cells	TIMP3	0
Pre exercise	Endothelial Cells	TIMP3	0
Pre exercise	Endothelial Cells	TIMP3	2.3737
Pre exercise	Endothelial Cells	TIMP3	3.56303
Pre exercise	Endothelial Cells	TIMP3	1.51815
Pre exercise	Endothelial Cells	TIMP3	2.49165
Pre exercise	Endothelial Cells	TIMP3	2.88701
Pre exercise	Endothelial Cells	TIMP3	2.67577
Pre exercise	Endothelial Cells	TIMP3	1.96924
Pre exercise	Endothelial Cells	TIMP3	2.64236
Pre exercise	Endothelial Cells	TIMP3	1.82197
Pre exercise	Endothelial Cells	TIMP3	3.38504
Pre exercise	Endothelial Cells	TIMP3	0
Pre exercise	Endothelial Cells	TIMP3	4.27996
Pre exercise	Endothelial Cells	TIMP3	3.0628
Pre exercise	Endothelial Cells	TIMP3	2.85436
Pre exercise	Endothelial Cells	TIMP3	0
Pre exercise	Endothelial Cells	TIMP3	1.24285
Pre exercise	Endothelial Cells	TIMP3	3.07327
Pre exercise	Endothelial Cells	TIMP3	1.76538
Pre exercise	Endothelial Cells	TIMP3	2.93926
Pre exercise	Endothelial Cells	TIMP3	0
Pre exercise	Endothelial Cells	TIMP3	1.64729
Pre exercise	Endothelial Cells	TIMP3	0
Pre exercise	Endothelial Cells	TIMP3	3.00174
Pre exercise	Endothelial Cells	TIMP3	1.60022
Pre exercise	Endothelial Cells	TIMP3	1.94049
Pre exercise	Endothelial Cells	TIMP3	2.94881
Pre exercise	Endothelial Cells	TIMP3	3.1688
Pre exercise	Endothelial Cells	TIMP3	2.64236
Pre exercise	Endothelial Cells	TIMP3	2.80627
Pre exercise	Endothelial Cells	TIMP3	3.05362
Pre exercise	Endothelial Cells	TIMP3	1.49708
Pre exercise	Endothelial Cells	TIMP3	2.62259
Pre exercise	Endothelial Cells	TIMP3	0
Pre exercise	Endothelial Cells	TIMP3	1.86879
Pre exercise	Endothelial Cells	TIMP3	0
Pre exercise	Endothelial Cells	TIMP3	3.00128
Pre exercise	Endothelial Cells	TIMP3	2.19311
Pre exercise	Endothelial Cells	TIMP3	1.39225
Pre exercise	Endothelial Cells	TIMP3	3.03829
Pre exercise	Endothelial Cells	TIMP3	2.89271
Pre exercise	Endothelial Cells	TIMP3	3.64157
Pre exercise	Endothelial Cells	TIMP3	2.16585
Pre exercise	Endothelial Cells	TIMP3	2.98051
Pre exercise	Endothelial Cells	TIMP3	1.79762
Pre exercise	Endothelial Cells	TIMP3	2.79678
Pre exercise	Endothelial Cells	TIMP3	0
Pre exercise	Endothelial Cells	TIMP3	1.60784
Pre exercise	Endothelial Cells	TIMP3	1.29677
Pre exercise	Endothelial Cells	TIMP3	2.44921
Pre exercise	Endothelial Cells	TIMP3	1.94348
Pre exercise	Endothelial Cells	TIMP3	1.52952
Pre exercise	Endothelial Cells	TIMP3	3.0628
Pre exercise	Endothelial Cells	TIMP3	3.03129
Pre exercise	Endothelial Cells	TIMP3	2.68076
Pre exercise	Endothelial Cells	TIMP3	2.43002
Pre exercise	Endothelial Cells	TIMP3	2.83271
Pre exercise	Endothelial Cells	TIMP3	2.88046
Pre exercise	Endothelial Cells	TIMP3	2.67424
Pre exercise	Endothelial Cells	TIMP3	2.59619
Pre exercise	Endothelial Cells	TIMP3	2.55504
Pre exercise	Endothelial Cells	TIMP3	2.16426
Pre exercise	Endothelial Cells	TIMP3	0
Pre exercise	Endothelial Cells	TIMP3	1.90181
Pre exercise	Endothelial Cells	TIMP3	2.88037
Pre exercise	Endothelial Cells	TIMP3	3.11317
Pre exercise	Endothelial Cells	TIMP3	3.34795
Pre exercise	Endothelial Cells	TIMP3	0
Pre exercise	Endothelial Cells	TIMP3	2.2748
Pre exercise	Endothelial Cells	TIMP3	2.8331
Pre exercise	Endothelial Cells	TIMP3	0
Pre exercise	Endothelial Cells	TIMP3	2.95989
Pre exercise	Endothelial Cells	TIMP3	2.0139
Pre exercise	Endothelial Cells	TIMP3	2.75877
Pre exercise	Endothelial Cells	TIMP3	0
Pre exercise	Endothelial Cells	TIMP3	0
Pre exercise	Endothelial Cells	TIMP3	0
Pre exercise	Endothelial Cells	TIMP3	2.87483
Pre exercise	Endothelial Cells	TIMP3	0
Pre exercise	Endothelial Cells	TIMP3	0
Pre exercise	Endothelial Cells	TIMP3	2.45479
Pre exercise	Endothelial Cells	TIMP3	2.32902
Pre exercise	Endothelial Cells	TIMP3	2.67676
Pre exercise	Endothelial Cells	TIMP3	2.04827
Pre exercise	Endothelial Cells	TIMP3	3.46148
Pre exercise	Endothelial Cells	TIMP3	2.81262
Pre exercise	Endothelial Cells	TIMP3	3.50221
Pre exercise	Endothelial Cells	TIMP3	2.05069
Pre exercise	Endothelial Cells	TIMP3	3.01731
Pre exercise	Endothelial Cells	TIMP3	3.02251
Pre exercise	Endothelial Cells	TIMP3	1.97456
Pre exercise	Endothelial Cells	TIMP3	3.20273
Pre exercise	Endothelial Cells	TIMP3	2.49514
Pre exercise	Endothelial Cells	TIMP3	2.4035
Pre exercise	Endothelial Cells	TIMP3	2.17597
Pre exercise	Endothelial Cells	TIMP3	2.57647
Pre exercise	Endothelial Cells	TIMP3	0
Pre exercise	Endothelial Cells	TIMP3	3.03473
Pre exercise	Endothelial Cells	TIMP3	2.36689
Pre exercise	Endothelial Cells	TIMP3	3.52007
Pre exercise	Endothelial Cells	TIMP3	3.15237
Pre exercise	Endothelial Cells	TIMP3	1.47304
Pre exercise	Endothelial Cells	TIMP3	2.69513
Pre exercise	Endothelial Cells	TIMP3	3.7058
Pre exercise	Endothelial Cells	TIMP3	2.33349
Pre exercise	Endothelial Cells	TIMP3	0
Pre exercise	Endothelial Cells	TIMP3	0
Pre exercise	Endothelial Cells	TIMP3	3.75831
Pre exercise	Endothelial Cells	TIMP3	0.866172
Pre exercise	Endothelial Cells	TIMP3	1.68255
Pre exercise	Endothelial Cells	TIMP3	2.12955
Pre exercise	Endothelial Cells	TIMP3	1.657
Pre exercise	Endothelial Cells	TIMP3	2.95495
Pre exercise	Endothelial Cells	TIMP3	0
Pre exercise	Endothelial Cells	TIMP3	1.24965
Pre exercise	Endothelial Cells	TIMP3	1.96501
Pre exercise	Endothelial Cells	TIMP3	2.50782
Pre exercise	Endothelial Cells	TIMP3	3.09804
Pre exercise	Endothelial Cells	TIMP3	2.6776
Pre exercise	Endothelial Cells	TIMP3	3.38681
Pre exercise	Endothelial Cells	TIMP3	0
Pre exercise	Endothelial Cells	TIMP3	3.21504
Pre exercise	Endothelial Cells	TIMP3	1.439
Pre exercise	Endothelial Cells	TIMP3	2.54128
Pre exercise	Endothelial Cells	TIMP3	2.18103
Pre exercise	Endothelial Cells	TIMP3	2.82467
Pre exercise	Endothelial Cells	TIMP3	2.35261
Pre exercise	Endothelial Cells	TIMP3	0
Pre exercise	Endothelial Cells	TIMP3	3.00356
Pre exercise	Endothelial Cells	TIMP3	2.43888
Pre exercise	Endothelial Cells	TIMP3	2.97886
Pre exercise	Endothelial Cells	TIMP3	3.11581
Pre exercise	Endothelial Cells	TIMP3	0
Pre exercise	Endothelial Cells	TIMP3	1.94806
Pre exercise	Endothelial Cells	TIMP3	3.29958
Pre exercise	Endothelial Cells	TIMP3	2.9954
Pre exercise	Endothelial Cells	TIMP3	2.95339
Pre exercise	Endothelial Cells	TIMP3	2.80505
Pre exercise	Endothelial Cells	TIMP3	3.34207
Pre exercise	Endothelial Cells	TIMP3	2.48972
Pre exercise	Endothelial Cells	TIMP3	0
Pre exercise	Endothelial Cells	TIMP3	0
Pre exercise	Endothelial Cells	TIMP3	3.1688
Pre exercise	Endothelial Cells	TIMP3	2.53466
Pre exercise	Endothelial Cells	TIMP3	2.36475
Pre exercise	Endothelial Cells	TIMP3	1.78982
Pre exercise	Endothelial Cells	TIMP3	1.56849
Pre exercise	Endothelial Cells	TIMP3	3.8136
Pre exercise	Endothelial Cells	TIMP3	0
Pre exercise	Endothelial Cells	TIMP3	2.08883
Pre exercise	Endothelial Cells	TIMP3	2.0961
Pre exercise	Endothelial Cells	TIMP3	2.25891
Pre exercise	Endothelial Cells	TIMP3	2.61565
Pre exercise	Endothelial Cells	TIMP3	2.65826
Pre exercise	Endothelial Cells	TIMP3	2.3571
Pre exercise	Endothelial Cells	TIMP3	2.31975
Pre exercise	Endothelial Cells	TIMP3	2.43002
Pre exercise	Endothelial Cells	TIMP3	0
Pre exercise	Endothelial Cells	TIMP3	2.42656
Pre exercise	Endothelial Cells	TIMP3	0
Pre exercise	Endothelial Cells	TIMP3	2.78843
Pre exercise	Endothelial Cells	TIMP3	0
Pre exercise	Endothelial Cells	TIMP3	2.17964
Pre exercise	Endothelial Cells	TIMP3	3.11879
Pre exercise	Endothelial Cells	TIMP3	0
Pre exercise	Endothelial Cells	TIMP3	0
Pre exercise	Endothelial Cells	TIMP3	3.23805
Pre exercise	Endothelial Cells	TIMP3	2.38348
Pre exercise	Endothelial Cells	TIMP3	2.8036
Pre exercise	Endothelial Cells	TIMP3	0
Pre exercise	Endothelial Cells	TIMP3	1.52178
Pre exercise	Endothelial Cells	TIMP3	0
Pre exercise	Endothelial Cells	TIMP3	3.49375
Pre exercise	Endothelial Cells	TIMP3	0
Pre exercise	Endothelial Cells	TIMP3	1.91059
Pre exercise	Endothelial Cells	TIMP3	2.89397
Pre exercise	Endothelial Cells	TIMP3	2.38392
Pre exercise	Endothelial Cells	TIMP3	0
Pre exercise	Endothelial Cells	TIMP3	3.18288
Pre exercise	Endothelial Cells	TIMP3	2.68662
Pre exercise	Endothelial Cells	TIMP3	3.50508
Pre exercise	Endothelial Cells	TIMP3	2.53004
Pre exercise	Endothelial Cells	TIMP3	2.57157
Pre exercise	Endothelial Cells	TIMP3	0
Pre exercise	Endothelial Cells	TIMP3	1.64515
Pre exercise	Endothelial Cells	TIMP3	3.15223
Pre exercise	Endothelial Cells	TIMP3	3.03166
Pre exercise	Endothelial Cells	TIMP3	1.53899
Pre exercise	Endothelial Cells	TIMP3	3.39513
Pre exercise	Endothelial Cells	TIMP3	2.7396
Pre exercise	Endothelial Cells	TIMP3	2.13009
Pre exercise	Endothelial Cells	TIMP3	2.70581
Pre exercise	Endothelial Cells	TIMP3	2.67844
Pre exercise	Endothelial Cells	TIMP3	3.13643
Pre exercise	Endothelial Cells	TIMP3	3.48571
Pre exercise	Endothelial Cells	TIMP3	2.42484
Pre exercise	Endothelial Cells	TIMP3	3.19208
Pre exercise	Endothelial Cells	TIMP3	2.30905
Pre exercise	Endothelial Cells	TIMP3	2.7204
Pre exercise	Endothelial Cells	TIMP3	2.38348
Pre exercise	Endothelial Cells	TIMP3	2.75735
Pre exercise	Endothelial Cells	TIMP3	0
Pre exercise	Endothelial Cells	TIMP3	2.71961
Pre exercise	Endothelial Cells	TIMP3	2.56754
Pre exercise	Endothelial Cells	TIMP3	2.40063
Pre exercise	Endothelial Cells	TIMP3	2.28616
Pre exercise	Endothelial Cells	TIMP3	2.75564
Pre exercise	Endothelial Cells	TIMP3	2.66248
Pre exercise	Endothelial Cells	TIMP3	2.30175
Pre exercise	Endothelial Cells	TIMP3	2.26598
Pre exercise	Endothelial Cells	TIMP3	2.07979
Pre exercise	Endothelial Cells	TIMP3	2.64297
Pre exercise	Endothelial Cells	TIMP3	3.29863
Pre exercise	Endothelial Cells	TIMP3	2.09902
Pre exercise	Endothelial Cells	TIMP3	3.17033
Pre exercise	Endothelial Cells	TIMP3	2.71819
Pre exercise	Endothelial Cells	TIMP3	2.04945
Pre exercise	Endothelial Cells	TIMP3	0
Pre exercise	Endothelial Cells	TIMP3	2.64462
Pre exercise	Endothelial Cells	TIMP3	2.98387
Pre exercise	Endothelial Cells	TIMP3	0
Pre exercise	Endothelial Cells	TIMP3	2.17352
Pre exercise	Endothelial Cells	TIMP3	2.41535
Pre exercise	Endothelial Cells	TIMP3	2.7093
Pre exercise	Endothelial Cells	TIMP3	0
Pre exercise	Endothelial Cells	TIMP3	2.29301
Pre exercise	Endothelial Cells	TIMP3	3.07478
Pre exercise	Endothelial Cells	TIMP3	1.8782
Pre exercise	Endothelial Cells	TIMP3	1.83646
Pre exercise	Endothelial Cells	TIMP3	0
Pre exercise	Endothelial Cells	TIMP3	2.75852
Pre exercise	Endothelial Cells	TIMP3	0
Pre exercise	Endothelial Cells	TIMP3	2.84128
Pre exercise	Endothelial Cells	TIMP3	2.98499
Pre exercise	Endothelial Cells	TIMP3	1.83028
Pre exercise	Endothelial Cells	TIMP3	2.15859
Pre exercise	Endothelial Cells	TIMP3	3.2572
Pre exercise	Endothelial Cells	TIMP3	0
Pre exercise	Endothelial Cells	TIMP3	0
Pre exercise	Endothelial Cells	TIMP3	3.05795
Pre exercise	Endothelial Cells	TIMP3	2.89963
Pre exercise	Endothelial Cells	TIMP3	2.15117
Pre exercise	Endothelial Cells	TIMP3	2.09651
Pre exercise	Endothelial Cells	TIMP3	2.75486
Pre exercise	Endothelial Cells	TIMP3	1.36168
Pre exercise	Endothelial Cells	TIMP3	2.33433
Pre exercise	Endothelial Cells	TIMP3	2.60385
Pre exercise	Endothelial Cells	TIMP3	2.93373
Pre exercise	Endothelial Cells	TIMP3	2.68482
Pre exercise	Endothelial Cells	TIMP3	3.37788
Pre exercise	Endothelial Cells	TIMP3	2.73228
Pre exercise	Endothelial Cells	TIMP3	0
Pre exercise	Endothelial Cells	TIMP3	2.80931
Pre exercise	Endothelial Cells	TIMP3	2.68314
Pre exercise	Endothelial Cells	TIMP3	2.52799
Pre exercise	Endothelial Cells	TIMP3	1.55098
Pre exercise	Endothelial Cells	TIMP3	2.71657
Pre exercise	Endothelial Cells	TIMP3	2.91352
Pre exercise	Endothelial Cells	TIMP3	2.18593
Pre exercise	Endothelial Cells	TIMP3	3.36708
Pre exercise	Endothelial Cells	TIMP3	1.22559
Pre exercise	Endothelial Cells	TIMP3	2.9992
Pre exercise	Endothelial Cells	TIMP3	2.84993
Pre exercise	Endothelial Cells	TIMP3	2.17721
Pre exercise	Endothelial Cells	TIMP3	2.28623
Pre exercise	Endothelial Cells	TIMP3	2.18266
Pre exercise	Endothelial Cells	TIMP3	2.93638
Pre exercise	Endothelial Cells	TIMP3	2.32449
Pre exercise	Endothelial Cells	TIMP3	3.03223
Pre exercise	Endothelial Cells	TIMP3	0
Pre exercise	Endothelial Cells	TIMP3	4.02437
Pre exercise	Endothelial Cells	TIMP3	2.89764
Pre exercise	Endothelial Cells	TIMP3	0
Pre exercise	Endothelial Cells	TIMP3	0
Pre exercise	Endothelial Cells	TIMP3	0
Pre exercise	Endothelial Cells	TIMP3	3.40775
Pre exercise	Endothelial Cells	TIMP3	3.5638
Pre exercise	Endothelial Cells	TIMP3	0
Pre exercise	Endothelial Cells	TIMP3	1.93781
Pre exercise	Endothelial Cells	TIMP3	2.90892
Pre exercise	Endothelial Cells	TIMP3	1.87282
Pre exercise	Endothelial Cells	TIMP3	1.95131
Pre exercise	Endothelial Cells	TIMP3	4.14491
Pre exercise	Endothelial Cells	TIMP3	2.31143
Pre exercise	Endothelial Cells	TIMP3	2.6598
Pre exercise	Endothelial Cells	TIMP3	2.30389
Pre exercise	Endothelial Cells	TIMP3	2.49958
Pre exercise	Endothelial Cells	TIMP3	1.79944
Pre exercise	Endothelial Cells	TIMP3	2.48462
Pre exercise	Endothelial Cells	TIMP3	0
Pre exercise	Endothelial Cells	TIMP3	2.78187
Pre exercise	Endothelial Cells	TIMP3	1.89146
Pre exercise	Endothelial Cells	TIMP3	2.9009
Pre exercise	Endothelial Cells	TIMP3	3.23261
Pre exercise	Endothelial Cells	TIMP3	2.5108
Pre exercise	Endothelial Cells	TIMP3	2.57423
Pre exercise	Endothelial Cells	TIMP3	2.95973
Pre exercise	Endothelial Cells	TIMP3	2.71729
Pre exercise	Endothelial Cells	TIMP3	3.0021
Pre exercise	Endothelial Cells	TIMP3	0
Pre exercise	Endothelial Cells	TIMP3	1.86586
Pre exercise	Endothelial Cells	TIMP3	2.35106
Pre exercise	Endothelial Cells	TIMP3	2.85416
Pre exercise	Endothelial Cells	TIMP3	2.87536
Pre exercise	Endothelial Cells	TIMP3	3.19507
Pre exercise	Endothelial Cells	TIMP3	1.98406
Pre exercise	Endothelial Cells	TIMP3	2.97966
Pre exercise	Endothelial Cells	TIMP3	2.60501
Pre exercise	Endothelial Cells	TIMP3	2.77839
Pre exercise	Endothelial Cells	TIMP3	2.3811
Pre exercise	Endothelial Cells	TIMP3	3.73888
Pre exercise	Endothelial Cells	TIMP3	0
Pre exercise	Endothelial Cells	TIMP3	2.74523
Pre exercise	Endothelial Cells	TIMP3	2.24596
Pre exercise	Endothelial Cells	TIMP3	3.12956
Pre exercise	Endothelial Cells	TIMP3	2.44608
Pre exercise	Endothelial Cells	TIMP3	2.72115
Pre exercise	Endothelial Cells	TIMP3	1.59629
Pre exercise	Endothelial Cells	TIMP3	3.16028
Pre exercise	Endothelial Cells	TIMP3	1.37788
Pre exercise	Endothelial Cells	TIMP3	3.28943
Pre exercise	Endothelial Cells	TIMP3	2.50774
Pre exercise	Endothelial Cells	TIMP3	2.64085
Pre exercise	Endothelial Cells	TIMP3	2.93321
Pre exercise	Endothelial Cells	TIMP3	2.70842
Pre exercise	Endothelial Cells	TIMP3	2.68775
Pre exercise	Endothelial Cells	TIMP3	2.42656
Pre exercise	Endothelial Cells	TIMP3	0
Pre exercise	Endothelial Cells	TIMP3	2.87997
Pre exercise	Endothelial Cells	TIMP3	2.63974
Pre exercise	Endothelial Cells	TIMP3	0
Pre exercise	Endothelial Cells	TIMP3	3.10659
Pre exercise	Endothelial Cells	TIMP3	1.70575
Pre exercise	Endothelial Cells	TIMP3	0
Pre exercise	Endothelial Cells	TIMP3	2.45967
Pre exercise	Endothelial Cells	TIMP3	2.28227
Pre exercise	Endothelial Cells	TIMP3	0
Pre exercise	Endothelial Cells	TIMP3	2.95841
Pre exercise	Endothelial Cells	TIMP3	0
Pre exercise	Endothelial Cells	TIMP3	0
Pre exercise	Endothelial Cells	TIMP3	2.44112
Pre exercise	Endothelial Cells	TIMP3	2.40232
Pre exercise	Endothelial Cells	TIMP3	2.61846
Pre exercise	Endothelial Cells	TIMP3	1.31412
Pre exercise	Endothelial Cells	TIMP3	2.82871
Pre exercise	Endothelial Cells	TIMP3	2.87299
Pre exercise	Endothelial Cells	TIMP3	2.68903
Pre exercise	Endothelial Cells	TIMP3	3.01432
Pre exercise	Endothelial Cells	TIMP3	2.23583
Pre exercise	Endothelial Cells	TIMP3	2.2547
Pre exercise	Endothelial Cells	TIMP3	2.49651
Pre exercise	Endothelial Cells	TIMP3	3.37018
Pre exercise	Endothelial Cells	TIMP3	2.30959
Pre exercise	Endothelial Cells	TIMP3	2.76512
Pre exercise	Endothelial Cells	TIMP3	2.0743
Pre exercise	Endothelial Cells	TIMP3	1.83321
Pre exercise	Endothelial Cells	TIMP3	2.45398
Pre exercise	Endothelial Cells	TIMP3	0
Pre exercise	Endothelial Cells	TIMP3	2.62333
Pre exercise	Endothelial Cells	TIMP3	2.72892
Pre exercise	Endothelial Cells	TIMP3	0
Pre exercise	Endothelial Cells	TIMP3	2.98851
Pre exercise	Endothelial Cells	TIMP3	2.37689
Pre exercise	Endothelial Cells	TIMP3	3.38076
Pre exercise	Endothelial Cells	TIMP3	2.25868
Pre exercise	Endothelial Cells	TIMP3	0
Pre exercise	Endothelial Cells	TIMP3	0
Pre exercise	Endothelial Cells	TIMP3	0
Pre exercise	Endothelial Cells	TIMP3	2.06372
Pre exercise	Endothelial Cells	TIMP3	1.24832
Pre exercise	Endothelial Cells	TIMP3	1.97474
Pre exercise	Endothelial Cells	TIMP3	0
Pre exercise	Endothelial Cells	TIMP3	2.46902
Pre exercise	Endothelial Cells	TIMP3	3.27062
Pre exercise	Endothelial Cells	TIMP3	2.41535
Pre exercise	Endothelial Cells	TIMP3	2.75041
Pre exercise	Endothelial Cells	TIMP3	3.28989
Pre exercise	Endothelial Cells	TIMP3	2.82001
Pre exercise	Endothelial Cells	TIMP3	2.66881
Pre exercise	Endothelial Cells	TIMP3	2.57549
Pre exercise	Endothelial Cells	TIMP3	0
Pre exercise	Endothelial Cells	TIMP3	2.77594
Pre exercise	Endothelial Cells	TIMP3	2.8168
Pre exercise	Endothelial Cells	TIMP3	2.32164
Pre exercise	Endothelial Cells	TIMP3	0
Pre exercise	Endothelial Cells	TIMP3	1.70655
Pre exercise	Endothelial Cells	TIMP3	0
Pre exercise	Endothelial Cells	TIMP3	2.27846
Pre exercise	Endothelial Cells	TIMP3	2.62675
Pre exercise	Endothelial Cells	TIMP3	2.25241
Pre exercise	Endothelial Cells	TIMP3	2.59348
Pre exercise	Endothelial Cells	TIMP3	3.3772
Pre exercise	Endothelial Cells	TIMP3	3.43675
Pre exercise	Endothelial Cells	TIMP3	2.67732
Pre exercise	Endothelial Cells	TIMP3	1.96633
Pre exercise	Endothelial Cells	TIMP3	0
Pre exercise	Endothelial Cells	TIMP3	2.79996
Pre exercise	Endothelial Cells	TIMP3	2.26353
Pre exercise	Endothelial Cells	TIMP3	0
Pre exercise	Endothelial Cells	TIMP3	2.73631
Pre exercise	Endothelial Cells	TIMP3	2.38638
Pre exercise	Endothelial Cells	TIMP3	0
Pre exercise	Endothelial Cells	TIMP3	2.99781
Pre exercise	Endothelial Cells	TIMP3	3.00995
Pre exercise	Endothelial Cells	TIMP3	2.16108
Pre exercise	Endothelial Cells	TIMP3	2.4879
Pre exercise	Endothelial Cells	TIMP3	2.4744
Pre exercise	Endothelial Cells	TIMP3	1.84068
Pre exercise	Endothelial Cells	TIMP3	2.18443
Pre exercise	Endothelial Cells	TIMP3	2.77776
Pre exercise	Endothelial Cells	TIMP3	2.34999
Pre exercise	Endothelial Cells	TIMP3	1.42817
Pre exercise	Endothelial Cells	TIMP3	1.92833
Pre exercise	Endothelial Cells	TIMP3	2.10327
Pre exercise	Endothelial Cells	TIMP3	2.19141
Pre exercise	Endothelial Cells	TIMP3	2.25776
Pre exercise	Endothelial Cells	TIMP3	1.33221
Pre exercise	Endothelial Cells	TIMP3	4.65469
Pre exercise	Endothelial Cells	TIMP3	0
Pre exercise	Endothelial Cells	TIMP3	1.99058
Pre exercise	Endothelial Cells	TIMP3	3.29834
Pre exercise	Endothelial Cells	TIMP3	2.79634
Pre exercise	Endothelial Cells	TIMP3	2.69712
Pre exercise	Endothelial Cells	TIMP3	3.36606
Pre exercise	Endothelial Cells	TIMP3	3.24536
Pre exercise	Endothelial Cells	TIMP3	1.68487
Pre exercise	Endothelial Cells	TIMP3	3.33621
Pre exercise	Endothelial Cells	TIMP3	2.15701
Pre exercise	Endothelial Cells	TIMP3	2.67718
Pre exercise	Endothelial Cells	TIMP3	2.69768
Pre exercise	Endothelial Cells	TIMP3	2.43236
Pre exercise	Endothelial Cells	TIMP3	3.00903
Pre exercise	Endothelial Cells	TIMP3	2.38348
Pre exercise	Endothelial Cells	TIMP3	2.02068
Pre exercise	Endothelial Cells	TIMP3	1.77637
Pre exercise	Endothelial Cells	TIMP3	2.43777
Pre exercise	Endothelial Cells	TIMP3	2.77686
Pre exercise	Endothelial Cells	TIMP3	2.25013
Pre exercise	Endothelial Cells	TIMP3	2.25761
Pre exercise	Endothelial Cells	TIMP3	0
Pre exercise	Endothelial Cells	TIMP3	2.5402
Pre exercise	Endothelial Cells	TIMP3	2.23957
Pre exercise	Endothelial Cells	TIMP3	2.83338
Pre exercise	Endothelial Cells	TIMP3	3.42594
Pre exercise	Endothelial Cells	TIMP3	3.36498
Pre exercise	Endothelial Cells	TIMP3	2.00431
Pre exercise	Endothelial Cells	TIMP3	2.07887
Pre exercise	Endothelial Cells	TIMP3	0
Pre exercise	Endothelial Cells	TIMP3	1.38682
Pre exercise	Endothelial Cells	TIMP3	2.38392
Pre exercise	Endothelial Cells	TIMP3	3.47276
Pre exercise	Endothelial Cells	TIMP3	0
Pre exercise	Endothelial Cells	TIMP3	0
Pre exercise	Endothelial Cells	TIMP3	2.8385
Pre exercise	Endothelial Cells	TIMP3	2.4274
Pre exercise	Endothelial Cells	TIMP3	3.0101
Pre exercise	Endothelial Cells	TIMP3	3.85708
Pre exercise	Endothelial Cells	TIMP3	3.00038
Pre exercise	Endothelial Cells	TIMP3	2.15904
Pre exercise	Endothelial Cells	TIMP3	0
Pre exercise	Endothelial Cells	TIMP3	3.75852
Pre exercise	Endothelial Cells	TIMP3	2.35157
Pre exercise	Endothelial Cells	TIMP3	2.11617
Pre exercise	Endothelial Cells	TIMP3	3.23738
Pre exercise	Endothelial Cells	TIMP3	2.69867
Pre exercise	Endothelial Cells	TIMP3	0
Pre exercise	Endothelial Cells	TIMP3	2.3141
Pre exercise	Endothelial Cells	TIMP3	2.51811
Pre exercise	Endothelial Cells	TIMP3	0
Pre exercise	Endothelial Cells	TIMP3	2.57619
Pre exercise	Endothelial Cells	TIMP3	0
Pre exercise	Endothelial Cells	TIMP3	2.49604
Pre exercise	Endothelial Cells	TIMP3	2.07582
Pre exercise	Endothelial Cells	TIMP3	2.49158
Pre exercise	Endothelial Cells	TIMP3	2.28571
Pre exercise	Endothelial Cells	TIMP3	2.57227
Pre exercise	Endothelial Cells	TIMP3	2.207
Pre exercise	Endothelial Cells	TIMP3	1.95599
Pre exercise	Endothelial Cells	TIMP3	2.48399
Pre exercise	Endothelial Cells	TIMP3	2.82764
Pre exercise	Endothelial Cells	TIMP3	1.36558
Pre exercise	Endothelial Cells	TIMP3	3.21443
Pre exercise	Endothelial Cells	TIMP3	2.21013
Pre exercise	Endothelial Cells	TIMP3	2.56421
Pre exercise	Endothelial Cells	TIMP3	2.22398
Pre exercise	Endothelial Cells	TIMP3	2.7561
Pre exercise	Endothelial Cells	TIMP3	2.94319
Pre exercise	Endothelial Cells	TIMP3	1.72797
Pre exercise	Endothelial Cells	TIMP3	2.64783
Pre exercise	Endothelial Cells	TIMP3	2.36274
Pre exercise	Endothelial Cells	TIMP3	0
Pre exercise	Endothelial Cells	TIMP3	3.14884
Pre exercise	Endothelial Cells	TIMP3	4.23898
Pre exercise	Endothelial Cells	TIMP3	2.89397
Pre exercise	Endothelial Cells	TIMP3	1.85851
Pre exercise	Endothelial Cells	TIMP3	2.02404
Pre exercise	Endothelial Cells	TIMP3	2.70078
Pre exercise	Endothelial Cells	TIMP3	2.30534
Pre exercise	Endothelial Cells	TIMP3	2.09401
Pre exercise	Endothelial Cells	TIMP3	2.77776
Pre exercise	Endothelial Cells	TIMP3	0
Pre exercise	Endothelial Cells	TIMP3	3.2233
Pre exercise	Endothelial Cells	TIMP3	0
Pre exercise	Endothelial Cells	TIMP3	2.95742
Pre exercise	Endothelial Cells	TIMP3	3.20667
Pre exercise	Endothelial Cells	TIMP3	2.84229
Pre exercise	Endothelial Cells	TIMP3	2.41616
Pre exercise	Endothelial Cells	TIMP3	0
Pre exercise	Endothelial Cells	TIMP3	2.6852
Pre exercise	Endothelial Cells	TIMP3	2.26973
Pre exercise	Endothelial Cells	TIMP3	3.05025
Pre exercise	Endothelial Cells	TIMP3	1.91897
Pre exercise	Endothelial Cells	TIMP3	3.11068
Pre exercise	Endothelial Cells	TIMP3	3.17458
Pre exercise	Endothelial Cells	TIMP3	2.90859
Pre exercise	Endothelial Cells	TIMP3	2.17922
Pre exercise	Endothelial Cells	TIMP3	2.53913
Pre exercise	Endothelial Cells	TIMP3	0
Pre exercise	Endothelial Cells	TIMP3	2.48265
Pre exercise	Endothelial Cells	TIMP3	2.3512
Pre exercise	Endothelial Cells	TIMP3	2.77353
Pre exercise	Endothelial Cells	TIMP3	1.78926
Pre exercise	Endothelial Cells	TIMP3	0
Pre exercise	Endothelial Cells	TIMP3	2.41489
Pre exercise	Endothelial Cells	TIMP3	0
Pre exercise	Endothelial Cells	TIMP3	2.84184
Pre exercise	Endothelial Cells	TIMP3	1.8316
Pre exercise	Endothelial Cells	TIMP3	2.4582
Pre exercise	Endothelial Cells	TIMP3	2.38095
Pre exercise	Endothelial Cells	TIMP3	3.08244
Pre exercise	Endothelial Cells	TIMP3	0
Pre exercise	Endothelial Cells	TIMP3	0
Pre exercise	Endothelial Cells	TIMP3	2.90977
Pre exercise	Endothelial Cells	TIMP3	2.42751
Pre exercise	Endothelial Cells	TIMP3	2.72193
Pre exercise	Endothelial Cells	TIMP3	2.72027
Pre exercise	Endothelial Cells	TIMP3	0
Pre exercise	Endothelial Cells	TIMP3	0
Pre exercise	Endothelial Cells	TIMP3	3.44371
Pre exercise	Endothelial Cells	TIMP3	2.34145
Pre exercise	Endothelial Cells	TIMP3	3.30409
Pre exercise	Endothelial Cells	TIMP3	2.31987
Pre exercise	Endothelial Cells	TIMP3	2.58154
Pre exercise	Endothelial Cells	TIMP3	3.7728
Pre exercise	Endothelial Cells	TIMP3	2.21569
Pre exercise	Endothelial Cells	TIMP3	2.01319
Pre exercise	Endothelial Cells	TIMP3	4.36883
Pre exercise	Endothelial Cells	TIMP3	2.95052
Pre exercise	Endothelial Cells	TIMP3	3.99776
Pre exercise	Endothelial Cells	TIMP3	0
Pre exercise	Endothelial Cells	TIMP3	2.9218
Pre exercise	Endothelial Cells	TIMP3	1.82513
Pre exercise	Endothelial Cells	TIMP3	2.73913
Pre exercise	Endothelial Cells	TIMP3	0.954037
Pre exercise	Endothelial Cells	TIMP3	2.92069
Pre exercise	Endothelial Cells	TIMP3	3.01046
Pre exercise	Endothelial Cells	TIMP3	2.64522
Pre exercise	Endothelial Cells	TIMP3	2.98161
Pre exercise	Endothelial Cells	TIMP3	2.07247
Pre exercise	Endothelial Cells	TIMP3	1.92913
Pre exercise	Endothelial Cells	TIMP3	2.28557
Pre exercise	Endothelial Cells	TIMP3	0
Pre exercise	Endothelial Cells	TIMP3	2.61552
Pre exercise	Endothelial Cells	TIMP3	0
Pre exercise	Endothelial Cells	TIMP3	2.11709
Pre exercise	Endothelial Cells	TIMP3	2.00287
Pre exercise	Endothelial Cells	TIMP3	2.46322
Pre exercise	Endothelial Cells	TIMP3	2.70738
Pre exercise	Endothelial Cells	TIMP3	0
Pre exercise	Endothelial Cells	TIMP3	1.89074
Pre exercise	Endothelial Cells	TIMP3	0
Pre exercise	Endothelial Cells	TIMP3	3.35226
Pre exercise	Endothelial Cells	TIMP3	2.66452
Pre exercise	Endothelial Cells	TIMP3	3.1762
Pre exercise	Endothelial Cells	TIMP3	2.5565
Pre exercise	Endothelial Cells	TIMP3	2.78867
Pre exercise	Endothelial Cells	TIMP3	1.95474
Pre exercise	Endothelial Cells	TIMP3	2.39314
Pre exercise	Endothelial Cells	TIMP3	1.91403
Pre exercise	Endothelial Cells	TIMP3	3.4533
Pre exercise	Endothelial Cells	TIMP3	3.4534
Pre exercise	Endothelial Cells	TIMP3	2.40124
Pre exercise	Endothelial Cells	TIMP3	0
Pre exercise	Endothelial Cells	TIMP3	2.66342
Pre exercise	Endothelial Cells	TIMP3	2.32973
Pre exercise	Endothelial Cells	TIMP3	2.10217
Pre exercise	Endothelial Cells	TIMP3	2.22471
Pre exercise	Endothelial Cells	TIMP3	1.54225
Pre exercise	Endothelial Cells	TIMP3	2.0804
Pre exercise	Endothelial Cells	TIMP3	0
Pre exercise	Endothelial Cells	TIMP3	0
Pre exercise	Endothelial Cells	TIMP3	3.18866
Pre exercise	Endothelial Cells	TIMP3	0
Pre exercise	Endothelial Cells	TIMP3	2.45967
Pre exercise	Endothelial Cells	TIMP3	0
Pre exercise	Endothelial Cells	TIMP3	3.32409
Pre exercise	Endothelial Cells	TIMP3	2.85586
Pre exercise	Endothelial Cells	TIMP3	2.56732
Pre exercise	Endothelial Cells	TIMP3	2.00397
Pre exercise	Endothelial Cells	TIMP3	2.35652
Pre exercise	Endothelial Cells	TIMP3	2.34268
Pre exercise	Endothelial Cells	TIMP3	0
Pre exercise	Endothelial Cells	TIMP3	1.84358
Pre exercise	Endothelial Cells	TIMP3	1.81033
Pre exercise	Endothelial Cells	TIMP3	3.58894
Pre exercise	Endothelial Cells	TIMP3	2.91336
Pre exercise	Endothelial Cells	TIMP3	2.73595
Pre exercise	Endothelial Cells	TIMP3	2.1822
Pre exercise	Endothelial Cells	TIMP3	2.20473
Pre exercise	Endothelial Cells	TIMP3	2.93267
Pre exercise	Endothelial Cells	TIMP3	2.06703
Pre exercise	Endothelial Cells	TIMP3	3.0072
Pre exercise	Endothelial Cells	TIMP3	3.79926
Pre exercise	Endothelial Cells	TIMP3	2.53441
Pre exercise	Endothelial Cells	TIMP3	2.85893
Pre exercise	Endothelial Cells	TIMP3	2.21302
Pre exercise	Endothelial Cells	TIMP3	2.93099
Pre exercise	Endothelial Cells	TIMP3	1.77978
Pre exercise	Endothelial Cells	TIMP3	2.7093
Pre exercise	Endothelial Cells	TIMP3	2.79082
Pre exercise	Endothelial Cells	TIMP3	0
Pre exercise	Endothelial Cells	TIMP3	2.52
Pre exercise	Endothelial Cells	TIMP3	2.57241
Pre exercise	Endothelial Cells	TIMP3	2.61983
Pre exercise	Endothelial Cells	TIMP3	0
Pre exercise	Endothelial Cells	TIMP3	2.01418
Pre exercise	Endothelial Cells	TIMP3	1.62645
Pre exercise	Endothelial Cells	TIMP3	2.91554
Pre exercise	Endothelial Cells	TIMP3	0
Pre exercise	Endothelial Cells	TIMP3	2.5179
Pre exercise	Endothelial Cells	TIMP3	1.9935
Pre exercise	Endothelial Cells	TIMP3	2.32484
Pre exercise	Endothelial Cells	TIMP3	3.45676
Pre exercise	Endothelial Cells	TIMP3	3.22922
Pre exercise	Endothelial Cells	TIMP3	1.97788
Pre exercise	Endothelial Cells	TIMP3	0
Pre exercise	Endothelial Cells	TIMP3	0
Pre exercise	Endothelial Cells	TIMP3	2.32069
Pre exercise	Endothelial Cells	TIMP3	2.09389
Pre exercise	Endothelial Cells	TIMP3	2.79238
Pre exercise	Endothelial Cells	TIMP3	2.01404
Pre exercise	Endothelial Cells	TIMP3	2.96961
Pre exercise	Endothelial Cells	TIMP3	1.86448
Pre exercise	Endothelial Cells	TIMP3	2.21947
Pre exercise	Endothelial Cells	TIMP3	2.83986
Pre exercise	Endothelial Cells	TIMP3	2.38318
Pre exercise	Endothelial Cells	TIMP3	2.6684
Pre exercise	Endothelial Cells	TIMP3	0
Pre exercise	Endothelial Cells	TIMP3	2.44876
Pre exercise	Endothelial Cells	TIMP3	2.10391
Pre exercise	Endothelial Cells	TIMP3	2.58069
Pre exercise	Endothelial Cells	TIMP3	2.33041
Pre exercise	Endothelial Cells	TIMP3	2.81328
Pre exercise	Endothelial Cells	TIMP3	0
Pre exercise	Endothelial Cells	TIMP3	3.59208
Pre exercise	Endothelial Cells	TIMP3	2.34934
Pre exercise	Endothelial Cells	TIMP3	3.02443
Pre exercise	Endothelial Cells	TIMP3	1.98073
Pre exercise	Endothelial Cells	TIMP3	2.90696
Pre exercise	Endothelial Cells	TIMP3	1.49332
Pre exercise	Endothelial Cells	TIMP3	4.18707
Pre exercise	Endothelial Cells	TIMP3	2.6852
Pre exercise	Endothelial Cells	TIMP3	3.97956
Pre exercise	Endothelial Cells	TIMP3	3.03223
Pre exercise	Endothelial Cells	TIMP3	2.30608
Pre exercise	Endothelial Cells	TIMP3	2.10565
Pre exercise	Endothelial Cells	TIMP3	3.52105
Pre exercise	Endothelial Cells	TIMP3	2.84002
Pre exercise	Endothelial Cells	TIMP3	2.05685
Pre exercise	Endothelial Cells	TIMP3	3.84357
Pre exercise	Endothelial Cells	TIMP3	2.48231
Pre exercise	Endothelial Cells	TIMP3	0
Pre exercise	Endothelial Cells	TIMP3	3.02381
Pre exercise	Endothelial Cells	TIMP3	2.12703
Pre exercise	Endothelial Cells	TIMP3	3.11478
Pre exercise	Endothelial Cells	TIMP3	3.49515
Pre exercise	Endothelial Cells	TIMP3	2.47947
Pre exercise	Endothelial Cells	TIMP3	1.4772
Pre exercise	Endothelial Cells	TIMP3	2.75321
Pre exercise	Endothelial Cells	TIMP3	2.81638
Pre exercise	Endothelial Cells	TIMP3	2.83291
Pre exercise	Endothelial Cells	TIMP3	0
Pre exercise	Endothelial Cells	TIMP3	2.72679
Pre exercise	Endothelial Cells	TIMP3	3.27182
Pre exercise	Endothelial Cells	TIMP3	0
Pre exercise	Endothelial Cells	TIMP3	2.38795
Pre exercise	Endothelial Cells	TIMP3	2.24032
Pre exercise	Endothelial Cells	TIMP3	0
Pre exercise	Endothelial Cells	TIMP3	1.56131
Pre exercise	Endothelial Cells	TIMP3	2.53805
Pre exercise	Endothelial Cells	TIMP3	0
Pre exercise	Endothelial Cells	TIMP3	2.69266
Pre exercise	Endothelial Cells	TIMP3	2.86116
Pre exercise	Endothelial Cells	TIMP3	2.33531
Pre exercise	Endothelial Cells	TIMP3	3.09444
Pre exercise	Endothelial Cells	TIMP3	3.28641
Pre exercise	Endothelial Cells	TIMP3	2.82721
Pre exercise	Endothelial Cells	TIMP3	2.95495
Pre exercise	Endothelial Cells	TIMP3	2.92014
Pre exercise	Endothelial Cells	TIMP3	2.4526
Pre exercise	Endothelial Cells	TIMP3	0
Pre exercise	Endothelial Cells	TIMP3	2.98108
Pre exercise	Endothelial Cells	TIMP3	2.75026
Pre exercise	Endothelial Cells	TIMP3	0
Pre exercise	Endothelial Cells	TIMP3	2.5598
Pre exercise	Endothelial Cells	TIMP3	2.35537
Pre exercise	Endothelial Cells	TIMP3	0
Pre exercise	Endothelial Cells	TIMP3	3.07454
Pre exercise	Endothelial Cells	TIMP3	3.11581
Pre exercise	Endothelial Cells	TIMP3	3.03317
Pre exercise	Endothelial Cells	TIMP3	2.36158
Pre exercise	Endothelial Cells	TIMP3	2.27285
Pre exercise	Endothelial Cells	TIMP3	2.34265
Pre exercise	Endothelial Cells	TIMP3	2.90532
Pre exercise	Endothelial Cells	TIMP3	2.06623
Pre exercise	Endothelial Cells	TIMP3	2.07531
Pre exercise	Endothelial Cells	TIMP3	0
Pre exercise	Endothelial Cells	TIMP3	2.68161
Pre exercise	Endothelial Cells	TIMP3	0
Pre exercise	Endothelial Cells	TIMP3	2.55458
Pre exercise	Endothelial Cells	TIMP3	2.32221
Pre exercise	Endothelial Cells	TIMP3	3.59395
Pre exercise	Endothelial Cells	TIMP3	1.24268
Pre exercise	Endothelial Cells	TIMP3	2.77009
Pre exercise	Endothelial Cells	TIMP3	2.48475
Pre exercise	Endothelial Cells	TIMP3	2.48854
Pre exercise	Endothelial Cells	TIMP3	3.19601
Pre exercise	Endothelial Cells	TIMP3	3.02109
Pre exercise	Endothelial Cells	TIMP3	2.92872
Pre exercise	Endothelial Cells	TIMP3	2.8818
Pre exercise	Endothelial Cells	TIMP3	1.48494
Pre exercise	Endothelial Cells	TIMP3	0
Pre exercise	Endothelial Cells	TIMP3	3.54882
Pre exercise	Endothelial Cells	TIMP3	1.14392
Pre exercise	Endothelial Cells	TIMP3	0
Pre exercise	Endothelial Cells	TIMP3	3.53558
Pre exercise	Endothelial Cells	TIMP3	1.95323
Pre exercise	Endothelial Cells	TIMP3	0
Pre exercise	Endothelial Cells	TIMP3	2.98732
Pre exercise	Endothelial Cells	TIMP3	0
Pre exercise	Endothelial Cells	TIMP3	2.47149
Pre exercise	Endothelial Cells	TIMP3	2.49924
Pre exercise	Endothelial Cells	TIMP3	2.87503
Pre exercise	Endothelial Cells	TIMP3	3.48615
Pre exercise	Endothelial Cells	TIMP3	1.95297
Pre exercise	Endothelial Cells	TIMP3	3.35782
Pre exercise	Endothelial Cells	TIMP3	2.98486
Pre exercise	Endothelial Cells	TIMP3	1.76538
Pre exercise	Endothelial Cells	TIMP3	2.38638
Pre exercise	Endothelial Cells	TIMP3	2.5598
Pre exercise	Endothelial Cells	TIMP3	3.69963
Pre exercise	Endothelial Cells	TIMP3	2.96863
Pre exercise	Endothelial Cells	TIMP3	2.50541
Pre exercise	Endothelial Cells	TIMP3	2.45406
Pre exercise	Endothelial Cells	TIMP3	2.61552
Pre exercise	Endothelial Cells	TIMP3	3.03316
Pre exercise	Endothelial Cells	TIMP3	2.00481
Pre exercise	Endothelial Cells	TIMP3	2.69655
Pre exercise	Endothelial Cells	TIMP3	2.80093
Pre exercise	Endothelial Cells	TIMP3	0
Pre exercise	Endothelial Cells	TIMP3	2.29622
Pre exercise	Endothelial Cells	TIMP3	1.61415
Pre exercise	Endothelial Cells	TIMP3	0
Pre exercise	Endothelial Cells	TIMP3	2.91555
Pre exercise	Endothelial Cells	TIMP3	1.79846
Pre exercise	Endothelial Cells	TIMP3	0
Pre exercise	Endothelial Cells	TIMP3	0
Pre exercise	Endothelial Cells	TIMP3	2.50026
Pre exercise	Endothelial Cells	TIMP3	2.64844
Pre exercise	Endothelial Cells	TIMP3	3.05989
Pre exercise	Endothelial Cells	TIMP3	2.40474
Pre exercise	Endothelial Cells	TIMP3	3.08322
Pre exercise	Endothelial Cells	TIMP3	2.87011
Pre exercise	Endothelial Cells	TIMP3	2.0427
Pre exercise	Endothelial Cells	TIMP3	0
Pre exercise	Endothelial Cells	TIMP3	1.71615
Pre exercise	Endothelial Cells	TIMP3	3.71814
Pre exercise	Endothelial Cells	TIMP3	2.19156
Pre exercise	Endothelial Cells	TIMP3	2.40717
Pre exercise	Endothelial Cells	TIMP3	0
Pre exercise	Endothelial Cells	TIMP3	1.99035
Pre exercise	Endothelial Cells	TIMP3	2.9263
Pre exercise	Endothelial Cells	TIMP3	2.11073
Pre exercise	Endothelial Cells	TIMP3	0
Pre exercise	Endothelial Cells	TIMP3	0
Pre exercise	Endothelial Cells	TIMP3	3.33089
Pre exercise	Endothelial Cells	TIMP3	0
Pre exercise	Endothelial Cells	TIMP3	1.9719
Pre exercise	Endothelial Cells	TIMP3	3.56437
Pre exercise	Endothelial Cells	TIMP3	0
Pre exercise	Endothelial Cells	TIMP3	2.50116
Pre exercise	Endothelial Cells	TIMP3	2.34166
Pre exercise	Endothelial Cells	TIMP3	3.79161
Pre exercise	Endothelial Cells	TIMP3	0
Pre exercise	Endothelial Cells	TIMP3	3.20238
Pre exercise	Endothelial Cells	TIMP3	2.0743
Pre exercise	Endothelial Cells	TIMP3	2.85571
Pre exercise	Endothelial Cells	TIMP3	0
Pre exercise	Endothelial Cells	TIMP3	2.06643
Pre exercise	Endothelial Cells	TIMP3	3.45717
Pre exercise	Endothelial Cells	TIMP3	2.7163
Pre exercise	Endothelial Cells	TIMP3	1.47607
Pre exercise	Endothelial Cells	TIMP3	1.47798
Pre exercise	Endothelial Cells	TIMP3	2.2643
Pre exercise	Endothelial Cells	TIMP3	2.75668
Pre exercise	Endothelial Cells	TIMP3	2.10406
Pre exercise	Endothelial Cells	TIMP3	1.30847
Pre exercise	Endothelial Cells	TIMP3	3.0202
Pre exercise	Endothelial Cells	TIMP3	2.77729
Pre exercise	Endothelial Cells	TIMP3	2.42281
Pre exercise	Endothelial Cells	TIMP3	3.31
Pre exercise	Endothelial Cells	TIMP3	1.83006
Pre exercise	Endothelial Cells	TIMP3	2.65493
Pre exercise	Endothelial Cells	TIMP3	2.10185
Pre exercise	Endothelial Cells	TIMP3	3.7231
Pre exercise	Endothelial Cells	TIMP3	2.36913
Pre exercise	Endothelial Cells	TIMP3	0
Pre exercise	Endothelial Cells	TIMP3	2.06073
Pre exercise	Endothelial Cells	TIMP3	2.69771
Pre exercise	Endothelial Cells	TIMP3	1.31901
Pre exercise	Endothelial Cells	TIMP3	2.15914
Pre exercise	Endothelial Cells	TIMP3	1.70373
Pre exercise	Endothelial Cells	TIMP3	3.21518
Pre exercise	Endothelial Cells	TIMP3	2.9337
Pre exercise	Endothelial Cells	TIMP3	1.69134
Pre exercise	Endothelial Cells	TIMP3	3.24747
Pre exercise	Endothelial Cells	TIMP3	2.74698
Pre exercise	Endothelial Cells	TIMP3	2.81248
Pre exercise	Endothelial Cells	TIMP3	2.8976
Pre exercise	Endothelial Cells	TIMP3	2.10787
Pre exercise	Endothelial Cells	TIMP3	3.72377
Pre exercise	Endothelial Cells	TIMP3	2.84668
Pre exercise	Endothelial Cells	TIMP3	2.57032
Pre exercise	Endothelial Cells	TIMP3	2.46715
Pre exercise	Endothelial Cells	TIMP3	3.1143
Pre exercise	Endothelial Cells	TIMP3	3.36438
Pre exercise	Endothelial Cells	TIMP3	2.70269
Pre exercise	Endothelial Cells	TIMP3	2.66259
Pre exercise	Endothelial Cells	TIMP3	2.74309
Pre exercise	Endothelial Cells	TIMP3	2.22766
Pre exercise	Endothelial Cells	TIMP3	1.38256
Pre exercise	Endothelial Cells	TIMP3	3.14724
Pre exercise	Endothelial Cells	TIMP3	1.70889
Pre exercise	Endothelial Cells	TIMP3	2.09808
Pre exercise	Endothelial Cells	TIMP3	2.12911
Pre exercise	Endothelial Cells	TIMP3	2.44003
Pre exercise	Endothelial Cells	TIMP3	3.58425
Pre exercise	Endothelial Cells	TIMP3	2.80798
Pre exercise	Endothelial Cells	TIMP3	1.19293
Pre exercise	Endothelial Cells	TIMP3	1.97957
Pre exercise	Endothelial Cells	TIMP3	2.82691
Pre exercise	Endothelial Cells	TIMP3	2.48399
Pre exercise	Endothelial Cells	TIMP3	2.22104
Pre exercise	Endothelial Cells	TIMP3	1.89361
Pre exercise	Endothelial Cells	TIMP3	0.807956
Pre exercise	Endothelial Cells	TIMP3	2.82252
Pre exercise	Endothelial Cells	TIMP3	0
Pre exercise	Endothelial Cells	TIMP3	1.57181
Pre exercise	Endothelial Cells	TIMP3	2.39336
Pre exercise	Endothelial Cells	TIMP3	2.34124
Pre exercise	Endothelial Cells	TIMP3	1.17238
Pre exercise	Endothelial Cells	TIMP3	2.69577
Pre exercise	Endothelial Cells	TIMP3	3.28122
Pre exercise	Endothelial Cells	TIMP3	2.43603
Pre exercise	Endothelial Cells	TIMP3	2.94
Pre exercise	Endothelial Cells	TIMP3	2.11137
Pre exercise	Endothelial Cells	TIMP3	2.20007
Pre exercise	Endothelial Cells	TIMP3	0
Pre exercise	Endothelial Cells	TIMP3	1.16885
Pre exercise	Endothelial Cells	TIMP3	1.99918
Pre exercise	Endothelial Cells	TIMP3	0
Pre exercise	Endothelial Cells	TIMP3	2.80279
Pre exercise	Endothelial Cells	TIMP3	0
Pre exercise	Endothelial Cells	TIMP3	1.82808
Pre exercise	Endothelial Cells	TIMP3	0
Pre exercise	Endothelial Cells	TIMP3	2.57367
Pre exercise	Endothelial Cells	TIMP3	3.45236
Pre exercise	Endothelial Cells	TIMP3	3.09031
Pre exercise	Endothelial Cells	TIMP3	2.17065
Pre exercise	Endothelial Cells	TIMP3	2.1085
Pre exercise	Endothelial Cells	TIMP3	2.91517
Pre exercise	Endothelial Cells	TIMP3	3.63856
Pre exercise	Endothelial Cells	TIMP3	2.90243
Pre exercise	Endothelial Cells	TIMP3	0.916081
Pre exercise	Endothelial Cells	TIMP3	2.81582
Pre exercise	Endothelial Cells	TIMP3	2.54452
Pre exercise	Endothelial Cells	TIMP3	2.39972
Pre exercise	Endothelial Cells	TIMP3	2.6984
Pre exercise	Endothelial Cells	TIMP3	2.42
Pre exercise	Endothelial Cells	TIMP3	4.21938
Pre exercise	Endothelial Cells	TIMP3	3.18594
Pre exercise	Endothelial Cells	TIMP3	2.27598
Pre exercise	Endothelial Cells	TIMP3	2.58942
Pre exercise	Endothelial Cells	TIMP3	3.08885
Pre exercise	Endothelial Cells	TIMP3	2.29582
Pre exercise	Endothelial Cells	TIMP3	2.18103
Pre exercise	Endothelial Cells	TIMP3	2.31187
Pre exercise	Endothelial Cells	TIMP3	2.70614
Pre exercise	Endothelial Cells	TIMP3	2.63825
Pre exercise	Endothelial Cells	TIMP3	2.75083
Pre exercise	Endothelial Cells	TIMP3	2.16162
Pre exercise	Endothelial Cells	TIMP3	2.79731
Pre exercise	Endothelial Cells	TIMP3	1.67211
Pre exercise	Endothelial Cells	TIMP3	2.42993
Pre exercise	Endothelial Cells	TIMP3	2.31656
Pre exercise	Endothelial Cells	TIMP3	3.47503
Pre exercise	Endothelial Cells	TIMP3	2.58055
Pre exercise	Endothelial Cells	TIMP3	2.42633
Pre exercise	Endothelial Cells	TIMP3	1.37082
Pre exercise	Endothelial Cells	TIMP3	0
Pre exercise	Endothelial Cells	TIMP3	2.56465
Pre exercise	Endothelial Cells	TIMP3	0
Pre exercise	Endothelial Cells	TIMP3	2.13567
Pre exercise	Endothelial Cells	TIMP3	2.35537
Pre exercise	Endothelial Cells	TIMP3	2.7135
Pre exercise	Endothelial Cells	TIMP3	1.32547
Pre exercise	Endothelial Cells	TIMP3	2.5554
Pre exercise	Endothelial Cells	TIMP3	2.83563
Pre exercise	Endothelial Cells	TIMP3	2.14029
Pre exercise	Endothelial Cells	TIMP3	3.1881
Pre exercise	Endothelial Cells	TIMP3	0
Pre exercise	Endothelial Cells	TIMP3	0
Pre exercise	Endothelial Cells	TIMP3	3.23671
Pre exercise	Endothelial Cells	TIMP3	0
Pre exercise	Endothelial Cells	TIMP3	2.59217
Pre exercise	Endothelial Cells	TIMP3	2.66414
Pre exercise	Endothelial Cells	TIMP3	0
Pre exercise	Endothelial Cells	TIMP3	1.99899
Pre exercise	Endothelial Cells	TIMP3	2.63212
Pre exercise	Endothelial Cells	TIMP3	1.52304
Pre exercise	Endothelial Cells	TIMP3	1.62138
Pre exercise	Endothelial Cells	TIMP3	1.58524
Pre exercise	Endothelial Cells	TIMP3	2.88116
Pre exercise	Endothelial Cells	TIMP3	2.13963
Pre exercise	Endothelial Cells	TIMP3	1.85874
Pre exercise	Endothelial Cells	TIMP3	3.53612
Pre exercise	Endothelial Cells	TIMP3	2.64089
Pre exercise	Endothelial Cells	TIMP3	2.2471
Pre exercise	Endothelial Cells	TIMP3	2.0337
Pre exercise	Endothelial Cells	TIMP3	2.54994
Pre exercise	Endothelial Cells	TIMP3	2.26237
Pre exercise	Endothelial Cells	TIMP3	2.31966
Pre exercise	Endothelial Cells	TIMP3	0
Pre exercise	Endothelial Cells	TIMP3	0
Pre exercise	Endothelial Cells	TIMP3	2.70511
Pre exercise	Endothelial Cells	TIMP3	2.38026
Pre exercise	Endothelial Cells	TIMP3	1.66512
Pre exercise	Endothelial Cells	TIMP3	0
Pre exercise	Endothelial Cells	TIMP3	2.89733
Pre exercise	Endothelial Cells	TIMP3	1.96395
Pre exercise	Endothelial Cells	TIMP3	0
Pre exercise	Endothelial Cells	TIMP3	2.59731
Pre exercise	Endothelial Cells	TIMP3	0
Pre exercise	Endothelial Cells	TIMP3	0
Pre exercise	Endothelial Cells	TIMP3	2.83623
Pre exercise	Endothelial Cells	TIMP3	0
Pre exercise	Endothelial Cells	TIMP3	1.70465
Pre exercise	Endothelial Cells	TIMP3	2.98055
Pre exercise	Endothelial Cells	TIMP3	2.54913
Pre exercise	Endothelial Cells	TIMP3	2.612
Pre exercise	Endothelial Cells	TIMP3	2.96907
Pre exercise	Endothelial Cells	TIMP3	1.91997
Pre exercise	Endothelial Cells	TIMP3	2.37018
Pre exercise	Endothelial Cells	TIMP3	4.39287
Pre exercise	Endothelial Cells	TIMP3	1.44715
Pre exercise	Endothelial Cells	TIMP3	2.53469
Pre exercise	Endothelial Cells	TIMP3	2.34013
Pre exercise	Endothelial Cells	TIMP3	3.15115
Pre exercise	Endothelial Cells	TIMP3	2.00899
Pre exercise	Endothelial Cells	TIMP3	2.65183
Pre exercise	Endothelial Cells	TIMP3	0
Pre exercise	Endothelial Cells	TIMP3	2.2803
Pre exercise	Endothelial Cells	TIMP3	2.64463
Pre exercise	Endothelial Cells	TIMP3	1.33488
Pre exercise	Endothelial Cells	TIMP3	3.46448
Pre exercise	Endothelial Cells	TIMP3	2.18789
Pre exercise	Endothelial Cells	TIMP3	1.76237
Pre exercise	Endothelial Cells	TIMP3	1.63244
Pre exercise	Endothelial Cells	TIMP3	3.08767
Pre exercise	Endothelial Cells	TIMP3	2.19758
Pre exercise	Endothelial Cells	TIMP3	2.96926
Pre exercise	Endothelial Cells	TIMP3	0
Pre exercise	Endothelial Cells	TIMP3	2.18593
Pre exercise	Endothelial Cells	TIMP3	0
Pre exercise	Endothelial Cells	TIMP3	1.7216
Pre exercise	Endothelial Cells	TIMP3	2.58891
Pre exercise	Endothelial Cells	TIMP3	2.83719
Pre exercise	Endothelial Cells	TIMP3	2.98732
Pre exercise	Endothelial Cells	TIMP3	2.07796
Pre exercise	Endothelial Cells	TIMP3	2.37518
Pre exercise	Endothelial Cells	TIMP3	1.86264
Pre exercise	Endothelial Cells	TIMP3	3.19455
Pre exercise	Endothelial Cells	TIMP3	2.41954
Pre exercise	Endothelial Cells	TIMP3	1.53593
Pre exercise	Endothelial Cells	TIMP3	3.21988
Pre exercise	Endothelial Cells	TIMP3	3.43205
Pre exercise	Endothelial Cells	TIMP3	1.84628
Pre exercise	Endothelial Cells	TIMP3	3.02009
Pre exercise	Endothelial Cells	TIMP3	0
Pre exercise	Endothelial Cells	TIMP3	2.34507
Pre exercise	Endothelial Cells	TIMP3	2.84595
Pre exercise	Endothelial Cells	TIMP3	3.13069
Pre exercise	Endothelial Cells	TIMP3	2.78772
Pre exercise	Endothelial Cells	TIMP3	3.09444
Pre exercise	Endothelial Cells	TIMP3	2.73362
Pre exercise	Endothelial Cells	TIMP3	1.78595
Pre exercise	Endothelial Cells	TIMP3	0
Pre exercise	Endothelial Cells	TIMP3	0
Pre exercise	Endothelial Cells	TIMP3	2.35106
Pre exercise	Endothelial Cells	TIMP3	2.89021
Pre exercise	Endothelial Cells	TIMP3	0
Pre exercise	Endothelial Cells	TIMP3	2.44247
Pre exercise	Endothelial Cells	TIMP3	0
Pre exercise	Endothelial Cells	TIMP3	2.92346
Pre exercise	Endothelial Cells	TIMP3	1.92445
Pre exercise	Endothelial Cells	TIMP3	3.19441
Pre exercise	Endothelial Cells	TIMP3	2.41512
Pre exercise	Endothelial Cells	TIMP3	3.31574
Pre exercise	Endothelial Cells	TIMP3	3.33491
Pre exercise	Endothelial Cells	TIMP3	0
Pre exercise	Endothelial Cells	TIMP3	3.19869
Pre exercise	Endothelial Cells	TIMP3	1.92545
Pre exercise	Endothelial Cells	TIMP3	2.52386
Pre exercise	Endothelial Cells	TIMP3	2.58868
Pre exercise	Endothelial Cells	TIMP3	1.43863
Pre exercise	Endothelial Cells	TIMP3	0
Pre exercise	Endothelial Cells	TIMP3	3.70194
Pre exercise	Endothelial Cells	TIMP3	0
Pre exercise	Endothelial Cells	TIMP3	0
Pre exercise	Endothelial Cells	TIMP3	2.11767
Pre exercise	Endothelial Cells	TIMP3	2.50026
Pre exercise	Endothelial Cells	TIMP3	0
Pre exercise	Endothelial Cells	TIMP3	2.20883
Pre exercise	Endothelial Cells	TIMP3	2.16289
Pre exercise	Endothelial Cells	TIMP3	2.00287
Pre exercise	Endothelial Cells	TIMP3	3.44813
Pre exercise	Endothelial Cells	TIMP3	2.69475
Pre exercise	Endothelial Cells	TIMP3	2.33433
Pre exercise	Endothelial Cells	TIMP3	2.5179
Pre exercise	Endothelial Cells	TIMP3	1.72817
Pre exercise	Endothelial Cells	TIMP3	2.51643
Pre exercise	Endothelial Cells	TIMP3	2.34166
Pre exercise	Endothelial Cells	TIMP3	2.65354
Pre exercise	Endothelial Cells	TIMP3	3.46201
Pre exercise	Endothelial Cells	TIMP3	2.3136
Pre exercise	Endothelial Cells	TIMP3	3.24531
Pre exercise	Endothelial Cells	TIMP3	0
Pre exercise	Endothelial Cells	TIMP3	0
Pre exercise	Endothelial Cells	TIMP3	3.0431
Pre exercise	Endothelial Cells	TIMP3	1.99679
Pre exercise	Endothelial Cells	TIMP3	0
Pre exercise	Endothelial Cells	TIMP3	2.656
Pre exercise	Endothelial Cells	TIMP3	2.86522
Pre exercise	Endothelial Cells	TIMP3	2.28802
Pre exercise	Endothelial Cells	TIMP3	1.82404
Pre exercise	Endothelial Cells	TIMP3	0
Pre exercise	Endothelial Cells	TIMP3	2.75495
Pre exercise	Endothelial Cells	TIMP3	3.18643
Pre exercise	Endothelial Cells	TIMP3	0
Pre exercise	Endothelial Cells	TIMP3	3.06377
Pre exercise	Endothelial Cells	TIMP3	2.33342
Pre exercise	Endothelial Cells	TIMP3	2.4783
Pre exercise	Endothelial Cells	TIMP3	0
Pre exercise	Endothelial Cells	TIMP3	0
Pre exercise	Endothelial Cells	TIMP3	2.67006
Pre exercise	Endothelial Cells	TIMP3	3.01573
Pre exercise	Endothelial Cells	TIMP3	2.72067
Pre exercise	Endothelial Cells	TIMP3	0
Pre exercise	Endothelial Cells	TIMP3	0
Pre exercise	Endothelial Cells	TIMP3	1.152
Pre exercise	Endothelial Cells	TIMP3	2.72086
Pre exercise	Endothelial Cells	TIMP3	1.25923
Pre exercise	Endothelial Cells	TIMP3	1.78265
Pre exercise	Endothelial Cells	TIMP3	2.50837
Pre exercise	Endothelial Cells	TIMP3	0
Pre exercise	Endothelial Cells	TIMP3	0
Pre exercise	Endothelial Cells	TIMP3	2.88717
Pre exercise	Endothelial Cells	TIMP3	2.65104
Pre exercise	Endothelial Cells	TIMP3	2.73074
Pre exercise	Endothelial Cells	TIMP3	2.9268
Pre exercise	Endothelial Cells	TIMP3	2.99879
Pre exercise	Endothelial Cells	TIMP3	2.62897
Pre exercise	Endothelial Cells	TIMP3	1.79972
Pre exercise	Endothelial Cells	TIMP3	3.01204
Pre exercise	Endothelial Cells	TIMP3	2.66121
Pre exercise	Endothelial Cells	TIMP3	3.4314
Pre exercise	Endothelial Cells	TIMP3	2.91078
Pre exercise	Endothelial Cells	TIMP3	0
Pre exercise	Endothelial Cells	TIMP3	1.5706
Pre exercise	Endothelial Cells	TIMP3	0
Pre exercise	Endothelial Cells	TIMP3	3.18866
Pre exercise	Endothelial Cells	TIMP3	0
Pre exercise	Endothelial Cells	TIMP3	1.41553
Pre exercise	Endothelial Cells	TIMP3	2.60246
Pre exercise	Endothelial Cells	TIMP3	0
Pre exercise	Endothelial Cells	TIMP3	3.86401
Pre exercise	Endothelial Cells	TIMP3	0
Pre exercise	Endothelial Cells	TIMP3	3.51126
Pre exercise	Endothelial Cells	TIMP3	2.77152
Pre exercise	Endothelial Cells	TIMP3	2.35594
Pre exercise	Endothelial Cells	TIMP3	0
Pre exercise	Endothelial Cells	TIMP3	3.02854
Pre exercise	Endothelial Cells	TIMP3	0
Pre exercise	Endothelial Cells	TIMP3	2.15945
Pre exercise	Endothelial Cells	TIMP3	2.90044
Pre exercise	Endothelial Cells	TIMP3	1.2397
Pre exercise	Endothelial Cells	TIMP3	2.59769
Pre exercise	Endothelial Cells	TIMP3	2.95431
Pre exercise	Endothelial Cells	TIMP3	2.85443
Pre exercise	Endothelial Cells	TIMP3	2.79442
Pre exercise	Endothelial Cells	TIMP3	0
Pre exercise	Endothelial Cells	TIMP3	2.06643
Pre exercise	Endothelial Cells	TIMP3	2.35761
Pre exercise	Endothelial Cells	TIMP3	3.33265
Pre exercise	Endothelial Cells	TIMP3	2.9032
Pre exercise	Endothelial Cells	TIMP3	2.88914
Pre exercise	Endothelial Cells	TIMP3	2.4365
Pre exercise	Endothelial Cells	TIMP3	2.63033
Pre exercise	Endothelial Cells	TIMP3	2.52633
Pre exercise	Endothelial Cells	TIMP3	2.83221
Pre exercise	Endothelial Cells	TIMP3	2.43888
Pre exercise	Endothelial Cells	TIMP3	2.80944
Pre exercise	Endothelial Cells	TIMP3	2.49361
Pre exercise	Endothelial Cells	TIMP3	2.17444
Pre exercise	Endothelial Cells	TIMP3	2.4773
Pre exercise	Endothelial Cells	TIMP3	3.15948
Pre exercise	Endothelial Cells	TIMP3	2.37333
Pre exercise	Endothelial Cells	TIMP3	0
Pre exercise	Endothelial Cells	TIMP3	2.63958
Pre exercise	Endothelial Cells	TIMP3	3.11273
Pre exercise	Endothelial Cells	TIMP3	2.61652
Pre exercise	Endothelial Cells	TIMP3	2.63702
Pre exercise	Endothelial Cells	TIMP3	2.77184
Pre exercise	Endothelial Cells	TIMP3	0
Pre exercise	Endothelial Cells	TIMP3	2.91683
Pre exercise	Endothelial Cells	TIMP3	1.89122
Pre exercise	Endothelial Cells	TIMP3	0
Pre exercise	Endothelial Cells	TIMP3	2.31945
Pre exercise	Endothelial Cells	TIMP3	3.60056
Pre exercise	Endothelial Cells	TIMP3	3.38209
Pre exercise	Endothelial Cells	TIMP3	3.35445
Pre exercise	Endothelial Cells	TIMP3	3.243
Pre exercise	Endothelial Cells	TIMP3	2.3954
Pre exercise	Endothelial Cells	TIMP3	1.93796
Pre exercise	Endothelial Cells	TIMP3	0
Pre exercise	Endothelial Cells	TIMP3	2.485
Pre exercise	Endothelial Cells	TIMP3	2.29863
Pre exercise	Endothelial Cells	TIMP3	2.8369
Pre exercise	Endothelial Cells	TIMP3	1.291
Pre exercise	Endothelial Cells	TIMP3	2.17513
Pre exercise	Endothelial Cells	TIMP3	2.15487
Pre exercise	Endothelial Cells	TIMP3	3.05217
Pre exercise	Endothelial Cells	TIMP3	2.79827
Pre exercise	Endothelial Cells	TIMP3	2.86035
Pre exercise	Endothelial Cells	TIMP3	2.95569
Pre exercise	Endothelial Cells	TIMP3	3.30608
Pre exercise	Endothelial Cells	TIMP3	3.00174
Pre exercise	Endothelial Cells	TIMP3	2.59142
Pre exercise	Endothelial Cells	TIMP3	2.95065
Pre exercise	Endothelial Cells	TIMP3	2.6795
Pre exercise	Endothelial Cells	TIMP3	1.90716
Pre exercise	Endothelial Cells	TIMP3	2.22457
Pre exercise	Endothelial Cells	TIMP3	1.21017
Pre exercise	Endothelial Cells	TIMP3	2.27246
Pre exercise	Endothelial Cells	TIMP3	3.27473
Pre exercise	Endothelial Cells	TIMP3	0
Pre exercise	Endothelial Cells	TIMP3	2.9794
Pre exercise	Endothelial Cells	TIMP3	1.34539
Pre exercise	Endothelial Cells	TIMP3	2.39563
Pre exercise	Endothelial Cells	TIMP3	3.1508
Pre exercise	Endothelial Cells	TIMP3	2.6248
Pre exercise	Endothelial Cells	TIMP3	2.46817
Pre exercise	Endothelial Cells	TIMP3	2.85609
Pre exercise	Endothelial Cells	TIMP3	2.50026
Pre exercise	Endothelial Cells	TIMP3	3.33151
Pre exercise	Endothelial Cells	TIMP3	2.6852
Pre exercise	Endothelial Cells	TIMP3	2.35839
Pre exercise	Endothelial Cells	TIMP3	0
Pre exercise	Endothelial Cells	TIMP3	3.62211
Pre exercise	Endothelial Cells	TIMP3	0
Pre exercise	Endothelial Cells	TIMP3	2.76095
Pre exercise	Endothelial Cells	TIMP3	0
Pre exercise	Endothelial Cells	TIMP3	0
Pre exercise	Endothelial Cells	TIMP3	2.24069
Pre exercise	Endothelial Cells	TIMP3	2.23695
Pre exercise	Endothelial Cells	TIMP3	2.32902
Pre exercise	Endothelial Cells	TIMP3	2.58223
Pre exercise	Endothelial Cells	TIMP3	2.75052
Pre exercise	Endothelial Cells	TIMP3	2.12716
Pre exercise	Endothelial Cells	TIMP3	2.23927
Pre exercise	Endothelial Cells	TIMP3	2.08935
Pre exercise	Endothelial Cells	TIMP3	3.10613
Pre exercise	Endothelial Cells	TIMP3	2.3693
Pre exercise	Endothelial Cells	TIMP3	2.26837
Pre exercise	Endothelial Cells	TIMP3	3.21769
Pre exercise	Endothelial Cells	TIMP3	2.33742
Pre exercise	Endothelial Cells	TIMP3	2.17392
Pre exercise	Endothelial Cells	TIMP3	3.67159
Pre exercise	Endothelial Cells	TIMP3	0
Pre exercise	Endothelial Cells	TIMP3	2.34848
Pre exercise	Endothelial Cells	TIMP3	2.59119
Pre exercise	Endothelial Cells	TIMP3	2.84534
Pre exercise	Endothelial Cells	TIMP3	2.30247
Pre exercise	Endothelial Cells	TIMP3	3.26179
Pre exercise	Endothelial Cells	TIMP3	2.35235
Pre exercise	Endothelial Cells	TIMP3	2.06914
Pre exercise	Endothelial Cells	TIMP3	3.05265
Pre exercise	Endothelial Cells	TIMP3	2.02862
Pre exercise	Endothelial Cells	TIMP3	1.9751
Pre exercise	Endothelial Cells	TIMP3	2.50774
Pre exercise	Endothelial Cells	TIMP3	2.46539
Pre exercise	Endothelial Cells	TIMP3	2.38169
Pre exercise	Endothelial Cells	TIMP3	3.33259
Pre exercise	Endothelial Cells	TIMP3	2.80761
Pre exercise	Endothelial Cells	TIMP3	0
Pre exercise	Endothelial Cells	TIMP3	0
Pre exercise	Endothelial Cells	TIMP3	0
Pre exercise	Endothelial Cells	TIMP3	1.59582
Pre exercise	Endothelial Cells	TIMP3	0
Pre exercise	Endothelial Cells	TIMP3	2.71067
Pre exercise	Endothelial Cells	TIMP3	2.24861
Pre exercise	Endothelial Cells	TIMP3	0
Pre exercise	Endothelial Cells	TIMP3	2.19085
Pre exercise	Endothelial Cells	TIMP3	3.62247
Pre exercise	Endothelial Cells	TIMP3	2.73127
Pre exercise	Endothelial Cells	TIMP3	2.91133
Pre exercise	Endothelial Cells	TIMP3	0
Pre exercise	Endothelial Cells	TIMP3	2.15634
Pre exercise	Endothelial Cells	TIMP3	2.46016
Pre exercise	Endothelial Cells	TIMP3	2.48298
Pre exercise	Endothelial Cells	TIMP3	3.03329
Pre exercise	Endothelial Cells	TIMP3	2.82898
Pre exercise	Endothelial Cells	TIMP3	2.35594
Pre exercise	Endothelial Cells	TIMP3	2.24194
Pre exercise	Endothelial Cells	TIMP3	1.32405
Pre exercise	Endothelial Cells	TIMP3	2.88894
Pre exercise	Endothelial Cells	TIMP3	0
Pre exercise	Endothelial Cells	TIMP3	3.2634
Pre exercise	Endothelial Cells	TIMP3	1.73711
Pre exercise	Endothelial Cells	TIMP3	1.55421
Pre exercise	Endothelial Cells	TIMP3	2.12184
Pre exercise	Endothelial Cells	TIMP3	2.38233
Pre exercise	Endothelial Cells	TIMP3	2.0164
Pre exercise	Endothelial Cells	TIMP3	0
Pre exercise	Endothelial Cells	TIMP3	1.5215
Pre exercise	Endothelial Cells	TIMP3	1.21967
Pre exercise	Endothelial Cells	TIMP3	0
Pre exercise	Endothelial Cells	TIMP3	2.17686
Pre exercise	Endothelial Cells	TIMP3	2.96611
Pre exercise	Endothelial Cells	TIMP3	2.21666
Pre exercise	Endothelial Cells	TIMP3	2.50615
Pre exercise	Endothelial Cells	TIMP3	2.95569
Pre exercise	Endothelial Cells	TIMP3	0.866491
Pre exercise	Endothelial Cells	TIMP3	1.18752
Pre exercise	Endothelial Cells	TIMP3	2.48324
Pre exercise	Endothelial Cells	TIMP3	2.286
Pre exercise	Endothelial Cells	TIMP3	1.68594
Pre exercise	Endothelial Cells	TIMP3	1.60529
Pre exercise	Endothelial Cells	TIMP3	1.82038
Pre exercise	Endothelial Cells	TIMP3	2.71039
Pre exercise	Endothelial Cells	TIMP3	2.89531
Pre exercise	Endothelial Cells	TIMP3	3.00356
Pre exercise	Endothelial Cells	TIMP3	0
Pre exercise	Endothelial Cells	TIMP3	4.06854
Pre exercise	Endothelial Cells	TIMP3	1.47265
Pre exercise	Endothelial Cells	TIMP3	2.56458
Pre exercise	Endothelial Cells	TIMP3	2.57155
Pre exercise	Endothelial Cells	TIMP3	1.42733
Pre exercise	Endothelial Cells	TIMP3	1.89218
Pre exercise	Endothelial Cells	TIMP3	0
Pre exercise	Endothelial Cells	TIMP3	2.32111
Pre exercise	Endothelial Cells	TIMP3	2.11826
Pre exercise	Endothelial Cells	TIMP3	2.37547
Pre exercise	Endothelial Cells	TIMP3	1.83226
Pre exercise	Endothelial Cells	TIMP3	3.86097
Pre exercise	Endothelial Cells	TIMP3	2.57171
Pre exercise	Endothelial Cells	TIMP3	2.95915
Pre exercise	Endothelial Cells	TIMP3	1.83358
Pre exercise	Endothelial Cells	TIMP3	2.23819
Pre exercise	Endothelial Cells	TIMP3	3.32109
Pre exercise	Endothelial Cells	TIMP3	2.10812
Pre exercise	Endothelial Cells	TIMP3	2.60733
Pre exercise	Endothelial Cells	TIMP3	0
Pre exercise	Endothelial Cells	TIMP3	2.71367
Pre exercise	Endothelial Cells	TIMP3	2.15078
Pre exercise	Endothelial Cells	TIMP3	2.09558
Pre exercise	Endothelial Cells	TIMP3	3.201
Pre exercise	Endothelial Cells	TIMP3	2.47722
Pre exercise	Endothelial Cells	TIMP3	2.69352
Pre exercise	Endothelial Cells	TIMP3	2.34734
Pre exercise	Endothelial Cells	TIMP3	2.79755
Pre exercise	Endothelial Cells	TIMP3	2.20079
Pre exercise	Endothelial Cells	TIMP3	3.07823
Pre exercise	Endothelial Cells	TIMP3	3.17483
Pre exercise	Endothelial Cells	TIMP3	0
Pre exercise	Endothelial Cells	TIMP3	1.90741
Pre exercise	Endothelial Cells	TIMP3	2.60663
Pre exercise	Endothelial Cells	TIMP3	2.08266
Pre exercise	Endothelial Cells	TIMP3	1.67188
Pre exercise	Endothelial Cells	TIMP3	2.87247
Pre exercise	Endothelial Cells	TIMP3	3.68134
Pre exercise	Endothelial Cells	TIMP3	3.64263
Pre exercise	Endothelial Cells	TIMP3	0
Pre exercise	Endothelial Cells	TIMP3	2.88116
Pre exercise	Endothelial Cells	TIMP3	1.64021
Pre exercise	Endothelial Cells	TIMP3	2.85147
Pre exercise	Endothelial Cells	TIMP3	2.88275
Pre exercise	Endothelial Cells	TIMP3	0
Pre exercise	Endothelial Cells	TIMP3	2.66866
Pre exercise	Endothelial Cells	TIMP3	2.2485
Pre exercise	Endothelial Cells	TIMP3	2.53758
Pre exercise	Endothelial Cells	TIMP3	2.03191
Pre exercise	Endothelial Cells	TIMP3	2.11078
Pre exercise	Endothelial Cells	TIMP3	3.01983
Pre exercise	Endothelial Cells	TIMP3	2.7933
Pre exercise	Endothelial Cells	TIMP3	1.58865
Pre exercise	Endothelial Cells	TIMP3	1.56161
Pre exercise	Endothelial Cells	TIMP3	3.06728
Pre exercise	Endothelial Cells	TIMP3	2.47199
Pre exercise	Endothelial Cells	TIMP3	2.00148
Pre exercise	Endothelial Cells	TIMP3	4.01097
Pre exercise	Endothelial Cells	TIMP3	3.42628
Pre exercise	Endothelial Cells	TIMP3	2.99417
Pre exercise	Endothelial Cells	TIMP3	2.48879
Pre exercise	Endothelial Cells	TIMP3	0
Pre exercise	Endothelial Cells	TIMP3	3.06028
Pre exercise	Endothelial Cells	TIMP3	0
Pre exercise	Endothelial Cells	TIMP3	1.41873
Pre exercise	Endothelial Cells	TIMP3	1.96672
Pre exercise	Endothelial Cells	TIMP3	2.88435
Pre exercise	Endothelial Cells	TIMP3	3.17443
Pre exercise	Endothelial Cells	TIMP3	1.81376
Pre exercise	Endothelial Cells	TIMP3	0
Pre exercise	Endothelial Cells	TIMP3	0
Pre exercise	Endothelial Cells	TIMP3	2.9352
Pre exercise	Endothelial Cells	TIMP3	2.41349
Pre exercise	Endothelial Cells	TIMP3	3.01516
Pre exercise	Endothelial Cells	TIMP3	0
Pre exercise	Endothelial Cells	TIMP3	0
Pre exercise	Endothelial Cells	TIMP3	2.67836
Pre exercise	Endothelial Cells	TIMP3	2.18891
Pre exercise	Endothelial Cells	TIMP3	0
Pre exercise	Endothelial Cells	TIMP3	3.41412
Pre exercise	Endothelial Cells	TIMP3	2.82255
Pre exercise	Endothelial Cells	TIMP3	2.41118
Pre exercise	Endothelial Cells	TIMP3	1.89393
Pre exercise	Endothelial Cells	TIMP3	2.97842
Pre exercise	Endothelial Cells	TIMP3	3.04691
Pre exercise	Endothelial Cells	TIMP3	0
Pre exercise	Endothelial Cells	TIMP3	2.27272
Pre exercise	Endothelial Cells	TIMP3	2.48634
Pre exercise	Endothelial Cells	TIMP3	2.99841
Pre exercise	Endothelial Cells	TIMP3	2.67278
Pre exercise	Endothelial Cells	TIMP3	2.13026
Pre exercise	Endothelial Cells	TIMP3	2.37194
Pre exercise	Endothelial Cells	TIMP3	3.75568
Pre exercise	Endothelial Cells	TIMP3	2.24634
Pre exercise	Endothelial Cells	TIMP3	2.5475
Pre exercise	Endothelial Cells	TIMP3	2.10607
Pre exercise	Endothelial Cells	TIMP3	2.68139
Pre exercise	Endothelial Cells	TIMP3	1.66495
Pre exercise	Endothelial Cells	TIMP3	0
Pre exercise	Endothelial Cells	TIMP3	2.71606
Pre exercise	Endothelial Cells	TIMP3	3.20326
Pre exercise	Endothelial Cells	TIMP3	2.08348
Pre exercise	Endothelial Cells	TIMP3	2.48185
Pre exercise	Endothelial Cells	TIMP3	4.10157
Pre exercise	Endothelial Cells	TIMP3	2.14228
Pre exercise	Endothelial Cells	TIMP3	2.5009
Pre exercise	Endothelial Cells	TIMP3	1.99706
Pre exercise	Endothelial Cells	TIMP3	0
Pre exercise	Endothelial Cells	TIMP3	1.40049
Pre exercise	Endothelial Cells	TIMP3	1.73956
Pre exercise	Endothelial Cells	TIMP3	2.3115
Pre exercise	Endothelial Cells	TIMP3	2.31798
Pre exercise	Endothelial Cells	TIMP3	2.2584
Pre exercise	Endothelial Cells	TIMP3	2.46507
Pre exercise	Endothelial Cells	TIMP3	2.27246
Pre exercise	Endothelial Cells	TIMP3	2.53725
Pre exercise	Endothelial Cells	TIMP3	3.52806
Pre exercise	Endothelial Cells	TIMP3	2.70674
Pre exercise	Endothelial Cells	TIMP3	2.99793
Pre exercise	Endothelial Cells	TIMP3	2.17065
Pre exercise	Endothelial Cells	TIMP3	1.83071
Pre exercise	Endothelial Cells	TIMP3	0
Pre exercise	Endothelial Cells	TIMP3	2.39826
Pre exercise	Endothelial Cells	TIMP3	0
Pre exercise	Endothelial Cells	TIMP3	2.74139
Pre exercise	Endothelial Cells	TIMP3	2.36405
Pre exercise	Endothelial Cells	TIMP3	3.65842
Pre exercise	Endothelial Cells	TIMP3	1.80969
Pre exercise	Endothelial Cells	TIMP3	2.19865
Pre exercise	Endothelial Cells	TIMP3	2.06715
Pre exercise	Endothelial Cells	TIMP3	2.6107
Pre exercise	Endothelial Cells	TIMP3	0
Pre exercise	Endothelial Cells	TIMP3	2.59482
Pre exercise	Endothelial Cells	TIMP3	2.59463
Pre exercise	Endothelial Cells	TIMP3	0
Pre exercise	Endothelial Cells	TIMP3	2.27716
Pre exercise	Endothelial Cells	TIMP3	0
Pre exercise	Endothelial Cells	TIMP3	0
Pre exercise	Endothelial Cells	TIMP3	0
Pre exercise	Endothelial Cells	TIMP3	1.66074
Pre exercise	Endothelial Cells	TIMP3	2.99922
Pre exercise	Endothelial Cells	TIMP3	2.56311
Pre exercise	Endothelial Cells	TIMP3	3.56956
Pre exercise	Endothelial Cells	TIMP3	1.94471
Pre exercise	Endothelial Cells	TIMP3	1.90424
Pre exercise	Endothelial Cells	TIMP3	2.612
Pre exercise	Endothelial Cells	TIMP3	2.55358
Pre exercise	Endothelial Cells	TIMP3	2.50665
Pre exercise	Endothelial Cells	TIMP3	2.54438
Pre exercise	Endothelial Cells	TIMP3	2.84687
Pre exercise	Endothelial Cells	TIMP3	2.89155
Pre exercise	Endothelial Cells	TIMP3	1.8012
Pre exercise	Endothelial Cells	TIMP3	2.17479
Pre exercise	Endothelial Cells	TIMP3	2.27794
Pre exercise	Endothelial Cells	TIMP3	2.83964
Pre exercise	Endothelial Cells	TIMP3	2.48273
Pre exercise	Endothelial Cells	TIMP3	2.28623
Pre exercise	Endothelial Cells	TIMP3	3.0317
Pre exercise	Endothelial Cells	TIMP3	2.95638
Pre exercise	Endothelial Cells	TIMP3	2.33562
Pre exercise	Endothelial Cells	TIMP3	0
Pre exercise	Endothelial Cells	TIMP3	1.30592
Pre exercise	Endothelial Cells	TIMP3	2.03746
Pre exercise	Endothelial Cells	TIMP3	2.25546
Pre exercise	Endothelial Cells	TIMP3	2.76442
Pre exercise	Endothelial Cells	TIMP3	3.66001
Pre exercise	Endothelial Cells	TIMP3	0.841249
Pre exercise	Endothelial Cells	TIMP3	2.0878
Pre exercise	Endothelial Cells	TIMP3	2.63713
Pre exercise	Endothelial Cells	TIMP3	1.22661
Pre exercise	Endothelial Cells	TIMP3	1.95055
Pre exercise	Endothelial Cells	TIMP3	2.60252
Pre exercise	Endothelial Cells	TIMP3	1.95505
Pre exercise	Endothelial Cells	TIMP3	2.71367
Pre exercise	Endothelial Cells	TIMP3	3.17062
Pre exercise	Endothelial Cells	TIMP3	1.49546
Pre exercise	Endothelial Cells	TIMP3	0
Pre exercise	Endothelial Cells	TIMP3	2.09589
Pre exercise	Endothelial Cells	TIMP3	2.91352
Pre exercise	Endothelial Cells	TIMP3	2.26186
Pre exercise	Endothelial Cells	TIMP3	2.45236
Pre exercise	Endothelial Cells	TIMP3	2.17479
Pre exercise	Endothelial Cells	TIMP3	3.20553
Pre exercise	Endothelial Cells	TIMP3	3.00044
Pre exercise	Endothelial Cells	TIMP3	2.40428
Pre exercise	Endothelial Cells	TIMP3	2.85872
Pre exercise	Endothelial Cells	TIMP3	3.23859
Pre exercise	Endothelial Cells	TIMP3	2.7949
Pre exercise	Endothelial Cells	TIMP3	1.92745
Pre exercise	Endothelial Cells	TIMP3	2.92014
Pre exercise	Endothelial Cells	TIMP3	2.27142
Pre exercise	Endothelial Cells	TIMP3	0
Pre exercise	Endothelial Cells	TIMP3	2.45893
Pre exercise	Endothelial Cells	TIMP3	1.66408
Pre exercise	Endothelial Cells	TIMP3	2.07755
Pre exercise	Endothelial Cells	TIMP3	0
Pre exercise	Endothelial Cells	TIMP3	2.84257
Pre exercise	Endothelial Cells	TIMP3	0
Pre exercise	Endothelial Cells	TIMP3	2.35813
Pre exercise	Endothelial Cells	TIMP3	3.0169
Pre exercise	Endothelial Cells	TIMP3	0
Pre exercise	Endothelial Cells	TIMP3	2.86717
Pre exercise	Endothelial Cells	TIMP3	2.00342
Pre exercise	Endothelial Cells	TIMP3	3.66529
Pre exercise	Endothelial Cells	TIMP3	0
Pre exercise	Endothelial Cells	TIMP3	2.45333
Pre exercise	Endothelial Cells	TIMP3	3.60013
Pre exercise	Endothelial Cells	TIMP3	1.85623
Pre exercise	Endothelial Cells	TIMP3	0
Pre exercise	Endothelial Cells	TIMP3	2.43834
Pre exercise	Endothelial Cells	TIMP3	2.32028
Pre exercise	Endothelial Cells	TIMP3	2.72248
Pre exercise	Endothelial Cells	TIMP3	0
Pre exercise	Endothelial Cells	TIMP3	2.91517
Pre exercise	Endothelial Cells	TIMP3	1.31124
Pre exercise	Endothelial Cells	TIMP3	1.39179
Pre exercise	Endothelial Cells	TIMP3	0
Pre exercise	Endothelial Cells	TIMP3	2.60385
Pre exercise	Endothelial Cells	TIMP3	3.76673
Pre exercise	Endothelial Cells	TIMP3	2.80087
Pre exercise	Endothelial Cells	TIMP3	2.06975
Pre exercise	Endothelial Cells	TIMP3	0
Pre exercise	Endothelial Cells	TIMP3	0
Pre exercise	Endothelial Cells	TIMP3	1.9894
Pre exercise	Endothelial Cells	TIMP3	3.02269
Pre exercise	Endothelial Cells	TIMP3	2.58233
Pre exercise	Endothelial Cells	TIMP3	0
Pre exercise	Endothelial Cells	TIMP3	2.13748
Pre exercise	Endothelial Cells	TIMP3	2.15431
Pre exercise	Endothelial Cells	TIMP3	1.91897
Pre exercise	Endothelial Cells	TIMP3	3.23301
Pre exercise	Endothelial Cells	TIMP3	3.3228
Pre exercise	Endothelial Cells	TIMP3	2.1924
Pre exercise	Endothelial Cells	TIMP3	3.57502
Pre exercise	Endothelial Cells	TIMP3	0
Pre exercise	Endothelial Cells	TIMP3	3.3502
Pre exercise	Endothelial Cells	TIMP3	1.78843
Pre exercise	Endothelial Cells	TIMP3	3.20895
Pre exercise	Endothelial Cells	TIMP3	0
Pre exercise	Endothelial Cells	TIMP3	0
Pre exercise	Endothelial Cells	TIMP3	1.01622
Pre exercise	Endothelial Cells	TIMP3	3.36768
Pre exercise	Endothelial Cells	TIMP3	2.56532
Pre exercise	Endothelial Cells	TIMP3	2.54506
Pre exercise	Endothelial Cells	TIMP3	2.83522
Pre exercise	Endothelial Cells	TIMP3	2.97268
Pre exercise	Endothelial Cells	TIMP3	4.24123
Pre exercise	Endothelial Cells	TIMP3	2.8036
Pre exercise	Endothelial Cells	TIMP3	3.02567
Pre exercise	Endothelial Cells	TIMP3	2.57162
Pre exercise	Endothelial Cells	TIMP3	0
Pre exercise	Endothelial Cells	TIMP3	2.52421
Pre exercise	Endothelial Cells	TIMP3	2.01067
Pre exercise	Endothelial Cells	TIMP3	2.91698
Pre exercise	Endothelial Cells	TIMP3	1.50086
Pre exercise	Endothelial Cells	TIMP3	0
Pre exercise	Endothelial Cells	TIMP3	2.62023
[truncated: 118,781 more rows]

## Sheet: Figure 4b-c
normalized expression	time	cell subpopulation	gene
4.36544	Pre exercise	FT myocyte	ENO3
3.65677	Pre exercise	ST myocyte	ENO3
4.41325	Pre exercise	ST myocyte	ENO3
1.71372	Pre exercise	Sc/myoblasts	ENO3
1.11833	Pre exercise	Sc/myoblasts	ENO3
0.914375	Pre exercise	Sc/myoblasts	ENO3
4.08499	Pre exercise	ST myocyte	ENO3
5.42006	Pre exercise	FT myocyte	ENO3
1.04164	Pre exercise	Sc/myoblasts	ENO3
5.20908	Pre exercise	FT myocyte	ENO3
3.73888	Pre exercise	ST myocyte	ENO3
4.20317	Pre exercise	ST myocyte	ENO3
4.56414	Pre exercise	ST myocyte	ENO3
4.63918	Pre exercise	FT myocyte	ENO3
4.281	Pre exercise	ST myocyte	ENO3
0	Pre exercise	Sc/myoblasts	ENO3
4.4058	Pre exercise	FT myocyte	ENO3
0	Pre exercise	Sc/myoblasts	ENO3
4.66129	Pre exercise	ST myocyte	ENO3
4.5081	Pre exercise	ST myocyte	ENO3
4.25067	Pre exercise	ST myocyte	ENO3
4.57993	Pre exercise	ST myocyte	ENO3
3.75617	Pre exercise	ST myocyte	ENO3
2.77776	Pre exercise	ST myocyte	ENO3
0	Pre exercise	Sc/myoblasts	ENO3
3.6019	Pre exercise	ST myocyte	ENO3
0	Pre exercise	Sc/myoblasts	ENO3
4.53277	Pre exercise	ST myocyte	ENO3
4.4196	Pre exercise	ST myocyte	ENO3
4.45611	Pre exercise	ST myocyte	ENO3
4.26954	Pre exercise	ST myocyte	ENO3
3.82373	Pre exercise	ST myocyte	ENO3
4.25894	Pre exercise	FT myocyte	ENO3
4.16072	Pre exercise	ST myocyte	ENO3
1.68774	Pre exercise	Sc/myoblasts	ENO3
4.17003	Pre exercise	ST myocyte	ENO3
3.89906	Pre exercise	ST myocyte	ENO3
3.04548	Pre exercise	ST myocyte	ENO3
3.5638	Pre exercise	ST myocyte	ENO3
0	Pre exercise	Sc/myoblasts	ENO3
4.05332	Pre exercise	ST myocyte	ENO3
0	Pre exercise	Sc/myoblasts	ENO3
5.05572	Pre exercise	FT myocyte	ENO3
0	Pre exercise	Sc/myoblasts	ENO3
4.02055	Pre exercise	ST myocyte	ENO3
3.56962	Pre exercise	ST myocyte	ENO3
4.17999	Pre exercise	ST myocyte	ENO3
0	Pre exercise	Sc/myoblasts	ENO3
0	Pre exercise	Sc/myoblasts	ENO3
4.17491	Pre exercise	ST myocyte	ENO3
0	Pre exercise	Sc/myoblasts	ENO3
0	Pre exercise	Sc/myoblasts	ENO3
4.06741	Pre exercise	ST myocyte	ENO3
0	Pre exercise	Sc/myoblasts	ENO3
0	Pre exercise	Sc/myoblasts	ENO3
3.2027	Pre exercise	ST myocyte	ENO3
4.09184	Pre exercise	ST myocyte	ENO3
4.90853	Pre exercise	FT myocyte	ENO3
4.3591	Pre exercise	ST myocyte	ENO3
0	Pre exercise	Sc/myoblasts	ENO3
4.12216	Pre exercise	ST myocyte	ENO3
0	Pre exercise	Sc/myoblasts	ENO3
4.40422	Pre exercise	FT myocyte	ENO3
3.61264	Pre exercise	ST myocyte	ENO3
3.58255	Pre exercise	ST myocyte	ENO3
4.29679	Pre exercise	FT myocyte	ENO3
0	Pre exercise	Sc/myoblasts	ENO3
0	Pre exercise	Sc/myoblasts	ENO3
5.2581	Pre exercise	FT myocyte	ENO3
3.9026	Pre exercise	ST myocyte	ENO3
0.953449	Pre exercise	Sc/myoblasts	ENO3
4.25503	Pre exercise	ST myocyte	ENO3
4.37683	Pre exercise	ST myocyte	ENO3
3.8532	Pre exercise	ST myocyte	ENO3
4.47648	Pre exercise	FT myocyte	ENO3
3.64	Pre exercise	ST myocyte	ENO3
0	Pre exercise	Sc/myoblasts	ENO3
4.28803	Pre exercise	ST myocyte	ENO3
4.91557	Pre exercise	FT myocyte	ENO3
4.64256	Pre exercise	ST myocyte	ENO3
3.00553	Pre exercise	ST myocyte	ENO3
0	Pre exercise	Sc/myoblasts	ENO3
3.84002	Pre exercise	ST myocyte	ENO3
3.89023	Pre exercise	ST myocyte	ENO3
3.63209	Pre exercise	ST myocyte	ENO3
4.00567	Pre exercise	ST myocyte	ENO3
3.09595	Pre exercise	ST myocyte	ENO3
4.14975	Pre exercise	ST myocyte	ENO3
3.87185	Pre exercise	ST myocyte	ENO3
5.10507	Pre exercise	FT myocyte	ENO3
4.48223	Pre exercise	ST myocyte	ENO3
0.972469	Pre exercise	Sc/myoblasts	ENO3
4.02595	Pre exercise	ST myocyte	ENO3
0	Pre exercise	Sc/myoblasts	ENO3
4.52983	Pre exercise	ST myocyte	ENO3
3.38405	Pre exercise	ST myocyte	ENO3
5.09088	Pre exercise	FT myocyte	ENO3
0	Pre exercise	Sc/myoblasts	ENO3
3.76296	Pre exercise	ST myocyte	ENO3
4.4389	Pre exercise	ST myocyte	ENO3
3.61925	Pre exercise	ST myocyte	ENO3
0.695002	Pre exercise	Sc/myoblasts	ENO3
5.15402	Pre exercise	FT myocyte	ENO3
0	Pre exercise	Sc/myoblasts	ENO3
4.20518	Pre exercise	ST myocyte	ENO3
0.958277	Pre exercise	Sc/myoblasts	ENO3
4.08219	Pre exercise	ST myocyte	ENO3
5.17647	Pre exercise	FT myocyte	ENO3
5.11916	Pre exercise	FT myocyte	ENO3
4.69838	Pre exercise	FT myocyte	ENO3
1.46416	Pre exercise	Sc/myoblasts	ENO3
4.15184	Pre exercise	ST myocyte	ENO3
3.83404	Pre exercise	ST myocyte	ENO3
0	Pre exercise	Sc/myoblasts	ENO3
3.82562	Pre exercise	ST myocyte	ENO3
3.34102	Pre exercise	ST myocyte	ENO3
4.3055	Pre exercise	ST myocyte	ENO3
4.32715	Pre exercise	ST myocyte	ENO3
3.8305	Pre exercise	ST myocyte	ENO3
2.48097	Pre exercise	ST myocyte	ENO3
0	Pre exercise	Sc/myoblasts	ENO3
4.33253	Pre exercise	ST myocyte	ENO3
0	Pre exercise	Sc/myoblasts	ENO3
4.98396	Pre exercise	FT myocyte	ENO3
3.63456	Pre exercise	ST myocyte	ENO3
0	Pre exercise	Sc/myoblasts	ENO3
0	Pre exercise	Sc/myoblasts	ENO3
0	Pre exercise	Sc/myoblasts	ENO3
4.06453	Pre exercise	ST myocyte	ENO3
4.30237	Pre exercise	ST myocyte	ENO3
0	Pre exercise	Sc/myoblasts	ENO3
0	Pre exercise	Sc/myoblasts	ENO3
4.37225	Pre exercise	ST myocyte	ENO3
3.62441	Pre exercise	ST myocyte	ENO3
3.93596	Pre exercise	ST myocyte	ENO3
0	Pre exercise	Sc/myoblasts	ENO3
3.86659	Pre exercise	ST myocyte	ENO3
0	Pre exercise	Sc/myoblasts	ENO3
3.97913	Pre exercise	ST myocyte	ENO3
4.44721	Pre exercise	ST myocyte	ENO3
3.91173	Pre exercise	ST myocyte	ENO3
0	Pre exercise	Sc/myoblasts	ENO3
3.89879	Pre exercise	ST myocyte	ENO3
0	Pre exercise	Sc/myoblasts	ENO3
4.04758	Pre exercise	ST myocyte	ENO3
5.33074	Pre exercise	FT myocyte	ENO3
0	Pre exercise	Sc/myoblasts	ENO3
3.78654	Pre exercise	ST myocyte	ENO3
4.52983	Pre exercise	ST myocyte	ENO3
4.34463	Pre exercise	ST myocyte	ENO3
0	Pre exercise	Sc/myoblasts	ENO3
3.86881	Pre exercise	ST myocyte	ENO3
0	Pre exercise	Sc/myoblasts	ENO3
0	Pre exercise	Sc/myoblasts	ENO3
4.15104	Pre exercise	ST myocyte	ENO3
3.73661	Pre exercise	ST myocyte	ENO3
3.72799	Pre exercise	ST myocyte	ENO3
5.2071	Pre exercise	FT myocyte	ENO3
3.86435	Pre exercise	ST myocyte	ENO3
0	Pre exercise	Sc/myoblasts	ENO3
4.01854	Pre exercise	ST myocyte	ENO3
3.83977	Pre exercise	ST myocyte	ENO3
5.14252	Pre exercise	FT myocyte	ENO3
3.49534	Pre exercise	ST myocyte	ENO3
0.944811	Pre exercise	Sc/myoblasts	ENO3
3.84099	Pre exercise	ST myocyte	ENO3
3.36319	Pre exercise	ST myocyte	ENO3
0	Pre exercise	Sc/myoblasts	ENO3
4.30176	Pre exercise	ST myocyte	ENO3
4.39219	Pre exercise	ST myocyte	ENO3
3.20743	Pre exercise	ST myocyte	ENO3
0	Pre exercise	Sc/myoblasts	ENO3
4.15036	Pre exercise	ST myocyte	ENO3
4.28967	Pre exercise	ST myocyte	ENO3
4.14355	Pre exercise	ST myocyte	ENO3
0.640752	Pre exercise	Sc/myoblasts	ENO3
4.26169	Pre exercise	ST myocyte	ENO3
4.13081	Pre exercise	ST myocyte	ENO3
3.94313	Pre exercise	ST myocyte	ENO3
4.1655	Pre exercise	ST myocyte	ENO3
4.2959	Pre exercise	ST myocyte	ENO3
3.87276	Pre exercise	ST myocyte	ENO3
3.89003	Pre exercise	ST myocyte	ENO3
4.53566	Pre exercise	ST myocyte	ENO3
0	Pre exercise	Sc/myoblasts	ENO3
4.24258	Pre exercise	ST myocyte	ENO3
4.06403	Pre exercise	ST myocyte	ENO3
0	Pre exercise	Sc/myoblasts	ENO3
0	Pre exercise	Sc/myoblasts	ENO3
4.31445	Pre exercise	ST myocyte	ENO3
0	Pre exercise	Sc/myoblasts	ENO3
0	Pre exercise	Sc/myoblasts	ENO3
3.98572	Pre exercise	ST myocyte	ENO3
4.54596	Pre exercise	ST myocyte	ENO3
4.07701	Pre exercise	ST myocyte	ENO3
4.58245	Pre exercise	FT myocyte	ENO3
4.14084	Pre exercise	ST myocyte	ENO3
3.12721	Pre exercise	ST myocyte	ENO3
4.28479	Pre exercise	ST myocyte	ENO3
4.06051	Pre exercise	ST myocyte	ENO3
0.956004	Pre exercise	Sc/myoblasts	ENO3
0	Pre exercise	Sc/myoblasts	ENO3
0	Pre exercise	Sc/myoblasts	ENO3
3.97406	Pre exercise	ST myocyte	ENO3
0	Pre exercise	Sc/myoblasts	ENO3
4.18389	Pre exercise	ST myocyte	ENO3
4.67621	Pre exercise	FT myocyte	ENO3
0	Pre exercise	Sc/myoblasts	ENO3
5.13798	Pre exercise	FT myocyte	ENO3
0	Pre exercise	Sc/myoblasts	ENO3
4.11057	Pre exercise	ST myocyte	ENO3
3.35719	Pre exercise	ST myocyte	ENO3
0	Pre exercise	Sc/myoblasts	ENO3
3.67683	Pre exercise	ST myocyte	ENO3
4.73056	Pre exercise	FT myocyte	ENO3
4.06572	Pre exercise	ST myocyte	ENO3
3.81976	Pre exercise	FT myocyte	ENO3
0	Pre exercise	Sc/myoblasts	ENO3
4.12865	Pre exercise	ST myocyte	ENO3
4.54579	Pre exercise	ST myocyte	ENO3
4.65867	Pre exercise	FT myocyte	ENO3
4.41243	Pre exercise	ST myocyte	ENO3
3.45999	Pre exercise	ST myocyte	ENO3
3.86493	Pre exercise	ST myocyte	ENO3
4.83516	Pre exercise	ST myocyte	ENO3
4.04181	Pre exercise	ST myocyte	ENO3
4.49414	Pre exercise	ST myocyte	ENO3
4.47188	Pre exercise	ST myocyte	ENO3
0	Pre exercise	Sc/myoblasts	ENO3
0	Pre exercise	Sc/myoblasts	ENO3
0	Pre exercise	Sc/myoblasts	ENO3
4.91078	Pre exercise	FT myocyte	ENO3
4.47971	Pre exercise	ST myocyte	ENO3
4.19509	Pre exercise	ST myocyte	ENO3
3.79533	Pre exercise	ST myocyte	ENO3
3.54176	Pre exercise	ST myocyte	ENO3
3.38543	Pre exercise	ST myocyte	ENO3
4.87222	Pre exercise	FT myocyte	ENO3
3.76022	Pre exercise	ST myocyte	ENO3
4.7264	Pre exercise	FT myocyte	ENO3
4.47387	Pre exercise	ST myocyte	ENO3
3.63565	Pre exercise	ST myocyte	ENO3
4.01364	Pre exercise	ST myocyte	ENO3
3.28492	Pre exercise	ST myocyte	ENO3
4.3444	Pre exercise	FT myocyte	ENO3
3.26534	Pre exercise	ST myocyte	ENO3
4.44109	Pre exercise	ST myocyte	ENO3
4.37072	Pre exercise	ST myocyte	ENO3
4.09793	Pre exercise	FT myocyte	ENO3
0	Pre exercise	Sc/myoblasts	ENO3
3.89669	Pre exercise	ST myocyte	ENO3
1.1157	Pre exercise	Sc/myoblasts	ENO3
4.76942	Pre exercise	ST myocyte	ENO3
3.99736	Pre exercise	ST myocyte	ENO3
3.67971	Pre exercise	ST myocyte	ENO3
0	Pre exercise	Sc/myoblasts	ENO3
0.811625	Pre exercise	Sc/myoblasts	ENO3
5.2458	Pre exercise	FT myocyte	ENO3
4.04367	Pre exercise	ST myocyte	ENO3
4.50244	Pre exercise	ST myocyte	ENO3
3.32884	Pre exercise	ST myocyte	ENO3
4.2949	Pre exercise	ST myocyte	ENO3
4.0067	Pre exercise	ST myocyte	ENO3
1.68006	Pre exercise	Sc/myoblasts	ENO3
4.00214	Pre exercise	ST myocyte	ENO3
4.9355	Pre exercise	ST myocyte	ENO3
0	Pre exercise	Sc/myoblasts	ENO3
0	Pre exercise	Sc/myoblasts	ENO3
0	Pre exercise	Sc/myoblasts	ENO3
4.12843	Pre exercise	ST myocyte	ENO3
4.28397	Pre exercise	ST myocyte	ENO3
4.59501	Pre exercise	FT myocyte	ENO3
0	Pre exercise	Sc/myoblasts	ENO3
0	Pre exercise	ST myocyte	ENO3
4.26326	Pre exercise	ST myocyte	ENO3
3.95336	Pre exercise	ST myocyte	ENO3
0	Pre exercise	Sc/myoblasts	ENO3
4.39206	Pre exercise	ST myocyte	ENO3
4.39544	Pre exercise	ST myocyte	ENO3
1.30006	Pre exercise	Sc/myoblasts	ENO3
0	Pre exercise	Sc/myoblasts	ENO3
3.9912	Pre exercise	ST myocyte	ENO3
0	Pre exercise	Sc/myoblasts	ENO3
5.26626	Pre exercise	FT myocyte	ENO3
4.4367	Pre exercise	ST myocyte	ENO3
4.00974	Pre exercise	ST myocyte	ENO3
0	Pre exercise	Sc/myoblasts	ENO3
2.06402	Pre exercise	Sc/myoblasts	ENO3
0	Pre exercise	Sc/myoblasts	ENO3
3.83847	Pre exercise	ST myocyte	ENO3
0	Pre exercise	Sc/myoblasts	ENO3
5.05629	Pre exercise	ST myocyte	ENO3
3.19145	Pre exercise	ST myocyte	ENO3
3.95235	Pre exercise	ST myocyte	ENO3
4.58011	Pre exercise	ST myocyte	ENO3
4.16898	Pre exercise	ST myocyte	ENO3
4.02078	Pre exercise	ST myocyte	ENO3
3.62555	Pre exercise	ST myocyte	ENO3
3.94062	Pre exercise	ST myocyte	ENO3
4.24505	Pre exercise	ST myocyte	ENO3
4.42546	Pre exercise	ST myocyte	ENO3
0	Pre exercise	Sc/myoblasts	ENO3
3.99907	Pre exercise	ST myocyte	ENO3
5.1135	Pre exercise	FT myocyte	ENO3
3.59727	Pre exercise	ST myocyte	ENO3
3.5928	Pre exercise	ST myocyte	ENO3
4.24209	Pre exercise	ST myocyte	ENO3
3.85266	Pre exercise	ST myocyte	ENO3
5.17621	Pre exercise	FT myocyte	ENO3
0	Pre exercise	Sc/myoblasts	ENO3
0.890593	Pre exercise	Sc/myoblasts	ENO3
4.32379	Pre exercise	ST myocyte	ENO3
3.88869	Pre exercise	ST myocyte	ENO3
0	Pre exercise	Sc/myoblasts	ENO3
4.29918	Pre exercise	ST myocyte	ENO3
4.22216	Pre exercise	ST myocyte	ENO3
0	Pre exercise	Sc/myoblasts	ENO3
5.11216	Pre exercise	FT myocyte	ENO3
5.17938	Pre exercise	FT myocyte	ENO3
0.81267	Pre exercise	Sc/myoblasts	ENO3
0	Pre exercise	Sc/myoblasts	ENO3
4.28834	Pre exercise	ST myocyte	ENO3
1.35996	Pre exercise	Sc/myoblasts	ENO3
3.56626	Pre exercise	ST myocyte	ENO3
1.26541	Pre exercise	Sc/myoblasts	ENO3
3.61646	Pre exercise	ST myocyte	ENO3
4.12076	Pre exercise	ST myocyte	ENO3
1.36863	Pre exercise	Sc/myoblasts	ENO3
4.43012	Pre exercise	ST myocyte	ENO3
5.24948	Pre exercise	FT myocyte	ENO3
3.98386	Pre exercise	ST myocyte	ENO3
1.44504	Pre exercise	Sc/myoblasts	ENO3
2.75129	Pre exercise	ST myocyte	ENO3
0	Pre exercise	Sc/myoblasts	ENO3
4.26641	Pre exercise	ST myocyte	ENO3
4.48043	Pre exercise	ST myocyte	ENO3
5.54575	Pre exercise	FT myocyte	ENO3
0	Pre exercise	Sc/myoblasts	ENO3
4.01631	Pre exercise	ST myocyte	ENO3
4.07566	Pre exercise	ST myocyte	ENO3
4.89525	Pre exercise	FT myocyte	ENO3
4.15845	Pre exercise	ST myocyte	ENO3
3.00903	Pre exercise	ST myocyte	ENO3
0	Pre exercise	Sc/myoblasts	ENO3
4.5796	Pre exercise	ST myocyte	ENO3
5.21722	Pre exercise	FT myocyte	ENO3
4.05674	Pre exercise	ST myocyte	ENO3
4.13368	Pre exercise	ST myocyte	ENO3
0	Pre exercise	Sc/myoblasts	ENO3
0.892716	Pre exercise	Sc/myoblasts	ENO3
3.03845	Pre exercise	ST myocyte	ENO3
3.52315	Pre exercise	ST myocyte	ENO3
4.16407	Pre exercise	ST myocyte	ENO3
5.11753	Pre exercise	FT myocyte	ENO3
3.53936	Pre exercise	ST myocyte	ENO3
5.04404	Pre exercise	FT myocyte	ENO3
4.23394	Pre exercise	ST myocyte	ENO3
4.72271	Pre exercise	ST myocyte	ENO3
4.1655	Pre exercise	ST myocyte	ENO3
3.99521	Pre exercise	ST myocyte	ENO3
3.73182	Pre exercise	ST myocyte	ENO3
3.9617	Pre exercise	ST myocyte	ENO3
3.73666	Pre exercise	ST myocyte	ENO3
4.90796	Pre exercise	ST myocyte	ENO3
4.8648	Pre exercise	FT myocyte	ENO3
3.81549	Pre exercise	ST myocyte	ENO3
0.809613	Pre exercise	Sc/myoblasts	ENO3
5.18331	Pre exercise	FT myocyte	ENO3
0	Pre exercise	Sc/myoblasts	ENO3
4.20732	Pre exercise	ST myocyte	ENO3
5.05854	Pre exercise	ST myocyte	ENO3
3.71957	Pre exercise	ST myocyte	ENO3
4.87577	Pre exercise	FT myocyte	ENO3
3.89583	Pre exercise	ST myocyte	ENO3
3.56047	Pre exercise	ST myocyte	ENO3
0	Pre exercise	Sc/myoblasts	ENO3
4.35343	Pre exercise	ST myocyte	ENO3
5.07744	Pre exercise	FT myocyte	ENO3
3.34102	Pre exercise	ST myocyte	ENO3
4.88881	Pre exercise	FT myocyte	ENO3
5.22457	Pre exercise	FT myocyte	ENO3
4.19113	Pre exercise	ST myocyte	ENO3
5.12752	Pre exercise	FT myocyte	ENO3
4.28418	Pre exercise	ST myocyte	ENO3
0.896393	Pre exercise	Sc/myoblasts	ENO3
2.87483	Pre exercise	ST myocyte	ENO3
0	Pre exercise	Sc/myoblasts	ENO3
4.84917	Pre exercise	FT myocyte	ENO3
0.962658	Pre exercise	Sc/myoblasts	ENO3
0.942797	Pre exercise	Sc/myoblasts	ENO3
4.07063	Pre exercise	ST myocyte	ENO3
3.62571	Pre exercise	ST myocyte	ENO3
3.91283	Pre exercise	ST myocyte	ENO3
4.11312	Pre exercise	ST myocyte	ENO3
3.97006	Pre exercise	ST myocyte	ENO3
4.28663	Pre exercise	ST myocyte	ENO3
1.04881	Pre exercise	Sc/myoblasts	ENO3
0	Pre exercise	Sc/myoblasts	ENO3
0	Pre exercise	Sc/myoblasts	ENO3
5.02661	Pre exercise	FT myocyte	ENO3
3.78534	Pre exercise	ST myocyte	ENO3
5.54332	Pre exercise	FT myocyte	ENO3
4.09586	Pre exercise	ST myocyte	ENO3
0	Pre exercise	Sc/myoblasts	ENO3
4.23394	Pre exercise	ST myocyte	ENO3
0	Pre exercise	Sc/myoblasts	ENO3
0	Pre exercise	Sc/myoblasts	ENO3
5.29041	Pre exercise	FT myocyte	ENO3
0	Pre exercise	Sc/myoblasts	ENO3
5.25968	Pre exercise	FT myocyte	ENO3
0.848366	Pre exercise	Sc/myoblasts	ENO3
3.37148	Pre exercise	ST myocyte	ENO3
4.49832	Pre exercise	ST myocyte	ENO3
3.9215	Pre exercise	ST myocyte	ENO3
3.67971	Pre exercise	ST myocyte	ENO3
0.88764	Pre exercise	Sc/myoblasts	ENO3
4.38355	Pre exercise	ST myocyte	ENO3
5.15503	Pre exercise	FT myocyte	ENO3
0	Pre exercise	Sc/myoblasts	ENO3
2.84993	Pre exercise	ST myocyte	ENO3
5.19502	Pre exercise	FT myocyte	ENO3
4.0742	Pre exercise	ST myocyte	ENO3
5.13537	Pre exercise	FT myocyte	ENO3
4.08995	Pre exercise	ST myocyte	ENO3
0	Pre exercise	Sc/myoblasts	ENO3
0	Pre exercise	Sc/myoblasts	ENO3
3.96554	Pre exercise	ST myocyte	ENO3
0	Pre exercise	Sc/myoblasts	ENO3
4.14928	Pre exercise	ST myocyte	ENO3
4.68548	Pre exercise	ST myocyte	ENO3
1.13153	Pre exercise	Sc/myoblasts	ENO3
3.88653	Pre exercise	ST myocyte	ENO3
4.0358	Pre exercise	ST myocyte	ENO3
1.62432	Pre exercise	Sc/myoblasts	ENO3
0	Pre exercise	Sc/myoblasts	ENO3
3.74531	Pre exercise	ST myocyte	ENO3
0	Pre exercise	Sc/myoblasts	ENO3
3.75199	Pre exercise	ST myocyte	ENO3
0	Pre exercise	Sc/myoblasts	ENO3
3.94816	Pre exercise	ST myocyte	ENO3
4.20299	Pre exercise	ST myocyte	ENO3
3.10965	Pre exercise	ST myocyte	ENO3
0	Pre exercise	Sc/myoblasts	ENO3
4.15587	Pre exercise	ST myocyte	ENO3
4.20191	Pre exercise	ST myocyte	ENO3
4.92684	Pre exercise	FT myocyte	ENO3
4.9656	Pre exercise	FT myocyte	ENO3
3.71097	Pre exercise	ST myocyte	ENO3
4.37069	Pre exercise	ST myocyte	ENO3
4.3196	Pre exercise	ST myocyte	ENO3
4.49786	Pre exercise	ST myocyte	ENO3
0	Pre exercise	Sc/myoblasts	ENO3
3.78601	Pre exercise	ST myocyte	ENO3
4.08563	Pre exercise	ST myocyte	ENO3
4.11228	Pre exercise	ST myocyte	ENO3
0	Pre exercise	Sc/myoblasts	ENO3
0	Pre exercise	Sc/myoblasts	ENO3
4.50361	Pre exercise	ST myocyte	ENO3
0	Pre exercise	Sc/myoblasts	ENO3
4.31265	Pre exercise	ST myocyte	ENO3
4.25114	Pre exercise	ST myocyte	ENO3
4.26861	Pre exercise	ST myocyte	ENO3
0	Pre exercise	Sc/myoblasts	ENO3
0	Pre exercise	Sc/myoblasts	ENO3
3.68411	Pre exercise	ST myocyte	ENO3
1.54081	Pre exercise	Sc/myoblasts	ENO3
4.56012	Pre exercise	ST myocyte	ENO3
4.37216	Pre exercise	ST myocyte	ENO3
4.69272	Pre exercise	FT myocyte	ENO3
3.99577	Pre exercise	ST myocyte	ENO3
0	Pre exercise	Sc/myoblasts	ENO3
4.48424	Pre exercise	ST myocyte	ENO3
4.64435	Pre exercise	FT myocyte	ENO3
3.90524	Pre exercise	ST myocyte	ENO3
3.68981	Pre exercise	ST myocyte	ENO3
1.06785	Pre exercise	Sc/myoblasts	ENO3
3.85062	Pre exercise	ST myocyte	ENO3
4.10562	Pre exercise	ST myocyte	ENO3
0	Pre exercise	Sc/myoblasts	ENO3
0	Pre exercise	Sc/myoblasts	ENO3
5.16067	Pre exercise	FT myocyte	ENO3
4.12914	Pre exercise	ST myocyte	ENO3
4.64784	Pre exercise	FT myocyte	ENO3
4.23502	Pre exercise	ST myocyte	ENO3
3.82235	Pre exercise	ST myocyte	ENO3
4.40513	Pre exercise	ST myocyte	ENO3
4.07197	Pre exercise	ST myocyte	ENO3
4.50298	Pre exercise	ST myocyte	ENO3
4.20805	Pre exercise	ST myocyte	ENO3
3.79947	Pre exercise	ST myocyte	ENO3
4.13693	Pre exercise	ST myocyte	ENO3
0	Pre exercise	Sc/myoblasts	ENO3
4.07507	Pre exercise	ST myocyte	ENO3
3.94818	Pre exercise	FT myocyte	ENO3
4.15721	Pre exercise	ST myocyte	ENO3
4.99469	Pre exercise	FT myocyte	ENO3
0	Pre exercise	Sc/myoblasts	ENO3
0	Pre exercise	Sc/myoblasts	ENO3
0	Pre exercise	Sc/myoblasts	ENO3
4.14781	Pre exercise	ST myocyte	ENO3
4.39987	Pre exercise	ST myocyte	ENO3
0	Pre exercise	Sc/myoblasts	ENO3
0	Pre exercise	Sc/myoblasts	ENO3
0	Pre exercise	Sc/myoblasts	ENO3
4.05174	Pre exercise	ST myocyte	ENO3
3.39145	Pre exercise	ST myocyte	ENO3
4.31223	Pre exercise	ST myocyte	ENO3
0	Pre exercise	Sc/myoblasts	ENO3
3.96727	Pre exercise	ST myocyte	ENO3
5.29167	Pre exercise	FT myocyte	ENO3
4.05809	Pre exercise	ST myocyte	ENO3
3.55574	Pre exercise	ST myocyte	ENO3
4.34783	Pre exercise	ST myocyte	ENO3
3.66489	Pre exercise	ST myocyte	ENO3
0	Pre exercise	Sc/myoblasts	ENO3
4.62693	Pre exercise	ST myocyte	ENO3
0.608494	Pre exercise	Sc/myoblasts	ENO3
0.818717	Pre exercise	Sc/myoblasts	ENO3
4.40125	Pre exercise	FT myocyte	ENO3
0	Pre exercise	Sc/myoblasts	ENO3
0	Pre exercise	Sc/myoblasts	ENO3
4.42332	Pre exercise	ST myocyte	ENO3
0	Pre exercise	Sc/myoblasts	ENO3
0	Pre exercise	Sc/myoblasts	ENO3
0	Pre exercise	Sc/myoblasts	ENO3
0	Pre exercise	Sc/myoblasts	ENO3
2.93554	Pre exercise	ST myocyte	ENO3
4.04296	Pre exercise	ST myocyte	ENO3
4.21008	Pre exercise	ST myocyte	ENO3
0.966375	Pre exercise	Sc/myoblasts	ENO3
4.12239	Pre exercise	ST myocyte	ENO3
4.7284	Pre exercise	ST myocyte	ENO3
3.72765	Pre exercise	ST myocyte	ENO3
0	Pre exercise	Sc/myoblasts	ENO3
4.40833	Pre exercise	ST myocyte	ENO3
4.17983	Pre exercise	ST myocyte	ENO3
3.3151	Pre exercise	ST myocyte	ENO3
4.11887	Pre exercise	ST myocyte	ENO3
4.84876	Pre exercise	FT myocyte	ENO3
4.00998	Pre exercise	ST myocyte	ENO3
4.24364	Pre exercise	ST myocyte	ENO3
0	Pre exercise	Sc/myoblasts	ENO3
0	Pre exercise	Sc/myoblasts	ENO3
0	Pre exercise	Sc/myoblasts	ENO3
1.43692	Pre exercise	Sc/myoblasts	ENO3
4.68227	Pre exercise	FT myocyte	ENO3
4.12727	Pre exercise	ST myocyte	ENO3
5.10555	Pre exercise	FT myocyte	ENO3
5.18595	Pre exercise	FT myocyte	ENO3
0	Pre exercise	Sc/myoblasts	ENO3
0	Pre exercise	Sc/myoblasts	ENO3
0	Pre exercise	Sc/myoblasts	ENO3
4.04572	Pre exercise	ST myocyte	ENO3
4.05293	Pre exercise	ST myocyte	ENO3
4.36842	Pre exercise	ST myocyte	ENO3
0.827386	Pre exercise	Sc/myoblasts	ENO3
3.99561	Pre exercise	ST myocyte	ENO3
3.81071	Pre exercise	ST myocyte	ENO3
5.17797	Pre exercise	FT myocyte	ENO3
4.40809	Pre exercise	ST myocyte	ENO3
4.58989	Pre exercise	ST myocyte	ENO3
3.62554	Pre exercise	ST myocyte	ENO3
3.93428	Pre exercise	ST myocyte	ENO3
5.00416	Pre exercise	FT myocyte	ENO3
3.76735	Pre exercise	ST myocyte	ENO3
1.18974	Pre exercise	Sc/myoblasts	ENO3
3.69426	Pre exercise	ST myocyte	ENO3
0	Pre exercise	Sc/myoblasts	ENO3
0	Pre exercise	Sc/myoblasts	ENO3
5.09622	Pre exercise	FT myocyte	ENO3
4.26609	Pre exercise	ST myocyte	ENO3
4.26443	Pre exercise	ST myocyte	ENO3
0	Pre exercise	Sc/myoblasts	ENO3
3.87473	Pre exercise	ST myocyte	ENO3
5.24332	Pre exercise	FT myocyte	ENO3
0	Pre exercise	Sc/myoblasts	ENO3
0	Pre exercise	Sc/myoblasts	ENO3
4.30491	Pre exercise	ST myocyte	ENO3
4.47503	Pre exercise	ST myocyte	ENO3
3.50312	Pre exercise	ST myocyte	ENO3
0	Pre exercise	Sc/myoblasts	ENO3
4.0914	Pre exercise	ST myocyte	ENO3
0	Pre exercise	Sc/myoblasts	ENO3
4.41399	Pre exercise	ST myocyte	ENO3
3.87089	Pre exercise	ST myocyte	ENO3
0	Pre exercise	Sc/myoblasts	ENO3
0	Pre exercise	Sc/myoblasts	ENO3
4.80201	Pre exercise	FT myocyte	ENO3
3.83138	Pre exercise	ST myocyte	ENO3
3.97956	Pre exercise	ST myocyte	ENO3
1.13011	Pre exercise	Sc/myoblasts	ENO3
4.33997	Pre exercise	ST myocyte	ENO3
3.47028	Pre exercise	ST myocyte	ENO3
1.6149	Pre exercise	Sc/myoblasts	ENO3
4.37151	Pre exercise	ST myocyte	ENO3
4.20723	Pre exercise	ST myocyte	ENO3
4.78919	Pre exercise	ST myocyte	ENO3
3.83581	Pre exercise	ST myocyte	ENO3
4.14742	Pre exercise	ST myocyte	ENO3
1.08067	Pre exercise	Sc/myoblasts	ENO3
0.929697	Pre exercise	Sc/myoblasts	ENO3
3.48379	Pre exercise	ST myocyte	ENO3
4.03313	Pre exercise	ST myocyte	ENO3
4.83178	Pre exercise	FT myocyte	ENO3
0	Pre exercise	Sc/myoblasts	ENO3
4.39219	Pre exercise	ST myocyte	ENO3
0.80018	Pre exercise	Sc/myoblasts	ENO3
4.15635	Pre exercise	ST myocyte	ENO3
1.17361	Pre exercise	Sc/myoblasts	ENO3
3.77648	Pre exercise	ST myocyte	ENO3
0	Pre exercise	Sc/myoblasts	ENO3
4.08659	Pre exercise	ST myocyte	ENO3
3.88809	Pre exercise	ST myocyte	ENO3
3.78413	Pre exercise	ST myocyte	ENO3
3.88389	Pre exercise	ST myocyte	ENO3
4.15566	Pre exercise	ST myocyte	ENO3
3.62756	Pre exercise	ST myocyte	ENO3
0	Pre exercise	Sc/myoblasts	ENO3
3.62709	Pre exercise	ST myocyte	ENO3
3.35893	Pre exercise	ST myocyte	ENO3
3.59471	Pre exercise	ST myocyte	ENO3
0	Pre exercise	Sc/myoblasts	ENO3
0	Pre exercise	Sc/myoblasts	ENO3
0	Pre exercise	Sc/myoblasts	ENO3
3.94764	Pre exercise	ST myocyte	ENO3
0	Pre exercise	Sc/myoblasts	ENO3
4.72955	Pre exercise	FT myocyte	ENO3
4.98738	Pre exercise	FT myocyte	ENO3
0	Pre exercise	Sc/myoblasts	ENO3
4.85476	Pre exercise	FT myocyte	ENO3
3.41234	Pre exercise	ST myocyte	ENO3
2.82273	Pre exercise	ST myocyte	ENO3
3.26413	Pre exercise	ST myocyte	ENO3
4.18582	Pre exercise	ST myocyte	ENO3
0	Pre exercise	ST myocyte	ENO3
4.14103	Pre exercise	ST myocyte	ENO3
3.83096	Pre exercise	ST myocyte	ENO3
0	Pre exercise	Sc/myoblasts	ENO3
3.99654	Pre exercise	ST myocyte	ENO3
3.61435	Pre exercise	ST myocyte	ENO3
5.00793	Pre exercise	FT myocyte	ENO3
4.58004	Pre exercise	ST myocyte	ENO3
4.30938	Pre exercise	ST myocyte	ENO3
4.55716	Pre exercise	ST myocyte	ENO3
4.2537	Pre exercise	ST myocyte	ENO3
4.37176	Pre exercise	ST myocyte	ENO3
4.06099	Pre exercise	ST myocyte	ENO3
2.86463	Pre exercise	ST myocyte	ENO3
0	Pre exercise	Sc/myoblasts	ENO3
1.47903	Pre exercise	Sc/myoblasts	ENO3
4.17124	Pre exercise	ST myocyte	ENO3
4.01949	Pre exercise	ST myocyte	ENO3
4.10975	Pre exercise	ST myocyte	ENO3
5.64636	Pre exercise	FT myocyte	ENO3
0	Pre exercise	Sc/myoblasts	ENO3
3.71984	Pre exercise	ST myocyte	ENO3
0	Pre exercise	Sc/myoblasts	ENO3
3.33057	Pre exercise	ST myocyte	ENO3
0.989877	Pre exercise	Sc/myoblasts	ENO3
0	Pre exercise	Sc/myoblasts	ENO3
3.87627	Pre exercise	ST myocyte	ENO3
4.37705	Pre exercise	ST myocyte	ENO3
4.11422	Pre exercise	ST myocyte	ENO3
4.17783	Pre exercise	ST myocyte	ENO3
0	Pre exercise	Sc/myoblasts	ENO3
3.94814	Pre exercise	ST myocyte	ENO3
1.2987	Pre exercise	Sc/myoblasts	ENO3
5.03938	Pre exercise	FT myocyte	ENO3
4.03887	Pre exercise	ST myocyte	ENO3
5.13514	Pre exercise	FT myocyte	ENO3
0.907355	Pre exercise	Sc/myoblasts	ENO3
3.78935	Pre exercise	ST myocyte	ENO3
4.0589	Pre exercise	ST myocyte	ENO3
4.27116	Pre exercise	ST myocyte	ENO3
5.05243	Pre exercise	FT myocyte	ENO3
0	Pre exercise	Sc/myoblasts	ENO3
3.82449	Pre exercise	ST myocyte	ENO3
3.31681	Pre exercise	ST myocyte	ENO3
4.32153	Pre exercise	ST myocyte	ENO3
4.04436	Pre exercise	ST myocyte	ENO3
3.69282	Pre exercise	ST myocyte	ENO3
1.02188	Pre exercise	Sc/myoblasts	ENO3
3.87782	Pre exercise	ST myocyte	ENO3
4.56126	Pre exercise	ST myocyte	ENO3
4.15243	Pre exercise	ST myocyte	ENO3
3.9851	Pre exercise	ST myocyte	ENO3
3.88334	Pre exercise	ST myocyte	ENO3
0	Pre exercise	Sc/myoblasts	ENO3
3.96455	Pre exercise	ST myocyte	ENO3
0	Pre exercise	Sc/myoblasts	ENO3
4.38124	Pre exercise	ST myocyte	ENO3
4.86729	Pre exercise	FT myocyte	ENO3
4.39129	Pre exercise	ST myocyte	ENO3
4.49461	Pre exercise	ST myocyte	ENO3
5.07167	Pre exercise	FT myocyte	ENO3
0	Pre exercise	Sc/myoblasts	ENO3
4.0462	Pre exercise	ST myocyte	ENO3
0	Pre exercise	Sc/myoblasts	ENO3
3.87012	Pre exercise	ST myocyte	ENO3
5.27279	Pre exercise	FT myocyte	ENO3
4.1057	Pre exercise	ST myocyte	ENO3
4.83822	Pre exercise	FT myocyte	ENO3
0	Pre exercise	Sc/myoblasts	ENO3
4.90506	Pre exercise	FT myocyte	ENO3
3.61599	Pre exercise	ST myocyte	ENO3
3.666	Pre exercise	FT myocyte	ENO3
0	Pre exercise	Sc/myoblasts	ENO3
0	Pre exercise	Sc/myoblasts	ENO3
4.38295	Pre exercise	ST myocyte	ENO3
0	Pre exercise	Sc/myoblasts	ENO3
3.23086	Pre exercise	ST myocyte	ENO3
3.49098	Pre exercise	ST myocyte	ENO3
4.2997	Pre exercise	ST myocyte	ENO3
4.09534	Pre exercise	ST myocyte	ENO3
2.51497	Pre exercise	Sc/myoblasts	ENO3
4.96646	Pre exercise	FT myocyte	ENO3
4.10975	Pre exercise	ST myocyte	ENO3
3.92369	Pre exercise	ST myocyte	ENO3
1.92745	Pre exercise	Sc/myoblasts	ENO3
4.11275	Pre exercise	ST myocyte	ENO3
3.90127	Pre exercise	ST myocyte	ENO3
4.45857	Pre exercise	ST myocyte	ENO3
3.34982	Pre exercise	ST myocyte	ENO3
0	Pre exercise	Sc/myoblasts	ENO3
5.00073	Pre exercise	FT myocyte	ENO3
1.13668	Pre exercise	Sc/myoblasts	ENO3
3.85326	Pre exercise	ST myocyte	ENO3
5.10421	Pre exercise	FT myocyte	ENO3
3.8964	Pre exercise	ST myocyte	ENO3
0	Pre exercise	Sc/myoblasts	ENO3
4.37387	Pre exercise	ST myocyte	ENO3
4.05048	Pre exercise	ST myocyte	ENO3
2.71498	Pre exercise	ST myocyte	ENO3
4.60527	Pre exercise	ST myocyte	ENO3
4.69951	Pre exercise	FT myocyte	ENO3
3.97442	Pre exercise	ST myocyte	ENO3
4.84751	Pre exercise	ST myocyte	ENO3
3.89266	Pre exercise	ST myocyte	ENO3
3.9356	Pre exercise	ST myocyte	ENO3
3.73578	Pre exercise	ST myocyte	ENO3
4.00905	Pre exercise	ST myocyte	ENO3
4.08063	Pre exercise	ST myocyte	ENO3
2.98553	Pre exercise	ST myocyte	ENO3
0	Pre exercise	Sc/myoblasts	ENO3
3.31766	Pre exercise	ST myocyte	ENO3
4.23377	Pre exercise	ST myocyte	ENO3
1.25977	Pre exercise	Sc/myoblasts	ENO3
0	Pre exercise	Sc/myoblasts	ENO3
4.51831	Pre exercise	ST myocyte	ENO3
3.91495	Pre exercise	ST myocyte	ENO3
5.1043	Pre exercise	FT myocyte	ENO3
4.70311	Pre exercise	FT myocyte	ENO3
0.921148	Pre exercise	Sc/myoblasts	ENO3
0	Pre exercise	Sc/myoblasts	ENO3
5.18391	Pre exercise	FT myocyte	ENO3
4.54987	Pre exercise	ST myocyte	ENO3
0	Pre exercise	Sc/myoblasts	ENO3
3.37114	Pre exercise	ST myocyte	ENO3
3.86471	Pre exercise	ST myocyte	ENO3
3.61717	Pre exercise	ST myocyte	ENO3
3.68016	Pre exercise	ST myocyte	ENO3
3.52646	Pre exercise	ST myocyte	ENO3
4.8614	Pre exercise	FT myocyte	ENO3
3.89182	Pre exercise	FT myocyte	ENO3
4.44177	Pre exercise	ST myocyte	ENO3
3.39235	Pre exercise	ST myocyte	ENO3
0	Pre exercise	Sc/myoblasts	ENO3
0	Pre exercise	Sc/myoblasts	ENO3
3.83551	Pre exercise	ST myocyte	ENO3
0	Pre exercise	Sc/myoblasts	ENO3
4.22317	Pre exercise	ST myocyte	ENO3
1.332	Pre exercise	Sc/myoblasts	ENO3
0	Pre exercise	Sc/myoblasts	ENO3
0	Pre exercise	Sc/myoblasts	ENO3
0	Pre exercise	Sc/myoblasts	ENO3
4.60418	Pre exercise	ST myocyte	ENO3
3.84275	Pre exercise	ST myocyte	ENO3
3.513	Pre exercise	ST myocyte	ENO3
0.774034	Pre exercise	Sc/myoblasts	ENO3
0.823637	Pre exercise	Sc/myoblasts	ENO3
1.08728	Pre exercise	Sc/myoblasts	ENO3
1.19905	Pre exercise	Sc/myoblasts	ENO3
4.61602	Pre exercise	FT myocyte	ENO3
0	Pre exercise	Sc/myoblasts	ENO3
3.73449	Pre exercise	ST myocyte	ENO3
0	Pre exercise	Sc/myoblasts	ENO3
1.01859	Pre exercise	Sc/myoblasts	ENO3
3.84758	Pre exercise	ST myocyte	ENO3
4.26821	Pre exercise	ST myocyte	ENO3
5.34755	Pre exercise	FT myocyte	ENO3
0	Pre exercise	Sc/myoblasts	ENO3
4.92551	Pre exercise	FT myocyte	ENO3
3.89688	Pre exercise	ST myocyte	ENO3
4.70854	Pre exercise	ST myocyte	ENO3
0	Pre exercise	Sc/myoblasts	ENO3
0	Pre exercise	Sc/myoblasts	ENO3
4.13163	Pre exercise	ST myocyte	ENO3
4.06327	Pre exercise	ST myocyte	ENO3
0	Pre exercise	Sc/myoblasts	ENO3
5.05837	Pre exercise	FT myocyte	ENO3
3.49341	Pre exercise	ST myocyte	ENO3
4.16818	Pre exercise	ST myocyte	ENO3
2.96088	Pre exercise	ST myocyte	ENO3
4.25319	Pre exercise	ST myocyte	ENO3
0	Pre exercise	Sc/myoblasts	ENO3
3.93762	Pre exercise	ST myocyte	ENO3
0	Pre exercise	Sc/myoblasts	ENO3
0	Pre exercise	ST myocyte	ENO3
1.37988	Pre exercise	Sc/myoblasts	ENO3
4.22042	Pre exercise	ST myocyte	ENO3
4.0601	Pre exercise	ST myocyte	ENO3
4.17596	Pre exercise	ST myocyte	ENO3
4.26515	Pre exercise	ST myocyte	ENO3
3.1117	Pre exercise	ST myocyte	ENO3
4.31724	Pre exercise	ST myocyte	ENO3
0	Pre exercise	Sc/myoblasts	ENO3
3.64833	Pre exercise	ST myocyte	ENO3
3.48163	Pre exercise	ST myocyte	ENO3
4.311	Pre exercise	ST myocyte	ENO3
4.09785	Pre exercise	FT myocyte	ENO3
4.03678	Pre exercise	ST myocyte	ENO3
0	Pre exercise	Sc/myoblasts	ENO3
4.91253	Pre exercise	FT myocyte	ENO3
3.95583	Pre exercise	ST myocyte	ENO3
4.35118	Pre exercise	ST myocyte	ENO3
0	Pre exercise	Sc/myoblasts	ENO3
0.577178	Pre exercise	Sc/myoblasts	ENO3
3.43787	Pre exercise	ST myocyte	ENO3
0	Pre exercise	Sc/myoblasts	ENO3
1.16641	Pre exercise	Sc/myoblasts	ENO3
3.666	Pre exercise	ST myocyte	ENO3
3.74767	Pre exercise	ST myocyte	ENO3
5.02353	Pre exercise	FT myocyte	ENO3
3.74733	Pre exercise	ST myocyte	ENO3
0.89485	Pre exercise	Sc/myoblasts	ENO3
0.889578	Pre exercise	Sc/myoblasts	ENO3
0	Pre exercise	Sc/myoblasts	ENO3
3.55656	Pre exercise	ST myocyte	ENO3
3.89303	Pre exercise	ST myocyte	ENO3
1.09609	Pre exercise	Sc/myoblasts	ENO3
3.93744	Pre exercise	ST myocyte	ENO3
0	Pre exercise	Sc/myoblasts	ENO3
4.2558	Pre exercise	ST myocyte	ENO3
4.73361	Pre exercise	ST myocyte	ENO3
4.12953	Pre exercise	ST myocyte	ENO3
4.20977	Pre exercise	ST myocyte	ENO3
4.06066	Pre exercise	ST myocyte	ENO3
4.43566	Pre exercise	ST myocyte	ENO3
3.6769	Pre exercise	ST myocyte	ENO3
1.10912	Pre exercise	Sc/myoblasts	ENO3
0	Pre exercise	Sc/myoblasts	ENO3
1.73891	Pre exercise	Sc/myoblasts	ENO3
4.06016	Pre exercise	ST myocyte	ENO3
3.91221	Pre exercise	ST myocyte	ENO3
1.31961	Pre exercise	Sc/myoblasts	ENO3
0	Pre exercise	Sc/myoblasts	ENO3
4.76127	Pre exercise	FT myocyte	ENO3
0	Pre exercise	Sc/myoblasts	ENO3
3.84813	Pre exercise	ST myocyte	ENO3
0.730146	Pre exercise	Sc/myoblasts	ENO3
0	Pre exercise	Sc/myoblasts	ENO3
4.0914	Pre exercise	ST myocyte	ENO3
4.18542	Pre exercise	ST myocyte	ENO3
0	Pre exercise	Sc/myoblasts	ENO3
4.35319	Pre exercise	FT myocyte	ENO3
0	Pre exercise	Sc/myoblasts	ENO3
0	Pre exercise	Sc/myoblasts	ENO3
0	Pre exercise	Sc/myoblasts	ENO3
4.13035	Pre exercise	ST myocyte	ENO3
4.18707	Pre exercise	ST myocyte	ENO3
5.19224	Pre exercise	FT myocyte	ENO3
4.33087	Pre exercise	ST myocyte	ENO3
3.50508	Pre exercise	ST myocyte	ENO3
4.16342	Pre exercise	ST myocyte	ENO3
4.51334	Pre exercise	ST myocyte	ENO3
0	Pre exercise	Sc/myoblasts	ENO3
5.16778	Pre exercise	FT myocyte	ENO3
4.63134	Pre exercise	FT myocyte	ENO3
0	Pre exercise	Sc/myoblasts	ENO3
4.9755	Pre exercise	ST myocyte	ENO3
0	Pre exercise	Sc/myoblasts	ENO3
1.1311	Pre exercise	Sc/myoblasts	ENO3
3.40476	Pre exercise	ST myocyte	ENO3
3.45606	Pre exercise	ST myocyte	ENO3
4.21459	Pre exercise	ST myocyte	ENO3
0	Pre exercise	Sc/myoblasts	ENO3
3.84475	Pre exercise	ST myocyte	ENO3
5.18173	Pre exercise	FT myocyte	ENO3
4.27774	Pre exercise	ST myocyte	ENO3
0	Pre exercise	Sc/myoblasts	ENO3
3.92117	Pre exercise	ST myocyte	ENO3
4.41362	Pre exercise	ST myocyte	ENO3
3.52379	Pre exercise	ST myocyte	ENO3
3.93797	Pre exercise	ST myocyte	ENO3
4.11144	Pre exercise	ST myocyte	ENO3
0	Pre exercise	Sc/myoblasts	ENO3
1.92545	Pre exercise	Sc/myoblasts	ENO3
4.14831	Pre exercise	ST myocyte	ENO3
5.40606	Pre exercise	FT myocyte	ENO3
0	Pre exercise	Sc/myoblasts	ENO3
3.44997	Pre exercise	ST myocyte	ENO3
3.27999	Pre exercise	ST myocyte	ENO3
4.50424	Pre exercise	FT myocyte	ENO3
5.26265	Pre exercise	FT myocyte	ENO3
0	Pre exercise	Sc/myoblasts	ENO3
4.21241	Pre exercise	ST myocyte	ENO3
4.58652	Pre exercise	ST myocyte	ENO3
4.34924	Pre exercise	ST myocyte	ENO3
3.75725	Pre exercise	ST myocyte	ENO3
0	Pre exercise	Sc/myoblasts	ENO3
4.42159	Pre exercise	ST myocyte	ENO3
0	Pre exercise	Sc/myoblasts	ENO3
3.86352	Pre exercise	ST myocyte	ENO3
4.12854	Pre exercise	ST myocyte	ENO3
4.05073	Pre exercise	ST myocyte	ENO3
4.23525	Pre exercise	ST myocyte	ENO3
3.95809	Pre exercise	ST myocyte	ENO3
4.15529	Pre exercise	ST myocyte	ENO3
4.3353	Pre exercise	ST myocyte	ENO3
4.20588	Pre exercise	ST myocyte	ENO3
4.25963	Pre exercise	ST myocyte	ENO3
4.44953	Pre exercise	ST myocyte	ENO3
4.30557	Pre exercise	ST myocyte	ENO3
0	Pre exercise	Sc/myoblasts	ENO3
3.82742	Pre exercise	ST myocyte	ENO3
4.35536	Pre exercise	ST myocyte	ENO3
1.16261	Pre exercise	Sc/myoblasts	ENO3
5.248	Pre exercise	FT myocyte	ENO3
1.61361	Pre exercise	Sc/myoblasts	ENO3
4.00223	Pre exercise	ST myocyte	ENO3
2.83623	Pre exercise	ST myocyte	ENO3
0	Pre exercise	Sc/myoblasts	ENO3
4.22016	Pre exercise	ST myocyte	ENO3
3.75617	Pre exercise	ST myocyte	ENO3
4.32981	Pre exercise	ST myocyte	ENO3
3.69239	Pre exercise	ST myocyte	ENO3
4.20299	Pre exercise	ST myocyte	ENO3
4.60447	Pre exercise	ST myocyte	ENO3
0	Pre exercise	Sc/myoblasts	ENO3
4.30804	Pre exercise	ST myocyte	ENO3
4.82192	Pre exercise	FT myocyte	ENO3
0	Pre exercise	Sc/myoblasts	ENO3
4.41796	Pre exercise	ST myocyte	ENO3
0	Pre exercise	Sc/myoblasts	ENO3
4.24905	Pre exercise	ST myocyte	ENO3
4.05535	Pre exercise	ST myocyte	ENO3
5.18842	Pre exercise	FT myocyte	ENO3
4.45127	Pre exercise	ST myocyte	ENO3
4.82248	Pre exercise	FT myocyte	ENO3
1.50059	Pre exercise	Sc/myoblasts	ENO3
1.91699	Pre exercise	Sc/myoblasts	ENO3
2.78344	Pre exercise	ST myocyte	ENO3
0	Pre exercise	Sc/myoblasts	ENO3
0	Pre exercise	Sc/myoblasts	ENO3
4.01885	Pre exercise	ST myocyte	ENO3
0	Pre exercise	Sc/myoblasts	ENO3
4.93942	Pre exercise	FT myocyte	ENO3
4.46664	Pre exercise	ST myocyte	ENO3
4.44413	Pre exercise	ST myocyte	ENO3
0	Pre exercise	Sc/myoblasts	ENO3
0	Pre exercise	Sc/myoblasts	ENO3
4.10823	Pre exercise	ST myocyte	ENO3
4.57883	Pre exercise	ST myocyte	ENO3
4.21722	Pre exercise	ST myocyte	ENO3
4.45671	Pre exercise	ST myocyte	ENO3
0	Pre exercise	Sc/myoblasts	ENO3
5.26492	Pre exercise	FT myocyte	ENO3
4.76682	Pre exercise	ST myocyte	ENO3
3.66209	Pre exercise	ST myocyte	ENO3
0	Pre exercise	Sc/myoblasts	ENO3
5.0636	Pre exercise	FT myocyte	ENO3
0	Pre exercise	Sc/myoblasts	ENO3
0	Pre exercise	Sc/myoblasts	ENO3
3.34516	Pre exercise	ST myocyte	ENO3
0	Pre exercise	Sc/myoblasts	ENO3
4.06582	Pre exercise	ST myocyte	ENO3
3.78116	Pre exercise	ST myocyte	ENO3
4.63109	Pre exercise	FT myocyte	ENO3
0.828984	Pre exercise	Sc/myoblasts	ENO3
0.985541	Pre exercise	Sc/myoblasts	ENO3
0	Pre exercise	Sc/myoblasts	ENO3
4.01217	Pre exercise	ST myocyte	ENO3
5.18614	Pre exercise	FT myocyte	ENO3
3.02062	Pre exercise	ST myocyte	ENO3
4.31251	Pre exercise	ST myocyte	ENO3
4.1823	Pre exercise	ST myocyte	ENO3
3.62475	Pre exercise	ST myocyte	ENO3
0.962758	Pre exercise	Sc/myoblasts	ENO3
0	Pre exercise	Sc/myoblasts	ENO3
4.07814	Pre exercise	ST myocyte	ENO3
3.39363	Pre exercise	ST myocyte	ENO3
0.799842	Pre exercise	Sc/myoblasts	ENO3
0	Pre exercise	Sc/myoblasts	ENO3
4.07231	Pre exercise	ST myocyte	ENO3
4.17849	Pre exercise	ST myocyte	ENO3
4.05134	Pre exercise	ST myocyte	ENO3
3.77008	Pre exercise	ST myocyte	ENO3
3.99776	Pre exercise	ST myocyte	ENO3
4.23735	Pre exercise	ST myocyte	ENO3
4.24579	Pre exercise	ST myocyte	ENO3
0	Pre exercise	Sc/myoblasts	ENO3
4.0634	Pre exercise	ST myocyte	ENO3
4.30964	Pre exercise	ST myocyte	ENO3
3.87412	Pre exercise	ST myocyte	ENO3
3.42916	Pre exercise	ST myocyte	ENO3
4.02091	Pre exercise	ST myocyte	ENO3
3.56858	Pre exercise	ST myocyte	ENO3
3.15199	Pre exercise	ST myocyte	ENO3
0	Pre exercise	Sc/myoblasts	ENO3
0.649847	Pre exercise	Sc/myoblasts	ENO3
4.16967	Pre exercise	ST myocyte	ENO3
4.23511	Pre exercise	ST myocyte	ENO3
4.31119	Pre exercise	ST myocyte	ENO3
3.9918	Pre exercise	ST myocyte	ENO3
2.88275	Pre exercise	ST myocyte	ENO3
4.0462	Pre exercise	ST myocyte	ENO3
4.69771	Pre exercise	FT myocyte	ENO3
0	Pre exercise	Sc/myoblasts	ENO3
0	Pre exercise	Sc/myoblasts	ENO3
0	Pre exercise	Sc/myoblasts	ENO3
0.981663	Pre exercise	Sc/myoblasts	ENO3
0	Pre exercise	Sc/myoblasts	ENO3
4.3203	Pre exercise	ST myocyte	ENO3
0	Pre exercise	Sc/myoblasts	ENO3
3.57577	Pre exercise	FT myocyte	ENO3
0	Pre exercise	Sc/myoblasts	ENO3
4.22018	Pre exercise	ST myocyte	ENO3
0	Pre exercise	Sc/myoblasts	ENO3
4.95886	Pre exercise	FT myocyte	ENO3
3.46049	Pre exercise	ST myocyte	ENO3
3.62602	Pre exercise	ST myocyte	ENO3
4.229	Pre exercise	ST myocyte	ENO3
4.34694	Pre exercise	ST myocyte	ENO3
5.06228	Pre exercise	FT myocyte	ENO3
5.21179	Pre exercise	FT myocyte	ENO3
0	Pre exercise	Sc/myoblasts	ENO3
4.23565	Pre exercise	ST myocyte	ENO3
3.56403	Pre exercise	ST myocyte	ENO3
4.1823	Pre exercise	ST myocyte	ENO3
1.32914	Pre exercise	Sc/myoblasts	ENO3
4.21328	Pre exercise	ST myocyte	ENO3
4.45215	Pre exercise	ST myocyte	ENO3
4.14315	Pre exercise	ST myocyte	ENO3
1.2054	Pre exercise	Sc/myoblasts	ENO3
5.09641	Pre exercise	FT myocyte	ENO3
4.08232	Pre exercise	ST myocyte	ENO3
3.6154	Pre exercise	ST myocyte	ENO3
1.24699	Pre exercise	Sc/myoblasts	ENO3
4.05174	Pre exercise	FT myocyte	ENO3
4.05484	Pre exercise	ST myocyte	ENO3
4.16921	Pre exercise	ST myocyte	ENO3
4.67208	Pre exercise	ST myocyte	ENO3
0	Pre exercise	Sc/myoblasts	ENO3
4.25027	Pre exercise	ST myocyte	ENO3
0	Pre exercise	Sc/myoblasts	ENO3
0	Pre exercise	Sc/myoblasts	ENO3
3.82475	Pre exercise	ST myocyte	ENO3
1.7052	Pre exercise	Sc/myoblasts	ENO3
0.899064	Pre exercise	Sc/myoblasts	ENO3
2.25725	Pre exercise	ST myocyte	ENO3
0	Pre exercise	Sc/myoblasts	ENO3
4.40021	Pre exercise	ST myocyte	ENO3
0	Pre exercise	Sc/myoblasts	ENO3
0	Pre exercise	Sc/myoblasts	ENO3
5.31017	Pre exercise	FT myocyte	ENO3
4.0186	Pre exercise	ST myocyte	ENO3
0.821918	Pre exercise	Sc/myoblasts	ENO3
4.06439	Pre exercise	ST myocyte	ENO3
4.34725	Pre exercise	ST myocyte	ENO3
0	Pre exercise	Sc/myoblasts	ENO3
5.10201	Pre exercise	FT myocyte	ENO3
4.20025	Pre exercise	ST myocyte	ENO3
3.76467	Pre exercise	ST myocyte	ENO3
5.36104	Pre exercise	FT myocyte	ENO3
3.41412	Pre exercise	ST myocyte	ENO3
5.4028	Pre exercise	FT myocyte	ENO3
4.21178	Pre exercise	ST myocyte	ENO3
4.14186	Pre exercise	ST myocyte	ENO3
4.38111	Pre exercise	ST myocyte	ENO3
4.56526	Pre exercise	ST myocyte	ENO3
3.78654	Pre exercise	ST myocyte	ENO3
3.95754	Pre exercise	ST myocyte	ENO3
4.471	Pre exercise	ST myocyte	ENO3
4.44765	Pre exercise	ST myocyte	ENO3
3.66181	Pre exercise	ST myocyte	ENO3
3.9545	Pre exercise	ST myocyte	ENO3
3.90705	Pre exercise	ST myocyte	ENO3
4.22045	Pre exercise	ST myocyte	ENO3
4.33749	Pre exercise	ST myocyte	ENO3
4.17201	Pre exercise	ST myocyte	ENO3
4.1452	Pre exercise	ST myocyte	ENO3
4.52774	Pre exercise	ST myocyte	ENO3
4.43028	Pre exercise	ST myocyte	ENO3
3.74158	Pre exercise	ST myocyte	ENO3
5.06971	Pre exercise	FT myocyte	ENO3
4.58882	Pre exercise	ST myocyte	ENO3
3.8331	Pre exercise	ST myocyte	ENO3
3.56126	Pre exercise	ST myocyte	ENO3
4.26663	Pre exercise	ST myocyte	ENO3
4.43154	Pre exercise	ST myocyte	ENO3
5.23481	Pre exercise	FT myocyte	ENO3
4.6812	Pre exercise	FT myocyte	ENO3
1.1997	Pre exercise	Sc/myoblasts	ENO3
3.77398	Pre exercise	ST myocyte	ENO3
3.99461	Pre exercise	ST myocyte	ENO3
3.71477	Pre exercise	ST myocyte	ENO3
4.3007	Pre exercise	ST myocyte	ENO3
0.95917	Pre exercise	Sc/myoblasts	ENO3
0	Pre exercise	Sc/myoblasts	ENO3
3.76321	Pre exercise	ST myocyte	ENO3
0	Pre exercise	Sc/myoblasts	ENO3
0	Pre exercise	Sc/myoblasts	ENO3
0	Pre exercise	Sc/myoblasts	ENO3
4.04781	Pre exercise	ST myocyte	ENO3
4.21416	Pre exercise	ST myocyte	ENO3
4.47484	Pre exercise	ST myocyte	ENO3
4.26002	Pre exercise	ST myocyte	ENO3
4.63725	Pre exercise	ST myocyte	ENO3
5.04509	Pre exercise	FT myocyte	ENO3
4.31259	Pre exercise	ST myocyte	ENO3
4.80313	Pre exercise	ST myocyte	ENO3
4.15077	Pre exercise	ST myocyte	ENO3
4.35208	Pre exercise	ST myocyte	ENO3
0	Pre exercise	Sc/myoblasts	ENO3
0	Pre exercise	Sc/myoblasts	ENO3
0	Pre exercise	Sc/myoblasts	ENO3
1.32493	Pre exercise	Sc/myoblasts	ENO3
3.36095	Pre exercise	ST myocyte	ENO3
1.11972	Pre exercise	Sc/myoblasts	ENO3
3.05313	Pre exercise	ST myocyte	ENO3
1.03762	Pre exercise	Sc/myoblasts	ENO3
4.16576	Pre exercise	ST myocyte	ENO3
4.52832	Pre exercise	ST myocyte	ENO3
3.68718	Pre exercise	ST myocyte	ENO3
5.19679	Pre exercise	FT myocyte	ENO3
3.973	Pre exercise	ST myocyte	ENO3
5.51909	Pre exercise	FT myocyte	ENO3
4.39154	Pre exercise	ST myocyte	ENO3
3.6278	Pre exercise	ST myocyte	ENO3
4.01329	Pre exercise	ST myocyte	ENO3
0	Pre exercise	Sc/myoblasts	ENO3
0	Pre exercise	Sc/myoblasts	ENO3
4.45332	Pre exercise	ST myocyte	ENO3
3.68474	Pre exercise	ST myocyte	ENO3
0	Pre exercise	Sc/myoblasts	ENO3
3.98361	Pre exercise	ST myocyte	ENO3
3.53335	Pre exercise	ST myocyte	ENO3
4.0513	Pre exercise	ST myocyte	ENO3
4.95703	Pre exercise	FT myocyte	ENO3
0	Pre exercise	Sc/myoblasts	ENO3
4.64929	Pre exercise	ST myocyte	ENO3
4.38044	Pre exercise	ST myocyte	ENO3
4.16967	Pre exercise	ST myocyte	ENO3
2.359	Pre exercise	Sc/myoblasts	ENO3
4.54526	Pre exercise	ST myocyte	ENO3
0	Pre exercise	Sc/myoblasts	ENO3
3.94083	Pre exercise	ST myocyte	ENO3
3.7575	Pre exercise	ST myocyte	ENO3
0	Pre exercise	Sc/myoblasts	ENO3
0	Pre exercise	Sc/myoblasts	ENO3
4.32247	Pre exercise	ST myocyte	ENO3
4.17342	Pre exercise	ST myocyte	ENO3
4.15721	Pre exercise	ST myocyte	ENO3
0	Pre exercise	Sc/myoblasts	ENO3
0	Pre exercise	Sc/myoblasts	ENO3
5.11676	Pre exercise	FT myocyte	ENO3
5.07995	Pre exercise	FT myocyte	ENO3
4.0338	Pre exercise	ST myocyte	ENO3
1.87749	Pre exercise	ST myocyte	ENO3
5.30631	Pre exercise	FT myocyte	ENO3
4.17234	Pre exercise	ST myocyte	ENO3
0	Pre exercise	Sc/myoblasts	ENO3
0	Pre exercise	Sc/myoblasts	ENO3
4.22687	Pre exercise	ST myocyte	ENO3
0	Pre exercise	Sc/myoblasts	ENO3
3.70348	Pre exercise	ST myocyte	ENO3
5.07553	Pre exercise	FT myocyte	ENO3
5.32287	Pre exercise	FT myocyte	ENO3
1.00106	Pre exercise	Sc/myoblasts	ENO3
4.82577	Pre exercise	ST myocyte	ENO3
3.81649	Pre exercise	ST myocyte	ENO3
3.99021	Pre exercise	ST myocyte	ENO3
4.41279	Pre exercise	ST myocyte	ENO3
3.72498	Pre exercise	ST myocyte	ENO3
0	Pre exercise	Sc/myoblasts	ENO3
3.87841	Pre exercise	ST myocyte	ENO3
0	Pre exercise	Sc/myoblasts	ENO3
2.87641	Pre exercise	ST myocyte	ENO3
4.02194	Pre exercise	ST myocyte	ENO3
0.802822	Pre exercise	Sc/myoblasts	ENO3
4.2186	Pre exercise	ST myocyte	ENO3
5.14079	Pre exercise	FT myocyte	ENO3
4.13218	Pre exercise	ST myocyte	ENO3
3.42484	Pre exercise	ST myocyte	ENO3
0	Pre exercise	Sc/myoblasts	ENO3
1.02876	Pre exercise	Sc/myoblasts	ENO3
4.67537	Pre exercise	FT myocyte	ENO3
0	Pre exercise	Sc/myoblasts	ENO3
0	Pre exercise	Sc/myoblasts	ENO3
0	Pre exercise	ST myocyte	ENO3
1.06287	Pre exercise	Sc/myoblasts	ENO3
3.9839	Pre exercise	ST myocyte	ENO3
4.14593	Pre exercise	ST myocyte	ENO3
3.8505	Pre exercise	ST myocyte	ENO3
4.60413	Pre exercise	ST myocyte	ENO3
4.04344	Pre exercise	ST myocyte	ENO3
0	Pre exercise	Sc/myoblasts	ENO3
3.83488	Pre exercise	ST myocyte	ENO3
0.635195	Pre exercise	Sc/myoblasts	ENO3
3.49673	Pre exercise	ST myocyte	ENO3
3.72634	Pre exercise	ST myocyte	ENO3
0	Pre exercise	Sc/myoblasts	ENO3
3.97899	Pre exercise	ST myocyte	ENO3
4.09256	Pre exercise	ST myocyte	ENO3
0	Pre exercise	Sc/myoblasts	ENO3
0	Pre exercise	Sc/myoblasts	ENO3
4.11996	Pre exercise	ST myocyte	ENO3
0	Pre exercise	Sc/myoblasts	ENO3
4.55279	Pre exercise	ST myocyte	ENO3
5.25023	Pre exercise	FT myocyte	ENO3
3.49363	Pre exercise	ST myocyte	ENO3
3.02567	Pre exercise	ST myocyte	ENO3
4.20991	Pre exercise	ST myocyte	ENO3
0	Pre exercise	Sc/myoblasts	ENO3
5.33455	Pre exercise	FT myocyte	ENO3
0	Pre exercise	Sc/myoblasts	ENO3
0	Pre exercise	Sc/myoblasts	ENO3
3.87503	Pre exercise	ST myocyte	ENO3
3.78233	Pre exercise	ST myocyte	ENO3
4.3419	Pre exercise	ST myocyte	ENO3
4.22782	Pre exercise	ST myocyte	ENO3
4.35923	Pre exercise	ST myocyte	ENO3
0	Pre exercise	Sc/myoblasts	ENO3
5.20669	Pre exercise	FT myocyte	ENO3
3.95219	Pre exercise	ST myocyte	ENO3
0.807542	Pre exercise	Sc/myoblasts	ENO3
4.14064	Pre exercise	ST myocyte	ENO3
4.00267	Pre exercise	ST myocyte	ENO3
4.82308	Pre exercise	FT myocyte	ENO3
3.65963	Pre exercise	ST myocyte	ENO3
4.40456	Pre exercise	ST myocyte	ENO3
3.68591	Pre exercise	ST myocyte	ENO3
4.42821	Pre exercise	ST myocyte	ENO3
4.27009	Pre exercise	ST myocyte	ENO3
3.94397	Pre exercise	ST myocyte	ENO3
1.25707	Pre exercise	Sc/myoblasts	ENO3
4.38072	Pre exercise	ST myocyte	ENO3
1.13697	Pre exercise	Sc/myoblasts	ENO3
3.85216	Pre exercise	ST myocyte	ENO3
2.85919	Pre exercise	ST myocyte	ENO3
0	Pre exercise	Sc/myoblasts	ENO3
0	Pre exercise	Sc/myoblasts	ENO3
3.7259	Pre exercise	ST myocyte	ENO3
1.19486	Pre exercise	Sc/myoblasts	ENO3
0	Pre exercise	Sc/myoblasts	ENO3
0	Pre exercise	Sc/myoblasts	ENO3
3.68715	Pre exercise	ST myocyte	ENO3
5.34513	Pre exercise	FT myocyte	ENO3
4.13898	Pre exercise	ST myocyte	ENO3
4.06725	Pre exercise	ST myocyte	ENO3
4.21788	Pre exercise	ST myocyte	ENO3
4.40379	Pre exercise	ST myocyte	ENO3
3.84351	Pre exercise	ST myocyte	ENO3
4.47684	Pre exercise	ST myocyte	ENO3
4.25802	Pre exercise	ST myocyte	ENO3
3.31894	Pre exercise	ST myocyte	ENO3
3.77398	Pre exercise	ST myocyte	ENO3
4.29151	Pre exercise	ST myocyte	ENO3
4.03172	Pre exercise	ST myocyte	ENO3
3.91922	Pre exercise	ST myocyte	ENO3
4.37805	Pre exercise	ST myocyte	ENO3
3.8707	Pre exercise	ST myocyte	ENO3
4.16967	Pre exercise	ST myocyte	ENO3
4.18997	Pre exercise	ST myocyte	ENO3
0	Pre exercise	Sc/myoblasts	ENO3
5.16182	Pre exercise	FT myocyte	ENO3
4.47918	Pre exercise	ST myocyte	ENO3
3.80916	Pre exercise	FT myocyte	ENO3
1.17562	Pre exercise	Sc/myoblasts	ENO3
4.10387	Pre exercise	ST myocyte	ENO3
5.35613	Pre exercise	FT myocyte	ENO3
3.94602	Pre exercise	ST myocyte	ENO3
1.42854	Pre exercise	Sc/myoblasts	ENO3
3.9787	Pre exercise	ST myocyte	ENO3
0	Pre exercise	Sc/myoblasts	ENO3
1.03691	Pre exercise	Sc/myoblasts	ENO3
1.46891	Pre exercise	Sc/myoblasts	ENO3
3.83035	Pre exercise	ST myocyte	ENO3
0	Pre exercise	Sc/myoblasts	ENO3
3.43496	Pre exercise	FT myocyte	ENO3
4.21042	Pre exercise	ST myocyte	ENO3
3.69521	Pre exercise	ST myocyte	ENO3
4.17152	Pre exercise	ST myocyte	ENO3
0	Pre exercise	Sc/myoblasts	ENO3
0	Pre exercise	Sc/myoblasts	ENO3
0	Pre exercise	Sc/myoblasts	ENO3
3.95375	Pre exercise	ST myocyte	ENO3
4.23915	Pre exercise	ST myocyte	ENO3
4.4136	Pre exercise	ST myocyte	ENO3
3.86401	Pre exercise	ST myocyte	ENO3
3.39606	Pre exercise	ST myocyte	ENO3
4.33651	Pre exercise	ST myocyte	ENO3
0	Pre exercise	Sc/myoblasts	ENO3
0	Pre exercise	Sc/myoblasts	ENO3
4.50147	Pre exercise	ST myocyte	ENO3
3.82722	Pre exercise	ST myocyte	ENO3
0	Pre exercise	Sc/myoblasts	ENO3
4.14743	Pre exercise	ST myocyte	ENO3
4.56849	Pre exercise	FT myocyte	ENO3
4.93765	Pre exercise	FT myocyte	ENO3
5.24686	Pre exercise	FT myocyte	ENO3
3.76276	Pre exercise	ST myocyte	ENO3
0	Pre exercise	Sc/myoblasts	ENO3
0	Pre exercise	Sc/myoblasts	ENO3
4.22284	Pre exercise	ST myocyte	ENO3
3.87956	Pre exercise	ST myocyte	ENO3
4.37182	Pre exercise	ST myocyte	ENO3
5.08539	Pre exercise	FT myocyte	ENO3
3.66256	Pre exercise	ST myocyte	ENO3
0	Pre exercise	Sc/myoblasts	ENO3
5.05268	Pre exercise	FT myocyte	ENO3
0	Pre exercise	Sc/myoblasts	ENO3
3.4542	Pre exercise	ST myocyte	ENO3
0	Pre exercise	Sc/myoblasts	ENO3
3.96926	Pre exercise	ST myocyte	ENO3
4.69951	Pre exercise	FT myocyte	ENO3
3.67772	Pre exercise	ST myocyte	ENO3
0.892206	Pre exercise	Sc/myoblasts	ENO3
3.9787	Pre exercise	ST myocyte	ENO3
3.70623	Pre exercise	ST myocyte	ENO3
3.83736	Pre exercise	ST myocyte	ENO3
4.3657	Pre exercise	ST myocyte	ENO3
3.36319	Pre exercise	ST myocyte	ENO3
0	Pre exercise	Sc/myoblasts	ENO3
1.04845	Pre exercise	Sc/myoblasts	ENO3
0	Pre exercise	Sc/myoblasts	ENO3
4.31435	Pre exercise	ST myocyte	ENO3
0	Pre exercise	Sc/myoblasts	ENO3
4.24052	Pre exercise	ST myocyte	ENO3
4.46318	Pre exercise	ST myocyte	ENO3
0	Pre exercise	Sc/myoblasts	ENO3
0	Pre exercise	Sc/myoblasts	ENO3
5.19105	Pre exercise	FT myocyte	ENO3
4.70833	Pre exercise	FT myocyte	ENO3
4.19111	Pre exercise	ST myocyte	ENO3
1.01286	Pre exercise	Sc/myoblasts	ENO3
0	Pre exercise	Sc/myoblasts	ENO3
4.12326	Pre exercise	ST myocyte	ENO3
3.70861	Pre exercise	ST myocyte	ENO3
3.37583	Pre exercise	ST myocyte	ENO3
3.91416	Pre exercise	ST myocyte	ENO3
4.4592	Pre exercise	ST myocyte	ENO3
0	Pre exercise	Sc/myoblasts	ENO3
0	Pre exercise	Sc/myoblasts	ENO3
4.05493	Pre exercise	ST myocyte	ENO3
4.21488	Pre exercise	ST myocyte	ENO3
4.16626	Pre exercise	ST myocyte	ENO3
4.68063	Pre exercise	ST myocyte	ENO3
5.13513	Pre exercise	FT myocyte	ENO3
3.71084	Pre exercise	ST myocyte	ENO3
4.22413	Pre exercise	ST myocyte	ENO3
4.39791	Pre exercise	ST myocyte	ENO3
3.89061	Pre exercise	ST myocyte	ENO3
4.58936	Pre exercise	ST myocyte	ENO3
5.19098	Pre exercise	FT myocyte	ENO3
4.13018	Pre exercise	ST myocyte	ENO3
4.19791	Pre exercise	ST myocyte	ENO3
5.06867	Pre exercise	FT myocyte	ENO3
3.49957	Pre exercise	ST myocyte	ENO3
0	Pre exercise	Sc/myoblasts	ENO3
3.88635	Pre exercise	ST myocyte	ENO3
1.08741	Pre exercise	Sc/myoblasts	ENO3
0	Pre exercise	Sc/myoblasts	ENO3
3.99514	Pre exercise	ST myocyte	ENO3
4.75025	Pre exercise	FT myocyte	ENO3
0	Pre exercise	Sc/myoblasts	ENO3
4.58727	Pre exercise	ST myocyte	ENO3
4.08085	Pre exercise	ST myocyte	ENO3
0	Pre exercise	Sc/myoblasts	ENO3
0	Pre exercise	Sc/myoblasts	ENO3
4.20545	Pre exercise	ST myocyte	ENO3
4.05073	Pre exercise	ST myocyte	ENO3
0	Pre exercise	Sc/myoblasts	ENO3
5.558	Pre exercise	FT myocyte	ENO3
4.41743	Pre exercise	ST myocyte	ENO3
4.0887	Pre exercise	ST myocyte	ENO3
4.39533	Pre exercise	ST myocyte	ENO3
2.83321	Pre exercise	ST myocyte	ENO3
4.40276	Pre exercise	ST myocyte	ENO3
1.30064	Pre exercise	Sc/myoblasts	ENO3
4.39051	Pre exercise	ST myocyte	ENO3
4.17124	Pre exercise	ST myocyte	ENO3
4.02888	Pre exercise	ST myocyte	ENO3
4.37532	Pre exercise	ST myocyte	ENO3
4.00898	Pre exercise	ST myocyte	ENO3
5.09582	Pre exercise	FT myocyte	ENO3
3.64459	Pre exercise	ST myocyte	ENO3
3.3554	Pre exercise	ST myocyte	ENO3
4.23646	Pre exercise	ST myocyte	ENO3
0	Pre exercise	Sc/myoblasts	ENO3
0	Pre exercise	Sc/myoblasts	ENO3
0	Pre exercise	Sc/myoblasts	ENO3
4.23546	Pre exercise	ST myocyte	ENO3
4.33398	Pre exercise	ST myocyte	ENO3
0	Pre exercise	Sc/myoblasts	ENO3
0	Pre exercise	Sc/myoblasts	ENO3
0	Pre exercise	Sc/myoblasts	ENO3
4.17706	Pre exercise	ST myocyte	ENO3
4.07776	Pre exercise	ST myocyte	ENO3
0	Pre exercise	Sc/myoblasts	ENO3
4.24636	Pre exercise	ST myocyte	ENO3
0	Pre exercise	Sc/myoblasts	ENO3
4.11363	Pre exercise	ST myocyte	ENO3
5.2155	Pre exercise	FT myocyte	ENO3
0	Pre exercise	Sc/myoblasts	ENO3
3.3596	Pre exercise	ST myocyte	ENO3
4.24715	Pre exercise	ST myocyte	ENO3
4.35953	Pre exercise	FT myocyte	ENO3
3.46698	Pre exercise	ST myocyte	ENO3
5.35592	Pre exercise	FT myocyte	ENO3
4.00542	Pre exercise	ST myocyte	ENO3
2.85609	Pre exercise	ST myocyte	ENO3
4.24227	Pre exercise	ST myocyte	ENO3
0	Pre exercise	Sc/myoblasts	ENO3
0	Pre exercise	Sc/myoblasts	ENO3
4.09493	Pre exercise	ST myocyte	ENO3
1.0539	Pre exercise	Sc/myoblasts	ENO3
5.0575	Pre exercise	FT myocyte	ENO3
4.0164	Pre exercise	ST myocyte	ENO3
5.15568	Pre exercise	FT myocyte	ENO3
4.28352	Pre exercise	ST myocyte	ENO3
0	Pre exercise	Sc/myoblasts	ENO3
3.61218	Pre exercise	ST myocyte	ENO3
4.17218	Pre exercise	ST myocyte	ENO3
0	Pre exercise	Sc/myoblasts	ENO3
4.06207	Pre exercise	ST myocyte	ENO3
4.11038	Pre exercise	ST myocyte	ENO3
0	Pre exercise	Sc/myoblasts	ENO3
0	Pre exercise	Sc/myoblasts	ENO3
4.43225	Pre exercise	ST myocyte	ENO3
3.9608	Pre exercise	ST myocyte	ENO3
3.81649	Pre exercise	ST myocyte	ENO3
4.0534	Pre exercise	ST myocyte	ENO3
0	Pre exercise	Sc/myoblasts	ENO3
0	Pre exercise	Sc/myoblasts	ENO3
3.78513	Pre exercise	ST myocyte	ENO3
3.38359	Pre exercise	ST myocyte	ENO3
3.87542	Pre exercise	ST myocyte	ENO3
3.6134	Pre exercise	ST myocyte	ENO3
3.72298	Pre exercise	ST myocyte	ENO3
0	Pre exercise	Sc/myoblasts	ENO3
3.9714	Pre exercise	ST myocyte	ENO3
4.00453	Pre exercise	ST myocyte	ENO3
4.10046	Pre exercise	ST myocyte	ENO3
1.10749	Pre exercise	Sc/myoblasts	ENO3
4.26186	Pre exercise	ST myocyte	ENO3
0.754719	Pre exercise	Sc/myoblasts	ENO3
0	Pre exercise	Sc/myoblasts	ENO3
3.86478	Pre exercise	ST myocyte	ENO3
0	Pre exercise	Sc/myoblasts	ENO3
4.5702	Pre exercise	ST myocyte	ENO3
3.34424	Pre exercise	ST myocyte	ENO3
0.872528	Pre exercise	Sc/myoblasts	ENO3
0	Pre exercise	Sc/myoblasts	ENO3
0	Pre exercise	Sc/myoblasts	ENO3
5.31733	Pre exercise	FT myocyte	ENO3
4.13525	Pre exercise	ST myocyte	ENO3
3.36723	Pre exercise	ST myocyte	ENO3
4.1335	Pre exercise	ST myocyte	ENO3
4.33913	Pre exercise	ST myocyte	ENO3
0	Pre exercise	Sc/myoblasts	ENO3
3.98042	Pre exercise	ST myocyte	ENO3
5.49638	Pre exercise	FT myocyte	ENO3
3.91227	Pre exercise	ST myocyte	ENO3
0	Pre exercise	Sc/myoblasts	ENO3
0	Pre exercise	Sc/myoblasts	ENO3
4.40797	Pre exercise	ST myocyte	ENO3
3.76983	Pre exercise	ST myocyte	ENO3
0	Pre exercise	Sc/myoblasts	ENO3
4.26556	Pre exercise	ST myocyte	ENO3
1.11418	Pre exercise	Sc/myoblasts	ENO3
3.62994	Pre exercise	ST myocyte	ENO3
3.2605	Pre exercise	ST myocyte	ENO3
0	Pre exercise	Sc/myoblasts	ENO3
4.05619	Pre exercise	ST myocyte	ENO3
0	Pre exercise	Sc/myoblasts	ENO3
4.34753	Pre exercise	ST myocyte	ENO3
4.98215	Pre exercise	FT myocyte	ENO3
5.09091	Pre exercise	FT myocyte	ENO3
5.01094	Pre exercise	FT myocyte	ENO3
0	Pre exercise	Sc/myoblasts	ENO3
4.49857	Pre exercise	ST myocyte	ENO3
3.79926	Pre exercise	ST myocyte	ENO3
3.77502	Pre exercise	ST myocyte	ENO3
4.26588	Pre exercise	ST myocyte	ENO3
4.62279	Pre exercise	ST myocyte	ENO3
3.74693	Pre exercise	ST myocyte	ENO3
0	Pre exercise	Sc/myoblasts	ENO3
0	Pre exercise	Sc/myoblasts	ENO3
4.13932	Pre exercise	ST myocyte	ENO3
5.0856	Pre exercise	FT myocyte	ENO3
0	Pre exercise	Sc/myoblasts	ENO3
4.22479	Pre exercise	ST myocyte	ENO3
5.27712	Pre exercise	FT myocyte	ENO3
0	Pre exercise	Sc/myoblasts	ENO3
0.812322	Pre exercise	Sc/myoblasts	ENO3
0	Pre exercise	Sc/myoblasts	ENO3
4.07587	Pre exercise	ST myocyte	ENO3
3.98472	Pre exercise	ST myocyte	ENO3
5.02045	Pre exercise	FT myocyte	ENO3
0	Pre exercise	Sc/myoblasts	ENO3
3.78654	Pre exercise	ST myocyte	ENO3
0	Pre exercise	Sc/myoblasts	ENO3
0.953449	Pre exercise	Sc/myoblasts	ENO3
0	Pre exercise	Sc/myoblasts	ENO3
4.05568	Pre exercise	ST myocyte	ENO3
4.18065	Pre exercise	ST myocyte	ENO3
3.91242	Pre exercise	ST myocyte	ENO3
3.95136	Pre exercise	ST myocyte	ENO3
5.16429	Pre exercise	FT myocyte	ENO3
3.48981	Pre exercise	ST myocyte	ENO3
4.35953	Pre exercise	FT myocyte	ENO3
4.49244	Pre exercise	ST myocyte	ENO3
5.1009	Pre exercise	FT myocyte	ENO3
4.08181	Pre exercise	FT myocyte	ENO3
3.3713	Pre exercise	ST myocyte	ENO3
3.78686	Pre exercise	ST myocyte	ENO3
2.50232	Pre exercise	ST myocyte	ENO3
4.36393	Pre exercise	ST myocyte	ENO3
0.950518	Pre exercise	Sc/myoblasts	ENO3
3.86006	Pre exercise	ST myocyte	ENO3
0	Pre exercise	Sc/myoblasts	ENO3
1.08701	Pre exercise	Sc/myoblasts	ENO3
4.4196	Pre exercise	ST myocyte	ENO3
0	Pre exercise	Sc/myoblasts	ENO3
5.38784	Pre exercise	FT myocyte	ENO3
0	Pre exercise	Sc/myoblasts	ENO3
5.09125	Pre exercise	FT myocyte	ENO3
4.27889	Pre exercise	ST myocyte	ENO3
5.22725	Pre exercise	FT myocyte	ENO3
3.57577	Pre exercise	ST myocyte	ENO3
4.90364	Pre exercise	FT myocyte	ENO3
3.61326	Pre exercise	ST myocyte	ENO3
4.11951	Pre exercise	ST myocyte	ENO3
5.5664	Pre exercise	FT myocyte	ENO3
4.16662	Pre exercise	ST myocyte	ENO3
0	Pre exercise	Sc/myoblasts	ENO3
3.77369	Pre exercise	ST myocyte	ENO3
4.29945	Pre exercise	ST myocyte	ENO3
4.5821	Pre exercise	ST myocyte	ENO3
1.93679	Pre exercise	Sc/myoblasts	ENO3
2.94795	Pre exercise	ST myocyte	ENO3
3.96557	Pre exercise	ST myocyte	ENO3
3.88826	Pre exercise	ST myocyte	ENO3
0	Pre exercise	Sc/myoblasts	ENO3
3.93222	Pre exercise	ST myocyte	ENO3
4.82472	Pre exercise	FT myocyte	ENO3
4.37142	Pre exercise	ST myocyte	ENO3
3.93305	Pre exercise	ST myocyte	ENO3
3.90922	Pre exercise	ST myocyte	ENO3
3.6585	Pre exercise	ST myocyte	ENO3
4.07539	Pre exercise	ST myocyte	ENO3
1.28124	Pre exercise	Sc/myoblasts	ENO3
3.56487	Pre exercise	ST myocyte	ENO3
4.05174	Pre exercise	FT myocyte	ENO3
3.92095	Pre exercise	ST myocyte	ENO3
1.32102	Pre exercise	Sc/myoblasts	ENO3
4.8665	Pre exercise	FT myocyte	ENO3
4.12607	Pre exercise	ST myocyte	ENO3
1.25527	Pre exercise	Sc/myoblasts	ENO3
4.0914	Pre exercise	ST myocyte	ENO3
0	Pre exercise	Sc/myoblasts	ENO3
3.51919	Pre exercise	ST myocyte	ENO3
4.08066	Pre exercise	ST myocyte	ENO3
0.831318	Pre exercise	Sc/myoblasts	ENO3
0.957485	Pre exercise	Sc/myoblasts	ENO3
4.41481	Pre exercise	ST myocyte	ENO3
4.7151	Pre exercise	FT myocyte	ENO3
4.64074	Pre exercise	ST myocyte	ENO3
1.66512	Pre exercise	Sc/myoblasts	ENO3
3.97135	Pre exercise	ST myocyte	ENO3
4.59194	Pre exercise	ST myocyte	ENO3
0	Pre exercise	Sc/myoblasts	ENO3
4.01428	Pre exercise	ST myocyte	ENO3
4.21459	Pre exercise	ST myocyte	ENO3
4.24664	Pre exercise	ST myocyte	ENO3
5.09173	Pre exercise	FT myocyte	ENO3
3.7657	Pre exercise	ST myocyte	ENO3
3.84534	Pre exercise	ST myocyte	ENO3
0	Pre exercise	Sc/myoblasts	ENO3
5.1482	Pre exercise	FT myocyte	ENO3
4.05294	Pre exercise	ST myocyte	ENO3
3.78146	Pre exercise	ST myocyte	ENO3
0	Pre exercise	Sc/myoblasts	ENO3
1.13496	Pre exercise	Sc/myoblasts	ENO3
4.94966	Pre exercise	FT myocyte	ENO3
0.922607	Pre exercise	Sc/myoblasts	ENO3
4.32849	Pre exercise	ST myocyte	ENO3
5.08168	Pre exercise	FT myocyte	ENO3
3.14087	Pre exercise	ST myocyte	ENO3
0.843506	Pre exercise	Sc/myoblasts	ENO3
3.63568	Pre exercise	ST myocyte	ENO3
0	Pre exercise	Sc/myoblasts	ENO3
3.57106	Pre exercise	ST myocyte	ENO3
0	Pre exercise	Sc/myoblasts	ENO3
5.41249	Pre exercise	FT myocyte	ENO3
3.64762	Pre exercise	ST myocyte	ENO3
0	Pre exercise	Sc/myoblasts	ENO3
3.08742	Pre exercise	ST myocyte	ENO3
0	Pre exercise	Sc/myoblasts	ENO3
0	Pre exercise	Sc/myoblasts	ENO3
3.60008	Pre exercise	ST myocyte	ENO3
4.09831	Pre exercise	ST myocyte	ENO3
4.01165	Pre exercise	ST myocyte	ENO3
4.22719	Pre exercise	ST myocyte	ENO3
3.94044	Pre exercise	ST myocyte	ENO3
0	Pre exercise	Sc/myoblasts	ENO3
2.43318	Pre exercise	ST myocyte	ENO3
1.19006	Pre exercise	Sc/myoblasts	ENO3
4.13737	Pre exercise	ST myocyte	ENO3
4.4598	Pre exercise	ST myocyte	ENO3
0	Pre exercise	Sc/myoblasts	ENO3
4.28565	Pre exercise	ST myocyte	ENO3
0	Pre exercise	Sc/myoblasts	ENO3
4.02781	Pre exercise	ST myocyte	ENO3
3.86041	Pre exercise	ST myocyte	ENO3
4.17849	Pre exercise	ST myocyte	ENO3
0	Pre exercise	Sc/myoblasts	ENO3
3.14937	Pre exercise	ST myocyte	ENO3
3.90122	Pre exercise	ST myocyte	ENO3
4.74536	Pre exercise	FT myocyte	ENO3
4.40338	Pre exercise	ST myocyte	ENO3
0	Pre exercise	Sc/myoblasts	ENO3
0	Pre exercise	Sc/myoblasts	ENO3
3.50325	Pre exercise	ST myocyte	ENO3
4.22907	Pre exercise	ST myocyte	ENO3
0	Pre exercise	Sc/myoblasts	ENO3
1.25392	Pre exercise	Sc/myoblasts	ENO3
5.0781	Pre exercise	FT myocyte	ENO3
4.18827	Pre exercise	ST myocyte	ENO3
3.83506	Pre exercise	ST myocyte	ENO3
4.12591	Pre exercise	ST myocyte	ENO3
4.46249	Pre exercise	ST myocyte	ENO3
1.56939	Pre exercise	Sc/myoblasts	ENO3
4.22848	Pre exercise	ST myocyte	ENO3
5.01233	Pre exercise	FT myocyte	ENO3
4.82672	Pre exercise	ST myocyte	ENO3
4.1557	Pre exercise	ST myocyte	ENO3
3.60201	Pre exercise	ST myocyte	ENO3
3.72446	Pre exercise	ST myocyte	ENO3
5.56276	Pre exercise	FT myocyte	ENO3
4.20674	Pre exercise	ST myocyte	ENO3
4.29441	Pre exercise	ST myocyte	ENO3
4.25395	Pre exercise	ST myocyte	ENO3
4.03771	Pre exercise	ST myocyte	ENO3
3.31968	Pre exercise	ST myocyte	ENO3
3.57831	Pre exercise	ST myocyte	ENO3
4.01449	Pre exercise	ST myocyte	ENO3
4.12901	Pre exercise	ST myocyte	ENO3
4.85307	Pre exercise	FT myocyte	ENO3
0.96779	Pre exercise	Sc/myoblasts	ENO3
4.24123	Pre exercise	ST myocyte	ENO3
3.88204	Pre exercise	ST myocyte	ENO3
1.1599	Pre exercise	Sc/myoblasts	ENO3
5.11141	Pre exercise	FT myocyte	ENO3
4.33338	Pre exercise	ST myocyte	ENO3
0	Pre exercise	Sc/myoblasts	ENO3
5.15055	Pre exercise	FT myocyte	ENO3
4.3736	Pre exercise	ST myocyte	ENO3
4.4961	Pre exercise	ST myocyte	ENO3
3.75011	Pre exercise	ST myocyte	ENO3
3.9761	Pre exercise	ST myocyte	ENO3
0	Pre exercise	Sc/myoblasts	ENO3
4.02145	Pre exercise	ST myocyte	ENO3
3.27214	Pre exercise	ST myocyte	ENO3
4.12533	Pre exercise	ST myocyte	ENO3
3.98541	Pre exercise	ST myocyte	ENO3
4.18452	Pre exercise	ST myocyte	ENO3
4.09806	Pre exercise	ST myocyte	ENO3
4.03546	Pre exercise	ST myocyte	ENO3
4.2193	Pre exercise	ST myocyte	ENO3
3.62602	Pre exercise	ST myocyte	ENO3
1.06573	Pre exercise	Sc/myoblasts	ENO3
4.19558	Pre exercise	ST myocyte	ENO3
4.33963	Pre exercise	ST myocyte	ENO3
3.9447	Pre exercise	ST myocyte	ENO3
3.9757	Pre exercise	ST myocyte	ENO3
4.36135	Pre exercise	ST myocyte	ENO3
4.24242	Pre exercise	ST myocyte	ENO3
3.87404	Pre exercise	ST myocyte	ENO3
3.98339	Pre exercise	ST myocyte	ENO3
3.14724	Pre exercise	ST myocyte	ENO3
0	Pre exercise	Sc/myoblasts	ENO3
4.39841	Pre exercise	ST myocyte	ENO3
0	Pre exercise	Sc/myoblasts	ENO3
3.61375	Pre exercise	ST myocyte	ENO3
5.06756	Pre exercise	FT myocyte	ENO3
0	Pre exercise	Sc/myoblasts	ENO3
3.91654	Pre exercise	FT myocyte	ENO3
4.8536	Pre exercise	FT myocyte	ENO3
4.04841	Pre exercise	ST myocyte	ENO3
4.46356	Pre exercise	ST myocyte	ENO3
3.99951	Pre exercise	ST myocyte	ENO3
3.69521	Pre exercise	ST myocyte	ENO3
4.25462	Pre exercise	ST myocyte	ENO3
3.75423	Pre exercise	ST myocyte	ENO3
4.0573	Pre exercise	ST myocyte	ENO3
0	Pre exercise	Sc/myoblasts	ENO3
3.81156	Pre exercise	ST myocyte	ENO3
4.38767	Pre exercise	ST myocyte	ENO3
0	Pre exercise	Sc/myoblasts	ENO3
4.15104	Pre exercise	ST myocyte	ENO3
0	Pre exercise	Sc/myoblasts	ENO3
4.03597	Pre exercise	ST myocyte	ENO3
3.68191	Pre exercise	ST myocyte	ENO3
5.08672	Pre exercise	FT myocyte	ENO3
0.918245	Pre exercise	Sc/myoblasts	ENO3
0	Pre exercise	Sc/myoblasts	ENO3
3.2634	Pre exercise	ST myocyte	ENO3
4.99504	Pre exercise	FT myocyte	ENO3
0.929697	Pre exercise	Sc/myoblasts	ENO3
3.92558	Pre exercise	ST myocyte	ENO3
5.05452	Pre exercise	FT myocyte	ENO3
4.64869	Pre exercise	ST myocyte	ENO3
3.73841	Pre exercise	ST myocyte	ENO3
3.69447	Pre exercise	ST myocyte	ENO3
0	Pre exercise	Sc/myoblasts	ENO3
3.72733	Pre exercise	ST myocyte	ENO3
4.77324	Pre exercise	FT myocyte	ENO3
4.2534	Pre exercise	ST myocyte	ENO3
3.61014	Pre exercise	FT myocyte	ENO3
3.50653	Pre exercise	ST myocyte	ENO3
1.49265	Pre exercise	Sc/myoblasts	ENO3
3.76873	Pre exercise	ST myocyte	ENO3
4.02642	Pre exercise	ST myocyte	ENO3
3.96507	Pre exercise	ST myocyte	ENO3
0	Pre exercise	ST myocyte	ENO3
4.19993	Pre exercise	ST myocyte	ENO3
3.40817	Pre exercise	ST myocyte	ENO3
5.07176	Pre exercise	FT myocyte	ENO3
4.08957	Pre exercise	ST myocyte	ENO3
2.74991	Pre exercise	ST myocyte	ENO3
4.03726	Pre exercise	ST myocyte	ENO3
4.24398	Pre exercise	ST myocyte	ENO3
0	Pre exercise	Sc/myoblasts	ENO3
0.894593	Pre exercise	Sc/myoblasts	ENO3
0	Pre exercise	Sc/myoblasts	ENO3
2.69095	Pre exercise	ST myocyte	ENO3
0	Pre exercise	Sc/myoblasts	ENO3
3.78075	Pre exercise	ST myocyte	ENO3
4.13578	Pre exercise	ST myocyte	ENO3
4.85624	Pre exercise	ST myocyte	ENO3
4.98167	Pre exercise	FT myocyte	ENO3
3.61492	Pre exercise	ST myocyte	ENO3
4.06743	Pre exercise	ST myocyte	ENO3
3.32345	Pre exercise	ST myocyte	ENO3
0	Pre exercise	Sc/myoblasts	ENO3
4.36212	Pre exercise	ST myocyte	ENO3
0.942989	Pre exercise	Sc/myoblasts	ENO3
5.36341	Pre exercise	FT myocyte	ENO3
1.05904	Pre exercise	Sc/myoblasts	ENO3
0	Pre exercise	Sc/myoblasts	ENO3
0	Pre exercise	Sc/myoblasts	ENO3
0.980309	Pre exercise	Sc/myoblasts	ENO3
0	Pre exercise	Sc/myoblasts	ENO3
3.85748	Pre exercise	ST myocyte	ENO3
0.972469	Pre exercise	Sc/myoblasts	ENO3
4.70131	Pre exercise	ST myocyte	ENO3
4.38729	Pre exercise	ST myocyte	ENO3
4.07858	Pre exercise	ST myocyte	ENO3
4.07372	Pre exercise	ST myocyte	ENO3
0	Pre exercise	Sc/myoblasts	ENO3
3.37856	Pre exercise	ST myocyte	ENO3
0	Pre exercise	Sc/myoblasts	ENO3
0	Pre exercise	Sc/myoblasts	ENO3
0	Pre exercise	Sc/myoblasts	ENO3
3.34453	Pre exercise	ST myocyte	ENO3
4.4877	Pre exercise	ST myocyte	ENO3
4.33398	Pre exercise	ST myocyte	ENO3
4.73455	Pre exercise	FT myocyte	ENO3
0	Pre exercise	Sc/myoblasts	ENO3
5.45521	Pre exercise	FT myocyte	ENO3
4.88162	Pre exercise	FT myocyte	ENO3
3.73448	Pre exercise	ST myocyte	ENO3
4.06774	Pre exercise	ST myocyte	ENO3
0	Pre exercise	Sc/myoblasts	ENO3
5.19023	Pre exercise	FT myocyte	ENO3
4.18471	Pre exercise	ST myocyte	ENO3
4.50646	Pre exercise	ST myocyte	ENO3
4.24714	Pre exercise	ST myocyte	ENO3
3.50392	Pre exercise	ST myocyte	ENO3
4.32663	Pre exercise	ST myocyte	ENO3
0	Pre exercise	Sc/myoblasts	ENO3
5.21085	Pre exercise	FT myocyte	ENO3
4.93643	Pre exercise	FT myocyte	ENO3
4.88956	Pre exercise	FT myocyte	ENO3
4.16238	Pre exercise	ST myocyte	ENO3
0	Pre exercise	Sc/myoblasts	ENO3
5.04442	Pre exercise	FT myocyte	ENO3
0	Pre exercise	Sc/myoblasts	ENO3
4.85772	Pre exercise	FT myocyte	ENO3
0	Pre exercise	Sc/myoblasts	ENO3
3.91884	Pre exercise	ST myocyte	ENO3
4.10093	Pre exercise	ST myocyte	ENO3
3.78501	Pre exercise	ST myocyte	ENO3
4.57947	Pre exercise	ST myocyte	ENO3
4.2511	Pre exercise	ST myocyte	ENO3
0	Pre exercise	Sc/myoblasts	ENO3
0.998998	Pre exercise	Sc/myoblasts	ENO3
4.65143	Pre exercise	ST myocyte	ENO3
5.10247	Pre exercise	FT myocyte	ENO3
0	Pre exercise	Sc/myoblasts	ENO3
4.08967	Pre exercise	ST myocyte	ENO3
0	Pre exercise	Sc/myoblasts	ENO3
5.00547	Pre exercise	FT myocyte	ENO3
3.98873	Pre exercise	ST myocyte	ENO3
0	Pre exercise	Sc/myoblasts	ENO3
4.40415	Pre exercise	ST myocyte	ENO3
0	Pre exercise	Sc/myoblasts	ENO3
4.15969	Pre exercise	ST myocyte	ENO3
4.21171	Pre exercise	ST myocyte	ENO3
4.19993	Pre exercise	ST myocyte	ENO3
3.95894	Pre exercise	ST myocyte	ENO3
4.22016	Pre exercise	ST myocyte	ENO3
1.75245	Pre exercise	Sc/myoblasts	ENO3
3.98524	Pre exercise	ST myocyte	ENO3
3.43247	Pre exercise	ST myocyte	ENO3
3.29175	Pre exercise	ST myocyte	ENO3
3.8782	Pre exercise	ST myocyte	ENO3
4.33608	Pre exercise	ST myocyte	ENO3
4.27384	Pre exercise	ST myocyte	ENO3
0	Pre exercise	Sc/myoblasts	ENO3
4.00789	Pre exercise	ST myocyte	ENO3
4.34148	Pre exercise	ST myocyte	ENO3
4.70492	Pre exercise	ST myocyte	ENO3
5.36439	Pre exercise	FT myocyte	ENO3
0	Pre exercise	Sc/myoblasts	ENO3
3.49496	Pre exercise	FT myocyte	ENO3
3.91434	Pre exercise	ST myocyte	ENO3
3.97892	Pre exercise	ST myocyte	ENO3
3.50869	Pre exercise	ST myocyte	ENO3
4.38723	Pre exercise	ST myocyte	ENO3
4.21148	Pre exercise	ST myocyte	ENO3
4.54544	Pre exercise	ST myocyte	ENO3
3.91912	Pre exercise	ST myocyte	ENO3
0	Pre exercise	Sc/myoblasts	ENO3
5.08522	Pre exercise	FT myocyte	ENO3
3.94188	Pre exercise	ST myocyte	ENO3
4.64358	Pre exercise	ST myocyte	ENO3
4.50121	Pre exercise	ST myocyte	ENO3
0	Pre exercise	ST myocyte	ENO3
4.19768	Pre exercise	ST myocyte	ENO3
5.24818	Pre exercise	FT myocyte	ENO3
3.90381	Pre exercise	ST myocyte	ENO3
4.10681	Pre exercise	ST myocyte	ENO3
0	Pre exercise	Sc/myoblasts	ENO3
4.1936	Pre exercise	ST myocyte	ENO3
3.78006	Pre exercise	ST myocyte	ENO3
0	Pre exercise	Sc/myoblasts	ENO3
4.88949	Pre exercise	FT myocyte	ENO3
0	Pre exercise	Sc/myoblasts	ENO3
1.00074	Pre exercise	Sc/myoblasts	ENO3
3.78134	Pre exercise	ST myocyte	ENO3
3.93358	Pre exercise	ST myocyte	ENO3
2.42468	Pre exercise	ST myocyte	ENO3
4.3499	Pre exercise	ST myocyte	ENO3
3.69044	Pre exercise	ST myocyte	ENO3
3.74829	Pre exercise	ST myocyte	ENO3
3.99383	Pre exercise	ST myocyte	ENO3
1.01286	Pre exercise	Sc/myoblasts	ENO3
4.32634	Pre exercise	ST myocyte	ENO3
4.19748	Pre exercise	ST myocyte	ENO3
0	Pre exercise	Sc/myoblasts	ENO3
4.25982	Pre exercise	ST myocyte	ENO3
0	Pre exercise	Sc/myoblasts	ENO3
5.01728	Pre exercise	FT myocyte	ENO3
0	Pre exercise	Sc/myoblasts	ENO3
3.243	Pre exercise	ST myocyte	ENO3
4.29032	Pre exercise	ST myocyte	ENO3
4.40033	Pre exercise	ST myocyte	ENO3
4.61469	Pre exercise	FT myocyte	ENO3
1.8474	Pre exercise	Sc/myoblasts	ENO3
3.78654	Pre exercise	ST myocyte	ENO3
5.23	Pre exercise	FT myocyte	ENO3
4.31061	Pre exercise	ST myocyte	ENO3
3.79692	Pre exercise	ST myocyte	ENO3
0	Pre exercise	Sc/myoblasts	ENO3
5.09206	Pre exercise	FT myocyte	ENO3
2.90986	Pre exercise	Sc/myoblasts	ENO3
2.84993	Pre exercise	ST myocyte	ENO3
1.34739	Pre exercise	Sc/myoblasts	ENO3
4.7892	Pre exercise	FT myocyte	ENO3
3.38497	Pre exercise	ST myocyte	ENO3
0	Pre exercise	Sc/myoblasts	ENO3
4.41491	Pre exercise	ST myocyte	ENO3
4.01899	Pre exercise	ST myocyte	ENO3
4.13276	Pre exercise	ST myocyte	ENO3
5.27921	Pre exercise	FT myocyte	ENO3
4.83079	Pre exercise	ST myocyte	ENO3
4.18548	Pre exercise	FT myocyte	ENO3
4.50222	Pre exercise	ST myocyte	ENO3
0	Pre exercise	Sc/myoblasts	ENO3
0	Pre exercise	Sc/myoblasts	ENO3
4.15589	Pre exercise	ST myocyte	ENO3
3.27917	Pre exercise	ST myocyte	ENO3
5.40028	Pre exercise	FT myocyte	ENO3
4.28935	Pre exercise	ST myocyte	ENO3
0	Pre exercise	Sc/myoblasts	ENO3
0	Pre exercise	Sc/myoblasts	ENO3
4.63344	Pre exercise	FT myocyte	ENO3
5.18115	Pre exercise	FT myocyte	ENO3
3.94914	Pre exercise	ST myocyte	ENO3
0	Pre exercise	Sc/myoblasts	ENO3
4.09194	Pre exercise	ST myocyte	ENO3
3.76846	Pre exercise	ST myocyte	ENO3
4.25559	Pre exercise	ST myocyte	ENO3
5.16888	Pre exercise	FT myocyte	ENO3
0	Pre exercise	Sc/myoblasts	ENO3
4.06044	Pre exercise	ST myocyte	ENO3
3.8191	Pre exercise	ST myocyte	ENO3
4.04344	Pre exercise	ST myocyte	ENO3
1.65907	Pre exercise	Sc/myoblasts	ENO3
4.3503	Pre exercise	ST myocyte	ENO3
4.08715	Pre exercise	ST myocyte	ENO3
2.82871	Pre exercise	ST myocyte	ENO3
0	Pre exercise	Sc/myoblasts	ENO3
2.10015	Pre exercise	Sc/myoblasts	ENO3
4.70854	Pre exercise	ST myocyte	ENO3
1.49292	Pre exercise	Sc/myoblasts	ENO3
3.98756	Pre exercise	ST myocyte	ENO3
0	Pre exercise	Sc/myoblasts	ENO3
0	Pre exercise	Sc/myoblasts	ENO3
0	Pre exercise	Sc/myoblasts	ENO3
5.26428	Pre exercise	FT myocyte	ENO3
3.82335	Pre exercise	ST myocyte	ENO3
0	Pre exercise	Sc/myoblasts	ENO3
4.13216	Pre exercise	ST myocyte	ENO3
4.04048	Pre exercise	ST myocyte	ENO3
4.03436	Pre exercise	ST myocyte	ENO3
4.09481	Pre exercise	ST myocyte	ENO3
3.86306	Pre exercise	ST myocyte	ENO3
3.71406	Pre exercise	ST myocyte	ENO3
3.03568	Pre exercise	ST myocyte	ENO3
3.88635	Pre exercise	ST myocyte	ENO3
4.48242	Pre exercise	FT myocyte	ENO3
0	Pre exercise	Sc/myoblasts	ENO3
5.32811	Pre exercise	FT myocyte	ENO3
4.10858	Pre exercise	ST myocyte	ENO3
0	Pre exercise	Sc/myoblasts	ENO3
4.10135	Pre exercise	ST myocyte	ENO3
4.59405	Pre exercise	ST myocyte	ENO3
0	Pre exercise	Sc/myoblasts	ENO3
4.00148	Pre exercise	ST myocyte	ENO3
1.1517	Pre exercise	Sc/myoblasts	ENO3
1.2735	Pre exercise	Sc/myoblasts	ENO3
0	Pre exercise	Sc/myoblasts	ENO3
0	Pre exercise	Sc/myoblasts	ENO3
3.66612	Pre exercise	ST myocyte	ENO3
4.20371	Pre exercise	ST myocyte	ENO3
5.249	Pre exercise	FT myocyte	ENO3
0	Pre exercise	Sc/myoblasts	ENO3
3.91242	Pre exercise	ST myocyte	ENO3
3.78368	Pre exercise	ST myocyte	ENO3
3.71316	Pre exercise	ST myocyte	ENO3
5.23275	Pre exercise	FT myocyte	ENO3
4.49157	Pre exercise	ST myocyte	ENO3
4.50767	Pre exercise	ST myocyte	ENO3
0	Pre exercise	Sc/myoblasts	ENO3
3.59173	Pre exercise	ST myocyte	ENO3
4.15104	Pre exercise	ST myocyte	ENO3
0	Pre exercise	Sc/myoblasts	ENO3
4.3485	Pre exercise	ST myocyte	ENO3
2.07349	Pre exercise	Sc/myoblasts	ENO3
3.88785	Pre exercise	ST myocyte	ENO3
4.49538	Pre exercise	ST myocyte	ENO3
0	Pre exercise	Sc/myoblasts	ENO3
0.888819	Pre exercise	Sc/myoblasts	ENO3
0	Pre exercise	Sc/myoblasts	ENO3
0	Pre exercise	Sc/myoblasts	ENO3
4.28479	Pre exercise	ST myocyte	ENO3
0	Pre exercise	Sc/myoblasts	ENO3
3.31574	Pre exercise	ST myocyte	ENO3
1.49654	Pre exercise	Sc/myoblasts	ENO3
4.98763	Pre exercise	FT myocyte	ENO3
4.19195	Pre exercise	ST myocyte	ENO3
0	Pre exercise	Sc/myoblasts	ENO3
4.57313	Pre exercise	FT myocyte	ENO3
4.17245	Pre exercise	ST myocyte	ENO3
2.53484	Pre exercise	ST myocyte	ENO3
4.51266	Pre exercise	FT myocyte	ENO3
0	Pre exercise	Sc/myoblasts	ENO3
3.03731	Pre exercise	ST myocyte	ENO3
2.56421	Pre exercise	ST myocyte	ENO3
3.02009	Pre exercise	ST myocyte	ENO3
0	Pre exercise	FT myocyte	ENO3
0	Pre exercise	Sc/myoblasts	ENO3
5.57364	Pre exercise	FT myocyte	ENO3
3.64931	Pre exercise	ST myocyte	ENO3
1.25761	Pre exercise	Sc/myoblasts	ENO3
[truncated: 67,301 more rows]

## Sheet: Figure 5a-b
pseudotime fast-twitch myogenic cells	pseudotime slow-twitch myogenic cells	time
25.0759		Pre exercise
	34.4841	Pre exercise
	47.8908	Pre exercise
7.30869	7.34428	Pre exercise
6.54488	6.57974	Pre exercise
4.3157	4.31499	Pre exercise
	32.2879	Pre exercise
39.3412		Pre exercise
8.31715	8.22548	Pre exercise
34.3472		Pre exercise
	30.6549	Pre exercise
	47.2656	Pre exercise
	35.317	Pre exercise
32.1451		Pre exercise
	33.0838	Pre exercise
4.54194	4.56327	Pre exercise
25.511		Pre exercise
6.52598	6.55783	Pre exercise
	31.9482	Pre exercise
	49.0113	Pre exercise
	47.4403	Pre exercise
	31.1933	Pre exercise
	41.5701	Pre exercise
	22.1836	Pre exercise
2.28522	2.28213	Pre exercise
	42.1186	Pre exercise
5.76236	5.62549	Pre exercise
	49.4599	Pre exercise
	46.8824	Pre exercise
	29.1262	Pre exercise
	30.9857	Pre exercise
	42.4491	Pre exercise
22.152		Pre exercise
	45.4349	Pre exercise
7.09854	7.37082	Pre exercise
	47.4975	Pre exercise
	30.4846	Pre exercise
	27.5283	Pre exercise
	44.0627	Pre exercise
5.39054	5.50159	Pre exercise
	31.4001	Pre exercise
3.44797	3.43407	Pre exercise
35.4842		Pre exercise
5.09659	5.16536	Pre exercise
	46.5588	Pre exercise
	42.1794	Pre exercise
	46.8263	Pre exercise
7.03132	7.16065	Pre exercise
5.39855	5.42111	Pre exercise
	45.8265	Pre exercise
5.54119	5.44726	Pre exercise
5.68426	5.69286	Pre exercise
	32.4917	Pre exercise
5.70704	5.77525	Pre exercise
1.96129	1.95795	Pre exercise
	32.2013	Pre exercise
	36.7218	Pre exercise
35.5895		Pre exercise
	30.907	Pre exercise
5.16581	5.17579	Pre exercise
	43.9908	Pre exercise
5.84143	5.8603	Pre exercise
57.3188		Pre exercise
	42.6742	Pre exercise
	42.7397	Pre exercise
30.4496		Pre exercise
4.25552	4.2719	Pre exercise
13.562	13.0923	Pre exercise
35.6748		Pre exercise
	43.0157	Pre exercise
6.77996	6.75378	Pre exercise
	48.4168	Pre exercise
	52.1553	Pre exercise
	32.123	Pre exercise
31.1247		Pre exercise
	29.84	Pre exercise
4.31267	4.29788	Pre exercise
	30.4005	Pre exercise
37.7914		Pre exercise
	28.0264	Pre exercise
	40.6294	Pre exercise
7.38254	7.19114	Pre exercise
	41.4044	Pre exercise
	45.3585	Pre exercise
	37.1915	Pre exercise
	22.4377	Pre exercise
	31.1498	Pre exercise
	46.7379	Pre exercise
	36.4821	Pre exercise
35.708		Pre exercise
	30.6765	Pre exercise
3.35183	3.34391	Pre exercise
	50.0056	Pre exercise
9.77254	9.74961	Pre exercise
	31.0705	Pre exercise
	20.9699	Pre exercise
40.4027		Pre exercise
3.63754	3.64006	Pre exercise
	25.7679	Pre exercise
	34.3197	Pre exercise
	44.7496	Pre exercise
4.56488	4.6065	Pre exercise
34.8652		Pre exercise
6.95832	6.97962	Pre exercise
	51.9456	Pre exercise
3.39797	3.39843	Pre exercise
	47.3971	Pre exercise
31.264		Pre exercise
38.8329		Pre exercise
37.2604		Pre exercise
3.57558	3.57516	Pre exercise
	41.6538	Pre exercise
	20.9413	Pre exercise
5.7247	5.77017	Pre exercise
	40.1222	Pre exercise
	40.185	Pre exercise
	52.9253	Pre exercise
	30.8277	Pre exercise
	26.6292	Pre exercise
	28.8428	Pre exercise
5.48631	5.51018	Pre exercise
	38.8807	Pre exercise
3.6427	3.63077	Pre exercise
42.2713		Pre exercise
	41.0842	Pre exercise
5.12852	5.1207	Pre exercise
1.98983	1.99738	Pre exercise
3.88916	3.88512	Pre exercise
	35.3287	Pre exercise
	39.1831	Pre exercise
6.98703	7.04747	Pre exercise
3.16307	3.16012	Pre exercise
	34.1169	Pre exercise
	44.4217	Pre exercise
	46.0646	Pre exercise
4.31987	4.34711	Pre exercise
	41.6203	Pre exercise
6.27814	6.40692	Pre exercise
	36.4171	Pre exercise
	47.1536	Pre exercise
	35.7228	Pre exercise
5.46057	5.53045	Pre exercise
	34.2318	Pre exercise
5.25364	5.227	Pre exercise
	47.2397	Pre exercise
41.8174		Pre exercise
3.41183	3.39381	Pre exercise
	32.8626	Pre exercise
	51.6553	Pre exercise
	46.214	Pre exercise
4.38687	4.38012	Pre exercise
	42.9008	Pre exercise
4.9688	4.99281	Pre exercise
6.95469	6.93444	Pre exercise
	45.2099	Pre exercise
	35.9244	Pre exercise
	39.5892	Pre exercise
39.4772		Pre exercise
	42.4912	Pre exercise
4.22689	4.23794	Pre exercise
	33.304	Pre exercise
	45.3801	Pre exercise
40.9799		Pre exercise
	40.0481	Pre exercise
5.38386	5.40277	Pre exercise
	43.9637	Pre exercise
	27.3564	Pre exercise
6.62118	6.6501	Pre exercise
	52.4105	Pre exercise
	26.2148	Pre exercise
	37.4603	Pre exercise
6.46764	6.46478	Pre exercise
	32.3771	Pre exercise
	49.0922	Pre exercise
	28.6538	Pre exercise
3.50641	3.49598	Pre exercise
	33.0741	Pre exercise
	44.7617	Pre exercise
	44.7887	Pre exercise
	35.0431	Pre exercise
	31.539	Pre exercise
	36.1572	Pre exercise
	34.1437	Pre exercise
	33.7761	Pre exercise
4.46879	4.48467	Pre exercise
	48.9778	Pre exercise
	32.5007	Pre exercise
2.89862	2.89139	Pre exercise
3.38991	3.39315	Pre exercise
	48.207	Pre exercise
8.33345	8.52093	Pre exercise
7.48253	7.25163	Pre exercise
	45.945	Pre exercise
	49.6303	Pre exercise
	46.8427	Pre exercise
57.3188		Pre exercise
	29.5978	Pre exercise
	36.9876	Pre exercise
	45.3562	Pre exercise
	45.7391	Pre exercise
5.16594	5.21051	Pre exercise
4.12872	4.13142	Pre exercise
6.20154	6.21789	Pre exercise
	29.0637	Pre exercise
4.52428	4.54288	Pre exercise
	48.415	Pre exercise
41.3674		Pre exercise
4.11065	4.11723	Pre exercise
44.6767		Pre exercise
5.94734	5.8603	Pre exercise
	44.1425	Pre exercise
	41.2812	Pre exercise
6.54456	6.88365	Pre exercise
	36.8904	Pre exercise
26.4281		Pre exercise
	24.8314	Pre exercise
26.9195		Pre exercise
7.2349	7.29008	Pre exercise
	46.1006	Pre exercise
	48.7745	Pre exercise
39.2985		Pre exercise
	45.8455	Pre exercise
	46.0581	Pre exercise
	41.6538	Pre exercise
	35.2969	Pre exercise
	45.2635	Pre exercise
	49.1605	Pre exercise
	34.1237	Pre exercise
6.62555	6.68549	Pre exercise
5.85467	5.79771	Pre exercise
5.68406	5.6221	Pre exercise
27.8294		Pre exercise
	34.5064	Pre exercise
	36.5015	Pre exercise
	42.3148	Pre exercise
	38.9155	Pre exercise
	27.1961	Pre exercise
28.1787		Pre exercise
	48.409	Pre exercise
35.587		Pre exercise
	36.2588	Pre exercise
	42.3666	Pre exercise
	45.8509	Pre exercise
	29.418	Pre exercise
28.9187		Pre exercise
	41.0955	Pre exercise
	30.6375	Pre exercise
	48.025	Pre exercise
32.0623		Pre exercise
4.92575	5.01055	Pre exercise
	33.7648	Pre exercise
8.44526	8.23219	Pre exercise
	32.6164	Pre exercise
	38.3172	Pre exercise
	32.0389	Pre exercise
7.30636	7.34578	Pre exercise
4.486	4.50227	Pre exercise
40.6484		Pre exercise
	37.3269	Pre exercise
	49.4936	Pre exercise
	32.3403	Pre exercise
	33.9882	Pre exercise
	43.7324	Pre exercise
4.15243	4.15526	Pre exercise
	29.6803	Pre exercise
	50.0964	Pre exercise
4.43151	4.45406	Pre exercise
6.61557	6.80474	Pre exercise
3.56467	3.55654	Pre exercise
	47.7187	Pre exercise
	44.9833	Pre exercise
57.3188		Pre exercise
12.86	12.7407	Pre exercise
	37.5161	Pre exercise
	49.2845	Pre exercise
	47.154	Pre exercise
5.68448	5.70204	Pre exercise
	51.4389	Pre exercise
	35.6254	Pre exercise
9.94497	9.96276	Pre exercise
5.32003	5.44432	Pre exercise
	46.0428	Pre exercise
5.72664	5.67759	Pre exercise
37.4562		Pre exercise
	49.6472	Pre exercise
	45.4463	Pre exercise
5.84355	6.00746	Pre exercise
6.62295	6.67234	Pre exercise
5.20971	5.22854	Pre exercise
	34.0242	Pre exercise
4.06933	4.06344	Pre exercise
	27.2794	Pre exercise
	35.1594	Pre exercise
	32.8287	Pre exercise
	29.2446	Pre exercise
	33.3436	Pre exercise
	23.0993	Pre exercise
	43.0113	Pre exercise
	35.7005	Pre exercise
	45.666	Pre exercise
	52.7045	Pre exercise
2.96913	2.9799	Pre exercise
	33.3456	Pre exercise
44.2617		Pre exercise
	41.8134	Pre exercise
	28.5704	Pre exercise
	46.9551	Pre exercise
	27.8242	Pre exercise
38.6263		Pre exercise
5.35144	5.32178	Pre exercise
5.1899	5.18782	Pre exercise
	50.5606	Pre exercise
	35.7356	Pre exercise
3.12162	3.11314	Pre exercise
	32.8631	Pre exercise
	51.4189	Pre exercise
3.79536	3.7877	Pre exercise
45.3466		Pre exercise
38.2976		Pre exercise
4.36952	4.38131	Pre exercise
3.20319	3.17811	Pre exercise
	36.3468	Pre exercise
3.52841	3.48647	Pre exercise
	45.2575	Pre exercise
6.70439	6.48713	Pre exercise
	39.7098	Pre exercise
	33.3953	Pre exercise
6.51227	6.62331	Pre exercise
	36.7449	Pre exercise
42.7366		Pre exercise
	30.9213	Pre exercise
6.44547	6.43641	Pre exercise
	30.8821	Pre exercise
6.19441	6.18254	Pre exercise
	35.0692	Pre exercise
	32.4146	Pre exercise
36.7894		Pre exercise
4.58254	4.58328	Pre exercise
	44.9705	Pre exercise
	45.3084	Pre exercise
30.1918		Pre exercise
	33.0449	Pre exercise
	24.9341	Pre exercise
2.97903	2.96499	Pre exercise
	49.7045	Pre exercise
44.3499		Pre exercise
	47.4215	Pre exercise
	48.2945	Pre exercise
3.55165	3.55412	Pre exercise
6.19681	6.37667	Pre exercise
	37.8133	Pre exercise
	41.6938	Pre exercise
	52.5649	Pre exercise
35.445		Pre exercise
	35.9797	Pre exercise
30.9373		Pre exercise
	38.9999	Pre exercise
	52.1493	Pre exercise
	45.4608	Pre exercise
	47.1949	Pre exercise
	47.5705	Pre exercise
	48.1318	Pre exercise
	41.5866	Pre exercise
	52.5265	Pre exercise
35.9161		Pre exercise
	35.1975	Pre exercise
2.92309	2.89994	Pre exercise
45.0369		Pre exercise
5.62573	5.8108	Pre exercise
	53.4512	Pre exercise
	25.8923	Pre exercise
	42.0174	Pre exercise
36.6756		Pre exercise
	42.3186	Pre exercise
	42.8041	Pre exercise
4.28705	4.2763	Pre exercise
	47.0329	Pre exercise
26.1936		Pre exercise
	29.3766	Pre exercise
39.1209		Pre exercise
44.5382		Pre exercise
	40.6294	Pre exercise
32.0338		Pre exercise
	47.5835	Pre exercise
4.77857	4.75893	Pre exercise
	35.8179	Pre exercise
4.12358	4.13106	Pre exercise
35.017		Pre exercise
6.01768	5.94598	Pre exercise
4.46254	4.47144	Pre exercise
	45.4134	Pre exercise
	40.559	Pre exercise
	45.661	Pre exercise
	45.9771	Pre exercise
	41.6123	Pre exercise
	47.5624	Pre exercise
6.81907	6.84857	Pre exercise
7.63041	7.79905	Pre exercise
2.63434	2.63016	Pre exercise
34.4208		Pre exercise
	31.3247	Pre exercise
36.3844		Pre exercise
	35.0234	Pre exercise
6.60861	6.55815	Pre exercise
	33.0648	Pre exercise
4.11778	4.12669	Pre exercise
5.29773	5.42872	Pre exercise
32.4249		Pre exercise
2.41569	2.4087	Pre exercise
32.0992		Pre exercise
4.12142	4.12351	Pre exercise
	30.4547	Pre exercise
	34.4556	Pre exercise
	53.4512	Pre exercise
	33.031	Pre exercise
4.16711	4.16346	Pre exercise
	49.4995	Pre exercise
49.9827		Pre exercise
5.86347	6.06135	Pre exercise
	28.6121	Pre exercise
41.3537		Pre exercise
	36.1398	Pre exercise
42.6397		Pre exercise
	33.5459	Pre exercise
4.79542	4.83418	Pre exercise
6.68802	6.67159	Pre exercise
	39.9303	Pre exercise
3.01511	3.03452	Pre exercise
	37.7785	Pre exercise
	28.4998	Pre exercise
6.15933	6.19569	Pre exercise
	40.3328	Pre exercise
	43.0754	Pre exercise
8.39865	8.93017	Pre exercise
7.06805	6.9634	Pre exercise
	28.9056	Pre exercise
7.9907	7.91152	Pre exercise
	42.1706	Pre exercise
6.73182	6.81357	Pre exercise
	44.9085	Pre exercise
	29.4122	Pre exercise
	30.1846	Pre exercise
6.14152	6.10053	Pre exercise
	52.2526	Pre exercise
	47.0226	Pre exercise
50.1485		Pre exercise
32.5455		Pre exercise
	42.8025	Pre exercise
	47.4727	Pre exercise
	52.3329	Pre exercise
	51.6185	Pre exercise
7.08548	7.01763	Pre exercise
	34.2844	Pre exercise
	30.0311	Pre exercise
	27.9842	Pre exercise
3.70757	3.70472	Pre exercise
5.89762	5.97299	Pre exercise
	29.1518	Pre exercise
4.43482	4.4456	Pre exercise
	36.3449	Pre exercise
	47.4156	Pre exercise
	30.2429	Pre exercise
6.92636	6.85415	Pre exercise
3.85121	3.84583	Pre exercise
	39.3079	Pre exercise
4.68912	4.6929	Pre exercise
	33.1678	Pre exercise
	47.7012	Pre exercise
35.7436		Pre exercise
	46.6182	Pre exercise
4.80642	4.84487	Pre exercise
	49.7949	Pre exercise
34.5112		Pre exercise
	31.3827	Pre exercise
	28.2238	Pre exercise
4.73556	4.73207	Pre exercise
	30.3951	Pre exercise
	42.418	Pre exercise
7.70675	7.74575	Pre exercise
6.5888	6.44156	Pre exercise
40.2458		Pre exercise
	25.5232	Pre exercise
33.9834		Pre exercise
	41.6929	Pre exercise
	44.109	Pre exercise
	47.8013	Pre exercise
	38.5515	Pre exercise
	27.4361	Pre exercise
	38.1088	Pre exercise
	41.3545	Pre exercise
	45.9888	Pre exercise
2.39455	2.3762	Pre exercise
	45.8674	Pre exercise
52.5754		Pre exercise
	30.2403	Pre exercise
32.7051		Pre exercise
3.85619	3.85877	Pre exercise
3.64645	3.63992	Pre exercise
1.98864	1.97414	Pre exercise
	37.1207	Pre exercise
	33.5657	Pre exercise
2.23126	2.20761	Pre exercise
6.43691	6.41105	Pre exercise
6.24813	6.32726	Pre exercise
	30.421	Pre exercise
	43.4508	Pre exercise
	27.3756	Pre exercise
4.42281	4.425	Pre exercise
	46.6517	Pre exercise
43.834		Pre exercise
	44.5636	Pre exercise
	24.4334	Pre exercise
	40.7806	Pre exercise
	34.7931	Pre exercise
6.68065	6.58827	Pre exercise
	52.8964	Pre exercise
4.73849	4.7376	Pre exercise
6.14042	6.20466	Pre exercise
32.2518		Pre exercise
7.22508	7.02083	Pre exercise
7.40551	7.51772	Pre exercise
	30.1833	Pre exercise
4.0436	4.05538	Pre exercise
4.02763	4.02599	Pre exercise
5.89305	6.00634	Pre exercise
8.16248	8.03532	Pre exercise
	36.8685	Pre exercise
	38.4341	Pre exercise
	40.2462	Pre exercise
5.02949	5.01958	Pre exercise
	46.8973	Pre exercise
	53.2083	Pre exercise
	42.4852	Pre exercise
5.14186	5.16406	Pre exercise
	45.4755	Pre exercise
	42.1819	Pre exercise
	29.9766	Pre exercise
	47.1418	Pre exercise
27.7719		Pre exercise
	36.1904	Pre exercise
	35.7463	Pre exercise
6.63167	6.87106	Pre exercise
4.51736	4.50092	Pre exercise
5.74724	5.69927	Pre exercise
6.28539	6.45797	Pre exercise
57.3188		Pre exercise
	41.6826	Pre exercise
28.4471		Pre exercise
33.6626		Pre exercise
5.28373	5.3457	Pre exercise
4.10896	4.12078	Pre exercise
4.99256	5.09483	Pre exercise
	45.8878	Pre exercise
	44.6535	Pre exercise
	47.2566	Pre exercise
5.31289	5.35078	Pre exercise
	41.2491	Pre exercise
	31.5516	Pre exercise
26.5183		Pre exercise
	47.1957	Pre exercise
	36.1519	Pre exercise
	36.2611	Pre exercise
	46.9524	Pre exercise
50.4074		Pre exercise
	35.8652	Pre exercise
5.00515	5.0045	Pre exercise
	29.4085	Pre exercise
5.74069	5.70414	Pre exercise
6.06029	6.11201	Pre exercise
42.1612		Pre exercise
	36.6521	Pre exercise
	44.9264	Pre exercise
8.05976	7.87977	Pre exercise
	44.0627	Pre exercise
44.6153		Pre exercise
4.62374	4.6552	Pre exercise
6.36865	6.31773	Pre exercise
	48.2274	Pre exercise
	36.0681	Pre exercise
	35.3769	Pre exercise
6.92396	7.12447	Pre exercise
	48.2022	Pre exercise
7.90947	7.57394	Pre exercise
	52.6022	Pre exercise
	40.4121	Pre exercise
3.74721	3.74709	Pre exercise
5.46597	5.42471	Pre exercise
39.6055		Pre exercise
	29.6715	Pre exercise
	37.5173	Pre exercise
7.38715	7.54567	Pre exercise
	34.4022	Pre exercise
	41.2481	Pre exercise
6.67923	6.47196	Pre exercise
	33.6243	Pre exercise
	30.8626	Pre exercise
	51.4332	Pre exercise
	48.2127	Pre exercise
	46.4577	Pre exercise
11.1065	11.2621	Pre exercise
3.59221	3.58203	Pre exercise
	38.1585	Pre exercise
	41.9607	Pre exercise
30.2487		Pre exercise
6.33077	6.42521	Pre exercise
	29.8263	Pre exercise
4.52084	4.52623	Pre exercise
	48.2386	Pre exercise
9.22341	9.13773	Pre exercise
	30.8818	Pre exercise
3.52171	3.52458	Pre exercise
	48.634	Pre exercise
	43.1266	Pre exercise
	44.2981	Pre exercise
	43.7342	Pre exercise
	29.7053	Pre exercise
	41.4731	Pre exercise
4.95708	5.01851	Pre exercise
	36.54	Pre exercise
	34.8661	Pre exercise
	38.4586	Pre exercise
6.35732	6.297	Pre exercise
5.10587	5.18398	Pre exercise
5.0022	5.01297	Pre exercise
	38.3426	Pre exercise
5.21534	5.24434	Pre exercise
31.7581		Pre exercise
37.6296		Pre exercise
4.68532	4.68079	Pre exercise
34.7964		Pre exercise
	41.2244	Pre exercise
	29.3892	Pre exercise
	25.2831	Pre exercise
	45.9011	Pre exercise
	20.4777	Pre exercise
	49.9358	Pre exercise
	43.2138	Pre exercise
3.65803	3.65501	Pre exercise
	43.8054	Pre exercise
	32.3139	Pre exercise
34.9343		Pre exercise
	52.6084	Pre exercise
	49.5442	Pre exercise
	51.1944	Pre exercise
	42.8035	Pre exercise
	36.2493	Pre exercise
	40.0615	Pre exercise
	32.4379	Pre exercise
4.96916	4.92188	Pre exercise
5.16168	5.08684	Pre exercise
	31.6944	Pre exercise
	48.5785	Pre exercise
	34.2983	Pre exercise
31.2237		Pre exercise
4.08683	4.0865	Pre exercise
	35.6926	Pre exercise
4.50978	4.49577	Pre exercise
	20.321	Pre exercise
12.0195	11.7366	Pre exercise
4.78087	4.79839	Pre exercise
	41.1357	Pre exercise
	32.8239	Pre exercise
	33.0999	Pre exercise
	41.7985	Pre exercise
5.04376	5.04166	Pre exercise
	53.4512	Pre exercise
4.70921	4.72944	Pre exercise
38.3098		Pre exercise
	34.2949	Pre exercise
39.0033		Pre exercise
4.9983	5.00315	Pre exercise
	25.4154	Pre exercise
	29.5264	Pre exercise
	53.4355	Pre exercise
40.7596		Pre exercise
7.2253	7.15783	Pre exercise
	37.8375	Pre exercise
	41.4872	Pre exercise
	49.9691	Pre exercise
	39.4155	Pre exercise
	51.6605	Pre exercise
2.8784	2.87563	Pre exercise
	26.435	Pre exercise
	53.4512	Pre exercise
	44.9882	Pre exercise
	44.163	Pre exercise
	48.6945	Pre exercise
6.37483	6.39435	Pre exercise
	44.5425	Pre exercise
3.52244	3.5117	Pre exercise
	47.7138	Pre exercise
39.3012		Pre exercise
	31.4832	Pre exercise
	32.2392	Pre exercise
40.1429		Pre exercise
3.26111	3.23693	Pre exercise
	25.2028	Pre exercise
5.63087	5.70635	Pre exercise
	40.1602	Pre exercise
40.3084		Pre exercise
	42.3269	Pre exercise
35.7477		Pre exercise
5.36044	5.42015	Pre exercise
29.7132		Pre exercise
	27.656	Pre exercise
31.4723		Pre exercise
8.34232	8.12991	Pre exercise
3.19892	3.19127	Pre exercise
	47.458	Pre exercise
6.41256	6.36246	Pre exercise
	25.3179	Pre exercise
	49.4747	Pre exercise
	48.8414	Pre exercise
	40.0637	Pre exercise
5.85397	6.1761	Pre exercise
32.1174		Pre exercise
	27.3271	Pre exercise
	30.406	Pre exercise
8.86107	8.67472	Pre exercise
	47.8756	Pre exercise
	41.5259	Pre exercise
	47.1459	Pre exercise
	20.6551	Pre exercise
3.73869	3.72794	Pre exercise
43.0421		Pre exercise
6.60809	6.67408	Pre exercise
	37.7275	Pre exercise
45.6619		Pre exercise
	45.7383	Pre exercise
5.13439	5.22455	Pre exercise
	50.8334	Pre exercise
	37.6287	Pre exercise
	24.6204	Pre exercise
	29.2743	Pre exercise
31.0825		Pre exercise
	37.9661	Pre exercise
	28.2597	Pre exercise
	44.3025	Pre exercise
	39.1188	Pre exercise
	37.5649	Pre exercise
	48.4172	Pre exercise
	49.0816	Pre exercise
	34.7198	Pre exercise
4.0207	4.01399	Pre exercise
	28.2952	Pre exercise
	49.6807	Pre exercise
3.59443	3.59002	Pre exercise
4.92686	4.89838	Pre exercise
	31.314	Pre exercise
	41.4096	Pre exercise
38.7955		Pre exercise
32.6082		Pre exercise
4.20196	4.20239	Pre exercise
6.18649	6.13342	Pre exercise
41.9807		Pre exercise
	37.2857	Pre exercise
3.87945	3.87854	Pre exercise
	42.7999	Pre exercise
	33.3074	Pre exercise
	49.2867	Pre exercise
	35.1506	Pre exercise
	28.436	Pre exercise
24.1889		Pre exercise
21.8736		Pre exercise
	53.1195	Pre exercise
	38.0301	Pre exercise
2.7592	2.7372	Pre exercise
7.53106	7.6098	Pre exercise
	28.2652	Pre exercise
3.65453	3.63969	Pre exercise
	32.7209	Pre exercise
8.05328	8.32291	Pre exercise
4.86102	4.83081	Pre exercise
7.32485	7.18373	Pre exercise
5.2762	5.24271	Pre exercise
	53.4512	Pre exercise
	43.7299	Pre exercise
	39.9552	Pre exercise
3.92999	3.92876	Pre exercise
4.1099	4.11737	Pre exercise
8.2658	8.20908	Pre exercise
8.97477	8.92891	Pre exercise
35.8288		Pre exercise
4.2645	4.2712	Pre exercise
	40.4852	Pre exercise
3.18851	3.18676	Pre exercise
4.64451	4.64679	Pre exercise
	42.4095	Pre exercise
	45.3472	Pre exercise
40.3333		Pre exercise
4.98842	5.00693	Pre exercise
41.3111		Pre exercise
	46.8882	Pre exercise
	26.5488	Pre exercise
5.18045	5.14778	Pre exercise
7.33923	7.25819	Pre exercise
	36.4927	Pre exercise
	44.2052	Pre exercise
5.36928	5.42211	Pre exercise
44.52		Pre exercise
	38.2684	Pre exercise
	48.0038	Pre exercise
	18.0954	Pre exercise
	46.0957	Pre exercise
7.6305	7.57978	Pre exercise
	42.3837	Pre exercise
4.9916	4.98983	Pre exercise
	24.6704	Pre exercise
4.45203	4.47963	Pre exercise
	51.4793	Pre exercise
	35.8698	Pre exercise
	43.0674	Pre exercise
	32.4906	Pre exercise
	39.9791	Pre exercise
	46.6802	Pre exercise
8.02052	7.92177	Pre exercise
	42.476	Pre exercise
	43.0313	Pre exercise
	47.3404	Pre exercise
34.1059		Pre exercise
	32.9836	Pre exercise
6.63987	6.89271	Pre exercise
33.756		Pre exercise
	40.8596	Pre exercise
	32.3936	Pre exercise
5.94072	5.937	Pre exercise
5.14904	5.14591	Pre exercise
	27.4246	Pre exercise
4.77724	4.77372	Pre exercise
4.45481	4.46868	Pre exercise
	29.3716	Pre exercise
	42.1529	Pre exercise
44.7229		Pre exercise
	34.0012	Pre exercise
5.74031	5.7911	Pre exercise
7.6759	7.6151	Pre exercise
4.53781	4.56638	Pre exercise
	37.3422	Pre exercise
	45.1577	Pre exercise
4.12026	4.12189	Pre exercise
	38.2036	Pre exercise
4.72577	4.77974	Pre exercise
	32.6282	Pre exercise
	28.1163	Pre exercise
	48.0118	Pre exercise
	48.0056	Pre exercise
	35.3971	Pre exercise
	53.1096	Pre exercise
	43.5876	Pre exercise
5.43548	5.40676	Pre exercise
3.98841	3.98858	Pre exercise
7.68803	7.91725	Pre exercise
	51.2934	Pre exercise
	50.8209	Pre exercise
7.30543	7.49532	Pre exercise
6.22452	6.23806	Pre exercise
22.5169		Pre exercise
5.44384	5.43012	Pre exercise
	36.292	Pre exercise
7.64712	7.72671	Pre exercise
9.46735	9.69967	Pre exercise
	29.8824	Pre exercise
	51.2916	Pre exercise
3.98044	3.98677	Pre exercise
25.1675		Pre exercise
2.77405	2.76044	Pre exercise
4.89486	4.91922	Pre exercise
4.71764	4.70864	Pre exercise
	27.5791	Pre exercise
	48.1855	Pre exercise
46.6832		Pre exercise
	46.9287	Pre exercise
	32.3104	Pre exercise
	41.4076	Pre exercise
	52.6045	Pre exercise
5.54669	5.50022	Pre exercise
39.0689		Pre exercise
29.1661		Pre exercise
5.43411	5.47869	Pre exercise
	53.4512	Pre exercise
4.49421	4.49115	Pre exercise
4.86749	4.89859	Pre exercise
	37.9415	Pre exercise
	42.1478	Pre exercise
	50.4518	Pre exercise
4.99134	5.03429	Pre exercise
	42.4956	Pre exercise
36.9349		Pre exercise
	32.2797	Pre exercise
4.23648	4.23053	Pre exercise
	45.3912	Pre exercise
	48.1895	Pre exercise
	34.279	Pre exercise
	34.0959	Pre exercise
	30.7183	Pre exercise
3.55873	3.55977	Pre exercise
5.44823	5.52709	Pre exercise
	29.4418	Pre exercise
37.7192		Pre exercise
4.54116	4.55296	Pre exercise
	36.1183	Pre exercise
	31.6801	Pre exercise
22.2562		Pre exercise
41.4813		Pre exercise
5.9051	5.87583	Pre exercise
	29.119	Pre exercise
	47.133	Pre exercise
	28.169	Pre exercise
	43.5853	Pre exercise
5.41427	5.45163	Pre exercise
	48.1055	Pre exercise
7.88486	8.11277	Pre exercise
	45.961	Pre exercise
	32.4957	Pre exercise
	41.4145	Pre exercise
	34.801	Pre exercise
	35.5534	Pre exercise
	45.0917	Pre exercise
	50.3926	Pre exercise
	47.6789	Pre exercise
	35.3036	Pre exercise
	46.7526	Pre exercise
	26.3976	Pre exercise
4.69033	4.69962	Pre exercise
	27.2471	Pre exercise
	46.8707	Pre exercise
5.6386	5.80911	Pre exercise
42.7866		Pre exercise
9.18643	9.38659	Pre exercise
	49.9829	Pre exercise
	21.4999	Pre exercise
6.28484	6.28505	Pre exercise
	49.4473	Pre exercise
	43.1174	Pre exercise
	37.218	Pre exercise
	42.4811	Pre exercise
	46.9886	Pre exercise
	52.2116	Pre exercise
2.66726	2.66094	Pre exercise
	36.4095	Pre exercise
28.1927		Pre exercise
5.86142	5.86239	Pre exercise
	49.7333	Pre exercise
4.16299	4.15273	Pre exercise
	44.9311	Pre exercise
	32.852	Pre exercise
27.1959		Pre exercise
	50.9179	Pre exercise
42.1446		Pre exercise
8.48417	8.68991	Pre exercise
9.11944	8.86642	Pre exercise
	27.9505	Pre exercise
3.81733	3.81374	Pre exercise
7.86953	7.80392	Pre exercise
	42.4166	Pre exercise
5.04321	5.02645	Pre exercise
48.2129		Pre exercise
	53.4512	Pre exercise
	35.149	Pre exercise
4.69499	4.69613	Pre exercise
6.25025	6.38349	Pre exercise
	44.7621	Pre exercise
	52.3542	Pre exercise
	32.854	Pre exercise
	49.6249	Pre exercise
7.83515	7.68734	Pre exercise
44.2349		Pre exercise
	51.8521	Pre exercise
	37.2723	Pre exercise
2.85311	2.84054	Pre exercise
34.0848		Pre exercise
6.50561	6.66576	Pre exercise
5.43888	5.38088	Pre exercise
	49.3473	Pre exercise
6.17787	6.08251	Pre exercise
	44.954	Pre exercise
	43.2862	Pre exercise
37.3337		Pre exercise
6.07424	6.17534	Pre exercise
6.28918	6.2512	Pre exercise
4.13635	4.13795	Pre exercise
	42.261	Pre exercise
43.3119		Pre exercise
	44.3105	Pre exercise
	43.5741	Pre exercise
	41.4373	Pre exercise
	45.1665	Pre exercise
6.00103	6.07417	Pre exercise
5.71834	5.76537	Pre exercise
	43.4607	Pre exercise
	39.4248	Pre exercise
2.93951	2.93713	Pre exercise
6.89544	6.85304	Pre exercise
	32.5432	Pre exercise
	24.0793	Pre exercise
	36.6057	Pre exercise
	44.2645	Pre exercise
	31.8971	Pre exercise
	49.7777	Pre exercise
	45.4728	Pre exercise
6.63258	6.56776	Pre exercise
	47.7731	Pre exercise
	31.7568	Pre exercise
	39.9405	Pre exercise
	38.9966	Pre exercise
	47.588	Pre exercise
	41.3687	Pre exercise
	41.3391	Pre exercise
5.24808	5.36906	Pre exercise
2.75155	2.7511	Pre exercise
	31.2052	Pre exercise
	33.9723	Pre exercise
	34.1268	Pre exercise
	47.2619	Pre exercise
	38.4241	Pre exercise
	26.6481	Pre exercise
33.6519		Pre exercise
4.63021	4.62867	Pre exercise
7.64953	7.63934	Pre exercise
6.65442	6.6821	Pre exercise
5.80209	5.77642	Pre exercise
6.28739	6.16872	Pre exercise
	41.8269	Pre exercise
6.08768	6.241	Pre exercise
18.7052		Pre exercise
4.18543	4.18996	Pre exercise
	47.4287	Pre exercise
2.89423	2.88306	Pre exercise
30.6838		Pre exercise
	36.9841	Pre exercise
	33.4764	Pre exercise
	45.1619	Pre exercise
	39.3837	Pre exercise
39.5405		Pre exercise
27.8785		Pre exercise
7.40091	7.47921	Pre exercise
	48.3995	Pre exercise
	25.738	Pre exercise
	45.222	Pre exercise
4.5337	4.5375	Pre exercise
	33.9927	Pre exercise
	34.9873	Pre exercise
	49.8113	Pre exercise
7.12314	7.32442	Pre exercise
42.317		Pre exercise
	42.2451	Pre exercise
	18.3617	Pre exercise
5.44473	5.43705	Pre exercise
31.7644		Pre exercise
	41.0873	Pre exercise
	45.4878	Pre exercise
	53.4512	Pre exercise
6.12748	6.1177	Pre exercise
	28.9849	Pre exercise
3.5508	3.55068	Pre exercise
6.02004	6.09418	Pre exercise
	40.5032	Pre exercise
7.83627	7.85278	Pre exercise
6.0338	5.99012	Pre exercise
	42.7032	Pre exercise
5.13705	5.1707	Pre exercise
	34.0504	Pre exercise
7.08631	6.78976	Pre exercise
5.1437	5.09369	Pre exercise
33.3817		Pre exercise
	43.3034	Pre exercise
4.69832	4.71021	Pre exercise
	46.5601	Pre exercise
	38.7317	Pre exercise
5.31287	5.31222	Pre exercise
33.3449		Pre exercise
	35.5419	Pre exercise
	23.8212	Pre exercise
29.617		Pre exercise
	31.4786	Pre exercise
32.8211		Pre exercise
	28.0481	Pre exercise
	31.8716	Pre exercise
	28.5591	Pre exercise
	49.8419	Pre exercise
	28.7475	Pre exercise
	47.1183	Pre exercise
	31.3973	Pre exercise
	48.6516	Pre exercise
	41.8507	Pre exercise
	32.6986	Pre exercise
	40.1499	Pre exercise
	26.2748	Pre exercise
	49.3161	Pre exercise
	42.2487	Pre exercise
	47.8964	Pre exercise
	32.5535	Pre exercise
	53.0354	Pre exercise
	38.4437	Pre exercise
43.1899		Pre exercise
	28.1843	Pre exercise
	44.552	Pre exercise
	32.0504	Pre exercise
	48.7714	Pre exercise
	53.3028	Pre exercise
46.7701		Pre exercise
36.2504		Pre exercise
7.28624	7.17532	Pre exercise
	35.0817	Pre exercise
	44.7243	Pre exercise
	47.8187	Pre exercise
	48.6933	Pre exercise
4.96526	4.94145	Pre exercise
3.90522	3.90611	Pre exercise
	41.7301	Pre exercise
5.26259	5.25192	Pre exercise
6.81004	6.69314	Pre exercise
4.34917	4.35108	Pre exercise
	43.3595	Pre exercise
	35.5646	Pre exercise
	50.0494	Pre exercise
	44.5728	Pre exercise
	48.984	Pre exercise
32.6508		Pre exercise
	53.0652	Pre exercise
	51.9947	Pre exercise
	42.594	Pre exercise
	46.7783	Pre exercise
4.49833	4.51665	Pre exercise
4.95615	4.95816	Pre exercise
7.34808	7.19124	Pre exercise
6.6858	7.30569	Pre exercise
	41.3377	Pre exercise
7.90731	8.16491	Pre exercise
	32.0852	Pre exercise
2.98236	3.00234	Pre exercise
	49.411	Pre exercise
	34.8785	Pre exercise
	33.5771	Pre exercise
42.2468		Pre exercise
	33.1057	Pre exercise
37.2673		Pre exercise
	33.0742	Pre exercise
	35.3084	Pre exercise
	47.0704	Pre exercise
6.17497	6.10685	Pre exercise
7.12779	7.33404	Pre exercise
	30.8883	Pre exercise
	27.9151	Pre exercise
4.61434	4.6512	Pre exercise
	30.8649	Pre exercise
	30.2892	Pre exercise
	42.0762	Pre exercise
45.9241		Pre exercise
4.03936	4.04553	Pre exercise
	52.6119	Pre exercise
	35.3791	Pre exercise
	21.9909	Pre exercise
8.79451	9.08532	Pre exercise
	52.4679	Pre exercise
5.8264	5.85075	Pre exercise
	47.9745	Pre exercise
	40.8769	Pre exercise
4.92983	4.96646	Pre exercise
6.56919	6.43679	Pre exercise
	51.2997	Pre exercise
	49.6684	Pre exercise
	32.8136	Pre exercise
6.40198	6.49075	Pre exercise
3.75422	3.73674	Pre exercise
39.5615		Pre exercise
46.216		Pre exercise
	48.6596	Pre exercise
	37.2483	Pre exercise
39.1585		Pre exercise
	42.0866	Pre exercise
3.95216	3.94957	Pre exercise
6.33378	6.53144	Pre exercise
	50.247	Pre exercise
6.67898	6.54481	Pre exercise
	30.6105	Pre exercise
41.5276		Pre exercise
38.8235		Pre exercise
6.02413	6.03805	Pre exercise
	33.3074	Pre exercise
	43.9	Pre exercise
	33.3804	Pre exercise
	29.981	Pre exercise
	38.7906	Pre exercise
4.86922	4.91651	Pre exercise
	48.6294	Pre exercise
4.85394	4.85239	Pre exercise
	29.0365	Pre exercise
	44.4921	Pre exercise
4.81002	4.83022	Pre exercise
	33.2845	Pre exercise
38.3558		Pre exercise
	36.2274	Pre exercise
	36.1776	Pre exercise
4.38612	4.38969	Pre exercise
4.67988	4.6874	Pre exercise
41.448		Pre exercise
4.65311	4.61476	Pre exercise
4.95717	5.02423	Pre exercise
	30.1538	Pre exercise
5.59735	5.57019	Pre exercise
	41.1753	Pre exercise
	29.5852	Pre exercise
	38.943	Pre exercise
	50.0954	Pre exercise
	34.8054	Pre exercise
5.63528	5.71863	Pre exercise
	42.8237	Pre exercise
4.267	4.29461	Pre exercise
	36.4991	Pre exercise
	26.479	Pre exercise
5.89759	5.88096	Pre exercise
	35.1052	Pre exercise
	38.5443	Pre exercise
7.23568	7.39643	Pre exercise
5.20106	5.23677	Pre exercise
	45.7863	Pre exercise
6.88217	6.9192	Pre exercise
	27.6415	Pre exercise
46.3407		Pre exercise
	36.7663	Pre exercise
	31.0789	Pre exercise
	26.9367	Pre exercise
7.55562	7.28055	Pre exercise
24.7037		Pre exercise
6.67352	6.61385	Pre exercise
6.12089	6.17479	Pre exercise
	42.9492	Pre exercise
	34.4375	Pre exercise
	35.8186	Pre exercise
	44.9392	Pre exercise
	32.8042	Pre exercise
6.74188	6.70897	Pre exercise
39.5943		Pre exercise
	49.9466	Pre exercise
5.78888	5.91573	Pre exercise
	35.5857	Pre exercise
	34.6202	Pre exercise
32.183		Pre exercise
	34.0032	Pre exercise
	31.8995	Pre exercise
	45.6348	Pre exercise
	53.4512	Pre exercise
	45.4852	Pre exercise
	35.1894	Pre exercise
12.7276	12.476	Pre exercise
	25.819	Pre exercise
3.72657	3.72407	Pre exercise
	43.7299	Pre exercise
	32.0497	Pre exercise
6.91008	6.76927	Pre exercise
6.64939	6.70165	Pre exercise
	43.0191	Pre exercise
9.24971	9.36027	Pre exercise
5.07243	5.0833	Pre exercise
6.74178	6.87663	Pre exercise
	39.297	Pre exercise
41.9797		Pre exercise
	40.9321	Pre exercise
	47.7294	Pre exercise
	25.861	Pre exercise
	36.2976	Pre exercise
	44.5083	Pre exercise
	29.1279	Pre exercise
	31.4119	Pre exercise
	19.5849	Pre exercise
	38.6995	Pre exercise
	49.5395	Pre exercise
	48.8379	Pre exercise
	37.5839	Pre exercise
	49.3784	Pre exercise
	30.1255	Pre exercise
	34.8599	Pre exercise
	44.7862	Pre exercise
4.92736	4.98605	Pre exercise
36.6411		Pre exercise
	49.351	Pre exercise
23.4187		Pre exercise
6.03637	5.96966	Pre exercise
	46.5575	Pre exercise
43.9942		Pre exercise
	43.6273	Pre exercise
8.96186	8.95803	Pre exercise
	25.8359	Pre exercise
4.60146	4.67724	Pre exercise
5.65551	5.75562	Pre exercise
7.06242	7.10588	Pre exercise
	46.0854	Pre exercise
7.30554	7.36167	Pre exercise
29.1278		Pre exercise
	48.2054	Pre exercise
	25.0031	Pre exercise
	46.7379	Pre exercise
5.53822	5.45782	Pre exercise
5.28902	5.25981	Pre exercise
6.33652	6.44865	Pre exercise
	36.6929	Pre exercise
	36.5634	Pre exercise
	33.0065	Pre exercise
	38.3532	Pre exercise
	31.652	Pre exercise
	32.2268	Pre exercise
4.22128	4.20965	Pre exercise
2.62821	2.63723	Pre exercise
	51.9988	Pre exercise
	44.518	Pre exercise
7.77023	7.64695	Pre exercise
	46.767	Pre exercise
33.7303		Pre exercise
43.1821		Pre exercise
34.6402		Pre exercise
	33.0956	Pre exercise
1.13	1.13064	Pre exercise
7.97842	7.91572	Pre exercise
	29.1112	Pre exercise
	43.5414	Pre exercise
	48.545	Pre exercise
35.6379		Pre exercise
	34.5021	Pre exercise
3.48625	3.49348	Pre exercise
38.8834		Pre exercise
5.29649	5.21487	Pre exercise
	38.602	Pre exercise
5.27943	5.36007	Pre exercise
	45.7671	Pre exercise
30.9971		Pre exercise
	38.7572	Pre exercise
4.08543	4.08533	Pre exercise
	30.3036	Pre exercise
	39.0201	Pre exercise
	27.3284	Pre exercise
	33.2619	Pre exercise
	29.3119	Pre exercise
3.73732	3.7259	Pre exercise
8.10603	8.57516	Pre exercise
4.16034	4.17219	Pre exercise
	37.9173	Pre exercise
4.68119	4.69923	Pre exercise
	45.1705	Pre exercise
	28.4563	Pre exercise
2.544	2.50445	Pre exercise
5.28411	5.33651	Pre exercise
43.0783		Pre exercise
57.3188		Pre exercise
	43.4712	Pre exercise
4.56737	4.57711	Pre exercise
6.80157	6.80435	Pre exercise
	46.5234	Pre exercise
	41.1041	Pre exercise
	34.8514	Pre exercise
	42.5988	Pre exercise
	31.3504	Pre exercise
7.97593	7.8831	Pre exercise
4.47469	4.45592	Pre exercise
	45.9569	Pre exercise
	33.1642	Pre exercise
	35.3392	Pre exercise
	26.402	Pre exercise
43.495		Pre exercise
	35.8278	Pre exercise
	27.8433	Pre exercise
	30.8972	Pre exercise
	42.3785	Pre exercise
	47.8575	Pre exercise
44.82		Pre exercise
	38.4623	Pre exercise
	47.8961	Pre exercise
42.5291		Pre exercise
	41.4692	Pre exercise
9.79658	9.61258	Pre exercise
	42.0983	Pre exercise
6.72921	6.62798	Pre exercise
4.74213	4.75362	Pre exercise
	29.4389	Pre exercise
26.1207		Pre exercise
4.845	4.90377	Pre exercise
	52.3584	Pre exercise
	27.8048	Pre exercise
5.29561	5.30073	Pre exercise
2.7113	2.70249	Pre exercise
	44.3729	Pre exercise
	31.2216	Pre exercise
4.08804	4.08604	Pre exercise
40.6337		Pre exercise
	24.0878	Pre exercise
	31.5988	Pre exercise
	47.3503	Pre exercise
	30.3327	Pre exercise
	48.4553	Pre exercise
6.82659	6.79629	Pre exercise
	33.5657	Pre exercise
	38.1403	Pre exercise
	38.466	Pre exercise
	29.9977	Pre exercise
	31.8526	Pre exercise
34.1509		Pre exercise
	31.2075	Pre exercise
	34.5297	Pre exercise
	51.8213	Pre exercise
2.58102	2.57874	Pre exercise
6.94575	6.72006	Pre exercise
3.2438	3.23191	Pre exercise
	38.0934	Pre exercise
	38.5655	Pre exercise
6.33782	6.39145	Pre exercise
9.94746	10.0393	Pre exercise
5.46082	5.55741	Pre exercise
	35.3751	Pre exercise
	34.6323	Pre exercise
6.14018	6.09254	Pre exercise
	43.8811	Pre exercise
5.97408	5.95698	Pre exercise
	36.2717	Pre exercise
44.0135		Pre exercise
5.68993	5.66374	Pre exercise
	30.3285	Pre exercise
	28.6199	Pre exercise
23.5759		Pre exercise
	41.2912	Pre exercise
41.7011		Pre exercise
	50.6744	Pre exercise
	21.2903	Pre exercise
	46.1907	Pre exercise
6.62051	6.88124	Pre exercise
8.28283	8.23957	Pre exercise
	48.2386	Pre exercise
4.85219	4.83964	Pre exercise
42.2147		Pre exercise
	45.2919	Pre exercise
29.7446		Pre exercise
	36.9172	Pre exercise
6.55246	6.60549	Pre exercise
	39.367	Pre exercise
	36.9938	Pre exercise
6.98027	7.20258	Pre exercise
	47.3612	Pre exercise
	30.3345	Pre exercise
3.12984	3.13416	Pre exercise
8.02902	7.74495	Pre exercise
	49.0208	Pre exercise
	52.1556	Pre exercise
	36.5054	Pre exercise
	33.9198	Pre exercise
5.17344	5.11199	Pre exercise
6.88576	6.95594	Pre exercise
	45.258	Pre exercise
	36.5577	Pre exercise
	45.7189	Pre exercise
	40.8083	Pre exercise
	28.6549	Pre exercise
5.36945	5.30365	Pre exercise
	33.5068	Pre exercise
	48.5963	Pre exercise
	43.0926	Pre exercise
5.68441	5.67931	Pre exercise
	47.1381	Pre exercise
2.3373	2.3527	Pre exercise
6.02647	6.03869	Pre exercise
	37.6255	Pre exercise
5.37375	5.39126	Pre exercise
	36.2855	Pre exercise
	41.8708	Pre exercise
6.10386	6.23542	Pre exercise
5.06119	5.03246	Pre exercise
6.42344	6.45449	Pre exercise
30.6435		Pre exercise
	34.0895	Pre exercise
	37.5528	Pre exercise
	41.9677	Pre exercise
	50.2217	Pre exercise
4.31596	4.32536	Pre exercise
	34.6127	Pre exercise
40.7101		Pre exercise
	41.7839	Pre exercise
4.30992	4.29837	Pre exercise
2.94429	2.94179	Pre exercise
	28.7226	Pre exercise
	41.0664	Pre exercise
5.13785	5.22814	Pre exercise
	48.6388	Pre exercise
2.89968	2.88413	Pre exercise
	30.1882	Pre exercise
	23.8838	Pre exercise
6.78907	6.76929	Pre exercise
	36.7954	Pre exercise
5.85629	5.82187	Pre exercise
	46.5875	Pre exercise
43.0424		Pre exercise
33.3415		Pre exercise
43.4472		Pre exercise
5.40149	5.42222	Pre exercise
	33.9237	Pre exercise
	38.07	Pre exercise
	35.3344	Pre exercise
	44.7019	Pre exercise
	51.8086	Pre exercise
	30.6784	Pre exercise
4.12061	4.12395	Pre exercise
3.53975	3.53489	Pre exercise
	31.9298	Pre exercise
43.6954		Pre exercise
2.8544	2.84417	Pre exercise
	46.952	Pre exercise
31.1195		Pre exercise
3.60149	3.6045	Pre exercise
3.81685	3.81683	Pre exercise
4.23034	4.22812	Pre exercise
	36.1577	Pre exercise
	28.545	Pre exercise
33.9775		Pre exercise
6.96363	7.05412	Pre exercise
	38.6433	Pre exercise
2.79162	2.78612	Pre exercise
7.32799	7.2476	Pre exercise
6.41036	6.31037	Pre exercise
	41.4408	Pre exercise
	35.7841	Pre exercise
	29.854	Pre exercise
	42.1529	Pre exercise
32.7485		Pre exercise
	41.9907	Pre exercise
29.9919		Pre exercise
	53.4512	Pre exercise
32.0731		Pre exercise
26.8161		Pre exercise
	36.8565	Pre exercise
	40.1536	Pre exercise
	35.1268	Pre exercise
	28.7926	Pre exercise
5.47409	5.58568	Pre exercise
	35.2316	Pre exercise
7.36288	7.34499	Pre exercise
5.70631	5.67987	Pre exercise
	25.1342	Pre exercise
5.78827	5.82617	Pre exercise
38.8863		Pre exercise
7.79188	7.78018	Pre exercise
36.717		Pre exercise
	46.5772	Pre exercise
38.2281		Pre exercise
	30.6257	Pre exercise
40.1123		Pre exercise
	33.9489	Pre exercise
	44.8211	Pre exercise
27.0723		Pre exercise
	47.8664	Pre exercise
5.38713	5.39528	Pre exercise
	46.8021	Pre exercise
	43.6415	Pre exercise
	52.0193	Pre exercise
8.86454	8.98138	Pre exercise
	32.6398	Pre exercise
	41.4815	Pre exercise
	47.7351	Pre exercise
5.94425	5.95003	Pre exercise
	38.399	Pre exercise
33.8642		Pre exercise
	49.8229	Pre exercise
	26.5348	Pre exercise
	30.4568	Pre exercise
	40.8843	Pre exercise
	42.8962	Pre exercise
4.88084	4.88091	Pre exercise
	32.8341	Pre exercise
19.7945		Pre exercise
	45.67	Pre exercise
4.07112	4.07334	Pre exercise
32.7458		Pre exercise
	34.0401	Pre exercise
5.0487	5.00216	Pre exercise
	42.618	Pre exercise
5.38771	5.45954	Pre exercise
	40.2618	Pre exercise
	33.4247	Pre exercise
1.92032	1.92278	Pre exercise
5.81535	5.82009	Pre exercise
	33.5062	Pre exercise
33.6249		Pre exercise
	52.0985	Pre exercise
5.77145	5.78463	Pre exercise
	41.042	Pre exercise
	53.4512	Pre exercise
5.64566	5.76391	Pre exercise
	44.0861	Pre exercise
	33.0475	Pre exercise
	46.9297	Pre exercise
41.3301		Pre exercise
	28.5835	Pre exercise
	38.3236	Pre exercise
7.04876	7.449	Pre exercise
45.9143		Pre exercise
	44.6728	Pre exercise
	42.757	Pre exercise
7.41995	7.23757	Pre exercise
4.74905	4.71508	Pre exercise
40.56		Pre exercise
5.18554	5.18347	Pre exercise
	34.4604	Pre exercise
44.7139		Pre exercise
	32.7543	Pre exercise
7.14896	7.15057	Pre exercise
	37.3353	Pre exercise
5.13192	5.11806	Pre exercise
	39.7968	Pre exercise
3.20156	3.1908	Pre exercise
32.7577		Pre exercise
	28.5878	Pre exercise
6.45417	6.46292	Pre exercise
	24.754	Pre exercise
6.26096	6.20639	Pre exercise
4.81378	4.83262	Pre exercise
	34.4108	Pre exercise
	45.1408	Pre exercise
	41.5711	Pre exercise
	38.3449	Pre exercise
	37.3761	Pre exercise
4.34426	4.35163	Pre exercise
	31.8658	Pre exercise
4.56724	4.60258	Pre exercise
	45.3525	Pre exercise
	29.8577	Pre exercise
4.39681	4.43246	Pre exercise
	47.0942	Pre exercise
6.10229	6.01522	Pre exercise
	31.8763	Pre exercise
	42.1258	Pre exercise
	33.2468	Pre exercise
6.92539	6.91102	Pre exercise
	39.4635	Pre exercise
	38.3882	Pre exercise
36.4791		Pre exercise
	35.8527	Pre exercise
5.71827	5.78145	Pre exercise
4.70031	4.7216	Pre exercise
	40.6067	Pre exercise
	45.8167	Pre exercise
3.26402	3.25712	Pre exercise
5.90736	6.01305	Pre exercise
36.1248		Pre exercise
	50.5487	Pre exercise
	33.0115	Pre exercise
	49.9663	Pre exercise
	31.4623	Pre exercise
9.25003	9.21461	Pre exercise
	47.4491	Pre exercise
29.6671		Pre exercise
	53.2283	Pre exercise
	45.932	Pre exercise
	29.883	Pre exercise
	43.6213	Pre exercise
31.032		Pre exercise
	29.0124	Pre exercise
	45.5746	Pre exercise
	47.4068	Pre exercise
	30.7356	Pre exercise
	42.4326	Pre exercise
	35.2832	Pre exercise
	46.5135	Pre exercise
	47.0231	Pre exercise
42.1235		Pre exercise
4.30701	4.33258	Pre exercise
	30.5939	Pre exercise
	41.2649	Pre exercise
5.26942	5.26163	Pre exercise
40.2881		Pre exercise
	47.4392	Pre exercise
4.77344	4.77528	Pre exercise
32.7554		Pre exercise
	30.0233	Pre exercise
	45.5576	Pre exercise
	46.933	Pre exercise
	44.0167	Pre exercise
7.35294	7.31355	Pre exercise
	39.2636	Pre exercise
	34.6282	Pre exercise
	48.5996	Pre exercise
	47.4971	Pre exercise
	52.2055	Pre exercise
	41.2249	Pre exercise
	45.9443	Pre exercise
	27.491	Pre exercise
	23.6412	Pre exercise
5.90116	5.93827	Pre exercise
	33.693	Pre exercise
	47.7918	Pre exercise
	42.0697	Pre exercise
	48.2793	Pre exercise
	50.1261	Pre exercise
	34.0032	Pre exercise
	43.5853	Pre exercise
	40.6756	Pre exercise
	35.6386	Pre exercise
4.89296	4.86924	Pre exercise
	31.4706	Pre exercise
4.75553	4.75355	Pre exercise
	41.7406	Pre exercise
42.6929		Pre exercise
6.98271	6.57503	Pre exercise
30.8267		Pre exercise
36.1166		Pre exercise
	28.1956	Pre exercise
	27.0155	Pre exercise
	27.0966	Pre exercise
	36.7535	Pre exercise
	46.5711	Pre exercise
	31.8813	Pre exercise
	30.7693	Pre exercise
5.09641	5.09517	Pre exercise
	41.4194	Pre exercise
	40.876	Pre exercise
2.99403	2.98295	Pre exercise
	49.4621	Pre exercise
6.80793	7.03465	Pre exercise
	36.7578	Pre exercise
	27.8591	Pre exercise
37.6365		Pre exercise
4.01321	4.01553	Pre exercise
5.39594	5.43968	Pre exercise
	39.5253	Pre exercise
38.6294		Pre exercise
6.48064	6.65971	Pre exercise
	45.189	Pre exercise
28.8612		Pre exercise
	29.2749	Pre exercise
	42.915	Pre exercise
	38.8733	Pre exercise
3.86202	3.85741	Pre exercise
	33.0824	Pre exercise
29.506		Pre exercise
	38.3711	Pre exercise
21.6673		Pre exercise
	42.9478	Pre exercise
5.76154	5.86197	Pre exercise
	40.9321	Pre exercise
	44.0854	Pre exercise
	33.0793	Pre exercise
	17.9328	Pre exercise
	27.7755	Pre exercise
	40.0794	Pre exercise
45.3005		Pre exercise
	51.5048	Pre exercise
	20.4923	Pre exercise
	42.0673	Pre exercise
	48.3169	Pre exercise
3.28567	3.28574	Pre exercise
5.44755	5.41152	Pre exercise
4.70169	4.70498	Pre exercise
	34.4006	Pre exercise
5.957	6.03262	Pre exercise
	43.5564	Pre exercise
	24.7199	Pre exercise
	50.5631	Pre exercise
35.3848		Pre exercise
	49.6069	Pre exercise
	45.698	Pre exercise
	29.9219	Pre exercise
6.67993	6.72532	Pre exercise
	46.5508	Pre exercise
4.93165	4.98524	Pre exercise
43.1886		Pre exercise
7.09297	7.11627	Pre exercise
4.45078	4.46941	Pre exercise
5.23789	5.23637	Pre exercise
5.42698	5.43208	Pre exercise
3.076	3.07486	Pre exercise
	42.2812	Pre exercise
6.35685	6.3486	Pre exercise
	29.4423	Pre exercise
	34.153	Pre exercise
	49.1122	Pre exercise
	44.4776	Pre exercise
5.33341	5.39179	Pre exercise
	33.3673	Pre exercise
6.36353	6.42132	Pre exercise
5.64557	5.60332	Pre exercise
4.5726	4.59659	Pre exercise
	23.8612	Pre exercise
	51.3944	Pre exercise
	50.3755	Pre exercise
30.7563		Pre exercise
4.99469	5.03446	Pre exercise
38.281		Pre exercise
41.1214		Pre exercise
	41.9669	Pre exercise
	45.7788	Pre exercise
5.21403	5.24108	Pre exercise
41.8892		Pre exercise
	49.1683	Pre exercise
	35.7552	Pre exercise
	50.9529	Pre exercise
	42.8483	Pre exercise
	32.1619	Pre exercise
4.54216	4.55514	Pre exercise
39.3664		Pre exercise
40.7379		Pre exercise
28.1602		Pre exercise
	34.6308	Pre exercise
6.46466	6.53384	Pre exercise
41.379		Pre exercise
4.57575	4.59132	Pre exercise
45.373		Pre exercise
5.40548	5.32588	Pre exercise
	43.607	Pre exercise
	46.648	Pre exercise
	36.0538	Pre exercise
	53.4512	Pre exercise
	33.8363	Pre exercise
4.12343	4.1247	Pre exercise
6.44263	6.48631	Pre exercise
	30.593	Pre exercise
43.0902		Pre exercise
6.89387	7.00483	Pre exercise
	31.8148	Pre exercise
5.47319	5.61904	Pre exercise
37.4657		Pre exercise
	50.5754	Pre exercise
4.87915	4.93841	Pre exercise
	31.3184	Pre exercise
5.15408	5.15282	Pre exercise
	44.8638	Pre exercise
	49.8951	Pre exercise
	24.8472	Pre exercise
	37.4504	Pre exercise
	49.9868	Pre exercise
6.25487	6.10578	Pre exercise
	38.7358	Pre exercise
	37.0592	Pre exercise
	34.4158	Pre exercise
	29.9963	Pre exercise
	47.9742	Pre exercise
	31.6702	Pre exercise
5.3936	5.38417	Pre exercise
	48.789	Pre exercise
	29.1622	Pre exercise
	29.6887	Pre exercise
38.1463		Pre exercise
4.92255	4.93451	Pre exercise
23.9176		Pre exercise
	33.1605	Pre exercise
	38.3487	Pre exercise
	35.6074	Pre exercise
	29.7474	Pre exercise
	45.3535	Pre exercise
	48.9521	Pre exercise
	45.085	Pre exercise
5.29169	5.35024	Pre exercise
43.2588		Pre exercise
	48.7773	Pre exercise
	29.907	Pre exercise
	32.0029	Pre exercise
	27.3815	Pre exercise
	44.8752	Pre exercise
32.5858		Pre exercise
	35.5374	Pre exercise
	48.4348	Pre exercise
13.4492	12.9028	Pre exercise
	27.923	Pre exercise
	42.9031	Pre exercise
4.553	4.63951	Pre exercise
32.1999		Pre exercise
5.72469	5.65422	Pre exercise
5.58199	5.60834	Pre exercise
	45.2602	Pre exercise
	37.6916	Pre exercise
	31.4314	Pre exercise
	48.5386	Pre exercise
	30.803	Pre exercise
	38.0047	Pre exercise
	29.1594	Pre exercise
7.11848	7.20598	Pre exercise
	34.1066	Pre exercise
	48.8459	Pre exercise
3.62997	3.62638	Pre exercise
	24.7872	Pre exercise
7.94901	7.67215	Pre exercise
34.739		Pre exercise
5.1657	5.10076	Pre exercise
	28.8729	Pre exercise
	49.4957	Pre exercise
	46.9058	Pre exercise
56.7485		Pre exercise
11.5919	11.1787	Pre exercise
	28.7388	Pre exercise
39.4854		Pre exercise
	51.6467	Pre exercise
	42.4502	Pre exercise
5.47156	5.56114	Pre exercise
36.2041		Pre exercise
9.77939	9.52539	Pre exercise
	28.0758	Pre exercise
7.19252	7.23683	Pre exercise
38.3107		Pre exercise
	31.286	Pre exercise
3.88057	3.87602	Pre exercise
	52.2371	Pre exercise
	33.4108	Pre exercise
	46.6672	Pre exercise
31.7968		Pre exercise
	28.7776	Pre exercise
28.5344		Pre exercise
	38.982	Pre exercise
4.50107	4.50253	Pre exercise
6.57889	6.50883	Pre exercise
	38.6077	Pre exercise
	26.5117	Pre exercise
42.4265		Pre exercise
	48.4704	Pre exercise
6.36776	6.26501	Pre exercise
5.45568	5.48654	Pre exercise
32.0303		Pre exercise
36.369		Pre exercise
	29.2253	Pre exercise
7.18683	7.09327	Pre exercise
	46.9773	Pre exercise
	36.0569	Pre exercise
	41.7569	Pre exercise
39.7827		Pre exercise
4.80452	4.81632	Pre exercise
	40.1937	Pre exercise
	32.7069	Pre exercise
	26.6014	Pre exercise
5.84645	5.85402	Pre exercise
	48.5974	Pre exercise
	46.2318	Pre exercise
	29.1338	Pre exercise
5.31566	5.28057	Pre exercise
7.31948	7.37093	Pre exercise
	30.1857	Pre exercise
5.52939	5.51774	Pre exercise
	42.7517	Pre exercise
4.67345	4.69469	Pre exercise
5.78169	5.72185	Pre exercise
4.1719	4.16686	Pre exercise
31.566		Pre exercise
	32.7002	Pre exercise
6.70823	6.48794	Pre exercise
	49.7488	Pre exercise
	37.5725	Pre exercise
	34.7624	Pre exercise
	47.793	Pre exercise
	47.9094	Pre exercise
	38.1602	Pre exercise
	31.2609	Pre exercise
	37.3251	Pre exercise
35.5431		Pre exercise
4.01315	4.00977	Pre exercise
28.0304		Pre exercise
	45.6457	Pre exercise
6.33178	6.31633	Pre exercise
	40.4746	Pre exercise
	52.3654	Pre exercise
6.38635	6.49773	Pre exercise
	43.2629	Pre exercise
7.02134	6.93006	Pre exercise
4.24965	4.28582	Pre exercise
4.33721	4.32605	Pre exercise
7.25202	7.33897	Pre exercise
	42.5666	Pre exercise
	37.7855	Pre exercise
37.6907		Pre exercise
4.44163	4.4382	Pre exercise
	35.8068	Pre exercise
	42.5509	Pre exercise
	41.6707	Pre exercise
44.2737		Pre exercise
	31.3184	Pre exercise
	51.4993	Pre exercise
7.03107	7.09297	Pre exercise
	32.0542	Pre exercise
	28.1713	Pre exercise
3.00382	3.01061	Pre exercise
	46.8635	Pre exercise
8.77158	8.84437	Pre exercise
	45.0364	Pre exercise
	52.5736	Pre exercise
6.83387	6.90598	Pre exercise
6.44661	6.56594	Pre exercise
4.47049	4.48624	Pre exercise
4.3469	4.34995	Pre exercise
	48.8871	Pre exercise
7.09287	7.24468	Pre exercise
	41.2285	Pre exercise
3.44426	3.44898	Pre exercise
41.1984		Pre exercise
	48.3016	Pre exercise
6.50912	6.41928	Pre exercise
43.2673		Pre exercise
	47.3103	Pre exercise
	37.8551	Pre exercise
32.9762		Pre exercise
4.82329	4.84704	Pre exercise
	40.9314	Pre exercise
	26.2722	Pre exercise
	20.022	Pre exercise
20.2602		Pre exercise
4.57665	4.58023	Pre exercise
33.3597		Pre exercise
	46.1958	Pre exercise
7.47673	7.43986	Pre exercise
[truncated: 3,776 more rows]

## Sheet: Figure 5e
Label	Condition	TNNC1 /GAPDH	TNNC2 / GAPDH
Myoblast-1	D0	9.75258	3.93342
Myoblast-2	D0	11.5177	1.45981
Myoblast-3	D0	6.47906	1.32481
Diff 4d-1	D4	339.151	119.08
Diff 4d-2	D4	327.598	132.127
Diff 4d-3	D4	327.598	113.44
Diff 9d-1	D9	123.279	150.726
Diff 9d-2	D9	94.7323	132.127
Diff 9d-3	D9	132.127	183.011

## Sheet: Figure 5f
sample	TNNC2 1417464_at (RMA normalized expression)	TNNC1 1418370_at (RMA normalized expression)	growth.protocol	description
GSM119558	12.5011	12.6998	differentiation medium	Value for GSM119558: VSD-DM_pSuperR-1MA; src: Murine cell culture (C2C12)
GSM119559	4.88087	7.25308	growth medium	Value for GSM119559: VSD-GM_pSuperR-4MA; src: Murine cell culture (C2C12)
GSM119563	5.204	7.23036	growth medium	Value for GSM119563: VSD-GM_pSuperR-1MA; src: Murine cell culture (C2C12)
GSM119565	4.90644	7.36294	growth medium	Value for GSM119565: VSD-GM_pSuperR-3MA; src: Murine cell culture (C2C12)
GSM119568	12.6082	12.9357	differentiation medium	Value for GSM119568: VSD-DM_pSuperR-2MA; src: Murine cell culture (C2C12)
GSM119571	13.0586	13.453	differentiation medium	Value for GSM119571: VSD-DM_pSuperR-3MA; src: Murine cell culture (C2C12)
